# Supplementary material for: Inference-assisted intelligent crystallography based on preliminary data
Source: Sci Rep. 2019 Aug 22;9:11886. doi: 10.1038/s41598-019-48362-3 (PMC6706436; doi:10.1038/s41598-019-48362-3)
Supplement: Supplementary file 2 — Supplementary Data 1 [file 41598_2019_48362_MOESM2_ESM.zip › suppl_data_1.txt]

   0   1   4 56109.8 1350.01   3
   0   2  -1 148817. 2676.84   2
   0   2  -2 999999. 7226.37   1
   0  -3   1 32944.0 1503.16   1
   0   3  -4 57395.5 2225.47   1
   0  -3  -6 44292.4 1816.81   3
   0  -4  -1 415118. 6252.46   2
   0  -4  -7 164493. 4036.56   3
   0  -5  -8 69140.3 2951.59   3
   0  -6  -1 39456.6 2282.85   1
   0  -6  -3 107712. 3932.68   2
   0  -6  -9 123740. 4313.00   3
   0  -7  -2 36888.6 2368.18   1
   0  -7  -4 24408.9 2043.80   2
   0  -7  -9 31145.7 2370.12   3
   0  -8  -3 42.3317 86.0819   1
   0  -8  -4 95487.4 4072.01   1
   0  -8  -6 1699.97 561.240   2
   0  -8 -10 49302.9 3238.26   3
   0  -9  -5 1298.98 509.596   1
   0  -9  -6 211.695 133.135   1
   0  -9  -8 25661.1 2489.39   2
   0  -9  -9 1465.69 539.791   2
   0  -9 -10 11560.2 1664.13   3
   0 -10  -8 23204.4 2254.63   1
   0 -10  -9 27887.0 2776.59   3
   0 -10 -10 8343.07 1525.24   3
   0 -10 -11 8188.77 1515.57   2
   1   1  -6 92614.9 2385.97   1
   1  -1   1 297863. 3134.95   3
  -1   1   0 8176.36 552.265   3
  -1   2   5 393133. 5459.36   3
   1   2  -4 391824. 4923.83   2
  -1  -2   2 569061. 5634.08   2
   1  -2  -3 22102.3 854.181   2
  -1  -2   4 426870. 5518.96   1
  -1  -3  -8 1863.75 343.569   3
  -1  -3   2 362751. 5476.99   2
   1  -3  -3 119890. 3218.46   3
  -1  -4  -9 92069.0 2821.32   3
   1  -4  -4 111654. 2966.78   2
   1  -4  -4 112273. 2565.35   1
   1  -4  -5 22496.3 1589.61   3
  -1  -5 -10 46502.8 2279.43   3
   1  -5  -6 123915. 4117.53   3
  -1  -6   0 43767.0 2623.59   2
  -1  -6   3 30647.5 2254.05   1
   1  -6  -6 13073.7 1307.90   2
   1  -6  -6 11350.8 1038.66   1
   1  -6  -7 61993.9 3176.43   3
  -1  -7 -11 15955.0 1624.46   3
  -1  -7  -2 19167.7 1881.83   2
  -1  -7  -1 51851.9 3115.05   2
  -1  -7   2 22524.7 2043.04   1
   1  -7  -7 105858. 4512.47   3
   1  -7  -8 9970.68 1262.76   2
  -1  -8 -11 18536.4 1910.30   3
  -1  -8  -3 8677.66 1382.42   2
  -1  -8   0 3427.06 869.802   1
  -1  -8   1 6456.23 1180.84   1
   1  -8  -7 32117.4 2665.00   3
   1  -8  -8 9936.32 1490.65   3
   1  -8 -10 51646.7 3179.61   2
   1  -8 -11 16344.6 1777.62   2
  -1  -9 -11 13077.2 1732.35   3
  -1  -9  -5 99199.3 5047.87   2
  -1  -9  -1 30755.6 2709.23   1
   1  -9  -7 48109.6 3469.81   3
   1  -9  -8 7033.45 1336.49   3
  -1 -10 -11 19303.8 2229.84   3
  -1 -10  -8 17306.0 2251.70   2
  -1 -10  -7 33639.4 3145.77   2
  -1 -10  -4 10623.8 1656.59   1
  -1 -10  -3 23243.5 2471.87   1
   1 -10  -7 37457.2 3296.74   3
   1 -10  -8 17292.6 2226.88   3
  -1 -11  -6 12819.1 1907.09   1
  -1 -11  -5 17447.7 2239.30   1
   2   1  -8 40535.5 1527.01   2
  -2   1  -2 310592. 4003.45   3
  -2  -1   6 258695. 4191.71   1
   2   2  -9 17700.7 1246.38   2
   2  -2   3 114566. 2718.78   3
  -2   2   2 59268.5 2257.15   3
  -2  -2   6 48422.6 2095.35   1
   2  -3   1 4910.97 680.899   3
  -2  -3   6 168593. 4395.46   1
   2  -4  -1 55193.4 2584.19   3
  -2  -4   3 98989.9 3446.55   2
  -2  -4   6 82621.8 3408.41   1
  -2  -5 -11 62653.9 2473.33   3
  -2  -5   2 29915.4 2057.60   2
   2  -5  -2 32900.3 2185.39   3
   2  -5  -3 196119. 5357.11   3
  -2  -5   5 110801. 4243.52   1
   2  -5 -10 98009.8 2978.27   2
  -2  -6 -12 26899.4 1808.62   3
  -2  -6   1 27856.0 2184.67   2
   2  -6  -3 51118.9 2971.94   3
   2  -6  -4 55403.5 3083.20   3
  -2  -6   5 78048.7 3845.01   1
  -2  -7 -12 24104.8 1905.75   3
  -2  -7   0 26255.9 2318.18   2
  -2  -7   4 1436.67 535.357   1
   2  -7  -4 1460.60 567.964   3
  -2  -8  -1 21261.6 2246.10   2
  -2  -8   3 64334.2 3905.22   1
   2  -8  -4 61638.2 3760.64   3
   2  -8  -5 20450.8 2168.13   3
  -2  -9  -3 19034.3 2273.24   2
  -2  -9  -2 29219.2 2800.21   2
  -2  -9   1 9488.04 1561.92   1
  -2  -9   2 26864.8 2673.41   1
   2  -9  -4 26008.7 2617.82   3
   2  -9  -5 17399.8 2151.12   3
  -2 -10  -6 26938.5 2900.47   2
  -2 -10  -5 34328.7 3268.42   2
  -2 -10  -4 9898.75 1739.89   2
  -2 -10  -1 33346.2 3131.62   1
  -2 -10   0 3348.75 1020.35   1
   2 -10  -4 15340.2 2129.64   3
   2 -10  -5 39092.5 3436.34   3
  -2 -11  -3 8181.41 1600.59   1
  -2 -11  -2 1948.10 838.164   1
   2 -11  -3 10305.2 1863.85   3
  -3   0   7 203372. 3542.91   1
  -3   1  -3 17897.4 1134.28   3
   3  -3  12 6520.99 690.728   3
   3  -3  11 29874.0 1523.49   3
   3  -3  10 55217.9 2112.09   3
   3  -4   6 42330.7 2262.61   3
   3  -4   5 5472.39 816.552   3
  -3  -4   4 30160.3 1987.77   2
   3  -5   4 3837.14 750.405   3
   3  -5   3 36722.9 2343.09   3
  -3   5   2 30556.7 1598.08   1
  -3  -5   3 28881.9 2153.29   2
  -3  -5   7 163285. 5545.49   1
   3  -6   2 72432.9 3573.40   3
   3  -6   1 14674.4 1613.84   3
  -3  -6   3 29245.4 2344.63   2
  -3  -6   6 17656.2 1939.68   1
  -3  -6   7 23348.1 2242.54   1
   3  -7   2 20567.1 2063.47   3
   3  -7   1 20075.3 2032.08   3
   3  -7   0 10217.5 1478.59   3
  -3  -7   1 15097.7 1809.29   2
  -3  -7   2 17246.4 1937.10   2
  -3  -7   6 3676.67 920.346   1
   3  -8   1 30345.8 2719.34   3
  -3  -8   0 30377.4 2752.08   2
   3  -8   0 34793.9 2898.98   3
  -3  -8   5 13950.0 1935.63   1
  -3  -9  -2 3797.68 1071.84   2
  -3  -9  -1 16180.7 2189.12   2
   3  -9   1 21451.5 2416.55   3
   3  -9   0-148.007 184.979   3
   3  -9  -1 17979.7 2204.42   3
  -3  -9   3 16644.3 2229.19   1
  -3  -9   4 10303.6 1757.89   1
  -3 -10  -4 17847.4 2457.50   2
  -3 -10  -3 18711.0 2490.31   2
   3 -10   1 12757.2 1970.04   3
   3 -10   0 32617.8 3161.93   3
   3 -10  -1 14579.6 2123.53   3
  -3 -10   2 31698.1 3233.35   1
  -3 -10   3 19670.0 2580.82   1
  -4   0  -6 27247.5 1360.16   3
  -4  -3   5 87333.5 3200.11   2
  -4  -3   9 46887.9 2746.42   1
  -4  -4   5 10033.1 1209.84   2
  -4  -5   4 10330.0 1360.20   2
  -4  -5   8 10990.8 1521.63   1
  -4  -6   3 5956.44 1134.88   2
  -4  -6   8 5141.04 1134.32   1
  -4  -7   2 52713.1 3570.31   2
  -4  -7   7 27384.7 2738.70   1
   4  -8  10 311.162 429.222   3
   4  -8   9 886.919 405.974   3
  -4  -8   1 5824.33 1227.36   2
  -4  -8   6 2793.56 914.864   1
   4  -9   8 8374.27 1495.49   3
  -4  -9  -1 14788.3 2160.24   2
  -4  -9   0 27927.3 2980.15   2
  -4  -9   5 1606.37 817.899   1
  -5  -1   9 7508.76 964.225   1
  -5  -4   5 2647.36 633.408   2
  -5  -4   9 6220.27 1125.17   1
  -5  -5   4 4666.15 958.157   2
  -5  -5   9 12622.6 1735.45   1
  -5  -6   3 45494.5 3223.93   2
  -5  -6   4 10976.5 1601.53   2
  -5  -6   8 18867.2 2258.34   1
  -5  -7   2 230.060 152.944   2
  -5  -7   3 20636.0 2292.90   2
  -5  -7   8 3537.12 1027.77   1
  -5  -8   1 26311.6 2820.11   2
  -5  -8   7 26557.3 2965.43   1
  -6  -5   4 5281.89 1048.72   2
  -6  -5   9 11699.4 1759.47   1
  -6  -6   3 28522.0 2689.38   2
  -6  -7   2 16355.7 2165.37   2
   0   0   0    0.00    0.00   0
