# Supplementary material for: Inference-assisted intelligent crystallography based on preliminary data
Source: Sci Rep. 2019 Aug 22;9:11886. doi: 10.1038/s41598-019-48362-3 (PMC6706436; doi:10.1038/s41598-019-48362-3)
Supplement: Supplementary file 3 — Supplementary Data 2 [file 41598_2019_48362_MOESM3_ESM.zip › suppl_data_2.txt]

   0   0  -3-99.9214 208.272   5
   0   0  16 849.937 551.146   2
   0   0  17 428.821 302.518   2
   0  -1   5 112.084 151.207   2
   0   1   6 166.230 413.666   5
   0  -1   6-25.6760 140.613   2
   0   1  -9 960.614 536.473   5
   0  -1   9 2368.10 511.622   2
   0  -1  10 8769.53 1097.73   2
   0  -1  11 647.927 374.945   2
   0  -1  12 77357.2 3769.27   2
   0  -1  13 176.469 216.898   6
   0  -1  14 29809.8 2146.29   6
   0   1  19 11500.9 1931.16   2
   0  -2   0 673621. 13373.9   1
   0   2  20 8931.20 1627.72   2
  -1   0  18 6388.82 1422.24   2
   1   0  -7 90.6564 174.298   5
   1   0   3-79.1755 130.498   5
   1   0  15 583.966 407.054   2
  -1   1  20 5678.13 1387.29   2
  -1  -1  14 5710.57 1153.60   2
  -1  -1  14 4085.76 879.679   6
  -1  -1  13 7921.58 1250.71   2
  -1  -1  13 6458.26 1029.66   6
  -1  -1   6 1564.74 345.505   6
   1   1   7 5284.18 1366.67   5
   1   1  17 4154.59 1155.36   2
   1   1  18 8169.35 1623.47   2
  -1   2   7 1030.81 643.403   5
  -1   2  -2 181868. 7094.03   1
   1  -2   3 17415.9 1204.97   3
   1  -2   4 202252. 4350.11   3
   1  -2  10 1224.72 426.869   3
   1  -2  11 13291.8 1461.75   3
   1   2  19 6.07879 201.156   2
   1  -3  -1 90599.0 5921.96   1
  -2   0  19-251.931 208.138   2
  -2   0  19 424.876 457.355   6
  -2   0  18 1485.60 630.167   6
   2   0  -9 144.411 376.937   5
   2   0   2 111086. 4570.07   4
   2   0  12 13303.7 1680.85   2
   2   0  13 112.940 224.465   2
  -2   1  21 3118.63 913.489   2
  -2   1  21 2382.31 763.477   6
  -2  -1  15 3599.65 933.640   2
  -2  -1  13 28825.7 2258.49   6
  -2  -1  12 927.663 400.579   6
  -2  -1  11 33982.6 2225.60   6
  -2  -1  10 25708.5 1807.11   6
  -2  -1   9 19229.2 1468.78   6
  -2  -1   8 20681.9 1390.88   6
  -2  -1   7 44959.6 1987.82   6
  -2   1   1 179592. 4451.82   5
   2   1   7 24213.5 2791.21   4
  -2   1  -7 26605.8 3010.42   4
   2   1  16 1334.98 627.408   2
  -2   2   6 11792.7 2053.06   5
  -2   2  -2 23658.1 2550.39   1
   2  -2  13 172.052 227.313   3
   2   2  17 273.101 340.755   2
   2   2  18 464.171 339.286   2
  -2  -3   0 1243.66 709.684   1
   2   3  18-196.575 161.465   2
  -3   0  20 15371.1 2115.96   2
  -3   0  18 1131.92 549.674   6
   3   0   2 999999. 15710.2   4
   3   0   5-35.6543 130.369   2
   3   0   5 103.481 239.256   5
   3   0   6 40045.2 1909.33   2
   3   0   7 94.3821 249.389   2
   3   0   8 27477.2 1924.26   2
   3   0   9 240.884 219.285   2
   3   0  10 7892.67 1196.06   2
  -3   1  21 5940.30 1233.76   6
  -3  -1  16 433.966 271.661   2
  -3  -1  11 16218.5 1566.68   6
  -3  -1  10 59699.1 2811.79   6
  -3   1  -6 12598.8 2174.25   4
   3   1   7 103496. 6233.61   4
   3   1   8 122232. 6838.72   5
   3   1  14 6790.40 1369.14   2
   3   2  -4 56732.7 4361.48   1
  -3   2   3 149261. 6103.91   5
  -3   2  -2 43899.0 3417.88   1
   3   2  16 1800.89 757.591   2
  -3   3   5 62085.7 4782.07   5
   3  -3  -2 455.509 425.964   1
  -3  -3   0 87915.3 5976.59   1
   3  -3   4 30128.1 2291.06   3
   3  -3   5 27635.3 2275.28   3
   3  -3   6 34152.4 2588.56   3
   3  -3   7 112.212 267.824   3
   3  -3   8 3042.16 899.147   3
   3  -3   9 2216.06 729.151   3
   3   3  17 4486.31 1111.38   2
  -4   0  20 5321.88 1172.63   2
  -4   0  18 12408.3 1964.43   6
  -4   0  17-75.0759 259.167   6
  -4   0   4 939108. 7095.98   6
   4   0   1-187.715 190.023   4
  -4   1  21 19494.1 2342.05   6
  -4  -1  17 196.035 332.404   2
   4  -1  -5 8560.57 1609.05   5
   4  -1  -4 271940. 8416.39   5
   4  -1  -1 101.586 170.306   5
   4   1   3 14252.4 889.450   2
   4   1  10 19893.2 1994.78   2
   4   1  11 1352.91 639.406   2
   4   2  -5 38079.6 3636.28   1
   4  -2  -3 147798. 2934.08   3
  -4   2  -2 2.38874 126.569   1
   4   2  13 400.463 228.472   2
   4   2  14 37184.7 3263.89   2
   4  -3  -3 6463.65 1518.96   1
   4  -3   1 25395.7 1938.33   3
   4  -3   2 15300.3 1587.79   3
   4  -3  10 702.650 463.123   3
   4  -3  11 7862.19 1494.22   3
   4   3  14 160.072 361.443   2
   4   3  15-212.633 246.426   2
  -5   0  21 320.273 344.463   2
  -5   0  17 331.138 553.934   6
  -5   0  16 308.647 265.279   6
  -5   0   6 649.872 278.985   6
   5   0   0 33701.6 3201.84   4
  -5   1  20 27656.3 2900.09   6
   5  -1  -7 27899.2 3312.60   5
   5  -1  -6 6235.27 1532.36   5
   5   1  -4 22317.6 2159.81   1
   5   2  -6 12916.8 2137.53   1
   5  -2  -4 191.845 180.976   3
   5  -2  -3 42915.3 2880.47   1
   5   2  10 1919.38 589.645   2
   5   2  11 6420.97 1210.48   2
   5  -3  -4 4.40755 164.586   1
   5  -3  11 766.087 509.890   3
   5  -3  12 727.547 640.892   3
   5   3  12 420.996 369.859   2
  -6   0  15-382.036 516.112   6
  -6   0  14 124.947 236.444   6
  -6   0  13 126.290 212.638   6
  -6   0  12 132560. 5136.90   6
  -6   0  11 32.4426 145.392   6
  -6   0  10 11063.6 1361.46   6
  -6   0   9 86.3105 235.843   6
  -6   0   8 2020.13 548.941   6
   6   0  -5-12.6498 164.133   4
   6   0  -4 457069. 10324.8   4
   6   0  -3-265.351 381.873   4
   6   0  -2 511812. 12307.6   4
   6   0  -1 40.9182 262.226   4
  -6   1  20 1068.46 492.648   6
  -6   1  19 12898.5 2037.41   6
   6   1  -5 543.285 382.166   1
   6   2  -7 32371.4 3368.14   1
  -6   2   5 47908.3 3382.82   4
   6  -2  -4 5873.13 1007.47   1
  -6  -2   0 124.274 168.868   1
   6  -3  -2 79313.4 3266.92   3
   6  -3  12 1866.64 767.925   3
  -6  -5  -8 31343.1 2696.41   9
   6  -7  -3 3640.23 965.133   8
  -7   1  18 579.707 468.971   6
  -7   1  17 14793.0 2113.93   6
  -7   1   6 51811.5 2259.25   6
  -7  -1   0 10987.8 1457.93   1
  -7   2  20 456.774 448.317   6
   7  -3  -3 24192.7 1786.84   3
   7  -3  12 878.448 545.341   3
   7  -3  13 206.952 246.179   3
   7  -6  -1 2471.56 885.423   8
   7  -7  -4 385.425 406.894   8
   7  -8  -9 163.247 172.558   8
   7  -8  -8 3723.16 863.416   8
  -8   1  16 1622.84 798.428   6
  -8   1  15 3808.23 1049.37   6
  -8   1  14 2219.95 828.020   6
  -8   1  10 8302.29 1281.18   6
  -8   1   9 957.272 396.355   6
  -8   1   8 40666.6 2424.57   6
  -8   2  20-34.1175 209.275   6
  -8   2  19 10939.3 1845.90   6
   8  -3  -4 9761.20 1134.79   3
   8  -3  13 12884.0 2010.60   3
   8  -4   3 1732.66 810.098   3
   8  -4   4 8986.45 1731.97   3
   8  -4   5 1105.22 597.187   3
   8  -4   6 1750.57 781.954   3
  -8  -5 -10 7306.28 1385.60   9
   8  -6  -2 1166.66 697.919   8
   8  -7  -5 3128.01 1021.72   8
   8  -8 -12 305.046 253.400   8
   8  -8 -11 1148.23 458.308   8
   8  -8 -10 373.475 327.256   8
  -9   2  18 10392.5 1757.44   6
  -9   2  17 777.141 521.425   6
  -9   2  16 489.155 404.793   6
  -9   2   9 8588.86 1198.43   6
  -9   2   8 119.221 132.735   6
  -9   3  18 12893.1 1891.22   6
   9  -3  12 8785.69 1684.02   3
  -9  -4  23 1113.81 417.678   7
  -9  -4  22 142.272 289.448   7
   9  -4   2 766.468 644.274   3
   9  -4   3-89.4146 514.220   3
   9  -4   4 1526.62 668.314   3
   9  -4   5 4238.03 1298.21   3
   9  -4   6 2124.08 850.531   3
   9  -4   7 21383.6 2859.53   3
  -9  -5   0 33754.3 3141.30   9
  -9  -5 -10 1810.32 766.165   9
  -9  -5 -11 951.583 527.812   9
   9  -6  -3 8923.01 1706.54   8
   9  -7  -6 250.274 340.220   8
   9  -8 -15 1842.45 485.279   8
   9  -8 -14-108.389 121.023   8
   9  -8 -13 1459.38 577.891   8
   9  -8 -12 108.893 231.797   8
 -10  -3  26 50.5178 91.1321   7
 -10   3  17 2821.94 831.915   6
 -10   3  16 6600.69 1303.64   6
 -10   3  15 10059.4 1525.61   6
 -10   3  14 601.441 315.167   6
 -10   3  13 1308.76 554.737   6
 -10  -4  22 495.643 357.279   7
  10  -4   1 17076.2 2236.21   3
  10  -4   2 1680.36 721.931   3
  10  -4   3 140.788 254.679   3
  10  -4   4 15748.8 2381.67   3
  10  -4   5 670.784 670.988   3
  10  -4   6 46528.3 4070.90   3
  10  -4   7 3934.24 1193.47   3
 -10  -5   2 3239.39 1067.53   9
  10  -5  -2 3246.42 928.932   8
 -10  -5   1 1348.17 664.072   9
 -10  -5 -10 429.500 520.648   9
 -10  -5 -11 697.188 480.305   9
  10  -6  -4 17679.1 2425.37   8
  10  -7  -7-35.6092 329.214   8
 -11  -4  22 938.777 487.536   7
 -11  -4  21 191.320 320.134   7
 -11  -4  11 820.123 454.216   7
 -11  -4  10 6603.21 1356.10   7
  11  -4   1-163.507 218.754   3
  11  -4   2 9692.39 1722.43   3
  11  -4   3 16203.5 2396.10   3
  11  -4   4 555.201 318.758   3
  11  -4   5 1320.73 721.067   3
  11  -4   6 120.400 332.492   3
  11  -5  -4 12237.9 1954.71   8
  11  -5  -3 12987.4 2059.26   8
 -11  -5   2 36985.5 3523.57   9
 -11  -5   1-215.140 645.192   9
 -11  -5 -10-54.2071 222.049   9
  11  -6  -5 1688.43 738.537   8
  11  -7  -9 338.811 394.297   8
  11  -7  -8 3465.65 1060.09   8
 -12  -3  25 369.270 268.048   7
 -12  -4  21 605.040 534.595   7
 -12  -4  20 2517.68 903.350   7
 -12  -4  19 1199.77 634.314   7
 -12  -4  14 1625.95 831.396   7
 -12  -4  13 2317.85 875.713   7
 -12  -4  12 5830.79 1417.51   7
 -12  -4   6 25885.9 2481.22   9
  12  -4  -4 1047.07 940.584   8
  12  -4   1 1080.87 640.106   3
  12  -4   2 205.144 235.749   3
  12  -4   3 4745.16 1297.84   3
  12  -4   4 46.8983 356.219   3
  12  -4   5 2466.51 907.018   3
  12  -5  -5 407.733 438.260   8
 -12  -5   2 3238.53 1107.24   9
 -12  -5   1 330.903 386.128   9
 -12  -5  -9 647.880 524.599   9
 -12  -5 -10 2467.88 787.531   9
  12  -6  -7 1315.13 648.039   8
  12  -7 -18 680.915 295.009   8
  12  -7 -17 454.879 232.147   8
  12  -7 -13 4875.21 1055.17   8
  12  -7 -12 170.877 321.490   8
  12  -7 -11 9607.55 1602.70   8
 -13  -3  24 479.776 386.916   7
 -13  -3  10 343.282 360.064   7
 -13  -3   9 16193.3 2035.42   7
 -13  -4  19 146.424 204.744   7
 -13  -4  18-155.066 251.858   7
 -13  -4  17 3721.95 1180.15   7
 -13  -4  16-85.6299 295.061   7
 -13  -4  15-92.8187 301.518   7
 -13  -4   6 22014.4 2356.50   9
  13  -4  -5 5238.97 1217.78   8
 -13  -4 -13 75.6951 236.024   9
  13  -5  -7 26724.9 2995.60   8
  13  -5  -6 32463.4 3327.02   8
 -13  -5   2 5788.60 1597.48   9
 -13  -5   1 351.180 460.597   9
 -13  -5   0 9064.86 1861.66   9
 -13  -5  -8 4159.81 1101.17   9
 -13  -5  -9 1422.49 724.806   9
  13  -6  -9 302.325 370.791   8
  13  -6  -8 1059.17 685.099   8
 -14  -2  26 1100.41 380.040   7
 -14  -2   8-345.763 246.728   7
 -14  -3  23 387.832 370.592   7
 -14  -3  12 10568.9 1840.75   7
 -14  -3  11 21304.9 2557.10   7
  14  -3  -7 649.864 322.188   8
  14  -3  -6 3963.67 965.759   8
  14  -4  -7 19288.5 2381.57   8
 -14  -4   6 2365.79 763.400   9
 -14  -4   5 1443.93 660.543   9
 -14  -4 -12 175.223 183.217   9
  14  -5  -9 1806.56 826.899   8
  14  -5  -8 7345.61 1590.90   8
 -14  -5   1 773.323 567.102   9
 -14  -5   0 1774.74 856.412   9
 -14  -5  -1 102.024 279.269   9
 -14  -5  -5 1194.37 586.941   9
 -14  -5  -6 3671.38 1164.48   9
 -14  -5  -7 387.481 311.148   9
  14  -6 -19 228.558 182.173   8
  14  -6 -13 5.13825 187.086   8
  14  -6 -12 4542.36 1103.16   8
  14  -6 -11 4286.05 1174.14   8
 -15  -2  25 1068.79 408.003   7
 -15  -2  10 1869.04 644.934   7
 -15  -3  22-125.121 374.513   7
 -15  -3  21 3505.87 950.130   7
 -15  -3  20 1650.91 860.010   7
 -15  -3  16 1297.36 680.224   7
 -15  -3  15 1214.33 595.841   7
 -15  -3  14 988.587 633.608   7
 -15  -3  13 4063.86 1182.76   7
  15  -3  -9-296.589 317.903   8
  15  -3  -8 42418.3 3130.24   8
  15  -4 -10-138.718 281.463   8
  15  -4  -9 7421.71 1445.10   8
 -15  -4   5 3558.61 1008.02   9
 -15  -4 -11 915.830 371.939   9
  15  -5 -20 363.875 210.851   8
  15  -5 -12 3078.36 987.197   8
  15  -5 -11 4962.45 1193.03   8
 -15  -5   0 1664.63 842.050   9
 -15  -5  -1 11368.8 2031.53   9
 -15  -5  -2 296.119 222.635   9
 -15  -5  -3 7966.83 1738.33   9
 -15  -5  -4 1586.75 818.332   9
 -15  -5  -5 65.2200 329.455   9
 -16  -2  24-10.6983 177.182   7
 -16  -2  23 1452.95 532.457   7
 -16  -2  13 1063.22 563.190   7
 -16  -2  12 34080.2 2986.45   7
  16  -4 -14 124.368 124.494   8
  16  -4 -13 243.704 241.235   8
  16  -4 -12 6295.10 1237.96   8
 -16  -4   5 12925.3 1891.58   9
 -16  -4   4 7351.38 1506.93   9
 -16  -4  -9 939.053 459.444   9
 -17  -1  24 1189.31 356.419   7
 -17  -2  21-16.4462 271.346   7
 -17  -2  20 1423.68 601.669   7
 -17  -2  19 1470.13 673.896   7
 -17  -2  18 193.929 210.262   7
 -17  -2  17 35.6861 339.177   7
 -17  -2  16 3380.12 943.262   7
 -17  -4   4 10851.1 1668.62   9
 -17  -4   3-90.7295 254.450   9
 -17  -4  -7 1710.11 608.098   9
 -17  -4  -8 286.085 289.515   9
 -18   0  22 1244.92 338.766   7
 -18  -1  20-107.913 116.724   7
 -18  -1  19 150.923 252.030   7
 -18  -1  18 61.0555 154.131   7
 -18  -1  17 708.587 392.280   7
 -18  -4   2 19.8191 231.545   9
 -18  -4   1 9660.57 1586.78   9
 -18  -4   0 75.1370 166.378   9
 -18  -4  -1 5806.84 1279.31   9
 -18  -4  -2 597.615 462.812   9
 -18  -4  -3 170.835 165.907   9
 -18  -4  -4 3291.16 817.112   9
 -18  -4  -5 441.193 337.214   9
 -20  -3   2 2088.95 543.568   9
 -20  -3   1 70.7081 165.029   9
 -20  -3   0 3152.03 673.624   9
 -20  -3  -1-65.7018 172.474   9
 -20  -3  -2-88.3284 143.045   9
 -20  -3  -3-151.971 111.826   9
   0   0   0    0.00    0.00   0
