# Supplementary material for: Inference-assisted intelligent crystallography based on preliminary data
Source: Sci Rep. 2019 Aug 22;9:11886. doi: 10.1038/s41598-019-48362-3 (PMC6706436; doi:10.1038/s41598-019-48362-3)
Supplement: Supplementary file 4 — Supplementary Data 3 [file 41598_2019_48362_MOESM4_ESM.zip › suppl_data_3.txt]

  -1  -2  -5  -62.67   21.85
   5   1   5  257.42   20.59
   8   1  -5  162.89   19.82
  -4  -3   5   83.33   13.37
  -4  -3   3   41.10   16.64
   1  -2  -8  652.43   20.98
  -2  -1   1 1916.04   29.05
  -2  -2  -3  800.37   34.26
  -4  -3   2 1249.39   37.09
  -4  -3   4  680.69   28.84
   6   1  -4  195.06   20.17
   4   1   4  137.57   18.92
  -4  -3   1  446.59   26.95
   5   1  -3  347.49   22.16
   4   1   3 2931.47   51.26
  -1  -1  -3 2600.36   36.12
   5   1   4 2291.41   50.77
   7   1  -4 2452.15   49.80
   0   0   4 2291.74   20.42
   4   1  -1   25.74   17.94
   4   1   2 4182.76   59.24
  -3  -2   6  158.27   13.12
  -6   4  -4   23.94   17.61
 -12   5  -2   21.94   25.10
  -6   5  -1   24.18   20.12
 -10   6   2   11.68   20.95
  -8   5  -2   -0.52   22.58
 -11   6   2  346.58   26.27
  -5   5   0  -29.05   15.23
  -8   6   3    9.77   22.06
 -12   4  -4   -1.76   21.88
 -11   5  -2   21.65   25.77
  -5   4  -3   -0.79   15.21
  -4   5   2  480.81   19.22
  -9   5  -2  -15.41   23.49
 -10   5  -2   79.00   27.51
  -8   6   4   29.63   21.76
  -7   4  -4   49.61   20.16
 -11   4  -4   34.96   24.17
  -4   2  -5  110.07   12.54
  -6   3  -5   34.48   17.76
  -7   5  -1   10.10   21.34
  -1   3   0 -673.46   17.55
 -10   6   3    1.92   23.88
 -14   4  -3   -4.50   17.90
 -11   6   3   72.64   26.46
  -3   3  -3  821.66   19.43
  -8   4  -4    7.80   20.63
  -8   6   5  -11.81   17.71
 -10   4  -4  -19.21   23.12
  -4   4  -2   99.50   16.88
  -9   6   4   41.39   24.42
 -13   5  -1   24.45   23.30
  -2   3  -2  172.09   14.06
 -12   3  -5    8.41   17.95
  -6   5   0   -2.97   17.13
  -2   4   2  543.57   16.35
  -3   4  -1   93.66   17.16
  -5   1  -6  722.81   15.82
  -6   2  -6  221.64   17.28
  -9   6   3  196.58   28.13
  -9   4  -4  506.16   30.74
  -4   3  -4 1031.27   26.07
  -1   2  -2 2921.96   24.34
  -7   2  -6  309.84   17.54
  -2   1  -4 9999.00   36.11
  -2   4   1  608.72   20.48
  -5   5   1   36.19   18.22
   0   6  -5 1119.12   23.87
   5   5  -8   61.61   19.51
   3   5  -5  308.89   20.80
   2   6  -7  129.04   19.34
   6   1  -5 7247.01   26.29
   4   6 -12   67.15   21.37
   8   3 -10  386.67   17.84
   6   2  -5  250.40   14.64
   6   4  -7  110.17   18.91
   2   6  -8   -6.68   15.11
   7   4 -10  763.35   24.74
   3   6  -9   36.53   21.58
   6   5 -13   80.71   19.61
   3   6 -10   -0.59   14.88
   8   4 -14   28.38   16.33
   4   4  -4   90.71   18.85
  -1   5  -2  453.27   18.95
   7   4  -9   11.30   18.69
  -1   6  -5 1124.08   23.52
  -2   4   0  827.12   13.72
   6   3  -6   37.21   18.96
   8   3 -11   89.00   19.57
   7   3  -8  163.61   17.24
   6   5 -12  495.55   26.25
   3   6 -11    4.68   18.68
   0   6  -6   -1.22   19.06
   6   4  -8  437.35   19.97
   7   4 -11    7.48   15.08
   6   0  -6   18.71    7.52
   4   5  -7   88.73   19.79
   1   6  -7  386.68   23.86
   0   5  -3  237.37   19.40
   3   5  -6   13.83   17.97
   7   4 -16   57.41   17.58
   5   5 -10   35.02   18.05
   3   6 -12   27.21   19.91
   8   2 -10  182.93   14.39
   4   3  -3  163.76   14.22
   6   5 -11  241.27   22.08
   7   3  -7  446.40   19.78
   3   3  -2  824.85   19.43
   0   4  -1  932.70   22.02
   2   5  -4  251.94   20.04
   5   4  -6  974.45   30.53
   5   3  -4  597.99   22.92
   8   3 -16  542.38   24.20
   6   5 -14  910.60   31.97
   2   2  -1 1314.78   16.98
   5   5  -9  124.97   24.81
   7   2  -7  667.12   22.00
  -2   3   1   96.07    9.37
   8   2  -9   87.35   16.54
   7   1  -7 4997.10   35.84
   2   6  -9   72.25   24.67
   8   3 -12  138.56   20.11
   7   4 -12   23.08   18.29
   8   1  -9  433.74   15.66
   5   2  -4    9.74   14.75
   5   1  -4 4496.57   29.22
  -6  -1   8 1855.44   41.94
  -2  -1   5 2374.20   33.74
  -3  -1   6   97.03   21.53
  -1  -2   5 3437.78   45.34
   2  -2   0  978.25   21.89
  -1   1  -3 2312.14   39.32
   1   0  -8  793.39   29.73
  -5   0   6  751.40   25.84
  -2  -2   6  197.59   22.47
  -1   1  -6 1287.78   38.73
  -5   2  -2  694.72   29.11
  -1   1  -7  199.80   23.91
  -5   2  -3  163.30   22.41
  -5   2  -4  569.14   31.62
   1  -2   2 2648.18   42.91
   0  -3   4   22.31   19.40
  -1   1  -4   65.15   21.25
   2  -1  -9  522.75   24.32
  -3   0   2   47.46   15.42
   3  -3  -1  158.99   21.94
  -5   2  -2  503.61   34.07
   1  -2   1 1319.93   28.00
  -3   2  -3  707.49   30.91
  -4   2  -2  336.14   29.35
   4  -2  -3 6739.40   77.47
   3  -1  -2 3020.46   45.85
   1  -3   1  769.25   25.50
 -10   5   6   41.46   30.58
  -9   4   8   15.30   23.74
  -8   5   5   30.54   23.56
 -12   4   9   21.36   28.51
 -11   6   2  270.03   26.97
 -11   2  11   10.16   23.57
  -6   4   6    9.20   20.43
 -13   5   7    2.62   23.80
  -5   4   5  102.92   18.37
 -10   1  11   33.69   19.22
  -9   6   1   -0.98   22.41
  -5   1   8  613.48   16.99
  -7   5   4   17.09   23.11
 -12   5   7  151.07   28.92
 -10   6   2    2.31   21.80
  -9   5   6   12.15   27.85
  -3   4   2   23.61   15.89
  -2   4   0  430.34   14.82
  -7   4   7  481.55   25.51
  -8   3   9    7.17   22.21
  -8   2  10  152.15   18.70
  -4   5   0  108.84   15.63
 -11   5   7  297.01   30.34
 -11   6   3  114.19   27.98
 -14   3  11    0.01   23.42
  -5   5   2    7.21   17.33
 -13   3  11    0.01   26.10
  -8   4   8  278.20   26.76
  -4   1   7   23.37   11.65
  -6   3   8  167.15   20.12
  -9   6   2   14.02   21.99
  -5   2   8  185.16   17.36
 -10   6   3   10.99   22.81
  -9   3  10  314.92   24.72
 -12   3  11   27.50   25.66
  -5   3   7 4475.67   46.90
 -10   5   7   49.12   26.83
  -5   0   8   58.88   10.94
 -11   4   9  245.67   33.84
  -3   1   6   97.16   13.41
  -2   3   3  114.66   16.07
 -10   2  11  292.23   25.50
  -4   3   6  938.50   27.04
  -1   3   1 1451.23   21.27
 -10   4   9  353.86   34.74
  -4   4   4   62.49   19.60
  -6   5   4   -0.98   21.26
  -6   1   9  111.41   16.59
   0   5  15  -10.24   23.33
  -1   6  15   73.86   24.88
  -5   6  18  110.15   22.45
  -3   3  18   49.86   19.92
   2   4  13   78.85   21.85
  -7   4  20   21.64   18.45
   1   7  10   53.16   21.00
   2   6  11   66.22   25.83
  -4   7  16   11.01   18.63
  -6   7  17   18.31   18.13
  -7   8  15   -9.32   13.56
  -2   5  17  124.63   26.06
  -8   5  20   17.24   16.34
   1   6  13   11.68   23.64
  -5   8  14   -6.86   16.27
  -3   5  18   11.88   22.43
   3   5  11   30.66   25.23
  -3   6  17   12.79   22.48
   2   7   8    6.62   18.24
  -5   5  19    9.11   19.96
  -1   8  10  -34.69   17.03
   0   6  14   29.03   23.20
   0   4  16   -4.06   23.34
   2   5  13   52.69   21.78
  -9   7  18    1.73   10.67
  -7   6  19   -1.31   17.41
  -6   4  20   62.95   19.12
   1   4  15   31.30   22.78
  -6   8  15   -2.13   14.38
  -7   5  20   11.48   16.78
   1   7  11    7.08   21.50
  -3   8  13   48.85   18.10
   0   3  16  404.63   24.36
  -8   7  18    1.06   12.15
  -4   6  18   11.67   19.95
  -2   7  15  -18.72   18.98
  -4   4  19   15.30   20.61
  -5   7  17   53.50   19.18
  -1   4  17   60.38   22.76
   3   4  12  118.13   21.86
  -2   8  12   66.88   18.26
  -1   3  17   28.26   19.58
   1   5  14  177.33   27.91
   3   6   9  289.30   27.89
   4   5   9  200.20   24.36
  13   2 -14   61.81   35.26
  16  -1 -18  -20.83   15.62
  22   0 -12   24.82   17.21
  14   2 -14   45.01   36.87
  17  -2 -18   -4.90   12.76
  15   3  -9   17.19   31.22
  18   1 -15    9.43   22.68
  12   2 -14  273.43   40.30
  21   0 -14   24.96   16.32
  18   2 -12   -4.65   23.62
  16   3  -7  -10.53   26.25
  14   3 -10   13.92   21.68
  15   2 -14    5.34   26.13
  11   1 -16   51.70   25.13
  19  -1 -17    6.82   15.05
  17   2 -13   -0.59   21.63
  20   1 -13   20.03   20.60
  16   1 -16   16.83   23.43
  20  -1 -16   -6.18   14.20
  22  -1 -14   -8.38   11.68
  16   3  -8   74.46   22.99
  11   2 -14  125.72   27.79
  19   0 -16   21.77   21.60
  17  -1 -18   51.31   19.56
  15   3 -10   24.15   22.40
  16   2 -14    6.79   24.94
  16   3  -9   22.44   22.21
  12   3 -11   21.87   26.14
  13   3 -11   49.72   27.16
  21   1 -11   -1.65   20.04
  21   1 -12   -0.31   19.52
  10   1 -16  -17.77   27.26
  11   3 -11   21.23   33.11
  14   0 -18   -3.97   24.28
  17   1 -16    6.57   23.39
  14   3 -11   15.54   35.38
  19   2 -11   25.21   25.46
  13   0 -18   15.06   21.42
  10   2 -14   11.98   28.65
  15   0 -18   25.19   20.84
  20   2  -9    5.56   18.21
  19   1 -15   66.35   17.41
  20   1 -14   13.11   18.37
  18   2 -13    1.43   19.03
  20   2  -8   10.14   18.71
  16   3 -10   63.00   21.63
  13   2 -15  148.97   29.51
  17   2 -14   24.93   29.86
  14   2 -15   91.63   30.34
  19   2 -12  -36.01   25.24
  14   1 -17   -0.93   27.88
  12   0 -18   10.63   24.09
  22   1  -9   20.72   14.35
  15   3 -11   30.45   32.91
  16   0 -18   13.00   22.07
  17   3  -8   20.63   22.11
  15   1 -17    2.35   27.26
  17   3  -9   61.85   21.74
   9   1 -16  190.87   22.77
  13   3 -12   29.18   28.21
  18   1 -16   -5.91   20.03
  20   0 -16    8.94   18.69
   9   0  18    4.21   23.60
  13  -1  11    3.36   27.10
  13  -2  13   45.49   16.80
   8  -2  21   14.12   16.00
  13  -3  13    8.43   15.00
   6   2  16    0.01   28.86
   5   1  20   32.19   22.20
   7   2  14   11.64   32.99
   9  -2  20    2.47   15.61
   8   1  17   40.15   25.50
   8   2  12  569.77   28.85
   6   1  19   -4.22   29.89
   5   2  17   19.69   24.58
  11   1  10  630.46   38.20
   9   1  16   66.50   30.76
   8   2  13  402.55   29.40
   7   2  15   26.09   22.33
   4   2  18   90.31   23.08
  10  -3  19   15.71   14.17
  12   0  12    3.70   23.40
  12  -2  16   13.90   21.13
  12  -3  16   -0.16   16.37
   9   2  10  988.70   29.37
   5  -1  23  -21.93   12.49
   4   1  21   11.30   18.64
  13  -1  12   89.08   27.84
  11   1   9  108.05   32.45
   9   2  11  135.55   27.86
  10   1  14  -28.57   33.85
  11  -2  18    1.79   17.58
  11  -1  17    8.27   22.55
   5   0  22   17.69   17.60
   7  -2  22   -5.90   13.63
   8   1  18   91.27   28.14
  11   0  16  113.20   31.59
  13  -3  14   20.23   18.07
   8  -1  21   13.12   17.57
   7   2  16    8.81   28.75
   9  -1  20   -4.59   17.49
  11   1  13  146.72   23.86
   5   2  18    2.01   21.39
  13   0   8   13.53   18.34
   6   2  17   28.16   28.97
   8   2  11 1079.93   42.08
  11   1  11  356.72   30.44
  11   1  12  323.22   30.97
   8   2  14   14.38   25.56
  10  -2  19   -5.59   14.90
   7   1  19    3.36   28.18
  12   0  14    9.92   25.11
  13  -2  14    3.98   16.61
   0   0   0    0.00    0.00
