# Supplementary material for: Inference-assisted intelligent crystallography based on preliminary data
Source: Sci Rep. 2019 Aug 22;9:11886. doi: 10.1038/s41598-019-48362-3 (PMC6706436; doi:10.1038/s41598-019-48362-3)
Supplement: Supplementary file 5 — Supplementary Data 4 [file 41598_2019_48362_MOESM5_ESM.zip › suppl_data_4.cif]

 
data_comp1_ref
 
_audit_creation_method            'SHELXL-2018/1'
_shelx_SHELXL_version_number      '2018/1'
_chemical_name_systematic         ?
_chemical_name_common             ?
_chemical_melting_point           ?
_chemical_formula_moiety          'C11 H10 O2 S' 
_chemical_formula_sum             'C11 H10 O2 S' 
_chemical_formula_weight          206.25

loop_
 _atom_type_symbol
 _atom_type_description
 _atom_type_scat_dispersion_real
 _atom_type_scat_dispersion_imag
 _atom_type_scat_source
 'C'  'C'   0.0033   0.0016
 'International Tables Vol C Tables 4.2.6.8 and 6.1.1.4'
 'H'  'H'   0.0000   0.0000
 'International Tables Vol C Tables 4.2.6.8 and 6.1.1.4'
 'O'  'O'   0.0106   0.0060
 'International Tables Vol C Tables 4.2.6.8 and 6.1.1.4'
 'S'  'S'   0.1246   0.1234
 'International Tables Vol C Tables 4.2.6.8 and 6.1.1.4'
 
_space_group_crystal_system       orthorhombic
_space_group_IT_number            19
_space_group_name_H-M_alt         'P 21 21 21'
_space_group_name_Hall            'P 2ac 2ab'
 
_shelx_space_group_comment
;
The symmetry employed for this shelxl refinement is uniquely defined
by the following loop, which should always be used as a source of
symmetry information in preference to the above space-group names.
They are only intended as comments.
;
 
loop_
 _space_group_symop_operation_xyz
 'x, y, z'
 '-x+1/2, -y, z+1/2'
 '-x, y+1/2, -z+1/2'
 'x+1/2, -y+1/2, -z'
 
_cell_length_a                    5.8358(2)
_cell_length_b                    8.9119(3)
_cell_length_c                    18.2739(6)
_cell_angle_alpha                 90
_cell_angle_beta                  90
_cell_angle_gamma                 90
_cell_volume                      950.39(6)
_cell_formula_units_Z             4
_cell_measurement_temperature     100
_cell_measurement_reflns_used     2446
_cell_measurement_theta_min       3.6590
_cell_measurement_theta_max       29.0010
 
_exptl_crystal_description        block
_exptl_crystal_colour             yellow
_exptl_crystal_density_meas       ?
_exptl_crystal_density_method     ?
_exptl_crystal_density_diffrn     1.441          
_exptl_crystal_F_000              432
_exptl_transmission_factor_min    ?
_exptl_transmission_factor_max    ?
_exptl_crystal_size_max           0.490
_exptl_crystal_size_mid           0.400
_exptl_crystal_size_min           0.340
_exptl_absorpt_coefficient_mu     0.307
_shelx_estimated_absorpt_T_min    0.864
_shelx_estimated_absorpt_T_max    0.903
_exptl_absorpt_correction_type    gaussian
_exptl_absorpt_correction_T_min   0.497
_exptl_absorpt_correction_T_max   1.000
_exptl_absorpt_process_details
;
CrysAlisPro 1.171.39.46 (Rigaku Oxford Diffraction, 2018)
Numerical absorption correction based on gaussian integration over
			a multifaceted crystal model
Empirical absorption correction using spherical harmonics,
 implemented in SCALE3 ABSPACK scaling algorithm.
;
_oxdiff_exptl_absorpt_empirical_full_min           0.870
_oxdiff_exptl_absorpt_empirical_full_max           1.215
_oxdiff_exptl_absorpt_empirical_details
;
Empirical correction (ABSPACK) includes:
- Absorption correction using spherical harmonics
- Frame scaling
- Detector area scaling
- B-factor correction
;
_exptl_absorpt_special_details    ?
_diffrn_ambient_temperature       100
_diffrn_radiation_wavelength      0.71073
_diffrn_radiation_type            MoK\a
_diffrn_source                    'micro-focus sealed X-ray tube'
_diffrn_measurement_device_type   'SuperNova, Dual, Cu at home/near, EosS2'
_diffrn_measurement_method        '\w scans'
_diffrn_detector_area_resol_mean  8.1195
_diffrn_reflns_number             4015
_diffrn_reflns_av_unetI/netI      0.0463
_diffrn_reflns_av_R_equivalents   0.0257
_diffrn_reflns_limit_h_min        -6
_diffrn_reflns_limit_h_max        7
_diffrn_reflns_limit_k_min        -11
_diffrn_reflns_limit_k_max        4
_diffrn_reflns_limit_l_min        -23
_diffrn_reflns_limit_l_max        16
_diffrn_reflns_theta_min          3.193
_diffrn_reflns_theta_max          27.479
_diffrn_reflns_theta_full         25.242
_diffrn_measured_fraction_theta_max   0.998
_diffrn_measured_fraction_theta_full  0.998
_diffrn_reflns_Laue_measured_fraction_max    0.998
_diffrn_reflns_Laue_measured_fraction_full   0.998
_diffrn_reflns_point_group_measured_fraction_max   0.999
_diffrn_reflns_point_group_measured_fraction_full  0.999
_reflns_number_total              2178
_reflns_number_gt                 2052
_reflns_threshold_expression      'I > 2\s(I)'
_reflns_Friedel_coverage          0.688
_reflns_Friedel_fraction_max      0.999
_reflns_Friedel_fraction_full     1.000
 
_reflns_special_details
;
 Reflections were merged by SHELXL according to the crystal
 class for the calculation of statistics and refinement.
 
 _reflns_Friedel_fraction is defined as the number of unique
 Friedel pairs measured divided by the number that would be
 possible theoretically, ignoring centric projections and
 systematic absences.
;
 
_computing_data_collection       'CrysAlisPro 1.171.39.46 (Rigaku OD, 2018)'
_computing_cell_refinement       'CrysAlisPro 1.171.39.46 (Rigaku OD, 2018)'
_computing_data_reduction        'CrysAlisPro 1.171.39.46 (Rigaku OD, 2018)'
_computing_structure_solution    'SHELXT 2014/5 (Sheldrick, 2014)'
_computing_structure_refinement  'SHELXL-2018/1 (Sheldrick, 2018)'
_computing_molecular_graphics    'shelxle'
_computing_publication_material  'SHELXL-2018/1 (Sheldrick, 2018)'
_refine_special_details           ?
_refine_ls_structure_factor_coef  Fsqd
_refine_ls_matrix_type            full
_refine_ls_weighting_scheme       calc
_refine_ls_weighting_details
'w=1/[\s^2^(Fo^2^)+(0.0284P)^2^+0.2264P] where P=(Fo^2^+2Fc^2^)/3'
_atom_sites_solution_primary      iterative
_atom_sites_solution_secondary    difmap
_atom_sites_solution_hydrogens    difmap
_refine_ls_hydrogen_treatment     refall
_refine_ls_extinction_method      'SHELXL-2018/1 (Sheldrick 2018)'
_refine_ls_extinction_coef        0.014(3)
_refine_ls_extinction_expression
 'Fc^*^=kFc[1+0.001xFc^2^\l^3^/sin(2\q)]^-1/4^'
_refine_ls_abs_structure_details
;
 Flack x determined using 797 quotients [(I+)-(I-)]/[(I+)+(I-)]
 (Parsons, Flack and Wagner, Acta Cryst. B69 (2013) 249-259).
;
_refine_ls_abs_structure_Flack    0.07(6)
_chemical_absolute_configuration  ad
_refine_ls_number_reflns          2178
_refine_ls_number_parameters      168
_refine_ls_number_restraints      0
_refine_ls_R_factor_all           0.0364
_refine_ls_R_factor_gt            0.0336
_refine_ls_wR_factor_ref          0.0766
_refine_ls_wR_factor_gt           0.0739
_refine_ls_goodness_of_fit_ref    1.054
_refine_ls_restrained_S_all       1.054
_refine_ls_shift/su_max           0.001
_refine_ls_shift/su_mean          0.000
 
loop_
 _atom_site_label
 _atom_site_type_symbol
 _atom_site_fract_x
 _atom_site_fract_y
 _atom_site_fract_z
 _atom_site_U_iso_or_equiv
 _atom_site_adp_type
 _atom_site_occupancy
 _atom_site_site_symmetry_order  
 _atom_site_calc_flag
 _atom_site_refinement_flags_posn
 _atom_site_refinement_flags_adp
 _atom_site_refinement_flags_occupancy
 _atom_site_disorder_assembly
 _atom_site_disorder_group
C1 C 0.6336(4) 0.6259(3) 0.67279(13) 0.0155(6) Uani 1 1 d . . . . .
O1 O 0.8450(3) 0.4103(2) 0.62956(10) 0.0205(4) Uani 1 1 d . . . . .
S1 S 0.81154(11) 0.68677(7) 0.74051(3) 0.01589(18) Uani 1 1 d . . . . .
O2 O 0.3237(3) 0.8047(2) 0.67807(9) 0.0197(4) Uani 1 1 d . . . . .
C2 C 0.6887(5) 0.5022(3) 0.62582(14) 0.0163(5) Uani 1 1 d . . . . .
C3 C 0.5060(4) 0.5024(3) 0.56798(15) 0.0165(6) Uani 1 1 d . . . . .
C4 C 0.4827(5) 0.4124(3) 0.50700(16) 0.0216(6) Uani 1 1 d . . . . .
H4 H 0.589(5) 0.334(4) 0.4970(17) 0.031(9) Uiso 1 1 d . . . . .
C5 C 0.2947(6) 0.4389(3) 0.46135(15) 0.0235(6) Uani 1 1 d . . . . .
H5 H 0.276(5) 0.378(4) 0.4192(17) 0.028(9) Uiso 1 1 d . . . . .
C6 C 0.1390(5) 0.5508(3) 0.47677(15) 0.0222(6) Uani 1 1 d . . . . .
H6 H 0.005(5) 0.558(3) 0.4469(16) 0.021(8) Uiso 1 1 d . . . . .
C7 C 0.1655(5) 0.6423(3) 0.53798(15) 0.0197(6) Uani 1 1 d . . . . .
H7 H 0.068(5) 0.716(4) 0.5472(17) 0.025(9) Uiso 1 1 d . . . . .
C8 C 0.3498(5) 0.6159(3) 0.58282(14) 0.0157(5) Uani 1 1 d . . . . .
C9 C 0.4263(4) 0.6973(3) 0.65034(14) 0.0156(5) Uani 1 1 d . . . . .
C10 C 0.8272(5) 0.8855(3) 0.72921(16) 0.0198(6) Uani 1 1 d . . . . .
H10A H 0.918(5) 0.901(4) 0.6812(17) 0.024(8) Uiso 1 1 d . . . . .
H10B H 0.914(5) 0.921(4) 0.7694(17) 0.029(9) Uiso 1 1 d . . . . .
H10C H 0.678(6) 0.922(4) 0.7238(16) 0.029(9) Uiso 1 1 d . . . . .
C11 C 0.6514(6) 0.6785(4) 0.82420(15) 0.0230(6) Uani 1 1 d . . . . .
H11A H 0.506(5) 0.726(4) 0.8139(17) 0.026(9) Uiso 1 1 d . . . . .
H11B H 0.741(6) 0.730(4) 0.8577(18) 0.036(10) Uiso 1 1 d . . . . .
H11C H 0.637(6) 0.578(4) 0.8346(18) 0.036(10) Uiso 1 1 d . . . . .
 
loop_
 _atom_site_aniso_label
 _atom_site_aniso_U_11
 _atom_site_aniso_U_22
 _atom_site_aniso_U_33
 _atom_site_aniso_U_23
 _atom_site_aniso_U_13
 _atom_site_aniso_U_12
C1 0.0166(13) 0.0152(12) 0.0147(12) -0.0013(10) 0.0002(10) -0.0020(10)
O1 0.0223(10) 0.0188(10) 0.0205(9) -0.0019(8) -0.0012(9) 0.0054(8)
S1 0.0164(3) 0.0144(3) 0.0169(3) -0.0013(3) -0.0023(3) 0.0014(3)
O2 0.0178(9) 0.0191(9) 0.0221(9) -0.0025(8) 0.0009(8) 0.0021(10)
C2 0.0179(13) 0.0145(11) 0.0164(12) 0.0014(10) 0.0007(12) -0.0020(12)
C3 0.0188(14) 0.0142(13) 0.0164(13) 0.0026(11) -0.0014(11) -0.0026(11)
C4 0.0290(16) 0.0155(14) 0.0202(14) 0.0007(12) -0.0002(12) -0.0020(12)
C5 0.0359(17) 0.0192(13) 0.0154(13) 0.0007(11) -0.0055(13) -0.0071(14)
C6 0.0232(15) 0.0240(15) 0.0193(14) 0.0038(12) -0.0084(12) -0.0049(12)
C7 0.0175(14) 0.0210(14) 0.0206(13) 0.0025(11) 0.0001(12) -0.0030(12)
C8 0.0162(13) 0.0154(12) 0.0155(12) 0.0024(10) 0.0009(10) -0.0035(11)
C9 0.0158(12) 0.0146(12) 0.0163(12) 0.0016(12) 0.0026(10) -0.0028(11)
C10 0.0194(14) 0.0145(12) 0.0255(14) -0.0011(11) -0.0045(13) -0.0023(12)
C11 0.0324(17) 0.0217(14) 0.0150(12) 0.0000(12) 0.0008(12) -0.0011(14)
 
_geom_special_details
;
 All esds (except the esd in the dihedral angle between two l.s. planes)
 are estimated using the full covariance matrix.  The cell esds are taken
 into account individually in the estimation of esds in distances, angles
 and torsion angles; correlations between esds in cell parameters are only
 used when they are defined by crystal symmetry.  An approximate (isotropic)
 treatment of cell esds is used for estimating esds involving l.s. planes.
;
 
loop_
 _geom_bond_atom_site_label_1
 _geom_bond_atom_site_label_2
 _geom_bond_distance
 _geom_bond_site_symmetry_2
 _geom_bond_publ_flag
C1 C9 1.427(4) . ?
C1 C2 1.434(4) . ?
C1 S1 1.704(3) . ?
O1 C2 1.228(3) . ?
S1 C10 1.785(3) . ?
S1 C11 1.794(3) . ?
O2 C9 1.237(3) . ?
C2 C3 1.501(4) . ?
C3 C4 1.380(4) . ?
C3 C8 1.388(4) . ?
C4 C5 1.398(4) . ?
C4 H4 0.95(3) . ?
C5 C6 1.378(4) . ?
C5 H5 0.95(3) . ?
C6 C7 1.393(4) . ?
C6 H6 0.96(3) . ?
C7 C8 1.372(4) . ?
C7 H7 0.88(3) . ?
C8 C9 1.499(4) . ?
C10 H10A 1.04(3) . ?
C10 H10B 0.94(3) . ?
C10 H10C 0.94(3) . ?
C11 H11A 0.97(3) . ?
C11 H11B 0.93(3) . ?
C11 H11C 0.92(4) . ?
 
loop_
 _geom_angle_atom_site_label_1
 _geom_angle_atom_site_label_2
 _geom_angle_atom_site_label_3
 _geom_angle
 _geom_angle_site_symmetry_1
 _geom_angle_site_symmetry_3
 _geom_angle_publ_flag
C9 C1 C2 111.2(2) . . ?
C9 C1 S1 125.7(2) . . ?
C2 C1 S1 122.9(2) . . ?
C1 S1 C10 105.24(14) . . ?
C1 S1 C11 106.76(14) . . ?
C10 S1 C11 99.55(15) . . ?
O1 C2 C1 130.3(2) . . ?
O1 C2 C3 124.6(2) . . ?
C1 C2 C3 105.1(2) . . ?
C4 C3 C8 121.1(2) . . ?
C4 C3 C2 129.6(3) . . ?
C8 C3 C2 109.3(2) . . ?
C3 C4 C5 117.4(3) . . ?
C3 C4 H4 121(2) . . ?
C5 C4 H4 121(2) . . ?
C6 C5 C4 121.2(3) . . ?
C6 C5 H5 120.3(19) . . ?
C4 C5 H5 118.5(19) . . ?
C5 C6 C7 121.0(3) . . ?
C5 C6 H6 118.3(18) . . ?
C7 C6 H6 120.5(18) . . ?
C8 C7 C6 117.8(3) . . ?
C8 C7 H7 121(2) . . ?
C6 C7 H7 121(2) . . ?
C7 C8 C3 121.5(2) . . ?
C7 C8 C9 129.9(2) . . ?
C3 C8 C9 108.5(2) . . ?
O2 C9 C1 129.6(2) . . ?
O2 C9 C8 124.5(2) . . ?
C1 C9 C8 105.9(2) . . ?
S1 C10 H10A 104.8(18) . . ?
S1 C10 H10B 105(2) . . ?
H10A C10 H10B 110(2) . . ?
S1 C10 H10C 108(2) . . ?
H10A C10 H10C 110(3) . . ?
H10B C10 H10C 118(3) . . ?
S1 C11 H11A 105.9(19) . . ?
S1 C11 H11B 104(2) . . ?
H11A C11 H11B 114(3) . . ?
S1 C11 H11C 105(2) . . ?
H11A C11 H11C 113(3) . . ?
H11B C11 H11C 113(3) . . ?
 
loop_
 _geom_torsion_atom_site_label_1
 _geom_torsion_atom_site_label_2
 _geom_torsion_atom_site_label_3
 _geom_torsion_atom_site_label_4
 _geom_torsion
 _geom_torsion_site_symmetry_1
 _geom_torsion_site_symmetry_2
 _geom_torsion_site_symmetry_3
 _geom_torsion_site_symmetry_4
 _geom_torsion_publ_flag
C9 C1 S1 C10 -41.7(3) . . . . ?
C2 C1 S1 C10 131.7(2) . . . . ?
C9 C1 S1 C11 63.5(3) . . . . ?
C2 C1 S1 C11 -123.1(2) . . . . ?
C9 C1 C2 O1 -176.0(3) . . . . ?
S1 C1 C2 O1 9.7(4) . . . . ?
C9 C1 C2 C3 2.8(3) . . . . ?
S1 C1 C2 C3 -171.51(19) . . . . ?
O1 C2 C3 C4 -4.9(5) . . . . ?
C1 C2 C3 C4 176.3(3) . . . . ?
O1 C2 C3 C8 176.4(3) . . . . ?
C1 C2 C3 C8 -2.4(3) . . . . ?
C8 C3 C4 C5 -0.7(4) . . . . ?
C2 C3 C4 C5 -179.2(3) . . . . ?
C3 C4 C5 C6 0.1(4) . . . . ?
C4 C5 C6 C7 0.7(4) . . . . ?
C5 C6 C7 C8 -0.9(4) . . . . ?
C6 C7 C8 C3 0.3(4) . . . . ?
C6 C7 C8 C9 177.9(3) . . . . ?
C4 C3 C8 C7 0.5(4) . . . . ?
C2 C3 C8 C7 179.3(2) . . . . ?
C4 C3 C8 C9 -177.6(2) . . . . ?
C2 C3 C8 C9 1.2(3) . . . . ?
C2 C1 C9 O2 178.4(3) . . . . ?
S1 C1 C9 O2 -7.5(4) . . . . ?
C2 C1 C9 C8 -2.1(3) . . . . ?
S1 C1 C9 C8 171.99(19) . . . . ?
C7 C8 C9 O2 2.1(4) . . . . ?
C3 C8 C9 O2 -180.0(2) . . . . ?
C7 C8 C9 C1 -177.4(3) . . . . ?
C3 C8 C9 C1 0.5(3) . . . . ?
 
loop_
 _geom_hbond_atom_site_label_D 
 _geom_hbond_atom_site_label_H 
 _geom_hbond_atom_site_label_A 
 _geom_hbond_distance_DH 
 _geom_hbond_distance_HA 
 _geom_hbond_distance_DA 
 _geom_hbond_angle_DHA 
 _geom_hbond_site_symmetry_A 
 _geom_hbond_publ_flag
C10 H10A O2  1.04(3) 2.52(3) 3.128(4) 117(2) 1_655 yes
C10 H10B O1  0.94(3) 2.32(3) 3.220(3) 158(3) 3_756 yes
C10 H10B S1  0.94(3) 2.87(3) 3.458(3) 122(2) 3_756 yes
C10 H10C O2  0.94(3) 2.46(3) 3.167(4) 132(3) . yes
C11 H11C O2  0.92(4) 2.46(4) 3.335(4) 160(3) 3_646 yes
 
_refine_diff_density_max    0.256
_refine_diff_density_min   -0.315
_refine_diff_density_rms    0.049

_shelx_res_file
;
TITL ylide_a.res in P2(1)2(1)2(1)
    ylide_a.res
    created by SHELXL-2018/1 at 15:07:09 on 24-Apr-2018
REM SHELXT solution in P2(1)2(1)2(1)
REM R1 0.066,  Rweak 0.032,  Alpha 0.002,  Orientation as input
REM Flack x =  0.104 ( 0.054 ) from Parsons' quotients
REM Formula found by SHELXT:  C11 O2 S

CELL  0.71073   5.8358   8.9119  18.2739   90.000   90.000   90.000
ZERR    4.000   0.0002   0.0003   0.0006    0.000    0.000    0.000
LATT -1
SYMM 1/2-X, -Y, 1/2+Z
SYMM -X, 1/2+Y, 1/2-Z
SYMM 1/2+X, 1/2-Y, -Z
SFAC C H O S
UNIT 44 40 8 4
L.S. 10
SIZE 0.49 0.40 0.34
TEMP -173

EQIV $1 x+1, y, z
HTAB C10 O2_$1
EQIV $2 -x+2, y+1/2, -z+3/2
HTAB C10 O1_$2
HTAB C10 S1_$2
HTAB C10 O2
EQIV $3 -x+1, y-1/2, -z+3/2
HTAB C11 O2_$3

BOND $H
CONF
LIST 4
ACTA
FMAP 2
PLAN 20
WGHT    0.028400    0.226400
EXTI    0.013808
FVAR       1.09227
C1    1    0.633574    0.625936    0.672793    11.00000    0.01661    0.01524 =
         0.01469   -0.00129    0.00021   -0.00201
O1    3    0.845029    0.410266    0.629557    11.00000    0.02231    0.01877 =
         0.02052   -0.00193   -0.00123    0.00535
S1    4    0.811541    0.686771    0.740510    11.00000    0.01640    0.01438 =
         0.01690   -0.00133   -0.00232    0.00138
O2    3    0.323672    0.804673    0.678071    11.00000    0.01781    0.01913 =
         0.02214   -0.00247    0.00089    0.00211
C2    1    0.688676    0.502157    0.625824    11.00000    0.01792    0.01452 =
         0.01642    0.00143    0.00072   -0.00199
C3    1    0.506025    0.502430    0.567982    11.00000    0.01881    0.01416 =
         0.01642    0.00259   -0.00144   -0.00258
C4    1    0.482678    0.412383    0.506996    11.00000    0.02903    0.01548 =
         0.02021    0.00074   -0.00017   -0.00200
H4    2    0.588995    0.334273    0.496963    11.00000    0.03149
C5    1    0.294687    0.438891    0.461347    11.00000    0.03595    0.01919 =
         0.01537    0.00072   -0.00546   -0.00713
H5    2    0.276044    0.377838    0.419188    11.00000    0.02822
C6    1    0.139024    0.550846    0.476772    11.00000    0.02320    0.02396 =
         0.01932    0.00382   -0.00840   -0.00486
H6    2    0.004994    0.558445    0.446943    11.00000    0.02064
C7    1    0.165493    0.642344    0.537976    11.00000    0.01754    0.02098 =
         0.02058    0.00247    0.00009   -0.00302
H7    2    0.067716    0.715640    0.547186    11.00000    0.02513
C8    1    0.349760    0.615898    0.582818    11.00000    0.01622    0.01544 =
         0.01552    0.00245    0.00087   -0.00350
C9    1    0.426302    0.697301    0.650341    11.00000    0.01580    0.01465 =
         0.01631    0.00159    0.00262   -0.00276
C10   1    0.827232    0.885499    0.729209    11.00000    0.01942    0.01454 =
         0.02554   -0.00106   -0.00452   -0.00230
H10A  2    0.918482    0.900936    0.681201    11.00000    0.02419
H10B  2    0.913606    0.920606    0.769450    11.00000    0.02904
H10C  2    0.677554    0.922393    0.723804    11.00000    0.02903
C11   1    0.651356    0.678521    0.824199    11.00000    0.03236    0.02168 =
         0.01503   -0.00001    0.00077   -0.00112
H11A  2    0.505580    0.726103    0.813933    11.00000    0.02561
H11B  2    0.740720    0.730115    0.857722    11.00000    0.03589
H11C  2    0.637093    0.578228    0.834621    11.00000    0.03611
HKLF 4


REM  ylide_a.res in P2(1)2(1)2(1)
REM R1 =  0.0336 for    2052 Fo > 4sig(Fo)  and  0.0364 for all    2178 data
REM    168 parameters refined using      0 restraints

END

WGHT      0.0284      0.2264

REM Highest difference peak  0.256,  deepest hole -0.315,  1-sigma level  0.049
Q1    1   0.6705  0.5526  0.6587  11.00000  0.05    0.26
Q2    1   0.3512  0.4085  0.5011  11.00000  0.05    0.22
Q3    1   0.2937  0.6524  0.5540  11.00000  0.05    0.20
Q4    1   0.7179  0.6811  0.7827  11.00000  0.05    0.20
Q5    1   0.8324  0.7873  0.7330  11.00000  0.05    0.19
Q6    1   0.5166  0.6487  0.6772  11.00000  0.05    0.19
Q7    1   0.6052  0.5004  0.5965  11.00000  0.05    0.19
Q8    1   0.7057  0.6589  0.6945  11.00000  0.05    0.19
Q9    1   0.3574  0.6503  0.6164  11.00000  0.05    0.18
Q10   1   0.8087  0.5010  0.6167  11.00000  0.05    0.18
Q11   1   0.5063  0.4726  0.5355  11.00000  0.05    0.17
Q12   1   0.2102  0.6187  0.5756  11.00000  0.05    0.17
Q13   1   0.1514  0.5742  0.5190  11.00000  0.05    0.16
Q14   1   0.0452  0.6559  0.5613  11.00000  0.05    0.15
Q15   1   0.8383  0.8807  0.6810  11.00000  0.05    0.15
Q16   1   0.5889  0.7137  0.6583  11.00000  0.05    0.14
Q17   1   0.3866  0.5445  0.5762  11.00000  0.05    0.14
Q18   1   0.3934  0.4848  0.3828  11.00000  0.05    0.14
Q19   1   0.4760  0.6119  0.5633  11.00000  0.05    0.14
Q20   1   0.2518  0.5384  0.4605  11.00000  0.05    0.14
;
_shelx_res_checksum   86626

_shelx_hkl_file
;
   0   0  -3   -0.05    0.45
   0   0   4 1428.08   26.55
   0   0  -4 1361.01   25.88
   0   0   5   -0.09    0.70
   0   0  -5   -0.07    0.83
   0   0   6  394.89   14.11
   0   0  -6  400.30   13.88
   0   0   7    1.53    1.33
   0   0  -7   -0.18    0.73
   0   0  -8  699.34   21.63
   0   0   8  657.19   21.78
   0   0  -9    0.42    0.97
   0   0 -10 3141.23   61.28
   0   0 -11    1.31    1.68
   0   0 -12 1031.75   32.93
   0   0 -13   -0.48    2.13
   0   0 -14 1057.97   36.12
   0   0 -15    0.85    1.50
   0   0 -16  560.07   27.63
   0   0 -17    3.02    3.23
   0   0 -18  157.55   15.65
   0   0 -19    4.07    3.49
   0   0 -19   -0.40    3.00
   0   0 -20  482.71   30.34
   0   0 -21    1.03    2.52
   0   0 -22   65.08   12.10
   0   0 -23   -1.61    4.77
   0  -1  -2 3886.05   57.19
   0   1  -3 1617.65   25.78
   0  -1  -3 1612.03   29.66
   0  -1   3 1628.99   25.77
   0   1  -4  490.38   12.29
   0  -1  -4  468.27   14.43
   0   1   4  454.39   14.65
   0  -1   4  508.11   14.41
   0  -1   5 1064.54   24.67
   0  -1  -5 1085.98   25.35
   0   1  -5 1089.21   22.71
   0   1   5 1089.39   26.04
   0  -1   6 2850.61   50.52
   0   1  -6 2849.15   47.85
   0  -1  -6 2753.10   50.27
   0   1   6 2766.45   51.64
   0  -1   7 1498.86   34.03
   0  -1  -7 1507.44   34.20
   0   1   7 1536.29   35.67
   0  -1  -8  288.31   13.78
   0  -1   8  244.90   12.90
   0   1   8  275.29   14.12
   0  -1  -9   92.89    8.11
   0  -1 -10   24.89    4.51
   0  -1 -11  312.52   16.70
   0  -1 -12  658.70   25.78
   0   1 -13  773.66   29.00
   0  -1 -13  797.90   29.74
   0  -1 -14   83.86    9.58
   0   1 -14   70.09    8.94
   0   1 -15 1558.28   46.56
   0  -1 -15 1530.10   46.56
   0   1 -16   73.89    9.68
   0  -1 -16   82.54   10.61
   0   1 -17  175.88   15.67
   0  -1 -17  184.08   16.14
   0   1 -18  403.15   25.02
   0  -1 -18  445.42   26.28
   0   1 -19  514.63   29.30
   0  -1 -19  487.91   28.48
   0   1 -20    8.18    3.41
   0  -1 -20    5.16    4.33
   0  -1 -21  228.81   20.78
   0   1 -21  239.20   21.00
   0  -1 -22   -2.88    3.61
   0  -1 -22    3.70    3.37
   0  -1 -23  313.88   26.32
   0  -1 -23  315.61   28.09
   0  -2   0    2.63    1.36
   0  -2  -1 1607.88   32.48
   0  -2  -2 9999.00  139.11
   0  -2  -3   44.78    4.67
   0  -2   3   49.68    3.38
   0  -2   4  378.42   10.54
   0  -2  -4  352.53   13.92
   0   2   5 1502.05   35.74
   0  -2  -5 1476.45   33.70
   0   2  -5 1531.49   27.94
   0  -2   5 1482.31   27.41
   0   2  -6   58.25    4.55
   0  -2  -6   60.39    6.12
   0   2   6   49.12    5.96
   0  -2  -7  101.49    8.32
   0  -2   7  103.15    8.16
   0   2   7   95.06    8.66
   0   2  -7  100.06    6.52
   0   2  -8   44.21    4.75
   0  -2  -8   31.19    4.57
   0  -2  -9    3.73    2.06
   0   2  -9    6.20    1.75
   0   2 -10  404.61   16.91
   0  -2 -10  431.92   19.64
   0   2 -11 1801.94   42.43
   0  -2 -11 1804.59   46.02
   0   2 -12 1634.72   41.89
   0  -2 -12 1679.84   45.38
   0  -2 -13  773.32   30.29
   0   2 -13  792.88   28.40
   0   2 -14  679.80   27.30
   0  -2 -14  675.86   29.41
   0   2 -15  165.57   13.54
   0  -2 -15  183.38   15.12
   0   2 -16    2.45    3.15
   0  -2 -16    3.21    2.60
   0   2 -17   61.13    8.81
   0  -2 -17   84.93   11.17
   0  -2 -18    4.57    2.97
   0   2 -18    0.82    2.62
   0   2 -19  452.22   26.31
   0  -2 -19  472.81   28.50
   0   2 -20  208.61   18.21
   0  -2 -20  221.05   20.05
   0  -2 -21    8.40    4.56
   0  -2 -22   11.76    6.41
   0  -2 -23  240.28   22.83
   0  -3   0   -1.36    1.14
   0   3   1  324.89   15.23
   0  -3   1  308.21   14.40
   0  -3  -1  293.48   13.99
   0  -3  -2  112.46    8.56
   0   3   2   96.98    8.29
   0  -3  -3   73.98    7.07
   0  -3  -4  614.42   21.69
   0  -3   5    1.11    0.91
   0  -3  -5    1.13    0.79
   0  -3   6  369.80   12.39
   0  -3  -6  409.67   17.94
   0  -3   7 1210.28   26.32
   0  -3  -7 1238.79   34.33
   0  -3  -8  104.74    9.46
   0  -3  -9  140.01   11.26
   0   3  -9  125.91    8.17
   0   3 -10 1336.90   32.32
   0  -3 -10 1366.31   39.80
   0   3 -11  294.95   14.41
   0  -3 -11  315.01   18.17
   0   3 -12  289.14   14.89
   0  -3 -12  263.94   17.31
   0  -3 -12  271.34    8.48
   0  -3 -13   -3.68    2.28
   0   3 -13    2.23    2.09
   0   3 -14  955.50   31.00
   0  -3 -14  882.86   34.76
   0  -3 -15  104.36   11.99
   0   3 -15   82.08    8.96
   0   3 -16   85.03    9.47
   0  -3 -16   90.06   11.32
   0  -3 -17  157.62   15.50
   0   3 -17  117.64   11.64
   0   3 -18   97.27   11.03
   0  -3 -18   85.48   11.96
   0  -3 -19   -1.01    3.08
   0  -3 -20  510.68   30.86
   0  -3 -21  232.89   21.37
   0  -3 -22  295.14   24.93
   0  -4   0 1706.26   42.93
   0  -4   1 4275.84   79.90
   0  -4  -1 4352.86   79.80
   0  -4   2   74.43    8.19
   0  -4  -2   57.42    7.10
   0  -4  -3  999.55   32.02
   0  -4  -4  267.41   15.75
   0  -4   5  692.78   19.25
   0  -4  -5  695.05   26.33
   0  -4  -6   16.64    4.00
   0  -4   6   17.94    2.85
   0  -4   7 1372.53   29.47
   0  -4  -7 1320.39   39.18
   0  -4  -8   19.70    4.67
   0  -4   8   16.76    2.83
   0  -4  -9 3201.96   69.63
   0  -4 -10    9.95    3.85
   0  -4 -11  262.35   17.72
   0  -4 -12  154.94   13.88
   0  -4 -13  224.31   17.14
   0  -4 -14   34.95    7.17
   0   4 -15    7.39    2.66
   0  -4 -15    8.16    3.39
   0  -4 -16   74.02   10.51
   0  -4 -17  345.02   23.76
   0  -4 -18    3.58    2.78
   0  -4 -19   10.19    4.87
   0  -4 -20    6.20    3.93
   0  -4 -21  126.33   16.02
   0  -4 -22  204.79   20.90
   0  -5   0   -0.11    2.38
   0  -5  -1  514.08   24.00
   0  -5   1  521.58   24.35
   0  -5  -2  133.40   11.88
   0  -5   2  125.64   11.91
   0  -5  -3   60.03    8.04
   0  -5   3   73.50    8.96
   0  -5  -4  224.64   15.75
   0  -5  -5   31.66    6.00
   0  -5  -5   26.42    5.62
   0  -5  -6  109.45   11.26
   0  -5   6  100.22    7.51
   0  -5  -7   38.79    6.84
   0  -5   7   44.82    4.93
   0  -5   8  564.43   18.47
   0  -5  -8  626.66   28.17
   0  -5  -9   -0.86    1.91
   0  -5   9    1.69    1.15
   0  -5 -10 1188.35   41.15
   0  -5 -11  256.50   18.64
   0  -5 -12 1955.11   56.93
   0  -5 -13    3.61    2.17
   0  -5 -14  195.59   17.26
   0  -5 -15  207.49   18.00
   0  -5 -16  183.88   17.51
   0  -5 -17   55.92    9.71
   0  -5 -18   33.22    8.20
   0  -5 -19   33.43    8.60
   0  -5 -20   90.36   13.86
   0  -5 -21  146.71   17.84
   0  -6   0  536.35   26.91
   0  -6  -1  396.04   23.04
   0  -6   1  424.27   23.87
   0  -6  -2 1161.49   41.16
   0  -6   2 1181.55   41.82
   0  -6   3 1115.25   40.84
   0  -6  -3 1035.40   38.97
   0  -6  -4   42.46    7.52
   0  -6   4   58.13    9.22
   0  -6  -5  237.44   18.06
   0  -6  -5  257.86   18.89
   0  -6  -6  454.38   25.36
   0  -6   7 1178.62   31.13
   0  -6  -7 1292.23   44.68
   0  -6   8   24.47    3.91
   0  -6  -8   24.92    6.19
   0  -6  -9 1147.19   43.38
   0  -6 -10  571.14   29.78
   0  -6 -11  274.58   20.55
   0  -6 -12  335.30   23.19
   0  -6 -13   75.69   11.14
   0  -6 -14  338.64   24.28
   0  -6 -15   20.01    6.49
   0  -6 -16  167.60   17.49
   0  -6 -17    1.65    3.27
   0  -6 -18    3.69    3.47
   0  -6 -19   54.60   11.00
   0  -6 -20    0.53    2.48
   0  -7   0   -0.77    1.94
   0  -7  -1   77.29   10.89
   0  -7   1  102.85   12.64
   0  -7   2  348.61   23.77
   0  -7  -2  348.84   23.65
   0  -7  -3   12.26    4.91
   0  -7   3   11.21    4.71
   0  -7  -4  219.73   18.65
   0  -7   4  192.50   18.00
   0  -7   5   43.30    8.35
   0  -7  -5   57.12    9.35
   0  -7  -5   27.79    6.87
   0  -7  -6  360.60   24.33
   0  -7  -7  193.79   17.86
   0  -7  -8  198.33   18.18
   0  -7  -9  289.81   22.42
   0  -7 -10  200.38   18.53
   0  -7 -11  317.55   23.76
   0  -7 -12  261.71   21.84
   0  -7 -13  102.17   13.68
   0  -7 -14  133.47   15.95
   0  -7 -15   -2.24    4.90
   0  -7 -16    8.03    4.91
   0  -7 -17  130.36   16.30
   0  -7 -18    0.32    3.26
   0  -8   0  698.74   36.34
   0  -8   1  204.98   19.39
   0  -8  -1  191.66   18.74
   0  -8   2  729.38   37.48
   0  -8  -2  678.79   35.77
   0  -8   3    5.10    3.79
   0  -8  -3    0.84    2.23
   0  -8   4  902.14   42.97
   0  -8  -4  950.42   42.85
   0  -8  -5    2.23    3.85
   0  -8  -5   -0.87    2.76
   0  -8   5    4.24    3.71
   0  -8   6   15.33    6.31
   0  -8  -6   21.43    6.23
   0  -8  -7    2.74    2.82
   0  -8   7    5.69    5.24
   0  -8  -8  467.85   30.24
   0  -8  -9   45.37    9.71
   0  -8 -10  402.89   28.56
   0  -8 -11   26.29    7.17
   0  -8 -12  226.52   21.61
   0  -8 -13    4.79    4.35
   0  -8 -14  473.83   32.27
   0  -8 -15   85.60   13.92
   0  -8 -16   18.42    7.12
   0  -8 -17   14.47    6.40
   0  -9   0    0.15    2.25
   0  -9  -1  224.45   21.76
   0  -9   1  278.95   24.54
   0  -9   2  526.69   34.24
   0  -9  -2  590.51   35.77
   0  -9  -3  179.36   19.58
   0  -9   3  174.32   19.74
   0  -9   4  182.47   20.08
   0  -9  -4  194.74   20.02
   0  -9  -5   10.05    5.40
   0  -9  -5   20.28    7.41
   0  -9   5   17.54    7.64
   0  -9   6    8.77    5.47
   0  -9  -6    4.39    5.05
   0  -9   7  108.77   16.21
   0  -9  -7  139.47   17.41
   0  -9  -8  258.12   23.80
   0  -9   8  240.08   24.29
   0  -9   9   16.72    6.57
   0  -9  -9   14.82    7.10
   0  -9 -10  119.67   16.38
   0  -9  10   93.07   16.65
   0  -9 -11   68.32   13.07
   0  -9 -12  106.95   16.02
   0  -9 -13  203.98   21.88
   0  -9 -14   41.54   10.50
   0 -10   0 1368.17   59.64
   0 -10   1  139.09   18.65
   0 -10  -1  151.62   19.46
   0 -10  -2  574.76   37.81
   0 -10   2  602.43   39.11
   0 -10  -3  660.23   40.17
   0 -10   3  641.83   40.53
   0 -10  -4   23.78    7.77
   0 -10  -4   19.59    8.12
   0 -10   4   18.22    7.20
   0 -10  -5  332.80   28.49
   0 -10   5  346.50   30.12
   0 -10  -5  369.84   29.92
   0 -10   6  114.56   18.31
   0 -10  -6  141.76   18.42
   0 -10  -7  165.35   20.33
   0 -10   7  169.75   21.51
   0 -10  -8  225.55   23.85
   0 -10   8  242.43   26.13
   0 -10   9  230.21   25.99
   0 -10  -9  193.66   22.05
   0 -10  10   45.52   12.38
   0 -10 -10   60.72   12.05
   0 -10 -11  102.66   16.31
   0 -10  11   80.91   15.74
   0 -11   0    3.09    4.15
   0 -11  -1  117.25   17.94
   0 -11   1  149.75   20.60
   0 -11  -2   66.56   14.08
   0 -11   2   68.81   14.33
   0 -11   3  166.42   22.11
   0 -11  -3  138.80   19.71
   0 -11  -4   51.94   11.82
   0 -11  -4   64.48   13.17
   0 -11   4   55.72   13.19
   0 -11   5   33.37    9.42
   0 -11  -5   34.14    9.02
   0 -11   6    0.87    5.04
   0 -11  -6   12.51    6.73
   0 -11   7   41.76   11.55
   0 -11  -7   16.95    7.66
   1   0   0    1.15    0.39
  -1   0   0   -0.23    0.29
   1   0   0    0.30    0.62
   1   0  -1  891.41   19.94
   1   0  -1  842.15   18.78
  -1   0  -1  849.56   16.59
   1   0   1  831.88   16.37
  -1   0   2  217.16    6.45
   1   0  -2  215.00    9.22
  -1   0   2  226.18    8.59
   1   0   2  208.34    7.85
   1   0  -2  203.46    8.16
  -1   0  -2  224.12    8.17
  -1   0  -3 2719.23   45.06
  -1   0   3 2736.96   43.77
   1   0  -3 2775.43   44.05
   1   0  -3 2674.42   47.39
   1   0  -4   44.32    4.69
  -1   0   4   45.25    3.76
  -1   0   4   45.33    2.98
   1   0  -4   44.05    2.79
  -1   0  -4   45.72    4.44
   1   0  -4   47.26    3.83
  -1   0   5 1601.17   29.64
   1   0  -5 1639.21   36.46
  -1   0  -5 1581.27   34.03
  -1   0   5 1589.05   28.78
   1   0  -6    6.89    1.49
  -1   0  -6    9.71    2.46
   1   0  -6    7.41    2.25
  -1   0   6    8.95    1.75
  -1   0   6    9.13    1.89
  -1   0   7 2985.58   51.96
   1   0  -7 3003.35   59.69
  -1   0  -7 2997.46   57.18
  -1   0  -8  468.46   19.04
  -1   0   8  477.30   16.75
   1   0  -8  484.34   15.89
   1   0  -8  458.37   19.93
   1   0  -9 1250.85   29.85
  -1   0   9 1208.05   30.81
   1   0  -9 1171.94   35.29
   1   0   9 1215.21   25.11
  -1   0  -9 1284.66   35.18
  -1   0 -10 6053.75  103.08
   1   0 -10 6039.51  104.87
   1   0  10 6056.85   85.62
   1   0 -10 5711.32   94.03
  -1   0  10 5961.23   97.26
   1   0  11  168.14    7.61
   1   0 -11  127.93   11.71
  -1   0 -11  164.44   12.65
   1   0 -11  135.68    9.82
   1   0 -12  919.81   34.46
   1   0  12  959.10   20.74
   1   0 -12  924.51   29.03
  -1   0 -12  973.80   33.78
   1   0 -13  202.44   13.33
  -1   0 -13  211.51   15.59
   1   0 -13  201.67   15.82
   1   0  13  191.11    7.64
   1   0 -14   88.30   10.81
   1   0 -14   86.47    9.17
  -1   0 -14   70.39    9.36
   1   0 -15  295.35   20.83
  -1   0 -15  298.12   20.06
   1   0 -15  279.49   17.51
   1   0 -16  334.86   20.05
   1   0 -16  340.61   23.31
  -1   0 -16  316.09   21.73
   1   0 -17   54.65    8.54
   1   0 -17   44.94    8.70
  -1   0 -17   56.41    9.42
  -1   0 -18  740.88   36.51
   1   0 -18  747.38   37.52
   1   0 -18  752.35   33.29
  -1   0 -19  413.37   27.54
   1   0 -19  307.39   24.62
   1   0 -20  253.97   22.66
   1   0 -21    3.13    2.74
   1   0 -22   95.80   14.72
   1   0 -23    9.23    6.67
  -1  -1 -23    6.60    5.19
   1   1 -23    8.45    6.42
   1   1 -22   54.29   11.55
  -1  -1 -22   49.95   10.87
  -1  -1 -21  120.73   15.90
   1   1 -21   89.04   13.59
  -1  -1 -20   72.24   11.92
   1   1 -20   33.54    8.07
   1   1 -19   65.31   10.93
  -1  -1 -19   92.44   13.17
  -1  -1 -18  107.41   13.27
   1   1 -18   77.47   11.59
  -1  -1 -17   66.20   10.27
   1   1 -17   69.15   10.59
   1   1 -16 1182.54   44.20
  -1  -1 -16 1278.32   45.41
  -1  -1 -15  266.94   19.20
   1   1 -15  297.06   20.46
  -1  -1 -14   52.28    8.09
   1   1 -14   48.04    8.00
   1   1 -13  907.36   34.73
  -1  -1 -13  910.57   33.84
  -1  -1 -12   68.74    8.56
   1   1 -12   80.22    9.69
  -1  -1 -11  856.81   30.60
   1   1 -11  854.92   30.97
   1   1 -10  289.30   16.73
  -1  -1 -10  298.87   16.76
   1   1  -9  619.09   24.24
  -1  -1  -9  656.92   24.46
  -1   1   9  645.72   22.71
  -1   1   8  906.20   26.25
  -1  -1  -8  930.23   28.56
   1   1  -8  905.32   28.45
  -1  -1  -7 2027.40   44.29
   1   1  -7 2036.39   44.61
  -1   1   7 2022.56   41.44
  -1  -1  -6  944.34   26.29
   1   1  -6  953.75   26.65
  -1   1   6  952.84   23.99
  -1  -1  -5 1639.05   31.47
  -1   1   5 1731.25   33.22
  -1  -1  -5 1683.73   35.95
   1   1  -5 1706.54   36.63
   1   1  -4 3355.07   58.16
  -1  -1  -4 3395.77   53.88
  -1   1   4 3363.74   56.67
  -1  -1  -4 3357.63   56.67
   1   1  -3 8002.23  115.13
  -1  -1  -3 8012.26  111.99
  -1  -1  -3 7949.95  112.66
  -1   1   3 8068.04  112.94
  -1  -1  -2 5649.74   83.07
  -1  -1  -2 5685.73   81.62
  -1   1   2 5692.66   82.62
   1  -1   1 2429.47   37.86
  -1   1   1 2485.36   41.86
  -1  -1  -1 2554.28   39.83
  -1  -1   0   69.65    3.89
  -1   1   0   67.20    4.41
   1  -1   0   77.74    4.51
   1   1   0   64.05    3.79
   1   1   1 2493.09   40.22
   1  -1  -1 2513.57   41.47
   1  -1  -1 2424.01   41.19
  -1   1  -1 2495.27   37.79
   1   1   2 5594.81   80.32
  -1   1  -2 5470.54   74.18
   1  -1  -2 5524.17   79.82
   1  -1  -2 5563.85   81.85
   1   1   3 7781.26  111.34
  -1  -1   3 7916.39  113.13
   1  -1  -4 3420.23   52.46
  -1  -1   4 3378.89   58.40
   1  -1  -5 1664.57   31.48
  -1  -1   5 1675.82   36.60
  -1  -1   5 1677.70   29.79
   1  -1  -6  963.37   22.98
  -1  -1   6  978.08   21.73
  -1  -1   6  964.11   27.11
   1  -1  -7 1981.57   34.01
   1  -1  -7 2028.05   39.43
  -1  -1   8  890.37   23.91
   1  -1  -8  900.71   18.94
  -1  -1   9  612.19   20.42
  -1  -1   9  658.73   19.19
   1  -1  -9  681.17   21.40
   1  -1 -10  308.04   14.56
  -1  -1  10  283.20   14.09
  -1  -1  10  287.73   12.09
   1  -1 -11  863.07   27.08
  -1  -1  11  843.89   22.30
  -1  -1  12   63.65    5.38
   1  -1 -12   61.19    7.02
  -1  -1  13  868.93   21.81
   1  -1 -13  896.83   29.89
   1  -1 -14   37.64    5.96
  -1  -1  14   48.23    4.30
   1  -1 -15  266.04   17.03
   1  -1 -16 1175.05   39.45
   1  -1 -17   88.40   12.48
   1  -1 -17   80.16   10.13
   1  -1 -18  113.72   14.66
   1  -1 -18   79.98   10.32
   1  -1 -19   73.79   10.37
   1  -1 -19   65.19   11.79
  -1   1 -20   50.49    9.17
   1  -1 -20   34.86    8.51
   1  -1 -20   43.30    8.33
   1  -1 -21   95.35   15.03
   1  -1 -21  114.93   14.23
   1  -1 -22   36.15    8.33
   1  -1 -22   75.84   14.02
   1  -1 -23    5.40    4.92
  -1  -2 -23  147.65   18.74
  -1  -2 -22  388.26   29.39
  -1  -2 -21  168.20   18.68
   1   2 -21  134.56   16.13
  -1  -2 -20  155.88   17.59
   1   2 -20  121.89   14.88
   1   2 -19   28.42    7.38
  -1  -2 -19   26.12    6.86
  -1  -2 -18   27.20    6.73
   1   2 -18   23.10    6.54
  -1  -2 -17  587.41   31.00
   1   2 -17  577.22   30.21
  -1  -2 -16   54.70    8.97
   1   2 -16   77.03   10.48
  -1  -2 -15  282.81   19.80
   1   2 -15  250.48   18.57
   1   2 -14  436.27   23.69
  -1  -2 -14  429.75   24.04
  -1  -2 -13   29.86    6.10
   1   2 -13   31.57    6.42
  -1  -2 -12  502.24   24.38
   1   2 -12  472.62   23.11
   1   2 -11   77.89    8.73
  -1  -2 -11   72.79    8.72
   1   2 -10    9.71    3.21
  -1  -2 -10    5.83    2.68
  -1  -2  -9  113.58    6.92
  -1  -2  -9  146.74   11.34
   1   2  -9  135.61   10.56
  -1  -2  -8 1932.25   37.62
  -1  -2  -8 2000.95   47.08
   1   2  -8 2070.66   46.39
  -1   2   8 2023.17   46.58
   1   2  -7  378.54   16.83
  -1  -2  -7  396.84   17.70
  -1  -2  -7  371.65   13.58
  -1   2   6   25.85    4.44
  -1  -2  -6   24.62    4.24
   1   2  -6   23.76    3.99
  -1  -2  -6   18.19    2.93
  -1  -2  -5 3420.78   62.06
   1   2  -5 3445.04   61.08
  -1   2   5 3304.54   63.86
  -1  -2  -4 3951.11   67.22
  -1   2   4 3907.25   69.52
  -1   2   3  205.24   11.42
  -1  -2  -3  230.88   11.14
  -1  -2  -2 5563.09   85.29
   1  -2   2 5622.06   74.49
  -1   2   2 5641.94   89.10
  -1   2   1 1108.23   28.30
  -1  -2  -1 1114.23   25.51
   1  -2   0   55.30    5.47
  -1  -2   0   46.66    3.81
   1   2   0   48.35    4.01
   1  -2  -1 1113.21   27.71
   1   2   1 1122.32   24.29
  -1  -2   1 1132.08   22.95
   1   2   2 5618.50   83.50
   1  -2  -2 5539.04   87.32
   1  -2  -3  236.83   11.72
  -1  -2   3  220.88   11.00
   1   2   3  236.94   11.89
  -1  -2   4 4142.35   69.52
  -1  -2   5 3327.23   59.92
   1  -2  -5 3309.30   57.47
  -1  -2   6   22.10    3.87
   1  -2  -6   27.84    3.96
  -1  -2   7  382.56   14.63
   1  -2  -7  392.26   15.75
  -1  -2   8 1944.11   40.75
   1  -2  -8 2021.50   43.30
  -1  -2   8 1905.65   44.84
  -1  -2   9  153.23   10.07
   1  -2  -9  129.11    9.60
   1  -2 -10    5.12    2.22
   1  -2 -11   51.33    6.47
   1  -2 -11   65.96    3.87
   1  -2 -12  484.33   21.43
   1  -2 -13   20.61    4.63
  -1   2 -13   31.79    4.99
  -1   2 -14  425.39   19.32
   1  -2 -14  460.64   22.54
  -1   2 -15  246.63   15.18
   1  -2 -15  299.03   18.54
   1  -2 -16   60.14    8.85
  -1   2 -16   72.59    8.47
   1  -2 -17  523.49   26.56
  -1   2 -17  500.65   24.05
   1  -2 -18   16.05    4.63
  -1   2 -18   20.81    5.13
   1  -2 -19   37.51    7.61
   1  -2 -20  149.86   15.83
   1  -2 -20  121.46   16.61
   1  -2 -21  151.49   19.44
   1  -2 -21  148.40   16.20
   1  -2 -22  394.90   27.25
   1  -2 -22  468.56   35.26
   1  -2 -23  129.40   19.10
   1  -2 -23  105.86   14.79
  -1  -3 -22   68.57   12.79
  -1  -3 -21   33.69    8.39
  -1  -3 -20   59.55   11.13
   1   3 -19  331.71   23.54
  -1  -3 -19  357.65   25.88
   1   3 -18   47.01    8.74
  -1  -3 -18   56.46   10.07
  -1  -3 -17  412.18   26.08
   1   3 -17  397.43   24.33
  -1  -3 -16  268.28   20.60
   1   3 -16  302.46   20.55
   1   3 -15   67.68    9.24
  -1  -3 -15   72.61   10.33
   1   3 -14 1148.43   39.65
  -1  -3 -14 1139.71   41.52
   1   3 -13   93.23   10.21
  -1  -3 -13  107.86   11.69
  -1  -3 -12 1314.54   41.93
   1   3 -12 1279.01   39.17
  -1  -3 -11   39.91    6.69
  -1  -3 -11   36.34    4.30
   1   3 -11   50.84    6.97
   1   3 -10  285.42   16.12
  -1  -3 -10  273.97   12.56
  -1  -3 -10  258.80   16.80
   1   3  -9  376.76   18.10
  -1  -3  -9  407.98   20.45
  -1  -3  -8   15.93    3.96
  -1  -3  -7 1132.31   33.94
  -1  -3  -6   51.45    6.50
  -1  -3  -5  332.48   16.22
  -1  -3  -4 1944.04   43.87
  -1  -3  -3  993.28   28.30
  -1   3   3  953.32   30.51
  -1  -3  -2 3582.77   64.59
  -1  -3  -2 3535.70   61.81
  -1  -3  -1  179.17    9.95
   1   3   0 2229.62   44.04
   1  -3   0 2234.18   48.77
  -1  -3   0 2182.57   43.07
  -1  -3   1  199.23   10.37
   1  -3  -1  203.69   12.45
   1   3   1  168.01   10.09
  -1  -3   2 3764.67   62.85
   1  -3  -2 3674.51   68.45
   1  -3  -3  978.08   29.33
   1   3   3  911.82   27.26
   1  -3  -4 1863.89   43.96
  -1  -3   4 1823.90   40.78
   1   3   4 1861.20   43.24
  -1  -3   5  311.66   14.87
   1   3   5  321.59   16.71
   1  -3  -5  338.82   15.80
   1  -3  -6   59.45    6.59
  -1  -3   6   57.67    6.23
  -1  -3   7 1097.43   31.05
   1  -3  -7 1120.36   31.87
  -1  -3   8   21.00    4.09
   1  -3  -8   25.42    4.60
   1  -3  -9  402.13   18.81
  -1   3  -9  371.80    9.63
   1  -3 -10  272.33   15.88
  -1   3 -10  284.64    9.62
  -1   3 -11   45.34    4.12
   1  -3 -11   43.70    6.46
   1  -3 -12 1198.93   37.69
  -1   3 -12 1186.92   27.32
   1  -3 -13   81.26    9.44
  -1   3 -13   87.15    7.01
   1  -3 -13   87.51    4.64
   1  -3 -14 1105.07   37.45
  -1   3 -14 1029.72   28.57
  -1   3 -15   71.62    7.24
   1  -3 -15   62.26    8.74
   1  -3 -16  271.65   18.91
  -1   3 -16  238.79   14.13
   1  -3 -17  368.35   23.09
   1  -3 -18   58.39    9.38
   1  -3 -19  341.89   23.36
   1  -3 -20   68.86   10.42
   1  -3 -21   28.53    7.18
   1  -3 -22   52.35    9.98
  -1  -4 -22   37.12    9.51
  -1  -4 -21   63.94   11.56
  -1  -4 -20   30.41    8.16
  -1  -4 -19  684.71   37.06
  -1  -4 -18   49.42    9.12
   1   4 -17  443.43   24.79
  -1  -4 -17  486.00   29.23
   1   4 -16  176.74   14.94
  -1  -4 -16  172.12   16.86
  -1  -4 -15  109.26   13.00
   1   4 -15  118.76   11.87
  -1  -4 -14  108.98   12.67
  -1  -4 -13  574.50   28.86
  -1  -4 -12   60.46    6.32
  -1  -4 -12   51.58    8.01
  -1  -4 -11   59.90    6.58
  -1  -4 -11   72.22    9.43
  -1  -4 -10   92.93   10.55
  -1  -4  -9  737.98   30.04
  -1  -4  -8   30.73    5.73
  -1  -4  -7  109.09   10.50
  -1  -4  -6  918.87   31.73
  -1  -4  -5  181.78   13.23
  -1  -4  -4 1087.47   33.81
  -1  -4  -3  783.40   27.70
  -1  -4  -2  993.20   29.72
   1  -4   1  211.46   14.54
  -1  -4  -1  223.44   13.03
  -1  -4   0    9.35    2.66
   1  -4   0    6.15    2.76
   1  -4  -1  229.87   14.90
   1   4   1  225.45   13.81
  -1  -4   1  228.56   13.16
   1  -4  -2 1013.80   33.25
  -1  -4   2 1036.19   30.11
   1   4   2  987.51   31.36
  -1  -4   3  810.09   26.73
   1  -4  -3  825.84   29.81
   1  -4  -4 1119.69   35.79
   1  -4  -5  187.36   13.70
  -1  -4   5  178.98   11.85
   1  -4  -6  936.39   31.51
  -1  -4   6  973.17   29.68
  -1  -4   7  108.61    9.30
   1  -4  -7  132.48   11.25
   1  -4  -8   29.72    5.23
   1  -4  -9  733.66   28.67
   1  -4 -10   84.65    9.47
   1  -4 -11   71.48    8.86
   1  -4 -12   56.90    8.29
   1  -4 -13  552.46   26.71
   1  -4 -14  117.83   12.31
   1  -4 -15  118.89   12.68
   1  -4 -16  196.97   16.68
   1  -4 -17  485.85   27.49
   1  -4 -18   51.48    9.04
   1  -4 -19  665.67   34.38
   1  -4 -20   21.21    6.89
   1  -4 -21   76.41   12.07
   1  -4 -22   48.11   10.10
  -1  -5 -21   92.95   14.68
  -1  -5 -20   63.67   11.70
  -1  -5 -19   50.46   10.36
  -1  -5 -18   35.61    8.69
  -1  -5 -17  242.48   21.12
  -1  -5 -16  176.74   17.42
  -1  -5 -15  513.65   29.61
  -1  -5 -14  507.80   29.06
  -1  -5 -13   66.45   10.25
  -1  -5 -12  551.88   29.00
  -1  -5 -11  520.04   27.59
  -1  -5 -10  380.11   22.81
  -1  -5  -9  103.04   11.45
  -1  -5  -8  116.63   11.99
  -1  -5  -7  215.34   16.39
  -1  -5  -6  972.96   35.58
  -1  -5  -5 1020.97   36.11
  -1  -5  -4 1548.25   45.25
  -1  -5  -3  513.01   23.36
  -1  -5  -3  555.30   25.16
   1  -5   2 1365.00   43.93
  -1  -5  -2 1290.35   38.79
   1  -5   1  504.02   25.26
  -1  -5  -1  498.63   22.62
  -1  -5   0 4048.45   79.42
   1  -5   0 4116.44   85.51
   1  -5  -1  455.14   23.60
  -1  -5   1  464.02   21.55
   1  -5  -2 1335.60   42.41
  -1  -5   2 1246.73   37.73
   1  -5  -3  534.39   25.73
  -1  -5   3  486.46   22.60
   1  -5  -4 1655.40   48.68
  -1  -5   4 1617.64   44.87
   1  -5  -5 1051.50   37.63
   1  -5  -6 1021.76   37.23
   1  -5  -6  953.60   34.90
   1  -5  -7  205.32   15.57
   1  -5  -8  115.37   11.79
   1  -5  -9  105.52   11.33
   1  -5 -10  348.33   21.25
   1  -5 -11  541.95   27.06
   1  -5 -12  560.37   27.93
   1  -5 -13   76.71   10.49
   1  -5 -14  510.32   27.86
   1  -5 -15  524.18   28.64
   1  -5 -16  167.14   16.29
   1  -5 -17  205.98   18.50
   1  -5 -18   28.30    7.12
   1  -5 -19   60.61   10.68
   1  -5 -20   46.86    9.61
   1  -5 -21   90.59   13.59
  -1  -6 -20   79.56   13.39
  -1  -6 -19  289.66   25.26
  -1  -6 -18  118.51   15.83
  -1  -6 -17   83.23   12.99
  -1  -6 -16   28.45    8.11
  -1  -6 -15  231.89   20.69
  -1  -6 -14  238.09   20.58
  -1  -6 -13  213.88   19.20
  -1  -6 -12  237.64   20.03
  -1  -6 -11  263.08   20.45
  -1  -6 -10   49.08    8.77
  -1  -6  -9  183.70   16.59
  -1  -6  -8  513.31   28.04
  -1  -6  -7  471.39   26.26
  -1  -6  -6  129.32   13.53
   1  -6   6  117.87    6.19
  -1  -6  -5  352.82   22.18
  -1  -6  -4  182.24   15.65
  -1  -6  -3  252.68   17.65
   1  -6   3  264.24   20.17
  -1  -6  -3  287.50   19.63
  -1  -6  -2  281.98   18.65
   1  -6   2  297.70   20.98
  -1  -6  -1  287.54   18.63
   1  -6   1  282.75   20.38
  -1  -6   0  457.14   23.72
   1  -6   0  470.88   26.39
  -1  -6   1  282.07   18.44
   1  -6  -1  285.78   20.21
  -1  -6   2  238.24   16.95
   1  -6  -2  236.06   18.38
   1  -6  -3  300.37   20.77
  -1  -6   3  278.28   18.60
  -1  -6   4  156.74   14.11
   1  -6  -4  172.80   15.91
   1  -6  -5  360.56   23.06
  -1  -6   5  361.34   22.01
   1  -6  -6  124.80   13.67
   1  -6  -7  500.45   26.89
   1  -6  -8  500.47   27.08
   1  -6  -9  210.71   17.53
   1  -6 -10   49.01    8.34
   1  -6 -11  287.09   21.03
   1  -6 -12  191.30   17.26
   1  -6 -13  246.86   19.94
   1  -6 -14  252.64   20.44
   1  -6 -15  184.63   17.81
   1  -6 -16   17.56    6.00
   1  -6 -17  124.59   15.22
   1  -6 -18  138.99   16.37
   1  -6 -19  306.81   24.58
   1  -6 -20  101.00   14.50
  -1  -7 -18   59.34   11.46
  -1  -7 -17  462.07   32.06
  -1  -7 -16   86.85   13.81
  -1  -7 -15   58.74   11.18
  -1  -7 -14   12.98    5.33
  -1  -7 -13  138.46   16.51
  -1  -7 -12   68.35   11.29
  -1  -7 -11  126.72   15.18
  -1  -7 -10   19.22    6.08
  -1  -7  -9  322.90   23.99
  -1  -7  -8   97.51   12.86
  -1  -7  -7  848.93   38.76
  -1  -7  -6  160.76   16.38
   1  -7   5  526.48   31.95
  -1  -7  -5  549.51   30.14
  -1  -7  -4   49.48    8.53
  -1  -7  -4   44.47    8.33
   1  -7   4   43.41    9.03
   1  -7   3  258.20   21.65
  -1  -7  -3  257.84   19.53
  -1  -7  -2  230.55   18.20
   1  -7   2  215.60   19.49
  -1  -7  -1  432.11   25.24
   1  -7   1  445.77   28.08
  -1  -7   0   64.02    9.52
   1  -7   0   56.56   10.04
   1  -7  -1  455.78   28.04
  -1  -7   1  472.00   26.42
   1  -7  -2  183.37   17.57
  -1  -7   2  214.71   17.47
   1  -7  -3  254.70   20.57
  -1  -7   3  245.03   19.01
   1  -7  -4   52.48    9.53
  -1  -7   4   65.01    9.76
  -1  -7   5  518.45   28.78
   1  -7  -5  525.77   30.34
   1  -7  -6  164.61   16.89
  -1  -7   6  168.85   16.65
  -1  -7   7  812.03   37.73
   1  -7  -7  865.32   38.62
   1  -7  -8  105.70   13.40
   1  -7  -9  351.71   24.48
   1  -7 -10   39.48    8.45
   1  -7 -11  163.53   16.86
   1  -7 -12   61.20   10.27
   1  -7 -13  156.79   16.87
   1  -7 -14   15.69    5.52
   1  -7 -15   38.19    8.64
   1  -7 -16   85.75   13.35
   1  -7 -17  434.60   29.91
   1  -7 -18   51.50   10.56
  -1  -8 -16   38.13    9.77
  -1  -8 -15   71.48   13.00
  -1  -8 -14  186.57   20.44
  -1  -8 -13   23.54    6.87
  -1  -8 -12  191.63   20.07
  -1  -8 -11  175.79   18.84
  -1  -8 -10  459.05   30.63
  -1  -8  -9   58.22   11.04
  -1  -8  -8  100.47   14.34
  -1  -8  -7  255.27   22.44
   1  -8   7  285.38   25.50
  -1  -8  -6  277.10   22.92
   1  -8   6  280.66   25.00
  -1  -8  -5  313.99   24.57
   1  -8   5  291.55   25.35
   1  -8   4  685.95   38.57
  -1  -8  -4  611.82   34.10
  -1  -8  -4  628.64   33.62
   1  -8   3   78.33   13.33
  -1  -8  -3  108.37   13.62
  -1  -8  -3   89.32   12.82
  -1  -8  -2   72.62   11.04
   1  -8   2   84.63   12.97
   1  -8   1   44.42    9.54
  -1  -8  -1   54.70    9.54
   1  -8   0   24.49    7.10
  -1  -8   0   31.70    7.33
   1  -8  -1   54.96   10.25
  -1  -8   1   48.04    9.21
  -1  -8   2   82.74   11.92
   1  -8  -2  113.08   14.92
  -1  -8   3   96.40   12.97
   1  -8  -3  100.24   14.24
   1  -8  -4  604.06   35.14
  -1  -8   4  636.12   34.10
   1  -8  -5  257.75   22.62
  -1  -8   5  307.87   23.55
   1  -8  -6  307.64   24.76
  -1  -8   6  245.36   21.37
  -1  -8   7  224.63   20.74
   1  -8  -7  217.77   20.33
  -1  -8   8   73.60   12.23
   1  -8  -8   98.21   13.63
   1  -8  -9   70.91   12.23
  -1  -8   9   86.78   13.45
   1  -8 -10  495.34   31.59
   1  -8 -11  144.31   17.10
   1  -8 -12  169.27   18.48
   1  -8 -13   56.67   10.99
   1  -8 -14  180.48   19.48
   1  -8 -15   97.11   14.57
   1  -8 -16   42.49    9.56
  -1  -9 -14   59.45   12.23
  -1  -9 -13  181.20   21.11
  -1  -9 -12  381.00   29.97
  -1  -9 -11  146.93   18.41
  -1  -9 -10    0.34    3.12
   1  -9   9  121.20   18.44
  -1  -9  -9  105.13   15.41
   1  -9   8   51.18   11.97
  -1  -9  -8   59.57   11.72
   1  -9   7  386.60   31.87
  -1  -9  -7  327.58   27.06
  -1  -9  -6  350.65   27.48
   1  -9   6  322.11   28.86
  -1  -9  -5  990.73   47.10
   1  -9   5  940.68   49.41
  -1  -9  -4  128.12   16.72
   1  -9   4  138.69   19.03
  -1  -9  -3  355.08   26.70
  -1  -9  -3  426.27   29.89
   1  -9   3  366.09   29.73
  -1  -9  -2  420.60   28.87
   1  -9   2  388.60   30.38
  -1  -9  -1  262.31   23.12
   1  -9   1  307.11   26.89
   1  -9   0    5.81    3.79
  -1  -9   0    2.23    3.69
  -1  -9   1  273.20   23.22
   1  -9  -1  298.32   26.08
  -1  -9   2  389.10   28.19
   1  -9  -2  465.30   32.42
   1  -9  -3  374.61   29.10
  -1  -9   3  363.65   27.29
   1  -9  -4  178.19   20.01
  -1  -9   4  134.43   16.37
  -1  -9   5  982.53   46.43
   1  -9  -5  960.62   47.54
   1  -9  -6  292.89   26.00
   1  -9  -6  355.59   27.81
  -1  -9   6  314.90   26.14
  -1  -9   7  429.13   30.59
   1  -9  -7  338.78   27.43
   1  -9  -8   69.46   12.36
  -1  -9   8   57.42   11.59
   1  -9  -9  120.65   16.09
  -1  -9   9  121.13   16.97
  -1  -9  10    2.13    3.35
   1  -9 -10    0.90    4.16
  -1  -9  11  112.40   17.17
   1  -9 -11  122.48   16.84
   1  -9 -12  387.26   29.95
   1  -9 -13  187.71   20.97
   1  -9 -14   58.83   11.88
   1 -10  11  155.38   22.30
  -1 -10 -11  143.73   19.20
   1 -10  10  405.55   36.07
  -1 -10 -10  359.10   30.83
  -1 -10  -9  123.62   17.73
   1 -10   9  132.08   20.78
   1 -10   8  148.29   21.27
  -1 -10  -8  142.28   18.93
  -1 -10  -7  307.71   27.78
   1 -10   7  379.75   33.44
   1 -10   6   19.43    7.84
  -1 -10  -6   59.64   12.32
   1 -10   5   28.73    9.07
  -1 -10  -5   29.84    9.39
   1 -10   4  137.03   19.82
  -1 -10  -4  106.40   15.90
  -1 -10  -3  232.64   24.00
  -1 -10  -3  257.65   24.22
   1 -10   3  208.23   23.98
  -1 -10  -2    6.61    4.81
   1 -10   2    7.73    5.44
   1 -10   1   32.34    9.93
  -1 -10  -1   -0.80    5.31
   1 -10   0  168.28   21.13
  -1 -10   0  174.97   19.85
  -1 -10   1   11.60    5.55
   1 -10  -1   12.50    6.60
   1 -10  -2   15.48    7.04
  -1 -10   2   12.02    6.24
   1 -10  -3  245.75   25.44
  -1 -10   3  230.29   23.02
   1 -10  -4  129.26   18.32
  -1 -10   4   98.66   15.17
  -1 -10   5   37.37    9.54
   1 -10  -5   44.12   11.11
   1 -10  -6   47.05   11.15
   1 -10  -6   36.30    9.62
  -1 -10   6   45.07   11.21
   1 -10  -7  276.48   26.32
  -1 -10   7  278.33   26.57
  -1 -10   8  115.37   17.44
   1 -10  -8  135.77   18.68
  -1 -10   9  147.85   19.88
   1 -10  -9  130.76   18.12
   1 -10 -10  330.26   29.00
  -1 -10  10  329.65   30.28
  -1 -10  11  147.63   20.63
   1 -10 -11  135.33   18.60
   1 -11   6  113.42   19.41
  -1 -11  -6  122.02   18.49
   1 -11   5  122.77   19.53
  -1 -11  -5  123.20   18.62
   1 -11   4  136.21   21.23
  -1 -11  -4  107.55   17.41
   1 -11   3  261.81   28.32
  -1 -11  -3  251.54   26.32
  -1 -11  -2  193.06   22.23
  -1 -11  -2  172.49   21.40
   1 -11   2  237.05   26.97
  -1 -11  -1  106.37   16.47
   1 -11   1  104.12   17.98
   1 -11   0 1103.09   58.43
  -1 -11   0 1050.84   53.49
   1 -11  -1  127.84   19.42
  -1 -11   1  105.71   16.67
  -1 -11   2  171.37   21.46
   1 -11  -2  181.20   22.82
  -1 -11   3  242.36   25.65
   1 -11  -3  245.60   26.88
   1 -11  -4  111.24   18.51
  -1 -11   4  119.85   18.19
  -1 -11   5  129.76   18.81
   1 -11  -5  125.82   19.24
   1 -11  -5  132.56   19.29
  -1 -11   6  151.40   20.61
   1 -11  -6  141.68   19.61
  -2   0   0 4946.23   80.56
   2   0   0 4758.41   68.37
   2   0   0 4920.57   80.47
   2   0  -1  435.27   17.01
  -2   0  -1  429.89   13.21
  -2   0  -1  417.78   16.20
  -2   0   1  429.44   17.19
   2   0  -1  412.14   16.58
   2   0   1  406.11   16.43
   2   0  -1  424.56   10.03
   2   0   1  415.88   12.67
   2   0  -1  429.75   10.90
  -2   0   2 3244.76   61.55
   2   0  -2 3209.92   59.47
   2   0  -2 3286.73   61.31
   2   0   2 3178.13   53.68
   2   0  -2 3332.71   47.50
  -2   0  -2 3149.08   53.72
  -2   0   3 4824.83   69.59
   2   0  -3 4796.77   80.07
  -2   0  -3 4963.30   76.10
   2   0   3 4888.99   80.89
   2   0   3 4708.55   75.68
   2   0  -3 4726.14   82.49
  -2   0  -4  251.40   12.03
   2   0   4  225.40   12.17
   2   0  -4  230.83   12.19
   2   0  -4  248.95   13.84
   2   0   4  225.29   11.50
  -2   0   4  222.79    9.15
   2   0  -5    0.48    0.85
   2   0  -5   -0.23    1.18
  -2   0  -5    0.64    1.12
   2   0   5    2.65    1.05
   2   0   5    1.29    1.50
  -2   0   5    2.72    1.20
   2   0  -6  622.57   24.25
  -2   0  -6  610.99   21.71
   2   0  -6  617.00   20.75
   2   0   6  646.58   21.59
  -2   0   7  213.51    8.62
   2   0  -7  216.74    7.85
   2   0  -7  235.21   15.05
   2   0  -7  229.94   12.30
   2   0   7  205.90   11.77
  -2   0  -7  193.73   12.49
   2   0  -8  599.73   15.92
   2   0  -8  612.21   25.94
   2   0   8  624.35   21.46
  -2   0  -8  625.81   24.18
  -2   0   8  590.27   17.17
   2   0  -9   47.65    7.40
  -2   0   9   53.41    5.25
   2   0   9   52.16    5.99
   2   0  -9   57.46    4.90
  -2   0  -9   56.82    7.32
  -2   0  10  721.24   22.65
   2   0 -10  785.15   21.55
  -2   0 -10  742.80   28.87
   2   0  10  775.84   24.43
   2   0 -10  756.68   31.37
   2   0 -11   60.69    8.85
  -2   0  11   53.69    6.10
   2   0 -11   51.69    5.51
   2   0  11   52.52    6.02
  -2   0 -11   49.38    7.43
   2   0 -12   14.46    4.71
   2   0  12   15.68    3.27
   2   0 -12   22.12    3.97
  -2   0 -12   14.17    4.42
  -2   0  12   19.27    3.91
   2   0 -13  908.70   37.83
   2   0 -13  847.68   27.28
   2   0  13  898.84   26.73
  -2   0 -13  959.09   36.80
  -2   0 -14 1628.68   51.18
   2   0  14 1491.55   36.39
   2   0 -14 1445.95   39.18
   2   0 -14 1593.26   52.71
   2   0  15   85.06    7.41
  -2   0 -15   99.70   12.52
   2   0 -15  121.35   14.37
   2   0 -15   97.57    9.57
   2   0 -16   17.70    6.16
  -2   0 -16   16.81    5.70
   2   0 -17  373.10   26.62
  -2   0 -17  406.05   27.19
  -2   0 -18  208.31   19.84
   2   0 -18  201.52   20.23
   2   0 -19  364.16   27.83
   2   0 -20  129.75   17.00
   2   0 -21  438.41   32.38
   2   0 -22   61.44   12.70
   2   1 -22   21.05    7.92
  -2  -1 -22   15.92    6.34
   2   1 -21  203.75   22.00
  -2  -1 -21  253.04   24.04
   2   1 -20  179.56   19.96
  -2  -1 -20  200.77   20.93
   2   1 -19  305.11   24.95
  -2  -1 -19  260.22   23.20
   2   1 -18   69.98   11.89
  -2  -1 -18   78.53   11.82
   2   1 -17  742.13   37.82
  -2  -1 -17  763.72   37.32
   2   1 -16   38.28    8.12
  -2  -1 -16   40.93    8.35
  -2  -1 -15  486.24   27.69
   2  -1  15  467.16   19.52
   2   1 -15  510.73   29.24
   2  -1  14   53.56    6.44
  -2  -1 -14   41.42    7.97
   2   1 -14   51.63    9.00
  -2  -1 -13  190.73   16.04
   2   1 -13  197.76   16.98
   2   1 -12  860.94   35.32
  -2  -1 -12  817.02   33.11
  -2  -1 -11   -0.23    1.98
   2   1 -11    0.83    2.35
  -2   1  11    3.06    1.97
   2   1 -10  296.26   18.96
  -2  -1 -10  323.53   18.47
  -2   1  10  291.25   14.89
  -2  -1  -9  532.68   23.38
   2   1  -9  541.29   25.12
  -2  -1  -8  460.00   20.69
   2   1  -8  459.27   22.19
  -2  -1  -7 1347.18   36.18
  -2   1   7 1375.61   36.18
   2   1  -7 1396.89   40.20
   2   1  -6 2638.16   57.52
  -2  -1  -6 2601.78   53.19
  -2   1   6 2488.16   51.52
   2   1  -5 1044.42   31.86
  -2  -1  -5 1000.79   28.13
  -2   1   5  967.70   26.81
   2   1  -4  824.61   27.31
   2  -1   4  810.79   24.09
  -2  -1  -4  772.43   24.67
  -2  -1  -4  867.24   24.20
  -2   1   4  822.86   23.17
  -2   1   3  151.63   10.64
  -2  -1  -3  130.38    9.43
   2  -1   3  143.48    8.89
   2   1  -3  148.71   10.62
  -2  -1  -3  159.73    9.06
  -2   1   3  150.68    8.83
  -2   1   2 2729.54   53.79
   2  -1   2 2692.61   48.69
  -2  -1  -2 2602.50   53.11
  -2  -1  -2 2814.71   47.64
   2   1  -1  156.06   10.39
   2   1  -1  150.70    6.06
  -2  -1  -1  155.76    7.51
  -2   1   1  140.23    9.33
   2   1   0  481.97   18.70
   2  -1   0  514.52   17.64
   2   1   0  503.84   13.65
  -2  -1   0  481.92   12.87
  -2   1   0  504.82   17.63
   2   1   1  136.37    7.29
  -2   1  -1  138.56    8.61
  -2  -1   1  141.81    5.58
   2   1   1  158.33   10.31
   2  -1  -1  161.48    9.82
   2  -1  -1  148.53    8.20
  -2   1  -2 2717.28   49.31
   2   1   2 2757.41   53.70
  -2  -1   2 2657.66   54.27
   2  -1  -2 2747.68   52.87
   2   1   2 2689.66   48.09
  -2  -1   2 2752.37   38.18
   2  -1  -2 2731.34   47.68
  -2   1  -3  133.00    8.01
  -2  -1   3  141.22   10.03
   2  -1  -3  141.22    9.90
   2   1   3  128.13    9.25
   2   1   3  133.15    8.48
   2  -1  -3  140.23    7.98
  -2  -1   4  791.09   25.65
   2   1   4  826.68   25.03
   2  -1  -4  813.58   26.53
   2   1   4  819.43   24.07
   2  -1  -5 1015.17   31.19
   2  -1  -5 1019.66   21.03
   2   1   5  992.93   28.01
   2  -1  -5  996.07   27.42
  -2  -1   5  955.11   28.76
   2   1   5  957.72   27.94
   2  -1  -6 2537.30   56.58
  -2  -1   6 2485.56   37.42
   2   1   6 2579.74   51.09
  -2  -1   6 2488.16   52.14
   2  -1  -6 2521.45   49.46
   2  -1  -6 2550.10   41.92
   2  -1  -7 1368.25   40.03
  -2  -1   7 1323.80   35.05
   2  -1  -7 1339.19   32.79
  -2  -1   7 1338.53   25.16
   2   1   7 1381.66   34.22
   2  -1  -7 1429.04   28.35
   2  -1  -8  416.66   21.57
   2   1   8  420.99   17.50
  -2  -1   8  445.13   18.77
   2  -1  -8  438.50   17.03
   2  -1  -8  455.36   14.76
  -2  -1   8  454.32   13.67
  -2  -1   9  512.83   20.27
   2   1   9  542.50   19.93
   2  -1  -9  536.26   18.85
   2  -1  -9  531.60   25.34
   2  -1  -9  521.77   16.94
  -2  -1   9  527.36   16.36
   2  -1 -10  328.84   20.22
   2  -1 -10  320.91   14.02
  -2  -1  10  315.05   15.55
   2  -1 -10  306.64   13.53
   2   1  10  308.96   14.76
  -2  -1  10  306.66   13.11
  -2  -1  11    1.22    1.18
   2  -1 -11    0.93    2.23
   2  -1 -11    4.47    2.07
  -2  -1  11   -1.11    1.48
   2  -1 -12  783.30   34.38
  -2  -1  12  728.37   24.68
   2  -1 -12  811.34   25.22
  -2  -1  12  809.49   25.65
   2  -1 -13  160.44   15.64
   2  -1 -13  160.05   11.14
   2  -1 -14   38.43    5.82
   2  -1 -14   39.27    8.27
   2  -1 -15  465.45   28.87
   2  -1 -15  471.39   21.55
   2  -1 -16   33.03    7.86
   2  -1 -16   32.20    5.74
   2  -1 -17  786.36   40.12
   2  -1 -17  713.14   29.42
   2  -1 -18   83.08   13.09
   2  -1 -18   83.10   10.15
   2  -1 -19  271.73   24.48
   2  -1 -19  251.66   18.50
   2  -1 -20  155.30   14.98
   2  -1 -20  176.17   20.21
   2  -1 -21  213.82   22.85
   2  -1 -22   21.97    7.54
   2   2 -22  148.95   19.29
  -2  -2 -22  190.54   21.24
   2   2 -21   28.82    8.53
  -2  -2 -21   11.83    4.26
   2   2 -20   53.65   10.84
  -2  -2 -20   44.63    9.65
   2   2 -19  287.76   24.12
  -2  -2 -19  305.63   25.03
  -2  -2 -18   -0.15    2.83
   2   2 -18    2.51    3.22
  -2  -2 -17  195.53   18.55
   2   2 -17  230.68   20.51
   2   2 -16  266.49   21.55
  -2  -2 -16  291.28   22.00
   2   2 -15  287.93   21.93
  -2  -2 -15  267.57   20.48
  -2  -2 -14  436.40   25.50
   2   2 -14  484.50   27.63
  -2  -2 -13  351.91   21.98
   2   2 -13  407.04   24.57
  -2  -2 -12  949.28   36.18
   2   2 -12  980.61   38.16
   2   2 -11   50.15    8.15
  -2  -2 -11   32.45    6.24
   2   2 -10   40.69    7.17
  -2  -2 -10   36.67    6.34
   2   2  -9  221.79   16.08
  -2  -2  -9  203.73   14.51
   2   2  -8  328.84   19.01
  -2  -2  -8  294.38   15.08
  -2  -2  -8  312.50   17.31
  -2  -2  -7   25.21    4.46
   2   2  -7   20.02    4.62
  -2  -2  -7   24.43    4.81
  -2  -2  -6  454.52   19.02
   2   2  -6  441.62   20.86
  -2   2   6  454.23   20.44
  -2  -2  -6  446.59   19.40
  -2  -2  -5 2111.77   47.91
  -2  -2  -5 2237.45   47.81
  -2   2   5 2165.54   49.08
  -2  -2  -4 1359.52   36.18
  -2  -2  -4 1399.50   34.42
  -2   2   4 1339.82   35.98
  -2   2   3  888.50   27.36
  -2  -2  -3  863.46   27.93
  -2  -2  -3  897.91   25.34
  -2  -2  -2  526.86   17.79
  -2  -2  -2  495.44   20.62
   2  -2   2  528.30   16.16
   2  -2   1  363.59   13.68
  -2  -2  -1  335.51   16.82
  -2  -2  -1  341.40   13.21
   2  -2   0  664.39   22.34
   2   2   0  683.78   15.29
  -2  -2   0  687.97   18.60
   2  -2   0  700.70   20.62
   2  -2  -1  391.57   15.60
  -2  -2   1  372.75   12.48
  -2   2  -1  327.58   13.45
   2   2   1  361.10   11.51
   2   2   1  375.49   14.49
   2  -2  -1  373.41   15.99
  -2   2  -2  554.83   17.04
   2   2   2  558.17   19.27
  -2  -2   2  561.86   15.23
   2  -2  -2  577.44   20.48
  -2  -2   2  570.78   11.52
   2  -2  -2  570.24   20.02
   2  -2  -3  905.01   27.76
   2   2   3  888.00   26.61
  -2   2  -3  941.52   21.96
   2  -2  -3  961.18   27.21
   2   2   4 1374.21   35.87
   2  -2  -4 1444.50   37.78
  -2   2  -4 1380.74   27.08
   2  -2  -4 1428.75   34.79
  -2   2  -5 2200.44   37.51
   2  -2  -5 2287.54   51.77
  -2   2  -6  454.86   12.97
   2  -2  -6  489.94   22.07
   2  -2  -6  439.74   15.92
   2  -2  -7   14.96    2.87
   2  -2  -7   22.50    5.04
  -2  -2   7   18.74    2.72
   2  -2  -8  312.21   13.74
   2  -2  -8  284.14   17.98
  -2  -2   8  280.10   11.43
   2  -2  -9  185.19   11.01
   2  -2  -9  194.92   15.38
  -2  -2   9  183.57    9.64
   2  -2 -10   50.29    8.20
   2  -2 -10   45.25    5.35
  -2  -2  10   52.48    5.39
   2  -2 -10   55.81    6.13
   2  -2 -11   43.39    5.68
   2  -2 -11   33.14    6.66
  -2  -2  11   32.01    4.58
   2  -2 -11   44.07    5.00
   2  -2 -12  992.79   39.96
   2  -2 -12  964.95   29.71
   2  -2 -12  923.33   25.04
   2  -2 -13  377.52   18.46
   2  -2 -13  348.96   23.79
   2  -2 -14  425.48   20.59
   2  -2 -14  438.11   27.78
   2  -2 -15  246.69   21.47
   2  -2 -15  264.76   16.58
   2  -2 -16  271.19   23.19
   2  -2 -16  254.76   16.70
   2  -2 -17  218.16   21.50
   2  -2 -17  192.98   15.16
   2  -2 -18    1.06    3.22
   2  -2 -18    6.50    3.72
   2  -2 -19  260.27   24.92
   2  -2 -19  246.11   18.61
   2  -2 -20   44.44   10.23
   2  -2 -20   59.26    9.27
   2  -2 -21   23.63    8.93
   2  -2 -22  144.77   20.74
  -2  -3 -22   55.56   11.92
   2   3 -21  140.18   17.51
  -2  -3 -21  171.41   20.11
  -2  -3 -20  109.59   15.58
   2   3 -20   87.33   13.69
   2   3 -19  311.84   24.91
  -2  -3 -19  323.64   25.54
  -2  -3 -18   78.72   12.04
   2   3 -18   57.72   10.41
   2   3 -17  209.02   19.39
  -2  -3 -17  205.74   19.33
  -2  -3 -16   74.53   11.28
   2   3 -16   96.80   12.73
   2   3 -15   43.42    8.27
  -2  -3 -15   52.81    9.35
   2   3 -14  304.43   21.83
  -2  -3 -14  308.47   21.90
  -2  -3 -13  247.79   18.87
   2   3 -13  253.34   19.27
   2   3 -12  203.62   16.65
  -2  -3 -12  242.53   18.01
   2   3 -11  306.52   20.01
  -2  -3 -11  324.74   20.19
   2   3 -10  303.52   19.41
  -2  -3 -10  400.83   21.80
  -2  -3  -9  655.26   27.71
  -2  -3  -8  497.73   23.13
  -2  -3  -7 3651.76   73.72
  -2  -3  -6 1627.89   42.86
  -2  -3  -5  381.43   18.36
  -2  -3  -4  835.41   27.08
   2  -3   3  209.36    8.77
  -2  -3  -3  237.00   13.16
   2  -3   2   54.84    4.70
  -2  -3  -2   48.86    5.77
   2  -3   1   44.88    4.65
  -2  -3  -1   44.02    5.39
   2  -3   0 2983.78   62.52
   2   3   0 2903.01   51.55
  -2  -3   0 3099.50   56.20
   2  -3   0 2999.91   54.54
   2  -3  -1   49.95    6.60
   2  -3  -1   51.52    5.78
  -2  -3   1   57.86    4.65
  -2  -3   1   47.93    5.22
   2   3   1   45.43    4.77
   2  -3  -2   47.05    5.77
   2   3   2   50.21    5.38
  -2  -3   2   53.02    4.61
   2  -3  -2   61.13    7.15
   2   3   3  187.76   11.16
   2  -3  -3  195.26   13.06
   2  -3  -3  187.86   12.26
  -2  -3   3  214.33    9.66
   2   3   4  859.64   26.93
   2  -3  -4  910.62   29.94
   2  -3  -5  410.84   19.39
   2  -3  -6 1584.62   38.56
   2  -3  -7 3798.44   69.88
   2  -3  -8  429.15   18.62
  -2  -3   9  647.46   21.14
   2  -3  -9  656.72   23.85
  -2  -3  10  352.27   15.68
   2  -3 -10  327.71   16.85
   2  -3 -11  310.59   16.83
  -2   3 -11  269.43    7.57
  -2   3 -12  251.80    8.64
   2  -3 -12  268.00   13.54
   2  -3 -12  258.07   15.78
  -2   3 -13  245.49    9.62
   2  -3 -13  246.76   12.40
   2  -3 -13  259.81   16.22
   2  -3 -14  276.88   12.36
   2  -3 -14  322.34   18.55
   2  -3 -15   53.99    8.00
   2  -3 -16   87.08   13.56
   2  -3 -16   96.17   10.75
   2  -3 -17  216.64   16.89
   2  -3 -17  194.86   20.76
   2  -3 -18   68.04   12.69
   2  -3 -18   75.48   10.40
   2  -3 -19  314.66   28.42
   2  -3 -19  288.84   20.66
   2  -3 -20   97.23   12.30
   2  -3 -20  119.84   18.12
   2  -3 -21  160.88   21.47
   2  -3 -22   94.17   16.68
  -2  -4 -21   -2.33    2.94
  -2  -4 -20   80.49   13.37
  -2  -4 -19  115.35   15.53
  -2  -4 -18  204.44   20.21
  -2  -4 -17  100.62   13.55
  -2  -4 -16  111.51   14.41
  -2  -4 -15  257.68   20.90
  -2  -4 -14   87.08   11.72
  -2  -4 -13  103.03   12.44
  -2  -4 -12  676.41   31.54
  -2  -4 -11  211.60   16.95
  -2  -4 -10  266.90   18.50
  -2  -4  -9  712.12   30.39
  -2  -4  -8  447.08   23.20
  -2  -4  -7 1524.02   44.39
  -2  -4  -6  852.91   31.03
  -2  -4  -5  902.10   31.26
  -2  -4  -4  484.73   21.80
   2  -4   4  476.46   12.14
  -2  -4  -3  958.37   31.36
   2  -4   3  965.31   22.03
   2  -4   2  103.30    7.00
  -2  -4  -2  118.41   10.15
   2  -4   1  454.46   23.02
   2  -4   1  475.02   16.90
  -2  -4  -1  455.27   19.97
   2  -4   0  291.48   13.82
  -2  -4   0  300.10   13.88
  -2  -4   0  278.83   15.31
   2  -4   0  313.14   18.66
  -2  -4   1  486.71   18.01
   2  -4  -1  494.67   23.58
   2   4   1  459.25   19.03
  -2  -4   2  106.45    8.09
   2  -4  -2  101.35   10.37
   2   4   2   95.91    8.67
   2  -4  -3  962.00   34.01
   2   4   3  948.99   30.51
  -2  -4   3  936.34   26.67
  -2  -4   4  511.30   19.26
   2  -4  -4  478.85   23.35
   2  -4  -5  989.06   34.71
   2  -4  -6  845.30   32.16
   2  -4  -7 1441.42   40.57
   2  -4  -8  449.60   21.42
   2  -4  -9  720.93   27.89
   2  -4 -10  306.46   17.92
   2  -4 -11  235.10   15.98
   2  -4 -12  680.67   28.39
   2  -4 -13  104.43   11.11
   2  -4 -14   85.16   10.21
   2  -4 -15  254.65   18.20
   2  -4 -16   88.33   10.96
   2  -4 -17   98.87   12.05
   2  -4 -18  229.94   18.62
   2  -4 -19  125.49   18.67
   2  -4 -19  105.88   13.05
   2  -4 -20   82.71   11.78
   2  -4 -20   89.66   15.92
   2  -4 -21   -2.84    5.63
  -2  -5 -20   77.78   13.67
  -2  -5 -19  165.42   19.01
  -2  -5 -18  194.10   20.33
  -2  -5 -17   93.06   13.63
  -2  -5 -16  176.21   18.29
  -2  -5 -15  110.68   14.29
  -2  -5 -14  131.34   14.93
  -2  -5 -13  101.59   12.78
  -2  -5 -12   22.91    6.01
  -2  -5 -11  533.67   28.77
  -2  -5 -10  984.66   39.02
  -2  -5  -9  483.15   26.50
  -2  -5  -8  703.53   31.19
  -2  -5  -7  236.71   17.24
  -2  -5  -6  217.66   16.11
  -2  -5  -5 1028.86   36.66
   2  -5   4  187.51    7.90
  -2  -5  -4  193.43   14.94
  -2  -5  -3 1578.65   45.85
   2  -5   3 1621.41   32.91
   2  -5   2  265.27   19.16
  -2  -5  -2  276.36   17.24
   2  -5   2  259.68   12.12
   2  -5   1  152.12   14.36
  -2  -5  -1  147.87   11.13
  -2  -5  -1  128.59   11.56
  -2  -5   0  399.61   18.84
   2  -5   0  432.69   24.25
  -2  -5   1  169.93   12.04
   2  -5  -1  154.72   14.41
  -2  -5   2  274.32   15.48
   2  -5  -2  276.85   19.11
   2  -5  -3 1595.65   49.07
  -2  -5   3 1579.16   41.09
   2  -5  -4  166.53   14.83
  -2  -5   4  171.85   12.26
  -2  -5   5 1051.61   33.38
   2  -5  -5 1099.32   39.98
   2  -5  -6  260.96   18.83
   2  -5  -7  215.44   15.85
   2  -5  -8  656.58   28.75
   2  -5  -9  558.95   26.58
   2  -5 -10  974.77   36.42
   2  -5 -11  552.09   26.98
   2  -5 -12   21.86    5.27
   2  -5 -13  104.18   11.86
   2  -5 -14  165.18   15.18
   2  -5 -15  110.56   12.58
   2  -5 -16  166.44   15.87
   2  -5 -17  108.04   12.95
   2  -5 -18  197.39   18.03
   2  -5 -19  186.10   17.99
   2  -5 -20   85.72   12.69
  -2  -6 -19    9.19    5.12
  -2  -6 -18   42.29   10.49
  -2  -6 -17   94.86   14.15
  -2  -6 -16  346.65   26.55
  -2  -6 -15  355.16   26.25
  -2  -6 -14  347.34   25.79
  -2  -6 -13  122.66   14.97
  -2  -6 -12  241.10   20.40
  -2  -6 -11   97.57   12.74
  -2  -6 -10  526.52   29.72
  -2  -6  -9  271.00   20.69
  -2  -6  -8  627.55   31.24
  -2  -6  -7  483.69   26.78
  -2  -6  -6  218.81   17.67
  -2  -6  -5  771.06   33.59
   2  -6   5  718.26   15.14
   2  -6   4  444.87   14.50
  -2  -6  -4  470.76   25.67
   2  -6   3  439.62   16.16
   2  -6   3  433.17   27.12
  -2  -6  -3  419.92   23.98
   2  -6   2  417.97   26.47
  -2  -6  -2  411.24   23.65
  -2  -6  -1  271.40   17.30
  -2  -6  -1  285.30   19.37
   2  -6   1  285.26   21.38
  -2  -6   0  295.96   17.89
   2  -6   0  262.76   20.65
  -2  -6   1  260.65   16.99
   2  -6  -1  286.17   21.11
  -2  -6   2  389.44   20.83
   2  -6  -2  402.42   25.14
   2  -6  -3  458.39   26.95
  -2  -6   3  404.11   21.45
   2  -6  -4  446.02   26.76
  -2  -6   4  452.26   22.78
   2  -6  -5  743.92   35.15
  -2  -6   5  749.67   30.34
  -2  -6   6  255.47   17.52
   2  -6  -6  255.27   20.17
  -2  -6   7  507.81   25.61
   2  -6  -7  522.13   29.44
   2  -6  -8  583.30   29.44
   2  -6  -9  274.24   19.84
   2  -6 -10  506.82   27.79
   2  -6 -11  139.54   14.52
   2  -6 -12  233.27   18.83
   2  -6 -13  138.50   14.45
   2  -6 -14  361.94   24.19
   2  -6 -15  369.20   25.21
   2  -6 -16  333.41   23.94
   2  -6 -17   81.30   12.14
   2  -6 -18   25.68    7.22
   2  -6 -19   18.56    6.55
  -2  -7 -17  109.46   15.74
  -2  -7 -16  184.49   20.11
  -2  -7 -15   68.69   12.32
  -2  -7 -14   58.72   11.22
  -2  -7 -13   -1.11    2.72
  -2  -7 -12  210.44   20.27
  -2  -7 -11   69.29   11.67
  -2  -7 -10  295.35   23.41
  -2  -7  -9  536.98   31.26
  -2  -7  -8  494.92   29.54
  -2  -7  -7   49.33    9.20
  -2  -7  -6    2.19    3.21
   2  -7   5    1.32    3.82
  -2  -7  -5    0.38    1.98
   2  -7   4   14.45    6.05
   2  -7   4    6.72    2.00
  -2  -7  -4   16.66    5.40
  -2  -7  -3   59.51    9.61
   2  -7   3   58.40   10.81
  -2  -7  -2  533.75   29.37
   2  -7   2  562.25   33.10
  -2  -7  -1  399.04   23.22
  -2  -7  -1  387.43   24.65
   2  -7   1  365.25   26.38
  -2  -7   0  252.72   18.25
   2  -7   0  246.70   21.31
  -2  -7   1  376.72   22.55
   2  -7  -1  354.41   25.65
  -2  -7   2  576.69   28.24
   2  -7  -2  595.39   33.30
   2  -7  -3   72.31   11.62
  -2  -7   3   70.29    9.48
   2  -7  -4   18.13    5.94
  -2  -7   4    3.69    3.34
   2  -7  -5   -6.69    3.81
  -2  -7   5    1.01    2.48
   2  -7  -6    3.09    3.71
  -2  -7   6    1.62    2.43
   2  -7  -7   51.40    9.99
  -2  -7   7   50.84    8.89
  -2  -7   8  540.29   29.36
   2  -7  -8  559.43   30.95
   2  -7  -9  564.04   31.35
   2  -7 -10  316.93   23.29
   2  -7 -11   77.80   11.60
   2  -7 -12  208.72   19.19
   2  -7 -13    1.08    2.06
   2  -7 -14   52.72    9.71
   2  -7 -15   41.00    8.65
   2  -7 -16  200.11   19.67
   2  -7 -17   98.69   13.84
  -2  -8 -15  166.69   19.87
  -2  -8 -14  205.28   21.77
  -2  -8 -13   16.28    6.37
  -2  -8 -12  185.56   20.45
  -2  -8 -11   46.56   10.00
  -2  -8 -10  216.64   21.13
  -2  -8  -9   80.85   13.01
  -2  -8  -8    3.86    4.87
   2  -8   7   50.20   10.83
  -2  -8  -7   42.25    9.02
  -2  -8  -6  269.88   22.80
   2  -8   6  250.11   24.42
  -2  -8  -5  148.60   16.82
   2  -8   5  164.39   19.49
  -2  -8  -4  463.34   29.50
   2  -8   4  426.32   31.47
  -2  -8  -3  526.54   31.60
   2  -8   3  582.07   36.63
  -2  -8  -2  237.18   20.84
   2  -8   2  233.51   23.06
  -2  -8  -1  200.23   17.68
  -2  -8  -1  169.79   17.59
   2  -8   1  215.19   21.76
  -2  -8   0  350.83   23.38
   2  -8   0  318.92   26.33
  -2  -8   1  182.11   17.01
   2  -8  -1  223.29   21.69
  -2  -8   2  222.40   18.75
   2  -8  -2  188.71   19.89
   2  -8  -3  538.52   33.84
  -2  -8   3  546.65   29.84
   2  -8  -4  400.99   29.25
  -2  -8   4  466.37   27.82
   2  -8  -5  165.02   18.65
  -2  -8   5  153.27   15.92
   2  -8  -6  218.64   21.61
  -2  -8   6  267.71   21.34
  -2  -8   7   53.38    9.56
   2  -8  -7   51.50   10.60
   2  -8  -8    6.77    4.45
  -2  -8   8    5.95    4.11
   2  -8  -9  124.67   15.55
  -2  -8   9  128.69   15.43
  -2  -8  10  230.74   21.40
   2  -8 -10  219.95   20.87
  -2  -8  11   31.76    7.84
   2  -8 -11   41.40    9.00
   2  -8 -12  156.82   17.70
   2  -8 -13    2.90    2.73
   2  -8 -14  167.53   18.52
   2  -8 -15  171.28   19.06
  -2  -9 -13  124.51   17.79
  -2  -9 -12  264.63   25.66
  -2  -9 -11   11.24    6.40
  -2  -9 -10  221.40   22.72
   2  -9   9  230.69   25.99
  -2  -9  -9  225.01   22.69
   2  -9   8   63.74   13.40
  -2  -9  -8   86.04   14.37
  -2  -9  -7   83.98   13.84
   2  -9   7   82.36   15.59
   2  -9   6   69.56   13.81
  -2  -9  -6   66.47   12.07
  -2  -9  -5  126.90   16.57
   2  -9   5  202.85   23.29
  -2  -9  -4  159.85   18.30
   2  -9   4  236.91   24.93
  -2  -9  -3  170.22   19.28
   2  -9   3  208.75   23.38
  -2  -9  -2  276.03   24.15
   2  -9   2  277.96   26.51
   2  -9   1   85.40   14.53
  -2  -9  -1   97.98   14.55
  -2  -9  -1   85.49   12.92
  -2  -9   0  362.77   25.91
  -2  -9   0  397.78   28.81
   2  -9   0  386.66   31.30
  -2  -9   1   80.62   12.21
   2  -9  -1   80.11   13.90
  -2  -9   2  228.64   20.67
   2  -9  -2  281.03   25.93
   2  -9  -3  171.88   20.59
  -2  -9   3  177.53   18.27
   2  -9  -4  219.42   22.97
  -2  -9   4  208.53   19.92
   2  -9  -5  115.05   16.65
  -2  -9   5  147.19   16.60
  -2  -9   6   63.51   11.46
   2  -9  -6   70.01   13.56
   2  -9  -7   91.09   14.79
  -2  -9   7   74.11   11.90
   2  -9  -7   72.44   12.71
  -2  -9   8   72.59   12.12
   2  -9  -8   93.18   14.74
   2  -9  -9  221.90   22.49
  -2  -9   9  236.35   22.57
   2  -9 -10  188.80   20.90
  -2  -9  10  230.83   22.51
  -2  -9  11   17.36    6.43
   2  -9 -11   11.34    5.70
   2  -9 -12  238.26   23.36
   2  -9 -13  127.40   17.14
   2 -10  10   14.02    7.46
  -2 -10 -10   13.59    6.81
   2 -10   9   96.43   17.23
  -2 -10  -9  124.55   17.94
   2 -10   8  148.03   21.77
  -2 -10  -8  136.57   18.57
   2 -10   7   30.83   10.48
  -2 -10  -7   46.00   10.49
  -2 -10  -6  188.55   21.58
   2 -10   6  183.83   23.93
  -2 -10  -5  299.18   27.37
   2 -10   5  334.18   31.94
   2 -10   4   97.52   16.78
  -2 -10  -4  121.66   17.24
  -2 -10  -3  220.51   23.40
   2 -10   3  204.77   24.37
  -2 -10  -2  468.31   34.09
   2 -10   2  506.54   38.37
  -2 -10  -1  320.00   26.29
  -2 -10  -1  268.64   25.51
   2 -10   1  276.73   28.18
   2 -10   0   23.65    9.15
  -2 -10   0   16.06    7.66
  -2 -10   0   27.11    7.84
  -2 -10   1  328.33   26.43
   2 -10  -1  336.72   30.75
  -2 -10   2  504.00   33.14
   2 -10  -2  456.47   35.77
   2 -10  -3  218.01   24.62
  -2 -10   3  187.36   20.35
   2 -10  -4  119.42   18.48
  -2 -10   4  102.27   15.11
   2 -10  -5  343.32   30.59
  -2 -10   5  319.19   26.77
   2 -10  -6  245.17   26.28
  -2 -10   6  171.74   19.65
  -2 -10   7   59.11   11.50
   2 -10  -7   49.59   11.21
   2 -10  -8  139.12   18.95
  -2 -10   8  136.39   18.00
   2 -10  -9  106.07   16.33
   2 -10 -10   28.59    8.75
   2 -11   3   88.16   17.12
  -2 -11  -3   80.10   14.97
   2 -11   2    8.57    4.64
  -2 -11  -2    7.32    6.35
   2 -11   1  141.60   21.36
  -2 -11  -1  163.08   21.15
  -2 -11   0  365.77   30.03
  -2 -11   0  345.27   30.50
   2 -11   0  396.09   35.54
   2 -11  -1  137.78   21.29
  -2 -11   1  144.58   18.99
  -2 -11   1  120.77   17.93
  -2 -11   2   17.09    6.72
   2 -11  -2    5.38    4.21
   2 -11  -3   88.46   17.30
  -2 -11   3   81.26   14.57
   3   0   0    0.14    0.70
   3   0   0    1.88    2.18
   3   0  -1  474.21   21.72
   3   0   1  495.37   22.19
   3   0  -1  447.78   12.62
   3   0  -1  457.24   13.23
   3   0   2  143.87   11.86
   3   0  -2  159.71   12.41
   3   0   2  134.42    8.78
   3   0  -2  156.84    6.82
   3   0  -2  140.08    5.65
   3   0  -3  440.87   21.57
   3   0  -3  455.09   21.40
   3   0   3  428.63   20.93
   3   0   3  424.94   17.18
   3   0  -4   21.35    4.86
   3   0  -4   21.07    4.49
   3   0   4   23.92    5.06
  -3   0  -4   18.80    3.61
   3   0  -5 4991.54   95.81
  -3   0  -5 5030.02   87.75
   3   0  -5 4993.77   92.38
   3   0   5 5080.36   93.13
  -3   0   5 4979.62   77.47
  -3   0   6    8.20    2.36
   3   0  -6    6.36    2.75
   3   0   6    7.00    3.50
  -3   0  -6    4.34    2.45
  -3   0  -7 2101.86   50.84
   3   0  -7 2065.73   50.77
   3   0   7 2037.62   51.15
   3   0  -7 1990.53   55.31
  -3   0   7 1971.39   42.97
  -3   0   8    5.88    2.07
   3   0  -8    5.28    3.18
   3   0  -8    2.57    2.06
   3   0   8    7.00    2.20
  -3   0  -8    6.99    2.83
  -3   0  -9 2918.37   67.05
   3   0  -9 2961.00   72.72
   3   0   9 3003.35   65.08
  -3   0   9 2770.06   59.37
   3   0 -10  131.15   13.81
  -3   0 -10  139.73   12.90
   3   0  10  137.91   11.88
  -3   0 -11  220.80   17.04
   3   0  11  216.67   15.14
   3   0 -11  202.64   17.63
   3   0 -12  243.01   20.03
  -3   0 -12  225.38   18.07
   3   0  12  259.95   16.68
   3   0 -13  221.79   19.77
   3   0  13  209.66   14.93
  -3   0 -13  187.88   16.94
   3   0 -14   69.12   11.40
   3   0  14   67.44    8.52
  -3   0 -14   68.08   10.61
   3   0 -15   53.32   10.44
   3   0  15   52.24    7.54
  -3   0 -15   50.63    9.69
   3   0 -16   12.18    4.74
  -3   0 -16   29.67    7.41
   3   0 -17   33.90    8.70
   3   0 -18    3.99    5.02
   3   0 -19  240.65   24.02
   3   0 -20  130.87   18.33
   3   0 -21  166.32   20.98
   3   1 -21   64.62   13.63
  -3  -1 -21   45.22   11.08
  -3  -1 -20  209.06   22.25
   3   1 -20  197.34   22.57
   3   1 -19  141.06   18.62
  -3  -1 -19  164.20   19.47
   3   1 -18   77.17   13.05
  -3  -1 -18   54.47   10.75
   3   1 -17   98.96   14.56
  -3  -1 -17  101.66   14.01
   3   1 -16  484.75   31.78
  -3  -1 -16  482.74   30.10
   3  -1  16  478.75   23.67
   3   1 -15   17.45    6.21
   3  -1  15   25.97    5.38
  -3  -1 -15   12.52    5.38
   3   1 -14  298.54   23.52
  -3  -1 -14  305.89   22.35
   3  -1  14  278.66   17.79
  -3  -1 -13   27.76    6.61
   3   1 -13   45.82    9.04
   3  -1  13   39.60    6.76
   3   1 -12  747.29   36.17
  -3  -1 -12  763.71   33.75
   3  -1  12  720.07   29.57
   3   1 -11  150.51   15.63
  -3  -1 -11  184.29   15.62
   3  -1  11  197.73   14.92
   3   1 -10  618.39   31.24
  -3  -1 -10  633.97   28.65
   3   1  -9  284.98   20.30
  -3  -1  -9  325.61   19.30
   3   1  -8  443.37   24.79
  -3  -1  -8  485.46   22.88
   3   1  -7  620.10   28.58
  -3  -1  -7  640.63   25.50
  -3   1   7  584.49   22.97
   3   1  -6  291.79   19.00
  -3   1   6  286.72   15.07
   3   1  -5  333.01   19.89
  -3  -1  -5  351.95   16.83
  -3   1   5  305.44   14.91
  -3  -1  -4   29.70    4.52
   3   1  -3  143.41   12.05
  -3  -1  -3  153.40    9.81
   3   1  -2  402.35   20.30
   3  -1   2  347.97   15.24
  -3  -1  -2  388.62   15.16
   3  -1   1  807.08   22.95
   3   1  -1  820.48   29.99
   3   1  -1  845.19   19.42
  -3  -1  -1  851.24   22.30
   3  -1   0   63.28    5.48
   3   1   0   67.45    8.14
  -3  -1   0   58.56    4.79
   3   1   0   70.85    5.46
   3  -1  -1  793.13   28.02
  -3   1  -1  791.76   27.39
   3   1   1  815.44   22.18
   3  -1  -1  791.54   20.60
  -3  -1   1  837.55   18.53
   3   1   1  818.60   29.79
   3  -1  -1  786.98   22.99
   3   1   2  363.45   15.10
   3  -1  -2  372.71   18.96
  -3   1  -2  361.12   17.79
   3   1   2  391.99   20.14
   3  -1  -2  366.63   19.43
   3  -1  -2  396.87   15.14
   3   1   3  159.81   10.51
  -3   1  -3  161.03   11.50
   3   1   3  154.67   12.43
   3  -1  -3  151.56   12.39
   3  -1  -3  146.70   11.98
   3  -1  -3  158.05    9.26
  -3   1  -4   27.32    4.56
   3  -1  -4   30.45    5.64
   3   1   4   31.84    5.79
   3  -1  -4   30.68    5.80
   3   1   5  324.04   18.19
   3  -1  -5  322.45    9.75
  -3   1  -5  330.61   16.15
   3  -1  -5  346.54   18.65
   3  -1  -5  294.27   18.33
  -3  -1   5  348.52    9.94
   3  -1  -6  311.58    9.42
   3  -1  -6  324.62   19.64
   3   1   6  293.64   17.48
   3  -1  -6  317.56   17.58
  -3  -1   6  316.64   11.31
   3  -1  -7  633.65   28.77
   3   1   7  662.33   26.59
   3  -1  -7  621.53   25.23
  -3  -1   7  589.80   18.25
   3  -1  -7  608.50   14.44
   3  -1  -8  467.12   25.09
   3   1   8  482.87   22.50
   3  -1  -8  446.72   21.25
   3  -1  -8  470.13   12.97
   3  -1  -9  345.29   22.07
   3   1   9  303.08   17.82
   3  -1  -9  308.40   17.46
   3  -1  -9  304.20   10.85
   3   1  10  631.97   26.33
   3  -1 -10  620.27   25.16
   3  -1 -10  654.93   17.76
  -3  -1  10  593.35   14.92
   3  -1 -10  676.03   32.18
   3  -1 -11  176.16   16.57
   3  -1 -11  169.10   12.60
   3   1  11  172.54   13.50
  -3  -1  11  161.65    8.19
   3  -1 -11  194.56    9.71
   3  -1 -12  699.17   34.95
   3   1  12  692.04   27.92
   3  -1 -12  703.51   21.17
   3  -1 -13   36.54    4.77
   3  -1 -13   40.57    8.65
   3  -1 -14  287.81   23.15
   3  -1 -14  279.49   14.08
   3  -1 -15   15.48    5.69
   3  -1 -15   22.35    4.19
   3  -1 -16  513.64   33.28
   3  -1 -17   77.56   13.42
   3  -1 -18   60.93   11.99
   3  -1 -19  176.17   20.92
   3  -1 -20  184.77   21.96
   3  -1 -21   58.81   12.18
   3   2 -21   28.68   10.09
  -3  -2 -21   65.13   13.31
  -3  -2 -20  168.06   19.79
   3   2 -20  147.17   19.43
   3   2 -19  184.89   21.34
  -3  -2 -19  177.13   19.70
   3   2 -18  125.68   17.00
  -3  -2 -18  170.55   18.96
  -3  -2 -17   42.66    9.66
   3   2 -17   44.13    9.87
   3   2 -16   11.52    5.50
  -3  -2 -16    1.40    2.98
   3  -2  16    4.54    3.36
  -3  -2 -15   31.49    7.12
   3   2 -15   19.59    6.85
  -3  -2 -14  890.06   39.08
   3   2 -14  765.32   39.10
   3   2 -13   83.52   12.10
  -3  -2 -13   98.01   12.40
  -3  -2 -12   64.98    9.57
   3   2 -12   68.02   10.76
   3   2 -11   67.86   10.63
  -3  -2 -11   82.21   10.44
  -3  -2 -10  590.59   27.80
   3   2 -10  577.13   30.17
  -3  -2  -9 1011.00   35.68
   3   2  -9  948.38   38.45
   3   2  -8    9.98    3.74
  -3  -2  -8   10.86    3.70
  -3  -2  -7 1302.54   39.18
  -3  -2  -6  236.27   14.84
  -3  -2  -5  440.23   19.74
  -3  -2  -4 1652.52   40.51
  -3  -2  -3  718.54   23.58
  -3  -2  -2   63.09    6.22
   3  -2   1  293.14   15.15
  -3  -2  -1  278.51   12.57
   3  -2   0   17.81    4.11
   3  -2   0   14.13    3.53
  -3  -2   0   11.71    2.32
   3  -2  -1  316.23   16.74
   3   2   1  300.79   14.01
   3   2   1  308.23   10.03
  -3  -2   1  298.55   11.31
  -3   2  -1  295.28   15.53
   3  -2  -1  281.87   15.01
   3  -2  -2   66.84    7.71
  -3   2  -2   50.15    6.18
   3   2   2   57.42    6.38
  -3  -2   2   65.03    4.60
   3  -2  -2   59.14    6.72
  -3   2  -3  669.13   23.15
   3  -2  -3  686.87   27.01
  -3  -2   3  705.95   15.63
  -3   2  -4 1552.23   36.93
   3  -2  -4 1618.99   45.10
   3  -2  -4 1607.57   39.46
  -3  -2   4 1597.51   25.49
   3  -2  -5  413.57   21.79
  -3   2  -5  364.75   15.90
  -3   2  -6  204.95   11.59
   3  -2  -6  250.42   17.27
   3  -2  -6  232.84   10.90
   3  -2  -7 1191.91   40.89
  -3   2  -7 1151.89   30.10
   3  -2  -7 1183.55   27.97
  -3   2  -8    7.18    2.19
   3  -2  -8    7.04    3.70
   3  -2  -8    6.34    1.82
   3  -2  -8   10.75    4.10
  -3  -2   8    8.53    1.18
   3  -2  -9  916.18   37.63
   3  -2  -9  956.58   32.21
  -3  -2   9  943.35   18.79
   3  -2  -9  910.98   24.95
   3  -2 -10  582.25   30.42
   3  -2 -10  643.47   25.70
   3  -2 -10  593.02   19.85
  -3  -2  10  588.94   15.52
   3  -2 -11   78.87   11.36
   3  -2 -11   81.21    8.84
   3  -2 -11   75.21    6.78
   3  -2 -12   63.99   10.60
   3  -2 -12   47.05    6.53
   3  -2 -12   53.95    6.10
   3  -2 -13  101.04   13.57
   3  -2 -13   72.75    8.24
   3  -2 -13   97.30    8.53
   3  -2 -14  883.88   42.22
   3  -2 -14  748.51   26.03
   3  -2 -15   14.38    3.55
   3  -2 -15   23.33    7.34
   3  -2 -16    4.64    3.93
   3  -2 -17   39.88   10.16
   3  -2 -18  176.57   21.05
   3  -2 -19  177.44   21.47
   3  -2 -20  209.93   23.72
   3  -2 -21   52.25   12.93
  -3  -3 -20  191.07   21.26
   3   3 -20  138.59   18.43
   3   3 -19  216.19   22.60
  -3  -3 -19  208.36   21.71
  -3  -3 -18  141.23   17.58
   3   3 -18  134.39   17.39
   3   3 -17  383.53   28.79
  -3  -3 -17  408.32   28.66
  -3  -3 -16   22.70    6.50
   3   3 -16   46.70    9.97
   3   3 -15  367.87   26.89
  -3  -3 -15  390.99   26.54
   3   3 -14   46.93    9.59
  -3  -3 -14   53.71    9.75
   3   3 -13   84.09   12.32
  -3  -3 -13   88.93   11.80
  -3  -3 -12   43.72    8.17
  -3  -3 -11  220.76   17.64
  -3  -3 -10  422.84   24.12
  -3  -3  -9  171.18   14.45
  -3  -3  -8   96.71   10.58
  -3  -3  -7  202.62   14.73
  -3  -3  -6  240.95   15.53
  -3  -3  -5  436.82   20.54
  -3  -3  -4  190.41   12.95
  -3  -3  -3  613.94   23.28
   3  -3   2  653.58   22.40
  -3  -3  -2  674.37   23.49
   3  -3   1  219.79   15.15
   3  -3   1  218.81   13.02
  -3  -3  -1  205.17   12.02
   3  -3   0  243.85   15.80
  -3  -3   0  243.52   12.55
   3  -3   0  267.64   14.91
   3  -3  -1  226.69   14.06
  -3  -3   1  199.35   10.88
   3   3   1  206.86    9.71
   3  -3  -1  202.71   14.40
  -3  -3   2  677.16   20.46
   3   3   2  674.86   20.59
   3  -3  -2  697.26   27.00
   3  -3  -2  690.99   26.42
   3  -3  -3  616.04   25.63
  -3  -3   3  620.20   18.66
   3   3   3  579.13   20.19
   3  -3  -3  608.40   25.12
   3  -3  -4  166.08   13.58
  -3  -3   4  189.69    9.44
  -3  -3   4  176.94    5.62
   3  -3  -4  201.71   14.04
   3  -3  -5  383.83   21.46
  -3   3  -5  400.12   14.98
  -3  -3   5  403.93   14.04
   3  -3  -5  380.43   19.72
  -3  -3   5  395.81   11.26
  -3   3  -6  205.66    9.88
   3  -3  -6  198.18   15.66
  -3   3  -7  198.94    9.10
   3  -3  -7  231.43   17.61
   3  -3  -7  198.15   12.16
  -3   3  -8   86.17    5.55
  -3  -3   8   73.02    5.34
   3  -3  -8   87.89    8.13
   3  -3  -9  193.90   17.19
  -3   3  -9  188.92    7.99
   3  -3  -9  175.30   11.61
  -3  -3   9  176.77    8.78
  -3   3 -10  402.99   11.93
   3  -3 -10  429.66   18.83
  -3  -3  10  397.66   14.24
   3  -3 -11  222.54   13.77
   3  -3 -11  258.14   21.01
   3  -3 -11  239.33   15.77
   3  -3 -12   65.05   10.83
   3  -3 -12   51.83    7.22
   3  -3 -12   52.48    6.65
   3  -3 -13   85.89   13.15
   3  -3 -13   85.17    9.08
   3  -3 -13   81.33    8.58
   3  -3 -14   62.25   11.32
   3  -3 -14   53.25    7.11
   3  -3 -14   58.72    7.57
   3  -3 -15  389.49   20.23
   3  -3 -15  388.45   29.22
   3  -3 -16   33.87    8.64
   3  -3 -16   30.62    5.98
   3  -3 -17  386.65   31.06
   3  -3 -18  167.05   20.81
   3  -3 -19  261.16   26.33
   3  -3 -20  173.96   22.31
  -3  -4 -20   38.36    9.81
  -3  -4 -19    5.66    4.56
  -3  -4 -18   40.99    9.31
  -3  -4 -17   55.38   10.78
  -3  -4 -16  421.63   28.69
  -3  -4 -15   44.59    9.20
  -3  -4 -14   73.98   11.40
  -3  -4 -13  296.41   22.33
  -3  -4 -12  405.75   25.50
  -3  -4 -11  478.99   27.04
  -3  -4 -10  246.34   18.72
  -3  -4  -9  959.57   37.19
  -3  -4  -8  839.18   33.74
  -3  -4  -7   34.32    6.52
  -3  -4  -6  375.98   20.86
  -3  -4  -5   39.78    6.31
  -3  -4  -4  325.63   18.49
   3  -4   3  226.78   11.91
  -3  -4  -3  258.98   15.81
   3  -4   2 1423.25   35.32
  -3  -4  -2 1327.08   38.19
   3  -4   1   70.38    7.36
  -3  -4  -1   76.86    8.03
   3  -4   1   80.75    9.98
  -3  -4   0 2385.80   52.63
   3  -4   0 2377.17   52.90
   3  -4   0 2488.10   62.15
   3   4   1   69.48    6.78
   3  -4  -1   75.67    8.34
  -3  -4   1   54.83    6.43
   3  -4  -1   83.47   10.04
   3  -4  -2 1364.87   39.92
  -3  -4   2 1409.52   36.08
   3  -4  -2 1335.02   43.33
   3   4   2 1342.61   35.20
   3  -4  -3  228.22   15.71
  -3  -4   3  247.33   13.42
  -3  -4   3  248.71   10.13
   3  -4  -3  247.58   17.32
   3   4   3  215.05   13.33
   3  -4  -4  306.54   18.95
  -3  -4   4  309.24   14.92
   3  -4  -4  299.91   19.22
  -3  -4   4  304.83   11.85
   3  -4  -5   36.68    6.65
   3  -4  -5   41.42    7.02
  -3  -4   5   46.02    4.70
  -3  -4   6  367.86   14.75
   3  -4  -6  358.32   22.17
   3  -4  -6  373.78   21.64
   3  -4  -7   43.27    6.43
   3  -4  -7   29.15    6.29
   3  -4  -8  946.31   39.41
   3  -4  -8  971.14   32.39
   3  -4  -9  979.43   41.17
   3  -4  -9  891.83   31.32
   3  -4 -10  301.63   22.79
   3  -4 -10  249.21   15.97
   3  -4 -11  452.94   21.91
   3  -4 -11  454.13   29.25
   3  -4 -12  400.40   20.82
   3  -4 -12  364.11   26.98
   3  -4 -13  280.02   24.42
   3  -4 -13  286.83   17.84
   3  -4 -13  283.33   17.92
   3  -4 -14   47.48   10.29
   3  -4 -14   49.30    7.77
   3  -4 -15   62.73   12.63
   3  -4 -15   47.48    7.40
   3  -4 -16  430.59   32.66
   3  -4 -16  369.43   21.61
   3  -4 -17   64.32   12.98
   3  -4 -18   31.54    9.86
   3  -4 -19    2.44    5.93
   3  -4 -20   31.56   10.47
  -3  -5 -19  330.53   27.79
  -3  -5 -18   22.12    7.18
  -3  -5 -17  309.44   26.00
  -3  -5 -16   88.55   13.57
  -3  -5 -15  865.65   41.92
  -3  -5 -14   63.30   10.67
  -3  -5 -13  560.69   31.86
  -3  -5 -12   13.99    5.17
  -3  -5 -11   34.72    7.89
  -3  -5 -10  928.68   39.17
  -3  -5  -9  349.51   22.88
  -3  -5  -8  214.67   17.45
  -3  -5  -7 1513.09   48.31
  -3  -5  -6  295.33   19.68
  -3  -5  -5  606.97   28.01
  -3  -5  -4   41.31    7.10
   3  -5   3  306.60   14.18
  -3  -5  -3  302.23   18.58
   3  -5   2  392.85   17.27
   3  -5   2  406.69   25.23
  -3  -5  -2  413.11   21.72
  -3  -5  -1   50.98    7.37
   3  -5   1   49.23    6.24
   3  -5   1   36.17    7.47
   3  -5   0  563.10   23.05
  -3  -5   0  484.50   23.04
   3  -5   0  527.82   28.52
   3  -5  -1   39.08    7.49
   3  -5  -1   41.15    6.30
  -3  -5   1   44.14    6.75
   3  -5  -2  403.32   20.97
  -3  -5   2  380.47   19.44
  -3  -5   2  373.52   15.89
   3  -5  -2  437.48   25.39
   3  -5  -3  332.74   19.78
  -3  -5   3  310.09   17.26
  -3  -5   3  310.02   14.46
   3  -5  -3  311.11   21.35
   3  -5  -4   37.90    7.76
  -3  -5   4   35.03    4.91
   3  -5  -4   40.23    6.82
   3  -5  -5  588.34   28.66
   3  -5  -5  555.51   29.20
  -3  -5   5  567.91   21.04
   3  -5  -6  276.24   20.04
   3  -5  -6  315.44   21.67
  -3  -5   6  293.25   15.17
  -3  -5   7 1502.83   39.26
   3  -5  -7 1496.14   50.90
   3  -5  -7 1513.36   50.31
   3  -5  -8  268.37   21.01
   3  -5  -8  266.19   17.86
   3  -5  -9  340.50   24.46
   3  -5  -9  308.11   19.49
   3  -5 -10  962.76   43.41
   3  -5 -10  895.45   34.76
   3  -5 -11   23.43    7.09
   3  -5 -11   15.81    4.85
   3  -5 -12    0.27    4.78
   3  -5 -12    6.92    3.16
   3  -5 -13  502.77   26.04
   3  -5 -13  535.02   34.62
   3  -5 -14   74.97   10.18
   3  -5 -14   44.95   10.76
   3  -5 -15  902.27   48.22
   3  -5 -15  930.71   37.15
   3  -5 -16   95.37   16.07
   3  -5 -16   85.48   11.11
   3  -5 -17  354.85   31.44
   3  -5 -18   15.88    7.82
   3  -5 -19  344.87   32.94
  -3  -6 -17    6.26    3.37
  -3  -6 -16   35.39    8.78
  -3  -6 -15   92.79   14.00
  -3  -6 -14   94.16   13.80
  -3  -6 -13   93.71   13.29
  -3  -6 -12  434.47   28.52
  -3  -6 -11  506.84   30.26
  -3  -6 -10  114.05   13.79
  -3  -6  -9   24.88    6.76
  -3  -6  -8   73.41   11.00
  -3  -6  -7  232.40   18.78
  -3  -6  -6  160.66   15.43
  -3  -6  -5 1423.95   47.88
   3  -6   4  290.13   23.38
   3  -6   4  287.31   12.37
  -3  -6  -4  327.82   21.32
   3  -6   3  307.60   23.70
   3  -6   3  287.51   14.06
  -3  -6  -3  310.77   20.70
   3  -6   2  649.73   34.53
   3  -6   2  555.29   21.71
  -3  -6  -2  638.05   29.47
  -3  -6  -1  125.82   12.66
   3  -6   1  133.13   10.79
   3  -6   1  145.27   15.96
   3  -6   0 2194.45   52.88
  -3  -6   0 2203.90   58.36
   3  -6   0 2214.54   66.98
   3  -6  -1  137.62   12.14
  -3  -6   1  101.52   11.26
   3  -6  -1  147.18   15.88
   3  -6  -2  610.64   27.39
  -3  -6   2  603.26   27.70
  -3  -6   2  578.41   23.27
   3  -6  -2  579.75   31.85
   3  -6  -3  325.14   20.40
  -3  -6   3  276.61   15.92
  -3  -6   3  315.41   19.35
   3  -6  -3  267.34   21.39
   3  -6  -4  325.22   21.10
   3  -6  -4  336.49   24.10
  -3  -6   4  324.90   17.31
   3  -6  -5 1425.97   48.35
   3  -6  -5 1427.46   51.87
  -3  -6   5 1423.52   40.24
   3  -6  -6  145.02   15.17
   3  -6  -6  145.95   16.01
  -3  -6   6  137.43   11.73
   3  -6  -7  235.71   19.78
   3  -6  -7  272.27   21.72
  -3  -6   7  223.89   15.46
  -3  -6   8   77.21    9.23
   3  -6  -8  104.83   13.59
   3  -6  -8   87.71   11.22
  -3  -6   9   24.73    5.68
   3  -6  -9   32.04    6.90
   3  -6 -10  122.50   13.33
   3  -6 -10  125.42   15.81
   3  -6 -11  493.68   32.65
   3  -6 -11  477.62   26.82
   3  -6 -12  405.41   30.28
   3  -6 -12  410.33   24.91
   3  -6 -13   90.95   15.09
   3  -6 -13   76.65   10.63
   3  -6 -14   96.45   15.89
   3  -6 -14   84.13   11.41
   3  -6 -15   81.97   11.63
   3  -6 -15   69.38   13.75
   3  -6 -16   32.76    7.38
   3  -6 -16   27.05    8.81
   3  -6 -17   12.63    5.23
  -3  -7 -16   28.51    8.37
  -3  -7 -15    2.30    3.99
  -3  -7 -14  100.99   14.83
  -3  -7 -13   67.16   12.00
  -3  -7 -12  240.21   22.57
  -3  -7 -11  123.36   15.49
  -3  -7 -10    7.95    5.25
  -3  -7  -9  355.13   25.92
  -3  -7  -8   81.56   12.28
  -3  -7  -7  202.71   19.04
  -3  -7  -6   34.54    7.74
   3  -7   5   45.93    9.96
  -3  -7  -5   44.91    8.83
   3  -7   4   25.02    7.77
  -3  -7  -4   28.08    6.44
   3  -7   3  563.80   34.62
  -3  -7  -3  556.75   30.18
   3  -7   2  167.30   11.83
  -3  -7  -2  173.72   16.47
   3  -7   2  205.85   20.34
   3  -7   1  164.32   12.55
  -3  -7  -1  169.78   16.16
   3  -7   1  154.17   17.83
  -3  -7   0   69.06   10.02
   3  -7   0   73.82    8.98
   3  -7   0   93.28   13.51
   3  -7  -1  119.54   15.09
   3  -7  -1  148.52   13.26
  -3  -7   1  117.33   13.15
   3  -7  -2  173.48   14.94
  -3  -7   2  158.20   13.27
  -3  -7   2  151.39   14.97
   3  -7  -2  175.37   18.64
   3  -7  -3  572.26   28.61
  -3  -7   3  532.36   25.35
  -3  -7   3  551.86   28.76
   3  -7  -3  613.90   35.42
  -3  -7   4   21.70    5.20
   3  -7  -4   28.66    7.66
   3  -7  -4   23.01    5.95
   3  -7  -5   39.08    9.34
  -3  -7   5   40.63    7.05
   3  -7  -6   35.61    8.63
  -3  -7   6   34.97    6.73
   3  -7  -7  255.56   22.65
  -3  -7   7  218.25   16.76
  -3  -7   8   54.29    8.68
   3  -7  -8   69.76   10.94
   3  -7  -9  292.21   22.27
   3  -7 -10   13.30    4.77
   3  -7 -11  117.66   14.31
   3  -7 -12  250.29   20.93
   3  -7 -13   64.38   10.46
   3  -7 -14   83.38   15.40
   3  -7 -14   92.91   12.84
   3  -7 -15   12.12    6.09
   3  -7 -15   13.57    5.47
   3  -7 -16   19.50    6.48
   3  -7 -16   33.07    9.62
  -3  -8 -14   70.13   12.82
  -3  -8 -13   26.07    8.30
  -3  -8 -12   36.20    9.10
  -3  -8 -11   77.95   13.14
  -3  -8 -10    1.02    4.33
  -3  -8  -9  382.34   28.32
  -3  -8  -8  145.02   17.14
   3  -8   7  868.77   48.60
  -3  -8  -7  742.33   39.24
   3  -8   6   43.60   11.80
  -3  -8  -6   32.94    8.00
   3  -8   5  118.62   17.20
  -3  -8  -5  107.69   14.36
   3  -8   4   81.62   14.13
  -3  -8  -4   63.11   10.92
  -3  -8  -3  153.08   16.70
   3  -8   3  165.82   19.83
  -3  -8  -2  110.17   14.33
   3  -8   2  142.13   18.52
  -3  -8  -1  226.99   20.17
   3  -8   1  215.98   22.64
   3  -8   0  270.96   18.00
  -3  -8   0  286.91   22.50
   3  -8   0  282.71   25.46
   3  -8  -1  240.18   17.64
  -3  -8   1  241.87   20.52
   3  -8  -1  267.60   24.84
   3  -8  -2  136.78   17.55
   3  -8  -2  128.74   13.53
  -3  -8   2  127.92   13.44
  -3  -8   2  126.24   14.81
   3  -8  -3  149.00   15.08
  -3  -8   3  161.46   15.09
  -3  -8   3  148.36   15.81
   3  -8  -3  173.96   19.79
   3  -8  -4   67.11   12.52
  -3  -8   4   59.74    9.54
   3  -8  -5  133.71   17.60
   3  -8  -6   40.56   10.11
   3  -8  -7  773.25   42.49
   3  -8  -8  134.24   16.14
   3  -8  -9  325.28   25.38
   3  -8 -10    1.14    2.88
   3  -8 -11   86.43   13.22
   3  -8 -12   64.53   11.89
   3  -8 -13   45.06   10.05
   3  -8 -14   81.79   12.96
  -3  -9 -11   93.52   15.44
  -3  -9 -10    4.79    5.03
   3  -9  10   -0.34    4.48
   3  -9   9  155.43   21.95
  -3  -9  -9  157.73   19.16
   3  -9   8  135.84   20.46
  -3  -9  -8  111.80   16.25
   3  -9   7   31.84   10.26
  -3  -9  -7   55.14   11.11
   3  -9   6   10.86    6.29
  -3  -9  -6   14.47    6.41
   3  -9   5   30.62    9.69
  -3  -9  -5   36.98    9.29
  -3  -9  -4   86.92   14.03
   3  -9   4   86.52   15.69
   3  -9   3  140.37   19.80
  -3  -9  -3  178.46   19.37
   3  -9   2   43.03   11.38
  -3  -9  -2   39.01    9.24
   3  -9   1  147.14   19.83
  -3  -9  -1  179.29   19.21
   3  -9   0   -1.14    3.73
  -3  -9   0    3.30    4.20
   3  -9  -1  170.14   21.07
  -3  -9   1  159.44   17.93
  -3  -9   2   31.60    8.49
   3  -9  -2   43.61   10.34
   3  -9  -3  159.66   20.27
   3  -9  -3  156.58   16.26
  -3  -9   3  133.33   16.46
   3  -9  -4   60.59   13.11
   3  -9  -5   35.55   10.03
   3  -9  -6   13.58    6.87
   3  -9  -7   25.00    9.26
   3  -9  -8  144.59   18.07
   3  -9  -9  174.63   19.93
   3  -9 -10    6.41    4.01
   3  -9 -11   65.81   12.47
  -3 -10  -7  222.85   23.78
   3 -10   7  183.75   24.96
  -3 -10  -6  270.26   26.00
   3 -10   6  297.26   31.15
  -3 -10  -5  222.12   23.77
   3 -10   5  212.33   25.97
  -3 -10  -4  141.10   18.65
   3 -10   4  179.28   24.03
   3 -10   3  176.32   23.46
  -3 -10  -3  163.45   20.07
  -3 -10  -2  297.52   26.91
   3 -10   2  334.95   32.05
   3 -10   1  105.28   17.93
  -3 -10  -1  105.74   16.10
  -3 -10   0  242.88   23.66
   3 -10   0  213.60   25.48
   3 -10  -1   87.96   16.17
  -3 -10   1  114.72   16.49
  -3 -10   2  263.18   24.66
   3 -10  -2  329.72   31.27
  -3 -10   3  158.47   19.11
   3 -10  -3  191.66   23.72
   3 -10  -4  138.86   19.95
  -3 -10   4  141.88   18.14
   3 -10  -5  233.85   26.13
   3 -10  -6  225.23   25.55
   3 -10  -7  196.76   22.56
   4   0   0 1011.05   38.54
   4   0   0  965.71   25.39
   4   0   0 1019.69   25.24
   4   0  -1   29.68    6.42
   4   0   1   26.53    6.37
   4   0   1   28.53    4.18
   4   0  -1   28.68    3.39
   4   0  -1   35.47    3.86
   4   0  -2  231.29   17.71
   4   0   2  228.21   17.81
   4   0  -2  221.06    8.86
   4   0  -2  218.78    8.65
   4   0  -3  362.63    9.10
   4   0  -3  393.73   23.29
   4   0  -4  218.17   17.21
   4   0   4  248.30   18.70
   4   0  -5  197.66   16.83
   4   0  -5  203.80   16.70
   4   0   5  202.75   16.86
   4   0  -6  233.13   18.89
   4   0  -6  262.45   18.86
   4   0   6  264.07   19.36
  -4   0   7  884.73   25.66
   4   0  -7  979.09   40.60
   4   0  -7  947.57   37.12
   4   0   7 1017.31   39.37
  -4   0   8    0.20    1.51
   4   0  -8    1.70    2.31
   4   0  -8    1.32    2.35
   4   0   8    2.05    2.00
   4   0  -9   77.98   11.69
   4   0   9   91.19   11.44
   4   0 -10    3.62    3.65
   4   0  10    0.57    2.84
   4   0 -11   53.31    9.96
   4   0  11   50.09    8.59
   4   0 -12    0.74    2.21
   4   0  12    2.80    2.74
   4   0 -13  334.04   26.28
   4   0  13  303.84   21.29
   4   0 -14  172.23   19.41
   4   0  14  179.48   16.28
   4   0 -15  525.44   34.81
   4   0  15  524.98   28.18
   4   0 -16   60.87   12.03
   4   0 -17  784.78   45.04
   4   0 -18    4.00    4.87
   4   0 -19  577.32   39.78
   4   0 -20  182.01   22.68
   4   1 -20   94.26   16.14
   4   1 -19   36.39   10.21
   4   1 -18   87.07   15.08
  -4  -1 -18   64.08   12.18
   4   1 -17  112.23   16.82
  -4  -1 -17  107.39   15.75
   4   1 -16  294.09   26.93
  -4  -1 -16  336.34   26.67
   4   1 -15   39.75    9.89
   4  -1  15   23.78    6.23
   4   1 -14  221.45   22.23
  -4  -1 -14  251.31   21.76
   4  -1  14  218.92   18.34
   4   1 -13   39.70    8.92
   4  -1  13   44.38    8.20
  -4  -1 -13   40.87    8.32
   4   1 -12  750.26   39.57
  -4  -1 -12  728.63   35.41
   4  -1  12  795.61   35.39
   4   1 -11  119.49   15.34
  -4  -1 -11  107.68   12.80
   4  -1  11  101.19   12.28
   4   1 -10   42.79    8.69
   4  -1  10   32.59    7.24
  -4  -1 -10   37.13    7.37
   4   1  -9    4.65    3.58
   4  -1   9    7.54    3.61
   4   1  -8  232.05   19.59
  -4  -1  -8  224.91   16.59
   4  -1   8  215.96   17.72
   4   1  -7  473.15   27.33
  -4   1   7  395.47   19.22
  -4  -1  -7  462.41   23.26
   4  -1   7  440.90   25.62
  -4  -1  -6 1309.62   39.75
   4  -1   6 1269.90   45.15
  -4  -1  -5  189.77   13.53
   4  -1   5  186.35   16.55
  -4  -1  -4 1356.30   37.80
   4   1  -4 1356.04   45.99
   4  -1   4 1389.93   46.90
  -4  -1  -3  118.13    9.67
   4   1  -3  126.88   13.32
   4  -1   3  126.07   13.44
  -4  -1  -2 1612.72   38.55
   4   1  -2 1534.12   49.15
   4  -1   2 1570.54   50.18
   4   1  -1  222.08   17.49
   4   1  -1  211.50    9.90
   4  -1   1  222.12   17.49
   4  -1   1  214.67   12.17
   4  -1   0  563.93   20.71
   4   1   0  518.93   17.84
   4   1   0  542.27   27.56
   4  -1   0  531.05   27.27
   4  -1   0  502.26   18.24
   4   1   0  518.40   12.22
   4   1   1  215.29   11.82
   4   1   1  221.81   17.41
   4  -1  -1  223.65   17.43
   4  -1  -1  202.13   10.38
   4  -1  -1  218.06   12.06
   4   1   2 1486.97   48.11
   4  -1  -2 1502.54   47.99
   4  -1  -2 1410.99   30.23
   4  -1  -2 1552.65   35.54
   4  -1  -3  117.38   12.52
   4   1   3  119.62   13.17
   4  -1  -3  102.59   11.58
   4  -1  -3  111.62    6.32
   4  -1  -3  121.71    8.62
   4  -1  -4 1222.53   42.91
   4   1   4 1269.42   43.83
   4  -1  -4 1153.31   22.42
   4  -1  -4 1235.51   42.68
   4  -1  -5  179.01   16.08
   4   1   5  181.67   15.90
   4  -1  -5  180.75    6.18
   4  -1  -5  203.89   16.50
   4  -1  -5  178.78    5.83
   4  -1  -6 1254.76   45.63
   4   1   6 1248.69   44.07
   4  -1  -6 1266.67   43.61
   4   1   7  394.55   24.02
   4  -1  -7  414.30   23.87
   4  -1  -8  253.53   20.38
   4   1   8  250.47   18.73
   4  -1  -8  253.69   18.63
  -4  -1   8  226.27   10.55
   4  -1  -9   -2.71    3.71
   4   1   9    4.37    2.45
   4  -1  -9    2.87    2.18
   4  -1 -10   32.99    7.94
   4   1  10   41.28    7.67
   4  -1 -10   29.34    6.46
   4  -1 -11  110.52   14.32
   4  -1 -11  102.26   11.86
   4   1  11   95.09   11.51
   4  -1 -12  688.64   37.69
   4   1  12  764.05   34.21
   4  -1 -13   47.06   10.17
   4  -1 -14  209.68   21.28
   4  -1 -15   40.32    9.41
   4  -1 -16  251.91   24.67
   4  -1 -17  118.09   17.51
   4  -1 -18   99.30   16.11
   4  -1 -19   18.00    7.71
   4  -1 -20  113.04   18.18
   4   2 -19  327.03   29.78
  -4  -2 -19  303.47   27.64
   4   2 -18   95.65   15.73
  -4  -2 -18   94.36   15.05
   4   2 -17  467.59   34.63
  -4  -2 -17  469.86   32.37
   4   2 -16   39.28   10.03
   4  -2  16   59.49    9.71
  -4  -2 -16   31.11    8.70
  -4  -2 -15  104.74   14.22
   4   2 -15  100.54   15.24
   4  -2  15   92.36   12.36
   4   2 -14  168.97   19.53
  -4  -2 -14  170.00   17.85
   4  -2  14  155.21   15.85
   4   2 -13  185.02   19.79
  -4  -2 -13  132.66   15.19
   4  -2  13  161.19   16.34
  -4  -2 -12   41.94    8.02
   4   2 -12   51.63   10.25
  -4  -2 -11   72.91   10.72
   4   2 -11   78.17   12.46
  -4  -2 -10   12.33    4.20
  -4  -2  -9  293.38   19.96
  -4  -2  -8  338.26   20.70
  -4  -2  -7  147.64   13.09
  -4  -2  -6  119.11   11.21
  -4  -2  -5  157.02   12.27
  -4  -2  -4  106.02    9.68
  -4  -2  -3  180.09   12.00
  -4  -2  -2  117.78    9.11
  -4  -2  -1   24.82    4.08
   4  -2   1   28.35    5.29
  -4  -2   0   89.85    6.99
   4  -2   0   79.43    8.61
  -4  -2   1   20.69    3.16
   4  -2  -1   21.59    4.52
   4  -2  -1   19.68    5.14
   4   2   1   22.85    4.35
   4   2   1   25.89    2.47
   4  -2  -1   24.69    4.06
   4  -2  -2  135.56   13.01
  -4  -2   2  125.88    6.76
   4  -2  -2  137.83   11.00
   4  -2  -3  171.96   15.08
   4  -2  -3  187.49   12.74
   4  -2  -4  110.26   12.29
   4  -2  -4  103.96   12.12
   4  -2  -4  105.42    9.39
   4  -2  -5  163.62   15.26
   4  -2  -5  169.87   15.38
   4  -2  -6  101.20   12.33
   4  -2  -6   94.58   11.39
   4  -2  -6   95.74    6.70
   4  -2  -7  157.51   15.75
   4  -2  -7  162.10    8.47
   4  -2  -7  191.25   16.03
   4  -2  -8  352.01   12.53
   4  -2  -8  374.65   24.86
   4  -2  -8  358.28   22.31
   4  -2  -9  256.11   21.14
   4  -2  -9  274.96   19.45
   4  -2  -9  268.16   10.79
   4  -2 -10   11.88    4.65
   4  -2 -10    7.22    3.31
   4  -2 -11   69.06   11.65
   4  -2 -11   83.29   10.78
   4  -2 -12   44.40    9.65
   4  -2 -12   35.54    7.24
   4  -2 -13  139.75   17.11
   4  -2 -13  158.31   14.36
   4  -2 -14  164.53   19.33
   4  -2 -14  148.77   13.82
   4  -2 -15  126.35   17.44
   4  -2 -16   36.68    9.80
   4  -2 -17  490.75   36.11
   4  -2 -18  118.12   18.04
   4  -2 -19  294.83   29.02
  -4  -3 -19   49.13   10.84
  -4  -3 -18   37.21    9.69
  -4  -3 -17  244.32   23.31
  -4  -3 -16   79.47   12.94
  -4  -3 -15  248.24   22.49
  -4  -3 -14  322.43   24.92
  -4  -3 -13   37.45    8.77
  -4  -3 -12   78.00   11.22
  -4  -3 -11  272.81   20.91
  -4  -3 -10  159.53   15.46
  -4  -3  -9  418.70   24.24
  -4  -3  -8    9.95    3.44
  -4  -3  -7 1955.14   54.23
  -4  -3  -6    9.53    3.56
  -4  -3  -5  967.96   33.87
  -4  -3  -4  253.25   15.88
  -4  -3  -3  560.26   23.19
  -4  -3  -2  139.07   10.70
   4  -3   1  384.05   21.54
  -4  -3  -1  351.46   16.43
   4  -3   0  501.43   24.06
  -4  -3   0  482.26   18.53
   4  -3   0  479.96   24.20
   4  -3  -1  365.58   21.04
  -4  -3   1  337.61   14.22
   4  -3  -1  356.68   20.28
   4   3   1  323.31   10.25
   4  -3  -2  136.72   13.15
  -4  -3   2  138.91    8.21
   4   3   2  136.47    8.09
   4  -3  -2  138.40   12.41
  -4  -3   3  526.96   15.76
   4   3   3  556.90   19.32
   4  -3  -3  564.15   25.49
   4  -3  -3  585.86   28.16
   4  -3  -4  267.89   19.27
  -4  -3   4  255.22    9.17
   4   3   4  226.97   13.15
   4  -3  -4  238.44   16.22
   4  -3  -5  884.58   36.83
  -4  -3   5  802.97   15.91
   4  -3  -5  895.02   32.48
   4  -3  -6   16.29    4.88
  -4   3  -6    4.65    1.95
   4  -3  -7 1946.97   59.70
   4  -3  -7 1854.90   42.39
   4  -3  -8   16.47    5.76
   4  -3  -8   19.72    3.74
   4  -3  -8   27.31    6.58
   4  -3  -9  456.32   28.78
   4  -3  -9  444.76   18.01
   4  -3  -9  480.69   26.35
   4  -3 -10  155.36   10.41
   4  -3 -10  140.91   16.18
   4  -3 -10  157.73   15.04
   4  -3 -11  249.36   22.02
   4  -3 -11  230.76   18.07
   4  -3 -12   81.82   12.84
   4  -3 -12   67.92   10.01
   4  -3 -13   38.05    9.72
   4  -3 -13   26.94    6.23
   4  -3 -14  340.17   28.01
   4  -3 -15  210.52   22.32
   4  -3 -16  131.33   18.38
   4  -3 -17  272.41   27.39
   4  -3 -18   33.40    8.74
   4  -3 -19   58.71   13.33
  -4  -4 -18  438.84   32.63
  -4  -4 -17    9.98    6.25
  -4  -4 -16  196.32   20.50
  -4  -4 -15   22.35    7.39
  -4  -4 -14  105.25   14.49
  -4  -4 -13   34.15    7.73
  -4  -4 -12  354.16   25.25
  -4  -4 -11  106.69   13.39
  -4  -4 -10  289.47   21.56
  -4  -4  -9  282.16   20.56
  -4  -4  -8  847.95   35.74
  -4  -4  -7   27.60    6.23
  -4  -4  -6   53.33    8.33
  -4  -4  -5  103.01   10.92
  -4  -4  -4  144.46   12.58
  -4  -4  -3  227.95   15.51
   4  -4   2   36.63    7.67
  -4  -4  -2   36.69    5.93
   4  -4   1   91.15   11.35
   4  -4   1   80.17    9.12
  -4  -4  -1   76.87    8.26
   4  -4   0  615.12   27.27
  -4  -4   0  621.32   23.72
   4  -4   0  616.33   30.00
   4  -4  -1   74.57   10.11
   4  -4  -1   77.18    9.67
  -4  -4   1   74.28    7.42
  -4  -4   2   40.84    5.50
   4  -4  -2   35.33    6.98
   4  -4  -2   43.84    7.64
   4  -4  -3  225.96   17.52
   4  -4  -3  245.91   18.14
  -4  -4   3  241.91   12.62
  -4  -4   4  110.64    8.03
   4  -4  -4  122.40   13.23
   4  -4  -4  145.24   13.88
  -4  -4   5  111.32    7.58
   4  -4  -5   93.14   11.84
   4  -4  -6   42.68    7.57
  -4  -4   6   42.03    4.42
   4  -4  -6   44.91    8.46
   4  -4  -7   46.63    8.93
   4  -4  -8  840.25   39.35
   4  -4  -8  835.62   29.69
   4  -4  -9  256.70   21.89
   4  -4  -9  272.70   16.25
   4  -4 -10  334.69   25.64
   4  -4 -10  308.17   17.32
   4  -4 -11   85.08    9.03
   4  -4 -11   87.30   13.60
   4  -4 -11   93.34   11.93
   4  -4 -12  373.80   28.72
   4  -4 -12  361.17   23.34
   4  -4 -13   40.95   10.19
   4  -4 -13   32.69    7.29
   4  -4 -14  109.98   16.26
   4  -4 -15   21.75    8.05
   4  -4 -16  198.04   23.07
   4  -4 -17   -0.03    4.80
   4  -4 -18  472.10   37.37
  -4  -5 -17    5.50    2.95
  -4  -5 -16   10.98    4.88
  -4  -5 -15   45.38   10.11
  -4  -5 -14   37.63    8.84
  -4  -5 -13  208.38   20.33
  -4  -5 -12   28.38    7.56
  -4  -5 -11  157.52   16.81
  -4  -5 -10  237.80   20.27
  -4  -5  -9  318.88   22.76
  -4  -5  -8  106.42   12.63
  -4  -5  -7  453.80   26.10
  -4  -5  -6  232.18   17.89
  -4  -5  -5 2344.50   62.47
  -4  -5  -4  112.48   11.96
   4  -5   3 1234.55   48.07
  -4  -5  -3 1183.84   40.06
   4  -5   2  492.71   29.26
   4  -5   2  471.80   21.99
  -4  -5  -2  454.27   23.44
   4  -5   1   38.25    8.02
   4  -5   1   55.96    7.68
  -4  -5  -1   37.41    6.60
  -4  -5   0  230.84   15.47
   4  -5   0  217.91   15.93
   4  -5   0  225.29   19.22
   4  -5  -1   51.11    9.55
   4  -5  -1   35.62    6.87
  -4  -5   1   39.58    6.31
   4  -5  -2  487.79   25.64
  -4  -5   2  468.67   21.30
   4  -5  -2  496.64   28.42
   4  -5  -3 1195.38   42.65
  -4  -5   3 1185.38   34.57
   4  -5  -3 1196.04   45.51
   4  -5  -4   96.36   12.15
  -4  -5   4   96.19    8.89
   4  -5  -4  100.88   12.68
   4  -5  -5 2486.81   68.14
  -4  -5   5 2377.92   52.04
   4  -5  -5 2418.45   68.16
   4  -5  -6  232.38   19.59
  -4  -5   6  246.21   13.73
   4  -5  -6  203.53   18.01
   4  -5  -7  470.11   29.02
   4  -5  -8  104.14   13.88
   4  -5  -8  116.35   11.80
   4  -5  -9  350.08   26.19
   4  -5  -9  287.78   18.61
   4  -5 -10  261.39   23.23
   4  -5 -10  252.63   17.57
   4  -5 -11  144.83   17.77
   4  -5 -11  158.49   13.71
   4  -5 -12   24.79    7.77
   4  -5 -13  185.68   21.12
   4  -5 -14   36.13   10.22
   4  -5 -15   42.92   11.35
   4  -5 -16    5.78    4.46
   4  -5 -17   -3.40    4.35
  -4  -6 -15  119.53   16.59
  -4  -6 -14  107.56   15.26
  -4  -6 -13  265.32   23.71
  -4  -6 -12   90.02   13.46
  -4  -6 -11   77.19   12.11
  -4  -6 -10  550.51   32.02
  -4  -6  -9    4.95    3.74
  -4  -6  -8   37.08    8.41
  -4  -6  -7  251.05   20.21
  -4  -6  -6  444.18   26.70
  -4  -6  -5  252.46   19.75
  -4  -6  -4   62.72    9.66
   4  -6   4   71.05   11.90
   4  -6   3   63.97   11.64
  -4  -6  -3   65.93    9.69
   4  -6   2   12.35    3.80
   4  -6   2   14.47    6.11
  -4  -6  -2    4.78    2.31
   4  -6   1   76.46    9.15
   4  -6   1   84.50   12.58
  -4  -6  -1   76.20    9.88
   4  -6   0   10.23    5.09
   4  -6   0   17.62    4.72
  -4  -6   0   10.64    3.68
   4  -6  -1   84.21   10.43
   4  -6  -1   76.53   12.16
  -4  -6   1   89.33   10.20
   4  -6  -2    8.31    4.73
   4  -6  -2   10.77    4.48
  -4  -6   2    8.66    3.43
   4  -6  -3   78.64   11.90
  -4  -6   3   53.07    7.40
   4  -6  -3   52.95    8.75
   4  -6  -4   73.10   11.58
   4  -6  -4   67.39   10.24
  -4  -6   4   70.27    8.87
   4  -6  -5  263.38   20.81
  -4  -6   5  235.86   15.69
   4  -6  -5  252.92   21.54
   4  -6  -6  449.78   28.14
   4  -6  -6  418.58   27.85
   4  -6  -7  218.49   20.24
   4  -6  -7  228.41   20.59
   4  -6  -8   60.38   10.76
   4  -6  -8   44.56    8.00
   4  -6  -9    2.28    3.86
   4  -6  -9    5.48    3.69
   4  -6 -10  583.51   36.04
   4  -6 -10  530.27   28.23
   4  -6 -11   96.53   11.71
   4  -6 -11   99.03   14.96
   4  -6 -12  113.71   16.77
   4  -6 -13  329.44   29.02
   4  -6 -14   95.14   16.24
   4  -6 -15  123.63   18.81
  -4  -7 -14  207.67   22.18
  -4  -7 -13   42.41   10.12
  -4  -7 -12  223.05   21.82
  -4  -7 -11  107.29   14.73
  -4  -7 -10  142.26   16.85
  -4  -7  -9  155.58   17.51
  -4  -7  -8  237.78   21.32
  -4  -7  -7  218.23   20.10
   4  -7   6  217.98   23.37
  -4  -7  -6  201.03   19.06
  -4  -7  -5   61.00   10.26
   4  -7   5   77.49   13.69
   4  -7   4  196.23   21.40
  -4  -7  -4  201.53   18.21
   4  -7   3   58.34   11.93
  -4  -7  -3   65.73   10.21
  -4  -7  -2  522.05   28.78
   4  -7   2  518.09   34.39
   4  -7   1   59.89   11.73
  -4  -7  -1   67.91   10.07
   4  -7   0  158.03   13.97
  -4  -7   0  146.04   14.59
   4  -7   0  166.68   19.22
   4  -7  -1   63.83   11.90
   4  -7  -1   64.12    9.37
  -4  -7   1   62.76    9.36
   4  -7  -2  470.48   26.36
  -4  -7   2  465.79   25.67
   4  -7  -2  474.21   32.09
   4  -7  -3   44.86    9.88
   4  -7  -3   52.59    9.08
  -4  -7   3   43.13    7.92
   4  -7  -4  194.32   17.95
  -4  -7   4  186.28   15.58
   4  -7  -5   75.58   12.73
   4  -7  -5   60.05   10.37
   4  -7  -6  209.31   19.94
   4  -7  -6  231.86   22.23
   4  -7  -7  269.56   23.26
   4  -7  -7  241.67   22.96
   4  -7  -8  247.51   22.93
   4  -7  -8  231.03   20.13
   4  -7  -9  152.32   18.49
   4  -7  -9  148.74   15.83
   4  -7 -10  161.18   19.51
   4  -7 -10  139.40   15.53
   4  -7 -11  134.93   18.36
   4  -7 -11  129.05   14.89
   4  -7 -12  223.54   24.51
   4  -7 -13   69.08   14.42
   4  -7 -14  213.27   24.92
  -4  -8 -11   75.98   13.41
  -4  -8 -10    3.69    4.99
  -4  -8  -9    8.68    5.02
  -4  -8  -8    2.13    2.97
   4  -8   8   -3.02    5.01
  -4  -8  -7    5.41    3.94
   4  -8   7   17.67    8.06
   4  -8   6   22.09    8.46
  -4  -8  -6    9.39    4.66
   4  -8   5  142.95   19.84
  -4  -8  -5  110.36   14.51
   4  -8   4   74.56   14.60
  -4  -8  -4   89.60   13.10
   4  -8   3   65.52   12.78
  -4  -8  -3   47.95    9.46
   4  -8   2   53.85   12.00
  -4  -8  -2   47.42    9.18
   4  -8   1   72.49   13.90
  -4  -8  -1   42.45    8.54
   4  -8   0    0.19    3.42
  -4  -8   0   -0.92    3.03
   4  -8  -1   66.93   13.23
  -4  -8   1   49.71    9.52
   4  -8  -2   50.99   10.95
  -4  -8   2   37.72    7.62
   4  -8  -3   40.05   10.15
   4  -8  -3   50.22    9.41
  -4  -8   3   42.79    8.16
   4  -8  -4   60.41   11.82
   4  -8  -4   85.54   12.50
   4  -8  -5   97.80   15.46
   4  -8  -5  111.98   14.69
   4  -8  -6   25.53    8.07
   4  -8  -6   11.19    5.42
   4  -8  -7   23.19    7.61
   4  -8  -7    5.37    2.86
   4  -8  -8    2.87    2.13
   4  -8  -8    2.80    3.22
   4  -8  -9    5.93    4.05
   4  -8  -9   11.39    5.13
   4  -8 -10    3.00    3.40
   4  -8 -10   -1.40    3.36
   4  -8 -11   78.20   14.50
   4  -8 -11   68.57   11.68
  -4  -9  -8   70.59   13.43
   4  -9   8   62.34   14.57
  -4  -9  -7  153.60   18.82
   4  -9   7  135.87   20.78
   4  -9   6  136.31   20.63
  -4  -9  -6  148.02   18.17
   4  -9   5    8.80    6.88
  -4  -9  -5   28.94    8.20
  -4  -9  -4  545.63   34.02
   4  -9   4  577.31   41.72
  -4  -9  -3  211.85   21.09
   4  -9   3  179.02   23.16
   4  -9   2  179.66   22.75
  -4  -9  -2  195.12   19.55
   4  -9   1  109.53   17.77
  -4  -9  -1  125.79   15.97
  -4  -9   0  245.37   21.89
   4  -9   0  270.89   27.57
   4  -9  -1  131.13   19.19
  -4  -9   1  121.26   15.20
  -4  -9   2  194.51   18.93
   4  -9  -2  185.86   22.57
   4  -9  -3  261.47   26.75
   4  -9  -4  612.26   41.67
   4  -9  -5   25.66    9.24
   4  -9  -6  105.99   17.09
   4  -9  -6  132.36   16.91
   4  -9  -7  144.18   20.08
   4  -9  -7  142.08   18.27
   4  -9  -8   58.58   12.26
   4  -9  -8   47.76   10.71
   5   0   0   -0.20    0.91
   5   0   0    1.71    3.58
   5   0  -1  557.72   31.99
   5   0   1  574.36   32.71
   5   0  -1  537.84   15.91
   5   0   1  510.99   19.10
   5   0  -2   37.14    8.46
   5   0   2   28.69    7.35
   5   0  -3  851.88   40.05
   5   0   3  876.34   41.07
   5   0  -4  131.50   15.22
   5   0   4  119.85   14.80
   5   0  -5  796.59   38.50
   5   0   5  817.63   39.85
   5   0  -6  101.57   13.35
   5   0   6  104.50   14.02
   5   0  -7  256.15   21.39
   5   0   7  338.08   25.04
   5   0  -8    1.92    3.47
   5   0  -8   -1.43    2.38
   5   0   8    2.25    4.29
   5   0  -9  882.26   43.95
   5   0   9  994.78   44.58
   5   0 -10  788.40   41.78
   5   0  10  781.91   39.47
   5   0 -11  211.78   21.82
   5   0  11  236.31   21.27
   5   0 -12  193.71   21.34
   5   0  12  205.64   19.99
   5   0 -13  286.45   26.51
   5   0  13  271.37   23.12
   5   0 -14   21.99    7.11
   5   0  14   40.73    9.08
   5   0 -15   23.94    8.72
   5   0  15   45.89   10.08
   5   0 -16    4.42    3.51
   5   0 -17   17.99    6.89
   5   1 -17   -2.16    4.57
   5   1 -16  200.70   23.51
   5   1 -15  157.90   20.44
   5  -1  15  116.71   15.27
   5   1 -14  334.32   29.29
   5  -1  14  349.08   26.43
   5   1 -13   61.64   12.21
   5  -1  13   74.64   12.15
   5   1 -12  251.67   24.19
   5  -1  12  282.11   23.57
   5   1 -11  150.19   18.37
   5  -1  11  164.60   18.01
   5  -1  10  306.88   24.46
   5  -1   9   68.56   11.41
   5  -1   8  109.30   14.59
   5  -1   7   23.25    6.68
   5  -1   6  237.33   21.00
   5  -1   5   35.34    8.13
   5  -1   4  227.51   20.42
   5   1  -3  445.19   28.64
   5  -1   3  521.56   30.86
   5   1  -2  170.31   17.50
   5  -1   2  196.72   18.70
   5  -1   1  291.71   16.23
   5   1  -1  301.67   23.41
   5  -1   1  339.95   24.65
   5   1   0   85.80   12.18
   5  -1   0   73.72   11.26
   5  -1   0   73.34    7.66
   5   1   1  332.87   24.56
   5  -1  -1  300.33   23.00
   5  -1  -1  285.43   14.78
   5   1   1  280.92   10.35
   5   1   2  197.01   18.89
   5  -1  -2  200.19   18.74
   5  -1  -2  195.69   11.68
   5   1   3  468.35   29.60
   5  -1  -3  532.72   30.87
   5   1   4  193.93   19.15
   5  -1  -4  224.74   20.01
   5  -1  -5   33.40    7.41
   5   1   5   19.56    6.52
   5  -1  -5   34.74    7.85
   5  -1  -6  203.71   19.38
   5   1   6  217.68   20.10
   5  -1  -6  178.49   17.80
   5  -1  -7   11.68    4.33
   5   1   7   16.80    5.92
   5  -1  -7   24.52    6.57
   5  -1  -8  100.69   14.32
   5   1   8  131.76   15.47
   5  -1  -8  105.80   13.76
   5  -1  -9   63.63   11.96
   5   1   9   90.94   13.38
   5  -1  -9   90.19   12.82
   5  -1 -10  253.14   23.60
   5   1  10  323.66   24.69
   5  -1 -10  257.02   21.56
   5  -1 -11  126.27   16.74
   5  -1 -11  113.01   14.35
   5   1  11  118.82   15.05
   5  -1 -12  260.98   24.82
   5   1  12  258.63   22.28
   5  -1 -13   40.38   10.87
   5  -1 -14  354.33   30.38
   5  -1 -15   99.41   16.08
   5  -1 -16  224.99   24.97
   5  -1 -17    9.67    4.10
  -5  -2 -17  248.41   25.21
  -5  -2 -16   41.15   10.09
   5  -2  15   40.42    9.60
  -5  -2 -15   45.68   10.83
  -5  -2 -14  244.49   22.87
   5  -2  14  214.38   20.70
   5  -2  13   25.57    7.17
  -5  -2 -13   25.27    7.51
  -5  -2 -12  358.19   26.14
   5  -2  12  374.35   27.58
  -5  -2 -11  250.67   21.19
   5  -2  11  237.26   21.84
  -5  -2 -10  186.62   17.61
   5  -2  10  226.50   21.07
  -5  -2  -9  318.62   22.40
   5  -2   9  342.76   25.97
  -5  -2  -8  126.55   13.53
   5  -2   8  139.11   16.61
  -5  -2  -7  537.94   27.19
   5  -2   7  536.26   32.59
   5  -2   6    0.89    2.45
  -5  -2  -6    8.08    3.32
  -5  -2  -5  192.60   14.78
   5  -2   5  180.93   18.53
  -5  -2  -4  266.02   16.86
   5  -2   4  269.72   22.40
  -5  -2  -3  150.52   12.05
   5  -2   3  183.91   18.55
   5  -2   2  187.27   14.90
  -5  -2  -2  167.98   12.07
  -5  -2  -1  678.27   23.91
   5  -2   1  716.50   36.80
   5  -2   1  701.77   29.01
   5  -2   0  966.49   42.98
   5  -2   0  946.52   33.42
   5  -2  -1  728.15   36.77
   5  -2  -1  687.13   27.39
   5  -2  -2  198.03   18.70
   5  -2  -2  147.03   11.99
   5  -2  -3  153.01   15.76
   5  -2  -3  153.08   16.40
   5  -2  -3  181.22   13.13
   5  -2  -4  262.69   21.22
   5  -2  -4  283.48   22.38
   5  -2  -4  262.27   15.65
   5  -2  -5  171.06   17.42
   5  -2  -5  188.39   18.52
   5  -2  -6   11.25    4.80
   5  -2  -6    3.31    3.35
   5  -2  -7  456.81   30.14
   5  -2  -7  549.27   31.74
   5  -2  -8  124.70   16.03
   5  -2  -8  117.01   14.61
   5  -2  -9  293.26   24.99
   5  -2  -9  322.88   24.10
   5  -2 -10  185.81   20.18
   5  -2 -10  189.85   18.73
   5  -2 -11  239.63   23.35
   5  -2 -11  256.35   21.74
   5  -2 -12  415.57   31.52
   5  -2 -12  397.96   26.92
   5  -2 -13   23.56    7.86
   5  -2 -13   26.97    7.54
   5  -2 -14  223.36   23.92
   5  -2 -15   26.32    8.61
   5  -2 -16   36.85   10.61
   5  -2 -17  198.34   24.19
   5  -3  16   52.72   10.99
  -5  -3 -16   53.19   10.91
   5  -3  15   72.72   12.69
  -5  -3 -15   81.87   13.74
  -5  -3 -14   69.22   12.41
   5  -3  14   66.84   12.47
  -5  -3 -13  101.50   14.57
   5  -3  13  110.36   15.56
  -5  -3 -12  301.55   24.41
  -5  -3 -11  175.12   17.93
  -5  -3 -10   56.87    9.98
  -5  -3  -9   24.30    6.48
  -5  -3  -8    6.10    3.38
  -5  -3  -7  167.71   15.37
  -5  -3  -6  146.64   13.70
  -5  -3  -5   22.97    5.34
  -5  -3  -4    8.21    3.05
  -5  -3  -3  254.96   15.96
   5  -3   2  286.58   20.16
  -5  -3  -2  265.85   15.72
  -5  -3  -1  380.75   17.72
   5  -3   1  399.79   23.47
  -5  -3   0  267.87   13.92
   5  -3   0  262.28   18.37
  -5  -3   1  415.96   16.27
   5  -3  -1  409.86   23.05
   5  -3  -2  274.32   20.96
   5  -3  -2  308.78   19.60
   5  -3  -3  287.47   21.75
   5  -3  -3  264.25   17.91
   5  -3  -4   18.46    4.82
   5  -3  -4   16.72    5.77
   5  -3  -4   10.91    4.74
   5  -3  -5   32.61    6.19
   5  -3  -5   15.05    5.58
   5  -3  -5   25.92    7.17
   5  -3  -6  131.04   15.68
   5  -3  -6  160.68   17.12
   5  -3  -7  136.38   16.26
   5  -3  -7  140.78   16.23
   5  -3  -8    2.56    3.78
   5  -3  -8    4.47    4.40
   5  -3  -9   27.53    7.80
   5  -3  -9   35.15    8.62
   5  -3 -10   69.77   12.71
   5  -3 -10   65.09   11.05
   5  -3 -11  154.28   18.81
   5  -3 -11  156.21   17.27
   5  -3 -12  286.21   26.20
   5  -3 -12  303.67   23.91
   5  -3 -13   89.84   15.06
   5  -3 -13  120.39   14.79
   5  -3 -14   59.05   12.80
   5  -3 -15   71.73   13.89
   5  -3 -16   50.39   12.28
  -5  -4 -15   42.85   10.29
  -5  -4 -14  141.87   18.01
  -5  -4 -13   90.65   14.18
  -5  -4 -12  322.28   25.39
  -5  -4 -11   65.12   11.40
  -5  -4 -10  353.21   25.16
  -5  -4  -9   69.11   10.69
  -5  -4  -8  266.93   20.51
  -5  -4  -7   29.60    6.31
  -5  -4  -6  213.80   17.31
  -5  -4  -5   27.84    6.19
  -5  -4  -4  343.97   20.58
   5  -4   3   92.07   12.54
  -5  -4  -3   58.10    8.12
   5  -4   2  940.14   40.68
  -5  -4  -2  981.83   33.40
  -5  -4  -1  329.84   17.73
   5  -4   1  328.52   22.97
  -5  -4   0  704.95   25.30
   5  -4   0  714.02   34.36
   5  -4  -1  317.77   22.04
  -5  -4   1  323.23   15.52
   5  -4  -1  352.07   23.27
   5  -4  -2  972.54   40.74
   5  -4  -2  979.59   39.74
   5  -4  -3   74.42   10.26
   5  -4  -3   56.96    9.72
   5  -4  -4  351.66   24.94
   5  -4  -4  317.82   21.85
   5  -4  -5   31.52    6.36
   5  -4  -5   35.00    7.43
   5  -4  -6  218.35   20.46
   5  -4  -7   28.70    7.47
   5  -4  -8  274.15   23.70
   5  -4  -8  263.53   22.65
   5  -4  -9   55.28   10.76
   5  -4  -9   77.13   12.24
   5  -4 -10  282.64   25.51
   5  -4 -10  314.39   24.81
   5  -4 -11   61.35   11.94
   5  -4 -11   70.83   11.83
   5  -4 -12  313.75   27.73
   5  -4 -12  312.22   24.37
   5  -4 -13  100.59   16.54
   5  -4 -14  100.58   16.45
   5  -4 -15   43.21   10.92
  -5  -5 -14   22.66    6.63
  -5  -5 -13  229.54   22.46
  -5  -5 -12  154.23   17.92
  -5  -5 -11   88.79   13.57
  -5  -5 -10   49.36    9.67
  -5  -5  -9  116.29   14.69
  -5  -5  -8    8.02    4.30
  -5  -5  -7   29.39    6.83
  -5  -5  -6  126.17   13.75
  -5  -5  -5  492.00   27.08
   5  -5   4   31.87    7.78
  -5  -5  -4   40.40    7.49
   5  -5   3  136.62   16.32
  -5  -5  -3  144.33   13.48
  -5  -5  -2  212.76   15.88
   5  -5   2  211.22   20.13
   5  -5   1   60.57   10.69
  -5  -5  -1   44.76    7.13
   5  -5   0  277.04   20.06
  -5  -5   0  267.70   16.37
   5  -5   0  302.53   23.34
   5  -5  -1   68.07   10.99
   5  -5  -1   51.33    9.00
   5  -5  -2  182.52   17.34
   5  -5  -2  193.72   18.51
   5  -5  -3  126.96   14.76
   5  -5  -3  118.87   14.53
   5  -5  -4   32.11    7.83
   5  -5  -4   37.78    8.09
   5  -5  -5  450.12   28.93
   5  -5  -5  437.53   27.60
   5  -5  -6  112.40   14.61
   5  -5  -6  126.17   14.67
   5  -5  -7   29.20    7.88
   5  -5  -8    3.65    4.41
   5  -5  -9   98.58   15.11
   5  -5 -10   82.26   13.88
   5  -5 -10   72.58   12.24
   5  -5 -11   76.25   13.72
   5  -5 -11   83.48   13.00
   5  -5 -12  158.23   20.20
   5  -5 -12  119.02   15.38
   5  -5 -13  200.31   23.30
   5  -5 -14   28.63    9.23
  -5  -6 -12   87.35   13.63
  -5  -6 -11  117.46   15.92
  -5  -6 -10  185.17   19.47
  -5  -6  -9  140.61   16.74
  -5  -6  -8  169.39   17.57
  -5  -6  -7  182.75   17.97
   5  -6   6  123.27   17.17
  -5  -6  -6  156.45   16.09
   5  -6   5  120.19   17.19
  -5  -6  -5  135.27   14.65
   5  -6   4  116.57   16.33
  -5  -6  -4  100.36   12.25
  -5  -6  -3  478.44   26.60
   5  -6   3  474.28   32.75
  -5  -6  -2  397.53   23.40
   5  -6   2  438.72   31.08
   5  -6   1   74.89   12.72
  -5  -6  -1   79.51   10.07
   5  -6   0  393.58   24.07
   5  -6   0  375.79   28.14
   5  -6  -1   90.97   13.78
   5  -6  -1   73.54   10.87
   5  -6  -2  410.68   26.28
   5  -6  -2  405.56   28.77
   5  -6  -3  423.91   27.43
   5  -6  -3  518.72   32.57
   5  -6  -4  103.00   14.49
   5  -6  -4   88.89   12.53
   5  -6  -5  100.37   13.93
   5  -6  -5  137.47   16.48
   5  -6  -6  135.98   16.42
   5  -6  -6  144.18   16.87
   5  -6  -7  202.07   20.73
   5  -6  -8  170.35   19.53
   5  -6  -9  130.16   17.60
   5  -6 -10  194.07   21.92
   5  -6 -11  131.79   18.88
   5  -6 -12   87.96   15.06
  -5  -7 -10  112.04   15.69
  -5  -7  -9   59.66   11.44
   5  -7   8   56.99   13.30
  -5  -7  -8   34.19    8.44
   5  -7   7   62.07   14.09
  -5  -7  -7   53.27   10.33
   5  -7   6   22.22    8.24
  -5  -7  -6   12.10    4.60
   5  -7   5   50.37   11.68
  -5  -7  -5   45.39    9.45
   5  -7   4    0.52    3.31
  -5  -7  -4    4.67    2.89
  -5  -7  -3  206.39   18.33
   5  -7   3  231.02   24.16
   5  -7   2    3.76    5.57
  -5  -7  -2    3.72    3.42
   5  -7   1   82.04   13.70
   5  -7   0  183.70   21.01
   5  -7  -1   62.71   12.29
   5  -7  -2   -1.82    3.11
   5  -7  -3  199.02   18.84
   5  -7  -3  205.11   22.12
   5  -7  -4    4.11    3.38
   5  -7  -4    4.29    3.44
   5  -7  -5   60.39   11.41
   5  -7  -5   60.51   10.84
   5  -7  -6   10.53    5.21
   5  -7  -6   -1.09    3.55
   5  -7  -7   46.69   10.10
   5  -7  -8   49.24   10.75
   5  -7  -9   63.91   12.92
   5  -7 -10   93.00   16.04
   5  -8   6   57.39   13.88
  -5  -8  -6   36.81    8.72
  -5  -8  -5  310.63   25.11
   5  -8   5  351.51   32.26
  -5  -8  -4  175.04   18.26
   5  -8   4  181.04   23.20
   5  -8   3   43.43   11.78
   5  -8   2    0.11    4.67
   5  -8   1  243.37   25.59
   5  -8   0   18.51    7.67
   5  -8  -1  216.47   23.97
   5  -8  -2   -2.05    4.43
   5  -8  -3   17.22    7.21
   5  -8  -4  211.27   23.48
   5  -8  -5  370.24   30.90
   5  -8  -6   52.76   11.83
   5  -8  -6   50.63   11.09
   6   0   0 3215.74   93.74
   6   0  -1   38.68    9.76
   6   0   1   40.94    9.71
   6   0  -2  103.54   15.48
   6   0   2   79.68   13.86
   6   0  -3    3.24    4.42
   6   0   3    6.36    4.83
   6   0  -4  242.77   23.57
   6   0   4  238.08   23.62
   6   0  -5  430.25   31.61
   6   0   5  455.62   33.25
   6   0  -6  140.29   18.13
   6   0   6  139.30   18.23
   6   0  -7    4.46    2.81
   6   0   7    4.99    3.90
   6   0   8   33.49    9.05
   6   0   9   -1.00    4.55
   6   0  10   88.90   14.52
   6   0  11   21.36    7.17
   6   0  12   88.90   14.63
   6   0 -13   65.25   13.60
   6   0  13   48.68   11.25
   6   0 -14  122.50   18.66
   6   0  14  164.84   20.01
   6  -1  14  182.45   21.34
   6  -1  13   58.86   12.35
   6  -1  12  145.88   19.28
   6  -1  11  130.21   18.34
   6  -1  10  213.94   23.00
   6  -1   9   26.14    8.04
   6  -1   8  103.47   15.45
   6  -1   7  334.46   28.55
   6  -1   6   23.43    7.80
   6  -1   5   86.51   14.01
   6  -1   4  242.68   24.14
   6  -1   3  282.77   25.74
   6  -1   2  727.32   41.30
   6   1  -1   12.45    4.93
   6  -1   1   14.01    6.86
   6   1   0  551.45   35.80
   6  -1   0  478.27   33.40
   6   1   1    8.97    4.25
   6  -1  -1   16.64    6.36
   6   1   2  669.31   39.87
   6  -1  -2  637.62   38.38
   6   1   3  275.17   25.42
   6  -1  -3  261.42   24.23
   6   1   4  241.87   24.05
   6  -1  -4  246.72   24.07
   6   1   5   76.67   13.73
   6  -1  -5  103.59   15.42
   6   1   6   48.02   11.05
   6  -1  -6   37.02    9.73
   6   1   7  340.07   28.49
   6  -1  -7  322.42   27.14
   6   1   8   82.40   14.42
   6  -1  -8   96.50   14.89
   6  -1  -9   33.17    9.26
   6   1   9   39.25   10.49
   6  -1  -9   20.29    6.86
   6  -1 -10  202.38   22.69
   6   1  10  221.29   23.12
   6  -1 -10  196.57   21.35
   6  -1 -11  107.46   16.82
   6  -1 -12  165.06   20.78
   6  -1 -13   76.50   14.76
   6  -1 -14  161.56   22.05
   6  -2  13  131.98   18.57
   6  -2  12  185.81   21.44
   6  -2  11  116.65   17.00
   6  -2  10   26.05    7.72
   6  -2   9   17.41    6.58
   6  -2   8    4.22    4.28
   6  -2   7   25.96    8.65
   6  -2   6   29.76    9.60
   6  -2   5  315.02   27.08
   6  -2   4  264.38   24.98
   6  -2   3  169.80   19.76
   6  -2   2  326.34   27.44
   6  -2   1    4.40    5.11
   6  -2   0    0.10    3.60
   6  -2  -1   18.48    7.33
   6  -2  -2  348.75   28.13
   6  -2  -3  154.24   18.67
   6  -2  -4  274.53   24.97
   6  -2  -5  306.98   26.57
   6  -2  -6   18.08    6.74
   6  -2  -7   19.55    7.53
   6  -2  -7   26.87    8.10
   6  -2  -8    3.33    2.96
   6  -2  -8   -1.57    3.66
   6  -2  -9   16.03    7.15
   6  -2  -9   17.20    7.30
   6  -2 -10   19.24    7.26
   6  -2 -10   34.05    9.46
   6  -2 -11  153.22   20.25
   6  -2 -11  146.83   18.61
   6  -2 -12  157.82   21.21
   6  -2 -12  152.79   19.00
   6  -2 -13  119.60   18.51
   6  -3  13   82.71   15.24
  -6  -3 -13   79.86   13.88
   6  -3  12   23.99    8.27
  -6  -3 -12   27.06    8.31
   6  -3  11   93.23   15.60
  -6  -3 -11   66.05   12.02
  -6  -3 -10  185.62   19.14
   6  -3  10  179.60   21.77
  -6  -3  -9  335.83   24.87
   6  -3   9  315.40   28.50
   6  -3   8   51.37   11.81
  -6  -3  -8   41.15    8.69
   6  -3   7   72.89   13.84
  -6  -3  -7   82.13   11.33
   6  -3   6  109.64   16.25
  -6  -3  -6  102.57   12.06
  -6  -3  -5  102.16   11.76
   6  -3   5   97.64   15.43
   6  -3   4  132.11   14.78
   6  -3   4  131.23   17.50
   6  -3   3   83.57   11.69
   6  -3   3  115.19   16.69
   6  -3   2   85.32   11.51
   6  -3   2   70.19   12.91
   6  -3   1  433.61   31.82
   6  -3   0   43.01   10.14
   6  -3  -1  417.68   30.91
   6  -3  -2   85.18   14.01
   6  -3  -3   79.38   13.62
   6  -3  -4   84.63   13.92
   6  -3  -5   72.42   12.38
   6  -3  -5   83.19   13.90
   6  -3  -6  121.32   16.34
   6  -3  -6  114.47   16.32
   6  -3  -7   91.96   14.73
   6  -3  -7   74.15   13.28
   6  -3  -8   45.54   11.31
   6  -3  -8   46.70   10.50
   6  -3  -9  324.22   28.59
   6  -3  -9  350.36   28.69
   6  -3 -10  222.27   24.05
   6  -3 -10  183.90   21.24
   6  -3 -11   69.80   14.03
   6  -3 -11   56.23   11.77
   6  -3 -12   15.68    7.20
   6  -3 -12   29.77    8.84
   6  -3 -13   66.20   13.83
  -6  -4 -11    4.85    3.82
   6  -4  11    8.49    4.49
  -6  -4 -10  104.43   14.61
   6  -4  10   87.92   15.51
  -6  -4  -9  255.44   22.11
  -6  -4  -8   31.47    7.46
  -6  -4  -7  170.78   16.82
  -6  -4  -6   18.63    5.76
   6  -4   5  372.20   28.02
   6  -4   4   13.90    5.52
   6  -4   3  150.21   16.82
   6  -4   2    1.24    2.33
   6  -4   1  115.30   14.23
   6  -4   0  131.77   14.99
   6  -4  -1   91.13   12.29
   6  -4  -2    5.25    4.87
   6  -4  -3  155.46   19.09
   6  -4  -4   18.06    5.09
   6  -4  -4    8.63    4.67
   6  -4  -5  359.64   27.93
   6  -4  -5  356.40   29.42
   6  -4  -6   29.34    8.02
   6  -4  -6   17.52    6.78
   6  -4  -7  160.85   19.34
   6  -4  -7  182.34   20.86
   6  -4  -8   84.46   14.48
   6  -4  -8   55.46   12.38
   6  -4  -9  253.98   25.41
   6  -4  -9  238.72   24.00
   6  -4 -10   80.01   14.85
   6  -4 -10   85.55   14.23
   6  -4 -11   -3.55    6.38
   6  -4 -11    1.84    4.55
  -6  -5 -10  205.98   21.00
  -6  -5  -9  135.34   16.48
  -6  -5  -8  263.13   21.92
   6  -5   6   78.07   14.42
   6  -5   5  228.63   23.37
   6  -5   4   52.60   11.30
   6  -5   3  119.15   16.21
   6  -5   2  164.32   18.79
   6  -5   1  185.35   19.61
   6  -5   0   76.92   12.64
   6  -5  -1  153.75   17.14
   6  -5  -2  154.11   17.20
   6  -5  -3   97.44   13.64
   6  -5  -3  116.15   15.26
   6  -5  -4   59.27   10.72
   6  -5  -5  238.13   23.05
   6  -5  -6   65.93   13.05
   6  -5  -6   53.06   12.07
   6  -5  -7  233.52   23.90
   6  -5  -7  216.02   23.64
   6  -5  -8  255.57   25.34
   6  -5  -8  227.94   23.80
   6  -5  -9  100.40   16.51
   6  -5  -9  117.92   17.08
   6  -5 -10  220.75   24.50
   6  -5 -10  215.81   23.86
   6  -6   7  352.34   31.72
   6  -6   6   75.64   14.83
   6  -6   5  112.15   17.43
   6  -6   4   53.95   12.69
   6  -6   3  313.25   28.18
   6  -6   2   63.37   12.29
   6  -6   1   40.10   10.37
   6  -6   0  106.22   15.96
   6  -6  -1   29.78    8.57
   6  -6  -2   59.83   11.48
   6  -6  -3  296.15   25.60
   6  -6  -4   79.35   13.42
   6  -6  -4   56.81   11.20
   6  -6  -5  110.61   15.74
   6  -6  -6   57.11   11.64
   6  -6  -7  284.92   26.39
   6  -7   2  170.38   21.83
   6  -7   1   15.36    7.73
   6  -7   0  216.64   24.26
   6  -7  -1    2.49    3.77
   6  -7  -2  174.34   21.04
   7   0   0   -4.97    6.68
   7   0  -1   93.78   16.90
   7   0   1  113.85   17.82
   7   0  -2   -4.77    6.33
   7   0   2    3.17    4.62
   7   0  -3    8.96    5.17
   7   0   3   12.99    7.66
   7   0  -4    8.67    5.69
   7   0   4    3.97    4.30
   7   0   5  358.50   32.29
   7   0   6    3.40    4.15
   7   0   7   22.40    8.57
   7   0   8  216.14   25.22
   7   0   9   23.90    8.39
   7  -1   8  149.27   21.06
   7  -1   7  517.15   39.39
   7  -1   6   10.79    6.73
   7  -1   5  215.31   25.04
   7  -1   4   28.32    9.47
   7  -1   3  339.85   31.69
   7  -1   2   94.62   17.03
   7  -1   1  137.84   19.21
   7  -1   0   40.89   11.47
   7  -1  -1  138.35   19.68
   7  -1  -2   49.63   11.67
   7  -1  -3  392.19   33.40
   7  -1  -4   24.17    8.28
   7  -1  -5  288.08   28.38
   7  -1  -6   21.78    9.25
   7  -1  -7  538.13   39.42
   7  -1  -8  101.08   16.90
   7  -2   8   63.80   14.12
   7  -2   7  127.98   19.15
   7  -2   6  112.24   18.44
   7  -2   5   39.51   11.69
   7  -2   4    9.48    4.56
   7  -2   3  123.66   19.15
   7  -2   2  177.22   22.67
   7  -2   1   22.44    8.14
   7  -2   0  157.13   21.21
   7  -2  -1   26.45    8.95
   7  -2  -2  192.44   23.37
   7  -2  -3  126.47   19.51
   7  -2  -4   14.89    7.05
   7  -2  -5   21.75    9.11
   7  -2  -6   90.80   16.07
   7  -2  -7   94.80   16.37
   7  -2  -8   28.45    8.37
   7  -3   6   97.94   16.79
   7  -3   5   22.14    7.03
   7  -3   4  132.41   19.64
   7  -3   3   -5.40    4.64
   7  -3   2  440.09   35.29
   7  -3   1    9.81    5.94
   7  -3   0   70.48   14.47
   7  -3  -1   24.39    8.80
   7  -3  -2  410.57   34.07
   7  -3  -3   -1.94    4.19
   7  -3  -4  149.73   20.54
   7  -3  -5   16.63    6.76
   7  -3  -6   93.84   16.52
   7  -4   3  127.35   19.52
   7  -4   2   75.59   15.15
   7  -4   1   19.22    8.33
   7  -4   0    1.12    2.96
   7  -4  -1    7.82    4.88
   7  -4  -2   41.65   10.99
   7  -4  -3  130.82   19.49
   0   0   0    0.00    0.00


TITL exp_143 in P2(1)2(1)2(1)
REM P2(1)2(1)2(1) (#19 in standard setting)
CELL 0.71073   5.835779   8.911919  18.273915  90.0000  90.0000  90.0000
ZERR    4.00   0.000208   0.000283   0.000629   0.0000   0.0000   0.0000
LATT -1
SYMM -x+1/2,-y, z+1/2
SYMM -x, y+1/2,-z+1/2
SYMM  x+1/2,-y+1/2,-z
SFAC C H O S
UNIT 44.00 40.00 8.00 4.00
TREF
HKLF 4
END
_computing_structure_solution     'SHELXT 2014/5 (Sheldrick, 2014)'
;
_shelx_hkl_checksum   70205
