# Supplementary material for: Inference-assisted intelligent crystallography based on preliminary data
Source: Sci Rep. 2019 Aug 22;9:11886. doi: 10.1038/s41598-019-48362-3 (PMC6706436; doi:10.1038/s41598-019-48362-3)
Supplement: Supplementary file 7 — Supplementary Data 6 [file 41598_2019_48362_MOESM7_ESM.zip › suppl_data_6.cif]

 
data_comp2a

# start Validation Reply Form
_vrf_DIFMN02_comp2a
;
PROBLEM: The minimum difference density is < -0.1*ZMAX*1.00
RESPONSE: Some unmodeled disordered solvent molecules increase the level 
          of noise of electron density
;
_vrf_PLAT097_comp2a
;
PROBLEM: Large Reported Max.  (Positive) Residual Density       1.05 eA-3  
RESPONSE: Some unmodeled disordered solvent molecules increase the level 
          of noise of electron density
;
_vrf_PLAT098_comp2a
;
PROBLEM: Large Reported Min.  (Negative) Residual Density      -0.64 eA-3  
RESPONSE: Some unmodeled disordered solvent molecules increase the level 
          of noise of electron density
;
_vrf_PLAT934_comp2a
;
PROBLEM: Number of (Iobs-Icalc)/SigmaW > 10 Outliers ....          3 Check 
RESPONSE: Modarete crystallinity is the reason of this alert
;
# end Validation Reply Form
 
_audit_creation_method            'SHELXL-2018/1'
_shelx_SHELXL_version_number      '2018/1'
_chemical_name_systematic         ?
_chemical_name_common             ?
_chemical_melting_point           ?
_chemical_formula_moiety          'C72 H48, 4(C24 H48)'
_chemical_formula_sum             'C96 H96' 
_chemical_formula_weight          1249.72

loop_
 _atom_type_symbol
 _atom_type_description
 _atom_type_scat_dispersion_real
 _atom_type_scat_dispersion_imag
 _atom_type_scat_source
 'C'  'C'   0.0181   0.0091
 'International Tables Vol C Tables 4.2.6.8 and 6.1.1.4'
 'H'  'H'   0.0000   0.0000
 'International Tables Vol C Tables 4.2.6.8 and 6.1.1.4'
 
_space_group_crystal_system       monoclinic
_space_group_IT_number            14
_space_group_name_H-M_alt         'P 21/c'
_space_group_name_Hall            '-P 2ybc'
 
_shelx_space_group_comment
;
The symmetry employed for this shelxl refinement is uniquely defined
by the following loop, which should always be used as a source of
symmetry information in preference to the above space-group names.
They are only intended as comments.
;
 
loop_
 _space_group_symop_operation_xyz
 'x, y, z'
 '-x, y+1/2, -z+1/2'
 '-x, -y, -z'
 'x, -y-1/2, z-1/2'
 
_cell_length_a                    18.5711(7)
_cell_length_b                    8.2168(3)
_cell_length_c                    23.3721(10)
_cell_angle_alpha                 90
_cell_angle_beta                  105.990(4)
_cell_angle_gamma                 90
_cell_volume                      3428.5(2)
_cell_formula_units_Z             2
_cell_measurement_temperature     100
_cell_measurement_reflns_used     7351
_cell_measurement_theta_min       3.9220
_cell_measurement_theta_max       72.6550
 
_exptl_crystal_description        block
_exptl_crystal_colour             colorless
_exptl_crystal_density_meas       ?
_exptl_crystal_density_method     ?
_exptl_crystal_density_diffrn     1.211          
_exptl_crystal_F_000              1344
_exptl_transmission_factor_min    ?
_exptl_transmission_factor_max    ?
_exptl_crystal_size_max           0.150
_exptl_crystal_size_mid           0.140
_exptl_crystal_size_min           0.060
_exptl_absorpt_coefficient_mu     0.507
_shelx_estimated_absorpt_T_min    0.928
_shelx_estimated_absorpt_T_max    0.970
_exptl_absorpt_correction_type    gaussian
_exptl_absorpt_correction_T_min   0.880
_exptl_absorpt_correction_T_max   1.000
_exptl_absorpt_process_details
;
CrysAlisPro 1.171.39.46 (Rigaku Oxford Diffraction, 2018)
Numerical absorption correction based on gaussian integration over
			a multifaceted crystal model
Empirical absorption correction using spherical harmonics,
 implemented in SCALE3 ABSPACK scaling algorithm.
;
_oxdiff_exptl_absorpt_empirical_full_min           0.486
_oxdiff_exptl_absorpt_empirical_full_max           4.479
_oxdiff_exptl_absorpt_empirical_details
;
Empirical correction (ABSPACK) includes:
- Absorption correction using spherical harmonics
- Frame scaling
- B-factor correction
;
_exptl_absorpt_special_details    ?
_diffrn_ambient_temperature       100
_diffrn_radiation_wavelength      1.54184
_diffrn_radiation_type            CuK\a
_diffrn_source                    'micro-focus sealed X-ray tube'
_diffrn_measurement_device_type   'SuperNova, Dual, Cu at home/near, EosS2'
_diffrn_measurement_method        '\w scans'
_diffrn_detector_area_resol_mean  8.1195
_diffrn_reflns_number             23028
_diffrn_reflns_av_unetI/netI      0.0419
_diffrn_reflns_av_R_equivalents   0.0406
_diffrn_reflns_limit_h_min        -21
_diffrn_reflns_limit_h_max        23
_diffrn_reflns_limit_k_min        -10
_diffrn_reflns_limit_k_max        10
_diffrn_reflns_limit_l_min        -24
_diffrn_reflns_limit_l_max        28
_diffrn_reflns_theta_min          3.935
_diffrn_reflns_theta_max          73.428
_diffrn_reflns_theta_full         67.684
_diffrn_measured_fraction_theta_max   0.990
_diffrn_measured_fraction_theta_full  1.000
_diffrn_reflns_Laue_measured_fraction_max    0.990
_diffrn_reflns_Laue_measured_fraction_full   1.000
_diffrn_reflns_point_group_measured_fraction_max   0.990
_diffrn_reflns_point_group_measured_fraction_full  1.000
_reflns_number_total              6831
_reflns_number_gt                 5559
_reflns_threshold_expression      'I > 2\s(I)'
_reflns_Friedel_coverage          0.000
_reflns_Friedel_fraction_max      .
_reflns_Friedel_fraction_full     .
 
_reflns_special_details
;
 Reflections were merged by SHELXL according to the crystal
 class for the calculation of statistics and refinement.
 
 _reflns_Friedel_fraction is defined as the number of unique
 Friedel pairs measured divided by the number that would be
 possible theoretically, ignoring centric projections and
 systematic absences.
;
 
_computing_data_collection       'CrysAlisPro 1.171.39.46 (Rigaku OD, 2018)'
_computing_cell_refinement       'CrysAlisPro 1.171.39.46 (Rigaku OD, 2018)'
_computing_data_reduction        'CrysAlisPro 1.171.39.46 (Rigaku OD, 2018)'
_computing_structure_solution    'SHELXT 2014/5 (Sheldrick, 2014)'
_computing_structure_refinement  'SHELXL-2018/1 (Sheldrick, 2018)'
_computing_molecular_graphics    'shelxle'
_computing_publication_material  'SHELXL-2018/1 (Sheldrick, 2018)'
_refine_special_details           ?
_refine_ls_structure_factor_coef  Fsqd
_refine_ls_matrix_type            full
_refine_ls_weighting_scheme       calc
_refine_ls_weighting_details
'w=1/[\s^2^(Fo^2^)+(0.2000P)^2^] where P=(Fo^2^+2Fc^2^)/3'
_atom_sites_solution_primary      iterative
_atom_sites_solution_secondary    difmap
_atom_sites_solution_hydrogens    geom
_refine_ls_hydrogen_treatment     constr
_refine_ls_extinction_method      none
_refine_ls_extinction_coef        .
_refine_ls_number_reflns          6831
_refine_ls_number_parameters      616
_refine_ls_number_restraints      522
_refine_ls_R_factor_all           0.1268
_refine_ls_R_factor_gt            0.1134
_refine_ls_wR_factor_ref          0.3447
_refine_ls_wR_factor_gt           0.3229
_refine_ls_goodness_of_fit_ref    1.483
_refine_ls_restrained_S_all       1.470
_refine_ls_shift/su_max           0.003
_refine_ls_shift/su_mean          0.000
 
loop_
 _atom_site_label
 _atom_site_type_symbol
 _atom_site_fract_x
 _atom_site_fract_y
 _atom_site_fract_z
 _atom_site_U_iso_or_equiv
 _atom_site_adp_type
 _atom_site_occupancy
 _atom_site_site_symmetry_order  
 _atom_site_calc_flag
 _atom_site_refinement_flags_posn
 _atom_site_refinement_flags_adp
 _atom_site_refinement_flags_occupancy
 _atom_site_disorder_assembly
 _atom_site_disorder_group
C1 C 0.90193(14) 0.1410(3) 0.47625(12) 0.0426(6) Uani 1 1 d . . . . .
C2A C 0.9046(8) -0.0198(11) 0.4848(6) 0.045(2) Uani 0.59(4) 1 d . . P A 1
H2A H 0.939197 -0.063239 0.519167 0.053 Uiso 0.59(4) 1 calc R U P A 1
C3A C 0.8581(8) -0.1255(13) 0.4446(7) 0.047(3) Uani 0.59(4) 1 d . . P A 1
H3A H 0.862850 -0.238773 0.452855 0.056 Uiso 0.59(4) 1 calc R U P A 1
C2B C 0.8872(8) -0.0277(14) 0.4985(7) 0.037(2) Uani 0.41(4) 1 d . . P A 2
H2B H 0.908734 -0.057313 0.538850 0.044 Uiso 0.41(4) 1 calc R U P A 2
C3B C 0.8427(9) -0.1360(17) 0.4597(9) 0.041(3) Uani 0.41(4) 1 d . . P A 2
H3B H 0.834011 -0.242665 0.472008 0.050 Uiso 0.41(4) 1 calc R U P A 2
C4 C 0.80737(15) -0.0780(4) 0.39540(13) 0.0475(6) Uani 1 1 d . . . . .
C5A C 0.8131(9) 0.097(2) 0.3782(6) 0.045(2) Uani 0.59(4) 1 d . . P A 1
H5A H 0.785279 0.136462 0.340400 0.054 Uiso 0.59(4) 1 calc R U P A 1
C6A C 0.8606(11) 0.200(3) 0.4196(10) 0.045(3) Uani 0.59(4) 1 d . . P A 1
H6A H 0.865200 0.310733 0.409635 0.054 Uiso 0.59(4) 1 calc R U P A 1
C5B C 0.8275(11) 0.055(2) 0.3801(8) 0.035(3) Uani 0.41(4) 1 d . . P A 2
H5B H 0.810346 0.081394 0.339013 0.042 Uiso 0.41(4) 1 calc R U P A 2
C6B C 0.8723(17) 0.167(4) 0.4169(14) 0.043(5) Uani 0.41(4) 1 d . . P A 2
H6B H 0.882990 0.267106 0.400259 0.052 Uiso 0.41(4) 1 calc R U P A 2
C7 C 0.74054(14) -0.1709(3) 0.36141(13) 0.0454(6) Uani 1 1 d . . . . .
C8 C 0.70758(16) -0.2850(4) 0.39029(13) 0.0494(6) Uani 1 1 d . . . . .
H8 H 0.735464 -0.327424 0.427629 0.059 Uiso 1 1 calc R U . . .
C9 C 0.63422(16) -0.3381(4) 0.36530(14) 0.0503(6) Uani 1 1 d . . . . .
H9 H 0.613322 -0.417352 0.385656 0.060 Uiso 1 1 calc R U . . .
C10 C 0.59114(15) -0.2770(3) 0.31108(13) 0.0456(6) Uani 1 1 d . . . . .
C11 C 0.62764(15) -0.1779(3) 0.27881(13) 0.0452(6) Uani 1 1 d . . . . .
H11 H 0.601627 -0.144855 0.239611 0.054 Uiso 1 1 calc R U . . .
C12 C 0.70103(15) -0.1273(3) 0.30317(13) 0.0456(6) Uani 1 1 d . . . . .
H12 H 0.724824 -0.062317 0.280105 0.055 Uiso 1 1 calc R U . . .
C13 C 0.50826(15) -0.2900(3) 0.29302(13) 0.0454(6) Uani 1 1 d . . . . .
C14 C 0.47080(17) -0.2981(4) 0.33755(14) 0.0526(7) Uani 1 1 d . . . . .
H14 H 0.498535 -0.319259 0.377498 0.063 Uiso 1 1 calc R U . . .
C15 C 0.39381(17) -0.2756(4) 0.32411(14) 0.0536(7) Uani 1 1 d . . . . .
H15 H 0.369654 -0.283296 0.354944 0.064 Uiso 1 1 calc R U . . .
C16 C 0.35141(15) -0.2419(3) 0.26621(14) 0.0468(6) Uani 1 1 d . . . . .
C17 C 0.38764(15) -0.2457(4) 0.22096(13) 0.0470(6) Uani 1 1 d . . . . .
H17 H 0.359343 -0.231201 0.180715 0.056 Uiso 1 1 calc R U . . .
C18 C 0.46487(15) -0.2704(3) 0.23440(13) 0.0461(6) Uani 1 1 d . . . . .
H18 H 0.488289 -0.273938 0.203050 0.055 Uiso 1 1 calc R U . . .
C19 C 0.27365(15) -0.1816(3) 0.25659(13) 0.0463(6) Uani 1 1 d . . . . .
C20 C 0.23063(16) -0.2248(3) 0.29489(14) 0.0483(6) Uani 1 1 d . . . . .
H20 H 0.244000 -0.317947 0.319648 0.058 Uiso 1 1 calc R U . . .
C21 C 0.16857(15) -0.1331(3) 0.29711(14) 0.0458(6) Uani 1 1 d . . . . .
H21 H 0.140682 -0.163668 0.323915 0.055 Uiso 1 1 calc R U . . .
C22 C 0.14634(14) 0.0032(3) 0.26073(13) 0.0433(6) Uani 1 1 d . . . . .
C23 C 0.18246(15) 0.0304(3) 0.21627(13) 0.0461(6) Uani 1 1 d . . . . .
H23 H 0.163740 0.111038 0.186791 0.055 Uiso 1 1 calc R U . . .
C24 C 0.24546(15) -0.0594(3) 0.21488(13) 0.0465(6) Uani 1 1 d . . . . .
H24 H 0.269819 -0.037162 0.184935 0.056 Uiso 1 1 calc R U . . .
C25 C 0.09907(13) 0.1306(3) 0.27739(12) 0.0401(5) Uani 1 1 d . . . . .
C26 C 0.04877(13) 0.0943(3) 0.31092(12) 0.0412(6) Uani 1 1 d . . . . .
H26 H 0.031872 -0.014335 0.312302 0.049 Uiso 1 1 calc R U . . .
C27 C 0.02355(13) 0.2156(3) 0.34200(11) 0.0400(5) Uani 1 1 d . . . . .
H27 H -0.009489 0.188246 0.365148 0.048 Uiso 1 1 calc R U . . .
C28 C 0.04598(13) 0.3776(3) 0.33981(11) 0.0387(5) Uani 1 1 d . . . . .
C29 C 0.08759(14) 0.4160(3) 0.30041(12) 0.0418(6) Uani 1 1 d . . . . .
H29 H 0.097985 0.526759 0.294142 0.050 Uiso 1 1 calc R U . . .
C30 C 0.11415(14) 0.2947(3) 0.27013(12) 0.0428(6) Uani 1 1 d . . . . .
H30 H 0.143131 0.323960 0.243971 0.051 Uiso 1 1 calc R U . . .
C31 C 0.04037(15) 0.4996(3) 0.38531(12) 0.0417(6) Uani 1 1 d . . . . .
C32A C 0.0925(3) 0.4669(7) 0.4432(2) 0.0466(15) Uani 0.509(8) 1 d . . P B 1
H32A H 0.117366 0.364840 0.450509 0.056 Uiso 0.509(8) 1 calc R U P B 1
C33A C 0.1062(3) 0.5827(6) 0.4877(2) 0.0441(14) Uani 0.509(8) 1 d . . P B 1
H33A H 0.141073 0.561155 0.525060 0.053 Uiso 0.509(8) 1 calc R U P B 1
C32B C 0.0392(3) 0.4536(6) 0.4427(2) 0.0407(14) Uani 0.491(8) 1 d . . P B 2
H32B H 0.028960 0.343682 0.450389 0.049 Uiso 0.491(8) 1 calc R U P B 2
C33B C 0.0528(3) 0.5671(6) 0.4886(2) 0.0403(14) Uani 0.491(8) 1 d . . P B 2
H33B H 0.052401 0.534060 0.527487 0.048 Uiso 0.491(8) 1 calc R U P B 2
C34 C 0.06766(16) 0.7352(3) 0.47738(12) 0.0426(6) Uani 1 1 d . . . . .
C35A C 0.0247(4) 0.7697(12) 0.4207(5) 0.0338(17) Uani 0.509(8) 1 d . . P B 1
H35A H 0.003763 0.875225 0.411670 0.041 Uiso 0.509(8) 1 calc R U P B 1
C36A C 0.0115(5) 0.6516(13) 0.3763(5) 0.0359(18) Uani 0.509(8) 1 d . . P B 1
H36A H -0.019149 0.679114 0.337782 0.043 Uiso 0.509(8) 1 calc R U P B 1
C35B C 0.0492(6) 0.7789(15) 0.4179(5) 0.044(2) Uani 0.491(8) 1 d . . P B 2
H35B H 0.047013 0.891253 0.407981 0.053 Uiso 0.491(8) 1 calc R U P B 2
C36B C 0.0339(5) 0.6655(15) 0.3720(5) 0.0385(19) Uani 0.491(8) 1 d . . P B 2
H36B H 0.018980 0.700686 0.331780 0.046 Uiso 0.491(8) 1 calc R U P B 2
C37A C 0.5918(8) 0.0998(15) 0.4363(6) 0.140(3) Uani 0.603(5) 1 d D U P C 1
H37A H 0.569066 0.027643 0.460509 0.168 Uiso 0.603(5) 1 calc R U P C 1
H37B H 0.580330 0.054401 0.395585 0.168 Uiso 0.603(5) 1 calc R U P C 1
C38A C 0.5580(8) 0.2710(16) 0.4341(5) 0.140(3) Uani 0.603(5) 1 d D U P C 1
H38A H 0.502785 0.262528 0.424083 0.168 Uiso 0.603(5) 1 calc R U P C 1
H38B H 0.570834 0.334706 0.402259 0.168 Uiso 0.603(5) 1 calc R U P C 1
C39A C 0.5871(7) 0.3607(15) 0.4937(5) 0.122(3) Uani 0.603(5) 1 d D U P C 1
H39A H 0.567398 0.473307 0.489205 0.146 Uiso 0.603(5) 1 calc R U P C 1
H39B H 0.567749 0.305656 0.524074 0.146 Uiso 0.603(5) 1 calc R U P C 1
C40A C 0.6722(7) 0.3666(15) 0.5153(6) 0.138(3) Uani 0.603(5) 1 d D U P C 1
H40A H 0.687910 0.423955 0.553962 0.166 Uiso 0.603(5) 1 calc R U P C 1
H40B H 0.691980 0.427533 0.486333 0.166 Uiso 0.603(5) 1 calc R U P C 1
C41A C 0.7047(8) 0.1917(16) 0.5224(6) 0.135(3) Uani 0.603(5) 1 d D U P C 1
H41A H 0.760084 0.195534 0.534075 0.162 Uiso 0.603(5) 1 calc R U P C 1
H41B H 0.688430 0.132751 0.553619 0.162 Uiso 0.603(5) 1 calc R U P C 1
C42A C 0.6761(7) 0.1058(17) 0.4633(6) 0.135(3) Uani 0.603(5) 1 d D U P C 1
H42A H 0.694966 -0.007481 0.468237 0.162 Uiso 0.603(5) 1 calc R U P C 1
H42B H 0.698464 0.159449 0.434343 0.162 Uiso 0.603(5) 1 calc R U P C 1
C43A C 0.4140(9) 0.112(3) 0.4423(8) 0.194(4) Uani 0.603(5) 1 d D U P C 1
H43A H 0.407744 0.002040 0.424589 0.233 Uiso 0.603(5) 1 calc R U P C 1
H43B H 0.467578 0.128914 0.463401 0.233 Uiso 0.603(5) 1 calc R U P C 1
C44A C 0.3651(10) 0.133(3) 0.4853(7) 0.206(5) Uani 0.603(5) 1 d D U P C 1
H44A H 0.369387 0.246056 0.500633 0.248 Uiso 0.603(5) 1 calc R U P C 1
H44B H 0.382814 0.058546 0.519623 0.248 Uiso 0.603(5) 1 calc R U P C 1
C45A C 0.2819(10) 0.095(3) 0.4525(8) 0.202(5) Uani 0.603(5) 1 d D U P C 1
H45A H 0.277526 -0.013498 0.433245 0.243 Uiso 0.603(5) 1 calc R U P C 1
H45B H 0.250756 0.096112 0.480668 0.243 Uiso 0.603(5) 1 calc R U P C 1
C46A C 0.2572(9) 0.229(3) 0.4058(8) 0.187(4) Uani 0.603(5) 1 d D U P C 1
H46A H 0.266298 0.337469 0.424668 0.225 Uiso 0.603(5) 1 calc R U P C 1
H46B H 0.203203 0.218410 0.385128 0.225 Uiso 0.603(5) 1 calc R U P C 1
C47A C 0.3047(9) 0.206(3) 0.3612(7) 0.184(4) Uani 0.603(5) 1 d D U P C 1
H47A H 0.299687 0.093361 0.345792 0.221 Uiso 0.603(5) 1 calc R U P C 1
H47B H 0.286916 0.281397 0.327051 0.221 Uiso 0.603(5) 1 calc R U P C 1
C48A C 0.3870(9) 0.243(3) 0.3937(8) 0.188(4) Uani 0.603(5) 1 d D U P C 1
H48A H 0.391484 0.352304 0.411858 0.226 Uiso 0.603(5) 1 calc R U P C 1
H4B H 0.417863 0.239370 0.365276 0.226 Uiso 0.603(5) 1 calc R U P C 1
C37B C 0.6309(12) 0.011(3) 0.5241(9) 0.160(5) Uani 0.397(5) 1 d D U P C 2
H37C H 0.621620 -0.103860 0.532208 0.192 Uiso 0.397(5) 1 calc R U P C 2
H37D H 0.609507 0.081108 0.549797 0.192 Uiso 0.397(5) 1 calc R U P C 2
C38B C 0.5945(12) 0.051(3) 0.4582(9) 0.150(3) Uani 0.397(5) 1 d D U P C 2
H38C H 0.539701 0.033418 0.448476 0.180 Uiso 0.397(5) 1 calc R U P C 2
H38D H 0.614993 -0.020819 0.432633 0.180 Uiso 0.397(5) 1 calc R U P C 2
C39B C 0.6108(11) 0.230(2) 0.4469(9) 0.141(3) Uani 0.397(5) 1 d D U P C 2
H39C H 0.589740 0.255227 0.404061 0.170 Uiso 0.397(5) 1 calc R U P C 2
H39D H 0.585871 0.301798 0.469686 0.170 Uiso 0.397(5) 1 calc R U P C 2
C40B C 0.6948(11) 0.265(3) 0.4651(8) 0.134(3) Uani 0.397(5) 1 d D U P C 2
H40C H 0.703725 0.381175 0.457493 0.160 Uiso 0.397(5) 1 calc R U P C 2
H40D H 0.719908 0.197488 0.441271 0.160 Uiso 0.397(5) 1 calc R U P C 2
C41B C 0.7273(13) 0.227(3) 0.5317(8) 0.143(3) Uani 0.397(5) 1 d D U P C 2
H41C H 0.780972 0.256818 0.545275 0.172 Uiso 0.397(5) 1 calc R U P C 2
H41D H 0.699962 0.287708 0.555773 0.172 Uiso 0.397(5) 1 calc R U P C 2
C42B C 0.7171(11) 0.043(2) 0.5373(9) 0.147(4) Uani 0.397(5) 1 d D U P C 2
H42C H 0.743547 0.005562 0.577921 0.177 Uiso 0.397(5) 1 calc R U P C 2
H42D H 0.737598 -0.016390 0.508416 0.177 Uiso 0.397(5) 1 calc R U P C 2
C43B C 0.4511(11) 0.257(4) 0.4045(11) 0.181(4) Uani 0.397(5) 1 d D U P C 2
H43C H 0.498912 0.197540 0.410067 0.217 Uiso 0.397(5) 1 calc R U P C 2
H43D H 0.451873 0.352793 0.378950 0.217 Uiso 0.397(5) 1 calc R U P C 2
C44B C 0.3851(13) 0.145(3) 0.3739(12) 0.186(4) Uani 0.397(5) 1 d D U P C 2
H44C H 0.389204 0.111848 0.334195 0.223 Uiso 0.397(5) 1 calc R U P C 2
H44D H 0.385744 0.045913 0.398070 0.223 Uiso 0.397(5) 1 calc R U P C 2
C45B C 0.3117(12) 0.240(4) 0.3675(11) 0.186(4) Uani 0.397(5) 1 d D U P C 2
H45C H 0.310138 0.335333 0.341243 0.223 Uiso 0.397(5) 1 calc R U P C 2
H45D H 0.268429 0.169331 0.348852 0.223 Uiso 0.397(5) 1 calc R U P C 2
C46B C 0.3057(11) 0.298(4) 0.4287(12) 0.195(4) Uani 0.397(5) 1 d D U P C 2
H46C H 0.257825 0.356982 0.423603 0.233 Uiso 0.397(5) 1 calc R U P C 2
H46D H 0.305709 0.202630 0.454481 0.233 Uiso 0.397(5) 1 calc R U P C 2
C47B C 0.3714(14) 0.411(3) 0.4588(12) 0.187(5) Uani 0.397(5) 1 d D U P C 2
H47C H 0.370840 0.509480 0.434181 0.224 Uiso 0.397(5) 1 calc R U P C 2
H47D H 0.367498 0.445521 0.498399 0.224 Uiso 0.397(5) 1 calc R U P C 2
C48B C 0.4438(12) 0.314(4) 0.4650(10) 0.191(4) Uani 0.397(5) 1 d D U P C 2
H48C H 0.487424 0.382915 0.484449 0.229 Uiso 0.397(5) 1 calc R U P C 2
H48D H 0.444212 0.218087 0.490696 0.229 Uiso 0.397(5) 1 calc R U P C 2
 
loop_
 _atom_site_aniso_label
 _atom_site_aniso_U_11
 _atom_site_aniso_U_22
 _atom_site_aniso_U_33
 _atom_site_aniso_U_23
 _atom_site_aniso_U_13
 _atom_site_aniso_U_12
C1 0.0372(11) 0.0379(13) 0.0519(13) -0.0043(10) 0.0108(10) 0.0046(9)
C2A 0.044(4) 0.035(3) 0.049(4) 0.002(3) 0.003(3) 0.003(3)
C3A 0.047(5) 0.031(3) 0.056(5) -0.003(3) 0.004(3) 0.009(3)
C2B 0.035(4) 0.029(3) 0.050(5) 0.002(3) 0.020(3) 0.002(3)
C3B 0.038(5) 0.034(4) 0.053(6) 0.002(4) 0.013(4) 0.001(3)
C4 0.0354(12) 0.0504(15) 0.0560(14) -0.0108(12) 0.0115(10) 0.0045(11)
C5A 0.038(5) 0.041(6) 0.051(3) 0.011(4) 0.007(3) 0.002(4)
C6A 0.036(5) 0.045(7) 0.052(6) 0.006(5) 0.010(4) -0.008(5)
C5B 0.031(6) 0.032(7) 0.045(5) -0.001(5) 0.012(4) 0.005(4)
C6B 0.046(9) 0.045(10) 0.044(5) 0.001(6) 0.023(6) 0.001(6)
C7 0.0376(11) 0.0437(13) 0.0540(14) -0.0090(10) 0.0111(10) 0.0047(10)
C8 0.0457(14) 0.0499(15) 0.0512(14) -0.0020(11) 0.0108(11) 0.0042(11)
C9 0.0449(13) 0.0482(15) 0.0583(15) -0.0010(11) 0.0154(11) 0.0011(11)
C10 0.0423(13) 0.0390(13) 0.0567(14) -0.0068(10) 0.0157(11) 0.0023(10)
C11 0.0380(12) 0.0427(13) 0.0536(13) -0.0053(10) 0.0102(10) 0.0036(10)
C12 0.0386(12) 0.0421(13) 0.0568(14) -0.0036(10) 0.0141(10) 0.0040(10)
C13 0.0408(12) 0.0386(12) 0.0575(14) -0.0034(10) 0.0149(11) 0.0005(10)
C14 0.0440(14) 0.0579(16) 0.0579(15) -0.0012(12) 0.0173(12) 0.0002(12)
C15 0.0456(14) 0.0580(17) 0.0610(16) -0.0023(13) 0.0211(12) 0.0006(12)
C16 0.0407(13) 0.0388(13) 0.0639(15) -0.0050(11) 0.0195(12) 0.0001(10)
C17 0.0408(13) 0.0440(13) 0.0578(14) -0.0061(11) 0.0163(11) 0.0010(10)
C18 0.0404(13) 0.0435(13) 0.0572(14) -0.0068(11) 0.0184(11) -0.0017(10)
C19 0.0406(12) 0.0392(12) 0.0623(15) -0.0063(11) 0.0196(11) -0.0012(10)
C20 0.0444(13) 0.0368(12) 0.0677(16) 0.0000(11) 0.0222(12) 0.0000(10)
C21 0.0404(12) 0.0365(12) 0.0656(16) -0.0027(11) 0.0234(11) -0.0030(10)
C22 0.0354(11) 0.0365(12) 0.0604(15) -0.0046(10) 0.0170(10) -0.0035(9)
C23 0.0403(12) 0.0407(13) 0.0603(15) -0.0039(11) 0.0190(11) -0.0016(10)
C24 0.0420(12) 0.0426(13) 0.0604(15) -0.0024(11) 0.0230(11) -0.0030(10)
C25 0.0337(10) 0.0355(12) 0.0521(13) -0.0033(9) 0.0134(9) -0.0031(9)
C26 0.0348(11) 0.0339(11) 0.0559(14) -0.0041(9) 0.0141(10) -0.0056(9)
C27 0.0366(11) 0.0350(12) 0.0502(12) -0.0008(9) 0.0152(9) -0.0020(9)
C28 0.0357(10) 0.0317(11) 0.0474(12) 0.0018(9) 0.0092(9) 0.0015(9)
C29 0.0396(11) 0.0324(11) 0.0547(13) 0.0021(9) 0.0149(10) 0.0006(9)
C30 0.0370(11) 0.0394(13) 0.0551(13) 0.0003(10) 0.0178(10) -0.0015(9)
C31 0.0469(12) 0.0315(12) 0.0470(13) 0.0010(9) 0.0136(10) -0.0013(9)
C32A 0.051(4) 0.033(2) 0.054(3) 0.0036(19) 0.011(2) 0.005(2)
C33A 0.051(3) 0.033(2) 0.046(3) 0.0034(18) 0.008(2) 0.006(2)
C32B 0.039(3) 0.033(2) 0.050(3) 0.0044(19) 0.013(2) -0.0059(18)
C33B 0.041(3) 0.032(2) 0.050(3) 0.0043(19) 0.016(2) 0.0005(19)
C34 0.0488(13) 0.0322(12) 0.0464(13) 0.0026(9) 0.0127(10) 0.0041(10)
C35A 0.024(4) 0.025(3) 0.049(3) -0.0004(19) 0.006(3) 0.002(3)
C36A 0.029(4) 0.029(3) 0.051(3) 0.002(2) 0.013(3) -0.001(3)
C35B 0.038(5) 0.037(3) 0.054(4) 0.006(2) 0.008(4) 0.007(4)
C36B 0.031(5) 0.037(4) 0.047(3) 0.006(2) 0.009(4) 0.001(4)
C37A 0.175(6) 0.123(6) 0.120(5) 0.037(5) 0.037(5) 0.013(6)
C38A 0.156(6) 0.138(6) 0.128(5) 0.013(5) 0.042(5) 0.016(5)
C39A 0.144(6) 0.115(6) 0.119(5) 0.011(5) 0.057(5) 0.038(5)
C40A 0.156(6) 0.132(6) 0.128(5) 0.029(5) 0.041(5) 0.015(5)
C41A 0.150(6) 0.139(6) 0.129(5) 0.022(5) 0.060(5) 0.010(5)
C42A 0.157(5) 0.132(5) 0.127(4) 0.019(4) 0.057(4) 0.028(5)
C43A 0.176(7) 0.212(8) 0.172(7) -0.013(6) 0.011(6) -0.016(7)
C44A 0.185(8) 0.223(9) 0.187(8) -0.024(7) 0.012(7) -0.014(8)
C45A 0.183(8) 0.220(9) 0.181(8) -0.022(8) 0.012(7) -0.009(8)
C46A 0.163(7) 0.212(9) 0.163(7) -0.027(7) 0.007(6) -0.016(7)
C47A 0.158(6) 0.210(8) 0.162(6) -0.020(6) 0.004(6) -0.011(7)
C48A 0.165(6) 0.212(8) 0.166(6) -0.015(6) 0.008(6) -0.013(6)
C37B 0.182(9) 0.139(8) 0.155(8) 0.001(8) 0.038(8) 0.031(8)
C38B 0.171(6) 0.136(6) 0.141(6) 0.012(6) 0.039(6) 0.020(6)
C39B 0.163(6) 0.132(5) 0.132(5) 0.013(5) 0.045(5) 0.022(5)
C40B 0.149(6) 0.136(6) 0.127(5) 0.016(5) 0.058(5) 0.014(6)
C41B 0.157(6) 0.143(6) 0.135(5) 0.018(5) 0.051(5) 0.018(6)
C42B 0.163(7) 0.142(6) 0.141(6) 0.008(6) 0.048(6) 0.034(6)
C43B 0.166(6) 0.197(7) 0.161(6) -0.005(6) 0.016(6) -0.014(6)
C44B 0.165(7) 0.206(8) 0.166(7) -0.011(6) 0.009(6) -0.012(7)
C45B 0.160(7) 0.213(8) 0.162(7) -0.019(7) 0.005(6) -0.011(7)
C46B 0.172(6) 0.217(8) 0.173(7) -0.020(6) 0.010(6) -0.014(6)
C47B 0.171(9) 0.206(10) 0.167(9) -0.020(9) 0.019(8) -0.025(9)
C48B 0.175(7) 0.208(8) 0.169(7) -0.015(7) 0.013(7) -0.020(7)
 
_geom_special_details
;
 All esds (except the esd in the dihedral angle between two l.s. planes)
 are estimated using the full covariance matrix.  The cell esds are taken
 into account individually in the estimation of esds in distances, angles
 and torsion angles; correlations between esds in cell parameters are only
 used when they are defined by crystal symmetry.  An approximate (isotropic)
 treatment of cell esds is used for estimating esds involving l.s. planes.
;
 
loop_
 _geom_bond_atom_site_label_1
 _geom_bond_atom_site_label_2
 _geom_bond_distance
 _geom_bond_site_symmetry_2
 _geom_bond_publ_flag
C1 C2A 1.335(10) . ?
C1 C6B 1.36(3) . ?
C1 C6A 1.42(2) . ?
C1 C34 1.480(4) 3_666 ?
C1 C2B 1.531(15) . ?
C1 C1 16.372(5) 3_666 ?
C2A C3A 1.391(12) . ?
C2A H2A 0.9500 . ?
C3A C4 1.328(11) . ?
C3A H3A 0.9500 . ?
C2B C3B 1.372(19) . ?
C2B H2B 0.9500 . ?
C3B C4 1.540(18) . ?
C3B H3B 0.9500 . ?
C4 C5B 1.24(2) . ?
C4 C7 1.487(4) . ?
C4 C5A 1.505(15) . ?
C4 C4 16.590(5) 3_666 ?
C5A C6A 1.40(3) . ?
C5A H5A 0.9500 . ?
C6A H6A 0.9500 . ?
C5B C6B 1.38(4) . ?
C5B H5B 0.9500 . ?
C6B H6B 0.9500 . ?
C7 C8 1.392(4) . ?
C7 C12 1.403(4) . ?
C7 C7 16.590(5) 3_666 ?
C8 C9 1.396(4) . ?
C8 H8 0.9500 . ?
C9 C10 1.393(4) . ?
C9 H9 0.9500 . ?
C10 C11 1.405(4) . ?
C10 C13 1.483(4) . ?
C10 C10 16.400(5) 3_666 ?
C11 C12 1.388(4) . ?
C11 H11 0.9500 . ?
C12 H12 0.9500 . ?
C13 C18 1.394(4) . ?
C13 C14 1.404(4) . ?
C13 C13 16.245(5) 3_666 ?
C14 C15 1.389(4) . ?
C14 H14 0.9500 . ?
C15 C16 1.393(5) . ?
C15 H15 0.9500 . ?
C16 C17 1.402(4) . ?
C16 C19 1.484(4) . ?
C16 C16 16.288(6) 3_666 ?
C17 C18 1.396(4) . ?
C17 H17 0.9500 . ?
C18 H18 0.9500 . ?
C19 C24 1.397(4) . ?
C19 C20 1.400(4) . ?
C19 C19 16.520(6) 3_666 ?
C20 C21 1.390(4) . ?
C20 H20 0.9500 . ?
C21 C22 1.398(4) . ?
C21 H21 0.9500 . ?
C22 C23 1.401(4) . ?
C22 C25 1.486(3) . ?
C22 C22 16.833(5) 3_666 ?
C23 C24 1.391(4) . ?
C23 H23 0.9500 . ?
C24 H24 0.9500 . ?
C25 C30 1.397(4) . ?
C25 C26 1.407(3) . ?
C25 C25 16.778(5) 3_666 ?
C26 C27 1.389(4) . ?
C26 H26 0.9500 . ?
C27 C28 1.399(3) . ?
C27 H27 0.9500 . ?
C28 C29 1.392(4) . ?
C28 C31 1.486(3) . ?
C28 C28 16.581(5) 3_666 ?
C29 C30 1.389(4) . ?
C29 H29 0.9500 . ?
C30 H30 0.9500 . ?
C31 C36A 1.353(11) . ?
C31 C36B 1.396(12) . ?
C31 C32B 1.400(6) . ?
C31 C32A 1.456(6) . ?
C31 C31 16.424(5) 3_666 ?
C32A C33A 1.380(8) . ?
C32A H32A 0.9500 . ?
C33A C34 1.430(6) . ?
C33A H33A 0.9500 . ?
C32B C33B 1.391(8) . ?
C32B H32B 0.9500 . ?
C33B C34 1.447(5) . ?
C33B H33B 0.9500 . ?
C34 C35A 1.375(10) . ?
C34 C35B 1.385(12) . ?
C34 C34 16.265(5) 3_666 ?
C35A C36A 1.392(14) . ?
C35A H35A 0.9500 . ?
C36A H36A 0.9500 . ?
C35B C36B 1.389(17) . ?
C35B H35B 0.9500 . ?
C36B H36B 0.9500 . ?
C37A C42A 1.519(9) . ?
C37A C38A 1.535(9) . ?
C37A H37A 0.9900 . ?
C37A H37B 0.9900 . ?
C38A C39A 1.536(9) . ?
C38A H38A 0.9900 . ?
C38A H38B 0.9900 . ?
C39A C40A 1.522(9) . ?
C39A H39A 0.9900 . ?
C39A H39B 0.9900 . ?
C40A C41A 1.549(9) . ?
C40A H40A 0.9900 . ?
C40A H40B 0.9900 . ?
C41A C42A 1.510(9) . ?
C41A H41A 0.9900 . ?
C41A H41B 0.9900 . ?
C42A H42A 0.9900 . ?
C42A H42B 0.9900 . ?
C43A C44A 1.539(10) . ?
C43A C48A 1.541(10) . ?
C43A H43A 0.9900 . ?
C43A H43B 0.9900 . ?
C44A C45A 1.557(10) . ?
C44A H44A 0.9900 . ?
C44A H44B 0.9900 . ?
C45A C46A 1.529(10) . ?
C45A H45A 0.9900 . ?
C45A H45B 0.9900 . ?
C46A C47A 1.550(10) . ?
C46A H46A 0.9900 . ?
C46A H46B 0.9900 . ?
C47A C48A 1.537(10) . ?
C47A H47A 0.9900 . ?
C47A H47B 0.9900 . ?
C48A H48A 0.9900 . ?
C48A H4B 0.9900 . ?
C37B C38B 1.537(10) . ?
C37B C42B 1.565(10) . ?
C37B H37C 0.9900 . ?
C37B H37D 0.9900 . ?
C38B C39B 1.539(10) . ?
C38B H38C 0.9900 . ?
C38B H38D 0.9900 . ?
C39B C40B 1.528(10) . ?
C39B H39C 0.9900 . ?
C39B H39D 0.9900 . ?
C40B C41B 1.539(10) . ?
C40B H40C 0.9900 . ?
C40B H40D 0.9900 . ?
C41B C42B 1.535(10) . ?
C41B H41C 0.9900 . ?
C41B H41D 0.9900 . ?
C42B H42C 0.9900 . ?
C42B H42D 0.9900 . ?
C43B C48B 1.529(10) . ?
C43B C44B 1.543(10) . ?
C43B H43C 0.9900 . ?
C43B H43D 0.9900 . ?
C44B C45B 1.543(10) . ?
C44B H44C 0.9900 . ?
C44B H44D 0.9900 . ?
C45B C46B 1.540(10) . ?
C45B H45C 0.9900 . ?
C45B H45D 0.9900 . ?
C46B C47B 1.540(10) . ?
C46B H46C 0.9900 . ?
C46B H46D 0.9900 . ?
C47B C48B 1.537(10) . ?
C47B H47C 0.9900 . ?
C47B H47D 0.9900 . ?
C48B H48C 0.9900 . ?
C48B H48D 0.9900 . ?
 
loop_
 _geom_angle_atom_site_label_1
 _geom_angle_atom_site_label_2
 _geom_angle_atom_site_label_3
 _geom_angle
 _geom_angle_site_symmetry_1
 _geom_angle_site_symmetry_3
 _geom_angle_publ_flag
C2A C1 C6A 117.7(9) . . ?
C2A C1 C34 125.5(5) . 3_666 ?
C6B C1 C34 127.0(13) . 3_666 ?
C6A C1 C34 116.6(9) . 3_666 ?
C6B C1 C2B 115.5(14) . . ?
C34 C1 C2B 116.2(6) 3_666 . ?
C2A C1 C1 110.1(9) . 3_666 ?
C6A C1 C1 70.8(9) . 3_666 ?
C34 C1 C1 82.75(14) 3_666 3_666 ?
C1 C2A C3A 121.8(7) . . ?
C1 C2A H2A 119.1 . . ?
C3A C2A H2A 119.1 . . ?
C4 C3A C2A 124.2(8) . . ?
C4 C3A H3A 117.9 . . ?
C2A C3A H3A 117.9 . . ?
C3B C2B C1 119.6(10) . . ?
C3B C2B H2B 120.2 . . ?
C1 C2B H2B 120.2 . . ?
C2B C3B C4 117.4(10) . . ?
C2B C3B H3B 121.3 . . ?
C4 C3B H3B 121.3 . . ?
C5B C4 C7 124.9(10) . . ?
C3A C4 C7 126.9(7) . . ?
C3A C4 C5A 115.2(8) . . ?
C7 C4 C5A 117.2(6) . . ?
C5B C4 C3B 118.3(10) . . ?
C7 C4 C3B 115.5(6) . . ?
C3A C4 C4 107.1(7) . 3_666 ?
C7 C4 C4 84.85(14) . 3_666 ?
C5A C4 C4 68.7(7) . 3_666 ?
C6A C5A C4 118.1(12) . . ?
C6A C5A H5A 121.0 . . ?
C4 C5A H5A 121.0 . . ?
C5A C6A C1 121.0(15) . . ?
C5A C6A H6A 119.5 . . ?
C1 C6A H6A 119.5 . . ?
C4 C5B C6B 126.2(19) . . ?
C4 C5B H5B 116.9 . . ?
C6B C5B H5B 116.9 . . ?
C1 C6B C5B 122(2) . . ?
C1 C6B H6B 118.9 . . ?
C5B C6B H6B 118.9 . . ?
C8 C7 C12 117.4(3) . . ?
C8 C7 C4 120.0(3) . . ?
C12 C7 C4 121.6(3) . . ?
C8 C7 C7 84.39(16) . 3_666 ?
C12 C7 C7 90.88(15) . 3_666 ?
C4 C7 C7 84.87(14) . 3_666 ?
C7 C8 C9 121.1(3) . . ?
C7 C8 H8 119.4 . . ?
C9 C8 H8 119.4 . . ?
C10 C9 C8 121.2(3) . . ?
C10 C9 H9 119.4 . . ?
C8 C9 H9 119.4 . . ?
C9 C10 C11 117.2(3) . . ?
C9 C10 C13 121.6(3) . . ?
C11 C10 C13 120.3(3) . . ?
C9 C10 C10 86.71(17) . 3_666 ?
C11 C10 C10 92.25(16) . 3_666 ?
C13 C10 C10 81.80(14) . 3_666 ?
C12 C11 C10 121.2(3) . . ?
C12 C11 H11 119.4 . . ?
C10 C11 H11 119.4 . . ?
C11 C12 C7 120.9(3) . . ?
C11 C12 H12 119.5 . . ?
C7 C12 H12 119.5 . . ?
C18 C13 C14 117.6(3) . . ?
C18 C13 C10 123.0(2) . . ?
C14 C13 C10 118.7(3) . . ?
C18 C13 C13 113.09(16) . 3_666 ?
C14 C13 C13 60.11(17) . 3_666 ?
C10 C13 C13 87.79(15) . 3_666 ?
C15 C14 C13 121.0(3) . . ?
C15 C14 H14 119.5 . . ?
C13 C14 H14 119.5 . . ?
C14 C15 C16 121.1(3) . . ?
C14 C15 H15 119.4 . . ?
C16 C15 H15 119.4 . . ?
C15 C16 C17 117.9(3) . . ?
C15 C16 C19 118.7(3) . . ?
C17 C16 C19 122.8(3) . . ?
C15 C16 C16 60.04(18) . 3_666 ?
C17 C16 C16 112.23(17) . 3_666 ?
C19 C16 C16 89.29(15) . 3_666 ?
C18 C17 C16 120.7(3) . . ?
C18 C17 H17 119.7 . . ?
C16 C17 H17 119.7 . . ?
C13 C18 C17 121.2(2) . . ?
C13 C18 H18 119.4 . . ?
C17 C18 H18 119.4 . . ?
C24 C19 C20 117.3(2) . . ?
C24 C19 C16 120.5(3) . . ?
C20 C19 C16 121.4(3) . . ?
C24 C19 C19 90.85(16) . 3_666 ?
C20 C19 C19 90.19(17) . 3_666 ?
C16 C19 C19 80.36(15) . 3_666 ?
C21 C20 C19 120.8(3) . . ?
C21 C20 H20 119.6 . . ?
C19 C20 H20 119.6 . . ?
C20 C21 C22 121.4(3) . . ?
C20 C21 H21 119.3 . . ?
C22 C21 H21 119.3 . . ?
C21 C22 C23 117.2(2) . . ?
C21 C22 C25 120.1(2) . . ?
C23 C22 C25 121.3(2) . . ?
C21 C22 C22 86.49(16) . 3_666 ?
C23 C22 C22 88.27(15) . 3_666 ?
C25 C22 C22 83.87(14) . 3_666 ?
C24 C23 C22 120.7(3) . . ?
C24 C23 H23 119.7 . . ?
C22 C23 H23 119.7 . . ?
C23 C24 C19 121.4(3) . . ?
C23 C24 H24 119.3 . . ?
C19 C24 H24 119.3 . . ?
C30 C25 C26 117.3(2) . . ?
C30 C25 C22 119.7(2) . . ?
C26 C25 C22 121.8(2) . . ?
C30 C25 C25 63.44(15) . 3_666 ?
C26 C25 C25 110.08(15) . 3_666 ?
C22 C25 C25 85.99(14) . 3_666 ?
C27 C26 C25 120.7(2) . . ?
C27 C26 H26 119.6 . . ?
C25 C26 H26 119.6 . . ?
C26 C27 C28 121.1(2) . . ?
C26 C27 H27 119.5 . . ?
C28 C27 H27 119.5 . . ?
C29 C28 C27 117.7(2) . . ?
C29 C28 C31 118.8(2) . . ?
C27 C28 C31 122.3(2) . . ?
C29 C28 C28 65.81(14) . 3_666 ?
C27 C28 C28 112.02(14) . 3_666 ?
C31 C28 C28 81.84(14) . 3_666 ?
C30 C29 C28 120.9(2) . . ?
C30 C29 H29 119.5 . . ?
C28 C29 H29 119.5 . . ?
C29 C30 C25 121.3(2) . . ?
C29 C30 H30 119.4 . . ?
C25 C30 H30 119.4 . . ?
C36B C31 C32B 117.0(6) . . ?
C36A C31 C32A 116.7(6) . . ?
C36A C31 C28 127.9(5) . . ?
C36B C31 C28 121.2(5) . . ?
C32B C31 C28 121.8(3) . . ?
C32A C31 C28 112.4(3) . . ?
C36A C31 C31 112.4(4) . 3_666 ?
C32A C31 C31 48.0(3) . 3_666 ?
C28 C31 C31 87.84(14) . 3_666 ?
C33A C32A C31 120.7(4) . . ?
C33A C32A H32A 119.7 . . ?
C31 C32A H32A 119.7 . . ?
C32A C33A C34 119.8(4) . . ?
C32A C33A H33A 120.1 . . ?
C34 C33A H33A 120.1 . . ?
C33B C32B C31 120.7(4) . . ?
C33B C32B H32B 119.6 . . ?
C31 C32B H32B 119.6 . . ?
C32B C33B C34 120.2(4) . . ?
C32B C33B H33B 119.9 . . ?
C34 C33B H33B 119.9 . . ?
C35A C34 C33A 118.2(5) . . ?
C35B C34 C33B 115.0(6) . . ?
C35A C34 C1 124.6(5) . 3_666 ?
C33A C34 C1 114.0(3) . 3_666 ?
C35A C34 C34 114.3(4) . 3_666 ?
C35B C34 C34 95.3(4) . 3_666 ?
C33A C34 C34 48.8(3) . 3_666 ?
C33B C34 C34 89.7(2) . 3_666 ?
C1 C34 C34 86.84(14) 3_666 3_666 ?
C34 C35A C36A 120.7(9) . . ?
C34 C35A H35A 119.6 . . ?
C36A C35A H35A 119.6 . . ?
C31 C36A C35A 123.1(9) . . ?
C31 C36A H36A 118.4 . . ?
C35A C36A H36A 118.4 . . ?
C34 C35B C36B 122.8(10) . . ?
C34 C35B H35B 118.6 . . ?
C36B C35B H35B 118.6 . . ?
C35B C36B C31 119.8(9) . . ?
C35B C36B H36B 120.1 . . ?
C31 C36B H36B 120.1 . . ?
C42A C37A C38A 110.4(9) . . ?
C42A C37A H37A 109.6 . . ?
C38A C37A H37A 109.6 . . ?
C42A C37A H37B 109.6 . . ?
C38A C37A H37B 109.6 . . ?
H37A C37A H37B 108.1 . . ?
C37A C38A C39A 111.7(9) . . ?
C37A C38A H38A 109.3 . . ?
C39A C38A H38A 109.3 . . ?
C37A C38A H38B 109.3 . . ?
C39A C38A H38B 109.3 . . ?
H38A C38A H38B 107.9 . . ?
C40A C39A C38A 112.9(9) . . ?
C40A C39A H39A 109.0 . . ?
C38A C39A H39A 109.0 . . ?
C40A C39A H39B 109.0 . . ?
C38A C39A H39B 109.0 . . ?
H39A C39A H39B 107.8 . . ?
C39A C40A C41A 110.1(9) . . ?
C39A C40A H40A 109.6 . . ?
C41A C40A H40A 109.6 . . ?
C39A C40A H40B 109.6 . . ?
C41A C40A H40B 109.6 . . ?
H40A C40A H40B 108.1 . . ?
C42A C41A C40A 107.9(9) . . ?
C42A C41A H41A 110.1 . . ?
C40A C41A H41A 110.1 . . ?
C42A C41A H41B 110.1 . . ?
C40A C41A H41B 110.1 . . ?
H41A C41A H41B 108.4 . . ?
C41A C42A C37A 117.2(10) . . ?
C41A C42A H42A 108.0 . . ?
C37A C42A H42A 108.0 . . ?
C41A C42A H42B 108.0 . . ?
C37A C42A H42B 108.0 . . ?
H42A C42A H42B 107.2 . . ?
C44A C43A C48A 105.9(12) . . ?
C44A C43A H43A 110.6 . . ?
C48A C43A H43A 110.6 . . ?
C44A C43A H43B 110.6 . . ?
C48A C43A H43B 110.6 . . ?
H43A C43A H43B 108.7 . . ?
C43A C44A C45A 109.8(12) . . ?
C43A C44A H44A 109.7 . . ?
C45A C44A H44A 109.7 . . ?
C43A C44A H44B 109.7 . . ?
C45A C44A H44B 109.7 . . ?
H44A C44A H44B 108.2 . . ?
C46A C45A C44A 105.6(11) . . ?
C46A C45A H45A 110.6 . . ?
C44A C45A H45A 110.6 . . ?
C46A C45A H45B 110.6 . . ?
C44A C45A H45B 110.6 . . ?
H45A C45A H45B 108.8 . . ?
C45A C46A C47A 106.3(12) . . ?
C45A C46A H46A 110.5 . . ?
C47A C46A H46A 110.5 . . ?
C45A C46A H46B 110.5 . . ?
C47A C46A H46B 110.5 . . ?
H46A C46A H46B 108.7 . . ?
C48A C47A C46A 108.4(11) . . ?
C48A C47A H47A 110.0 . . ?
C46A C47A H47A 110.0 . . ?
C48A C47A H47B 110.0 . . ?
C46A C47A H47B 110.0 . . ?
H47A C47A H47B 108.4 . . ?
C47A C48A C43A 107.9(12) . . ?
C47A C48A H48A 110.1 . . ?
C43A C48A H48A 110.1 . . ?
C47A C48A H4B 110.1 . . ?
C43A C48A H4B 110.1 . . ?
H48A C48A H4B 108.4 . . ?
C38B C37B C42B 107.9(12) . . ?
C38B C37B H37C 110.1 . . ?
C42B C37B H37C 110.1 . . ?
C38B C37B H37D 110.1 . . ?
C42B C37B H37D 110.1 . . ?
H37C C37B H37D 108.4 . . ?
C37B C38B C39B 108.9(12) . . ?
C37B C38B H38C 109.9 . . ?
C39B C38B H38C 109.9 . . ?
C37B C38B H38D 109.9 . . ?
C39B C38B H38D 109.9 . . ?
H38C C38B H38D 108.3 . . ?
C40B C39B C38B 111.5(12) . . ?
C40B C39B H39C 109.3 . . ?
C38B C39B H39C 109.3 . . ?
C40B C39B H39D 109.3 . . ?
C38B C39B H39D 109.3 . . ?
H39C C39B H39D 108.0 . . ?
C39B C40B C41B 109.2(11) . . ?
C39B C40B H40C 109.8 . . ?
C41B C40B H40C 109.8 . . ?
C39B C40B H40D 109.8 . . ?
C41B C40B H40D 109.8 . . ?
H40C C40B H40D 108.3 . . ?
C42B C41B C40B 105.4(12) . . ?
C42B C41B H41C 110.7 . . ?
C40B C41B H41C 110.7 . . ?
C42B C41B H41D 110.7 . . ?
C40B C41B H41D 110.7 . . ?
H41C C41B H41D 108.8 . . ?
C41B C42B C37B 106.9(12) . . ?
C41B C42B H42C 110.3 . . ?
C37B C42B H42C 110.3 . . ?
C41B C42B H42D 110.3 . . ?
C37B C42B H42D 110.3 . . ?
H42C C42B H42D 108.6 . . ?
C48B C43B C44B 110.5(13) . . ?
C48B C43B H43C 109.6 . . ?
C44B C43B H43C 109.6 . . ?
C48B C43B H43D 109.6 . . ?
C44B C43B H43D 109.6 . . ?
H43C C43B H43D 108.1 . . ?
C45B C44B C43B 108.2(13) . . ?
C45B C44B H44C 110.1 . . ?
C43B C44B H44C 110.1 . . ?
C45B C44B H44D 110.1 . . ?
C43B C44B H44D 110.1 . . ?
H44C C44B H44D 108.4 . . ?
C46B C45B C44B 110.8(14) . . ?
C46B C45B H45C 109.5 . . ?
C44B C45B H45C 109.5 . . ?
C46B C45B H45D 109.5 . . ?
C44B C45B H45D 109.5 . . ?
H45C C45B H45D 108.1 . . ?
C47B C46B C45B 111.1(13) . . ?
C47B C46B H46C 109.4 . . ?
C45B C46B H46C 109.4 . . ?
C47B C46B H46D 109.4 . . ?
C45B C46B H46D 109.4 . . ?
H46C C46B H46D 108.0 . . ?
C48B C47B C46B 107.0(13) . . ?
C48B C47B H47C 110.3 . . ?
C46B C47B H47C 110.3 . . ?
C48B C47B H47D 110.3 . . ?
C46B C47B H47D 110.3 . . ?
H47C C47B H47D 108.6 . . ?
C43B C48B C47B 111.7(13) . . ?
C43B C48B H48C 109.3 . . ?
C47B C48B H48C 109.3 . . ?
C43B C48B H48D 109.3 . . ?
C47B C48B H48D 109.3 . . ?
H48C C48B H48D 107.9 . . ?
 
loop_
 _geom_torsion_atom_site_label_1
 _geom_torsion_atom_site_label_2
 _geom_torsion_atom_site_label_3
 _geom_torsion_atom_site_label_4
 _geom_torsion
 _geom_torsion_site_symmetry_1
 _geom_torsion_site_symmetry_2
 _geom_torsion_site_symmetry_3
 _geom_torsion_site_symmetry_4
 _geom_torsion_publ_flag
C6A C1 C2A C3A -11.8(13) . . . . ?
C34 C1 C2A C3A 162.0(6) 3_666 . . . ?
C1 C1 C2A C3A 66.5(11) 3_666 . . . ?
C1 C2A C3A C4 -0.5(14) . . . . ?
C6B C1 C2B C3B -3.9(15) . . . . ?
C34 C1 C2B C3B 164.0(8) 3_666 . . . ?
C1 C1 C2B C3B 80.6(9) 3_666 . . . ?
C1 C2B C3B C4 -2.1(13) . . . . ?
C2A C3A C4 C7 -158.5(7) . . . . ?
C2A C3A C4 C5A 12.0(12) . . . . ?
C2A C3A C4 C4 -62.0(11) . . . 3_666 ?
C2B C3B C4 C5B 8.2(13) . . . . ?
C2B C3B C4 C7 -159.3(7) . . . . ?
C2B C3B C4 C4 -74.1(10) . . . 3_666 ?
C3A C4 C5A C6A -11.2(14) . . . . ?
C7 C4 C5A C6A 160.3(9) . . . . ?
C4 C4 C5A C6A 88.3(11) 3_666 . . . ?
C4 C5A C6A C1 -0.3(18) . . . . ?
C2A C1 C6A C5A 11.7(17) . . . . ?
C34 C1 C6A C5A -162.6(10) 3_666 . . . ?
C1 C1 C6A C5A -91.5(14) 3_666 . . . ?
C7 C4 C5B C6B 157.9(14) . . . . ?
C3B C4 C5B C6B -8.4(19) . . . . ?
C4 C4 C5B C6B 79.6(16) 3_666 . . . ?
C34 C1 C6B C5B -161.7(12) 3_666 . . . ?
C2B C1 C6B C5B 5(2) . . . . ?
C1 C1 C6B C5B -85.7(19) 3_666 . . . ?
C4 C5B C6B C1 2(3) . . . . ?
C5B C4 C7 C8 -157.5(10) . . . . ?
C3A C4 C7 C8 27.1(10) . . . . ?
C5A C4 C7 C8 -143.3(8) . . . . ?
C3B C4 C7 C8 9.1(8) . . . . ?
C4 C4 C7 C8 -80.5(2) 3_666 . . . ?
C5B C4 C7 C12 10.9(10) . . . . ?
C3A C4 C7 C12 -164.6(10) . . . . ?
C5A C4 C7 C12 25.1(9) . . . . ?
C3B C4 C7 C12 177.5(8) . . . . ?
C4 C4 C7 C12 87.9(2) 3_666 . . . ?
C5B C4 C7 C7 -77.0(10) . . . 3_666 ?
C3A C4 C7 C7 107.6(10) . . . 3_666 ?
C5A C4 C7 C7 -62.8(8) . . . 3_666 ?
C3B C4 C7 C7 89.6(8) . . . 3_666 ?
C4 C4 C7 C7 0.0 3_666 . . 3_666 ?
C12 C7 C8 C9 -8.0(4) . . . . ?
C4 C7 C8 C9 160.8(3) . . . . ?
C7 C7 C8 C9 80.1(3) 3_666 . . . ?
C7 C8 C9 C10 -1.0(5) . . . . ?
C8 C9 C10 C11 8.7(4) . . . . ?
C8 C9 C10 C13 -160.4(3) . . . . ?
C8 C9 C10 C10 -82.1(3) . . . 3_666 ?
C9 C10 C11 C12 -7.5(4) . . . . ?
C13 C10 C11 C12 161.8(3) . . . . ?
C10 C10 C11 C12 79.9(2) 3_666 . . . ?
C10 C11 C12 C7 -1.4(4) . . . . ?
C8 C7 C12 C11 9.1(4) . . . . ?
C4 C7 C12 C11 -159.5(3) . . . . ?
C7 C7 C12 C11 -75.0(2) 3_666 . . . ?
C9 C10 C13 C18 -162.7(3) . . . . ?
C11 C10 C13 C18 28.5(4) . . . . ?
C10 C10 C13 C18 116.3(3) 3_666 . . . ?
C9 C10 C13 C14 27.1(4) . . . . ?
C11 C10 C13 C14 -141.7(3) . . . . ?
C10 C10 C13 C14 -53.9(2) 3_666 . . . ?
C9 C10 C13 C13 81.0(3) . . . 3_666 ?
C11 C10 C13 C13 -87.8(2) . . . 3_666 ?
C10 C10 C13 C13 0.0 3_666 . . 3_666 ?
C18 C13 C14 C15 -4.5(5) . . . . ?
C10 C13 C14 C15 166.2(3) . . . . ?
C13 C13 C14 C15 97.6(3) 3_666 . . . ?
C13 C14 C15 C16 -1.0(5) . . . . ?
C14 C15 C16 C17 5.6(5) . . . . ?
C14 C15 C16 C19 -166.0(3) . . . . ?
C14 C15 C16 C16 -95.3(3) . . . 3_666 ?
C15 C16 C17 C18 -4.7(4) . . . . ?
C19 C16 C17 C18 166.5(3) . . . . ?
C16 C16 C17 C18 62.1(3) 3_666 . . . ?
C14 C13 C18 C17 5.4(4) . . . . ?
C10 C13 C18 C17 -164.9(3) . . . . ?
C13 C13 C18 C17 -61.8(3) 3_666 . . . ?
C16 C17 C18 C13 -0.8(4) . . . . ?
C15 C16 C19 C24 140.1(3) . . . . ?
C17 C16 C19 C24 -31.0(4) . . . . ?
C16 C16 C19 C24 85.3(2) 3_666 . . . ?
C15 C16 C19 C20 -29.4(4) . . . . ?
C17 C16 C19 C20 159.5(3) . . . . ?
C16 C16 C19 C20 -84.3(3) 3_666 . . . ?
C15 C16 C19 C19 54.8(2) . . . 3_666 ?
C17 C16 C19 C19 -116.3(3) . . . 3_666 ?
C16 C16 C19 C19 0.0 3_666 . . 3_666 ?
C24 C19 C20 C21 -9.4(4) . . . . ?
C16 C19 C20 C21 160.4(3) . . . . ?
C19 C19 C20 C21 81.6(3) 3_666 . . . ?
C19 C20 C21 C22 1.0(5) . . . . ?
C20 C21 C22 C23 8.7(4) . . . . ?
C20 C21 C22 C25 -158.4(3) . . . . ?
C20 C21 C22 C22 -77.6(3) . . . 3_666 ?
C21 C22 C23 C24 -9.9(4) . . . . ?
C25 C22 C23 C24 157.0(3) . . . . ?
C22 C22 C23 C24 75.2(3) 3_666 . . . ?
C22 C23 C24 C19 1.5(4) . . . . ?
C20 C19 C24 C23 8.2(4) . . . . ?
C16 C19 C24 C23 -161.8(3) . . . . ?
C19 C19 C24 C23 -82.5(3) 3_666 . . . ?
C21 C22 C25 C30 138.5(3) . . . . ?
C23 C22 C25 C30 -28.0(4) . . . . ?
C22 C22 C25 C30 56.2(2) 3_666 . . . ?
C21 C22 C25 C26 -28.9(4) . . . . ?
C23 C22 C25 C26 164.6(3) . . . . ?
C22 C22 C25 C26 -111.2(2) 3_666 . . . ?
C21 C22 C25 C25 82.3(2) . . . 3_666 ?
C23 C22 C25 C25 -84.2(2) . . . 3_666 ?
C22 C22 C25 C25 0.0 3_666 . . 3_666 ?
C30 C25 C26 C27 -8.6(4) . . . . ?
C22 C25 C26 C27 159.1(2) . . . . ?
C25 C25 C26 C27 61.1(3) 3_666 . . . ?
C25 C26 C27 C28 1.5(4) . . . . ?
C26 C27 C28 C29 6.9(4) . . . . ?
C26 C27 C28 C31 -160.7(2) . . . . ?
C26 C27 C28 C28 -66.4(3) . . . 3_666 ?
C27 C28 C29 C30 -8.2(4) . . . . ?
C31 C28 C29 C30 159.9(2) . . . . ?
C28 C28 C29 C30 95.0(2) 3_666 . . . ?
C28 C29 C30 C25 1.0(4) . . . . ?
C26 C25 C30 C29 7.3(4) . . . . ?
C22 C25 C30 C29 -160.6(3) . . . . ?
C25 C25 C30 C29 -92.7(3) 3_666 . . . ?
C29 C28 C31 C36A 60.5(6) . . . . ?
C27 C28 C31 C36A -132.0(5) . . . . ?
C28 C28 C31 C36A 117.0(5) 3_666 . . . ?
C29 C28 C31 C36B 38.2(6) . . . . ?
C27 C28 C31 C36B -154.3(5) . . . . ?
C28 C28 C31 C36B 94.8(5) 3_666 . . . ?
C29 C28 C31 C32B -143.6(3) . . . . ?
C27 C28 C31 C32B 23.9(5) . . . . ?
C28 C28 C31 C32B -87.1(3) 3_666 . . . ?
C29 C28 C31 C32A -98.9(4) . . . . ?
C27 C28 C31 C32A 68.6(4) . . . . ?
C28 C28 C31 C32A -42.3(3) 3_666 . . . ?
C29 C28 C31 C31 -56.6(2) . . . 3_666 ?
C27 C28 C31 C31 110.9(2) . . . 3_666 ?
C28 C28 C31 C31 0.000(0) 3_666 . . 3_666 ?
C36A C31 C32A C33A 5.2(8) . . . . ?
C28 C31 C32A C33A 167.1(5) . . . . ?
C31 C31 C32A C33A 102.3(6) 3_666 . . . ?
C31 C32A C33A C34 1.3(8) . . . . ?
C36B C31 C32B C33B -18.1(8) . . . . ?
C28 C31 C32B C33B 163.7(4) . . . . ?
C31 C31 C32B C33B 77.1(5) 3_666 . . . ?
C31 C32B C33B C34 0.7(8) . . . . ?
C32A C33A C34 C35A -7.9(8) . . . . ?
C32A C33A C34 C1 -168.6(5) . . . 3_666 ?
C32A C33A C34 C34 -106.6(6) . . . 3_666 ?
C32B C33B C34 C35B 15.1(8) . . . . ?
C32B C33B C34 C1 -166.6(4) . . . 3_666 ?
C32B C33B C34 C34 -80.7(5) . . . 3_666 ?
C33A C34 C35A C36A 7.9(9) . . . . ?
C1 C34 C35A C36A 166.4(6) 3_666 . . . ?
C34 C34 C35A C36A 62.6(8) 3_666 . . . ?
C32A C31 C36A C35A -5.4(10) . . . . ?
C28 C31 C36A C35A -164.1(6) . . . . ?
C31 C31 C36A C35A -58.4(8) 3_666 . . . ?
C34 C35A C36A C31 -1.1(11) . . . . ?
C33B C34 C35B C36B -14.0(11) . . . . ?
C1 C34 C35B C36B 167.7(7) 3_666 . . . ?
C34 C34 C35B C36B 78.2(9) 3_666 . . . ?
C34 C35B C36B C31 -3.2(13) . . . . ?
C32B C31 C36B C35B 19.4(10) . . . . ?
C28 C31 C36B C35B -162.3(7) . . . . ?
C31 C31 C36B C35B -71.7(8) 3_666 . . . ?
C42A C37A C38A C39A -47.7(16) . . . . ?
C37A C38A C39A C40A 54.0(16) . . . . ?
C38A C39A C40A C41A -58.4(14) . . . . ?
C39A C40A C41A C42A 56.4(15) . . . . ?
C40A C41A C42A C37A -55.4(16) . . . . ?
C38A C37A C42A C41A 51.5(16) . . . . ?
C48A C43A C44A C45A 64.2(19) . . . . ?
C43A C44A C45A C46A -66.4(19) . . . . ?
C44A C45A C46A C47A 65.1(17) . . . . ?
C45A C46A C47A C48A -66.5(19) . . . . ?
C46A C47A C48A C43A 65(2) . . . . ?
C44A C43A C48A C47A -62.3(19) . . . . ?
C42B C37B C38B C39B -59(2) . . . . ?
C37B C38B C39B C40B 56(2) . . . . ?
C38B C39B C40B C41B -59(2) . . . . ?
C39B C40B C41B C42B 64.7(19) . . . . ?
C40B C41B C42B C37B -68.6(18) . . . . ?
C38B C37B C42B C41B 67.1(19) . . . . ?
C48B C43B C44B C45B 58(2) . . . . ?
C43B C44B C45B C46B -58(3) . . . . ?
C44B C45B C46B C47B 60(3) . . . . ?
C45B C46B C47B C48B -59(2) . . . . ?
C44B C43B C48B C47B -61(3) . . . . ?
C46B C47B C48B C43B 59(2) . . . . ?
 
_refine_diff_density_max    1.048
_refine_diff_density_min   -0.642
_refine_diff_density_rms    0.097

_shelx_res_file
;
TITL exp_93_a.res in P2(1)/c
    exp_93_a.res
    created by SHELXL-2018/1 at 16:59:19 on 16-Apr-2018
REM Old TITL exp_93 in P2(1)/c
REM SHELXT solution in P2(1)/c
REM R1 0.262,  Rweak 0.056,  Alpha 0.049,  Orientation as input
REM Formula found by SHELXT:  C40
CELL  1.54184  18.5711   8.2168  23.3721   90.000  105.990   90.000
ZERR    2.000   0.0007   0.0003   0.0010    0.000    0.004    0.000
LATT  1
SYMM -X, 1/2+Y, 1/2-Z
SFAC C H
UNIT 192 192
TEMP -173
SIZE 0.15 0.14 0.06
L.S. 50
BOND $H
CONF
EQIV $1 1-x, 1-y, 1-z
BIND C1 C1_$1
BIND C4 C4_$1
BIND C7 C7_$1
BIND C10 C10_$1
BIND C13 C13_$1
BIND C16 C16_$1
BIND C19 C19_$1
BIND C22 C22_$1
BIND C25 C25_$1
BIND C28 C28_$1
BIND C31 C31_$1
BIND C34 C34_$1
ACTA
LIST 4
FMAP 2
PLAN 50
WGHT    0.200000
FVAR       0.36470   0.59359   0.50923   0.60269
C1    1    0.901927    0.140999    0.476251    11.00000    0.03722    0.03793 =
         0.05188   -0.00427    0.01079    0.00464
PART 1 21.0
C2A   1    0.904592   -0.019803    0.484754    21.00000    0.04374    0.03533 =
         0.04857    0.00172    0.00280    0.00333
AFIX  43
H2A   2    0.939197   -0.063239    0.519167    21.00000   -1.20000
AFIX   0
C3A   1    0.858058   -0.125477    0.444578    21.00000    0.04749    0.03056 =
         0.05634   -0.00276    0.00394    0.00867
AFIX  43
H3A   2    0.862850   -0.238773    0.452855    21.00000   -1.20000
AFIX   0
PART 0
PART 2 -21.0
C2B   1    0.887190   -0.027743    0.498451   -21.00000    0.03516    0.02915 =
         0.05016    0.00224    0.02002    0.00175
AFIX  43
H2B   2    0.908734   -0.057313    0.538850   -21.00000   -1.20000
AFIX   0
C3B   1    0.842691   -0.136026    0.459672   -21.00000    0.03783    0.03353 =
         0.05269    0.00198    0.01268    0.00109
AFIX  43
H3B   2    0.834011   -0.242665    0.472008   -21.00000   -1.20000
AFIX   0
PART 0
C4    1    0.807372   -0.078043    0.395399    11.00000    0.03536    0.05044 =
         0.05605   -0.01083    0.01152    0.00452
PART 1 21.0
C5A   1    0.813099    0.096972    0.378236    21.00000    0.03833    0.04067 =
         0.05135    0.01065    0.00656    0.00238
AFIX  43
H5A   2    0.785279    0.136462    0.340400    21.00000   -1.20000
AFIX   0
C6A   1    0.860564    0.199865    0.419591    21.00000    0.03648    0.04546 =
         0.05226    0.00593    0.00980   -0.00759
AFIX  43
H6A   2    0.865200    0.310733    0.409635    21.00000   -1.20000
AFIX   0
PART 0
PART 2 -21.0
C5B   1    0.827483    0.054698    0.380083   -21.00000    0.03069    0.03199 =
         0.04459   -0.00075    0.01232    0.00459
AFIX  43
H5B   2    0.810346    0.081394    0.339013   -21.00000   -1.20000
AFIX   0
C6B   1    0.872332    0.167466    0.416869   -21.00000    0.04629    0.04536 =
         0.04418    0.00084    0.02293    0.00083
AFIX  43
H6B   2    0.882990    0.267106    0.400259   -21.00000   -1.20000
AFIX   0
PART 0
C7    1    0.740540   -0.170851    0.361407    11.00000    0.03758    0.04373 =
         0.05395   -0.00897    0.01108    0.00471
C8    1    0.707577   -0.284977    0.390289    11.00000    0.04573    0.04986 =
         0.05118   -0.00195    0.01078    0.00421
AFIX  43
H8    2    0.735464   -0.327424    0.427629    11.00000   -1.20000
AFIX   0
C9    1    0.634221   -0.338115    0.365304    11.00000    0.04494    0.04817 =
         0.05835   -0.00099    0.01538    0.00107
AFIX  43
H9    2    0.613322   -0.417352    0.385656    11.00000   -1.20000
AFIX   0
C10   1    0.591142   -0.277040    0.311083    11.00000    0.04226    0.03896 =
         0.05672   -0.00682    0.01574    0.00225
C11   1    0.627639   -0.177881    0.278809    11.00000    0.03799    0.04268 =
         0.05359   -0.00525    0.01019    0.00358
AFIX  43
H11   2    0.601627   -0.144855    0.239611    11.00000   -1.20000
AFIX   0
C12   1    0.701026   -0.127306    0.303175    11.00000    0.03858    0.04209 =
         0.05676   -0.00355    0.01406    0.00402
AFIX  43
H12   2    0.724824   -0.062317    0.280105    11.00000   -1.20000
AFIX   0
C13   1    0.508261   -0.290033    0.293022    11.00000    0.04084    0.03865 =
         0.05747   -0.00335    0.01493    0.00053
C14   1    0.470800   -0.298087    0.337546    11.00000    0.04403    0.05792 =
         0.05785   -0.00125    0.01726    0.00023
AFIX  43
H14   2    0.498535   -0.319259    0.377498    11.00000   -1.20000
AFIX   0
C15   1    0.393808   -0.275587    0.324114    11.00000    0.04559    0.05804 =
         0.06101   -0.00228    0.02108    0.00059
AFIX  43
H15   2    0.369654   -0.283296    0.354944    11.00000   -1.20000
AFIX   0
C16   1    0.351405   -0.241914    0.266213    11.00000    0.04070    0.03876 =
         0.06389   -0.00498    0.01949    0.00014
C17   1    0.387635   -0.245656    0.220956    11.00000    0.04078    0.04396 =
         0.05782   -0.00614    0.01626    0.00097
AFIX  43
H17   2    0.359343   -0.231201    0.180715    11.00000   -1.20000
AFIX   0
C18   1    0.464874   -0.270406    0.234404    11.00000    0.04043    0.04348 =
         0.05720   -0.00681    0.01842   -0.00166
AFIX  43
H18   2    0.488289   -0.273938    0.203050    11.00000   -1.20000
AFIX   0
C19   1    0.273651   -0.181646    0.256590    11.00000    0.04062    0.03925 =
         0.06226   -0.00626    0.01956   -0.00119
C20   1    0.230628   -0.224850    0.294889    11.00000    0.04440    0.03682 =
         0.06767    0.00002    0.02221    0.00003
AFIX  43
H20   2    0.244000   -0.317947    0.319648    11.00000   -1.20000
AFIX   0
C21   1    0.168572   -0.133113    0.297112    11.00000    0.04044    0.03653 =
         0.06561   -0.00275    0.02338   -0.00303
AFIX  43
H21   2    0.140682   -0.163668    0.323915    11.00000   -1.20000
AFIX   0
C22   1    0.146344    0.003181    0.260727    11.00000    0.03542    0.03646 =
         0.06041   -0.00465    0.01701   -0.00348
C23   1    0.182458    0.030422    0.216275    11.00000    0.04028    0.04074 =
         0.06031   -0.00390    0.01900   -0.00164
AFIX  43
H23   2    0.163740    0.111038    0.186791    11.00000   -1.20000
AFIX   0
C24   1    0.245456   -0.059411    0.214883    11.00000    0.04199    0.04256 =
         0.06038   -0.00241    0.02302   -0.00303
AFIX  43
H24   2    0.269819   -0.037162    0.184935    11.00000   -1.20000
AFIX   0
C25   1    0.099073    0.130641    0.277392    11.00000    0.03370    0.03549 =
         0.05215   -0.00327    0.01339   -0.00312
C26   1    0.048771    0.094339    0.310916    11.00000    0.03477    0.03394 =
         0.05591   -0.00412    0.01409   -0.00560
AFIX  43
H26   2    0.031872   -0.014335    0.312302    11.00000   -1.20000
AFIX   0
C27   1    0.023548    0.215643    0.342005    11.00000    0.03663    0.03500 =
         0.05019   -0.00078    0.01523   -0.00203
AFIX  43
H27   2   -0.009489    0.188246    0.365148    11.00000   -1.20000
AFIX   0
C28   1    0.045984    0.377566    0.339812    11.00000    0.03569    0.03170 =
         0.04744    0.00182    0.00921    0.00149
C29   1    0.087595    0.416003    0.300414    11.00000    0.03963    0.03238 =
         0.05466    0.00215    0.01489    0.00057
AFIX  43
H29   2    0.097985    0.526759    0.294142    11.00000   -1.20000
AFIX   0
C30   1    0.114149    0.294734    0.270132    11.00000    0.03701    0.03943 =
         0.05512    0.00029    0.01781   -0.00150
AFIX  43
H30   2    0.143131    0.323960    0.243971    11.00000   -1.20000
AFIX   0
C31   1    0.040367    0.499578    0.385315    11.00000    0.04689    0.03153 =
         0.04697    0.00099    0.01363   -0.00129
PART 1 31.0
C32A  1    0.092502    0.466928    0.443245    31.00000    0.05090    0.03335 =
         0.05366    0.00363    0.01139    0.00484
AFIX  43
H32A  2    0.117366    0.364840    0.450509    31.00000   -1.20000
AFIX   0
C33A  1    0.106163    0.582699    0.487690    31.00000    0.05061    0.03305 =
         0.04577    0.00342    0.00838    0.00561
AFIX  43
H33A  2    0.141073    0.561155    0.525060    31.00000   -1.20000
AFIX   0
PART 0
PART 2 -31.0
C32B  1    0.039186    0.453577    0.442705   -31.00000    0.03933    0.03294 =
         0.04999    0.00439    0.01277   -0.00595
AFIX  43
H32B  2    0.028960    0.343682    0.450389   -31.00000   -1.20000
AFIX   0
C33B  1    0.052827    0.567070    0.488626   -31.00000    0.04069    0.03231 =
         0.04999    0.00432    0.01579    0.00052
AFIX  43
H33B  2    0.052401    0.534060    0.527487   -31.00000   -1.20000
AFIX   0
PART 0
C34   1    0.067660    0.735192    0.477382    11.00000    0.04880    0.03224 =
         0.04644    0.00265    0.01270    0.00405
PART 1 31.0
C35A  1    0.024693    0.769667    0.420654    31.00000    0.02447    0.02534 =
         0.04908   -0.00045    0.00613    0.00208
AFIX  43
H35A  2    0.003763    0.875225    0.411670    31.00000   -1.20000
AFIX   0
C36A  1    0.011539    0.651604    0.376266    31.00000    0.02880    0.02904 =
         0.05103    0.00192    0.01315   -0.00053
AFIX  43
H36A  2   -0.019149    0.679114    0.337782    31.00000   -1.20000
AFIX   0
PART 0
PART 2 -31.0
C35B  1    0.049236    0.778879    0.417876   -31.00000    0.03807    0.03741 =
         0.05367    0.00580    0.00750    0.00679
AFIX  43
H35B  2    0.047013    0.891253    0.407981   -31.00000   -1.20000
AFIX   0
C36B  1    0.033870    0.665458    0.372045   -31.00000    0.03059    0.03714 =
         0.04675    0.00572    0.00912    0.00080
AFIX  43
H36B  2    0.018980    0.700686    0.331780   -31.00000   -1.20000
AFIX   0
PART 0
DFIX 1.54 0.01 C37A C38A C38A C39A C39A C40A C40A C41A C41A C42A C42A C37A
DFIX 1.54 0.01 C37B C38B C38B C39B C39B C40B C40B C41B C41B C42B C42B C37B
DFIX 1.54 0.01 C43A C44A C44A C45A C45A C46A C46A C47A C47A C48A C48A C43A
DFIX 1.54 0.01 C43B C44B C44B C45B C45B C46B C46B C47B C47B C48B C48B C43B
DANG 2.51 0.02 C37A C39A C38A C40A C39A C41A C40A C42A C41A C37A C42A C38A
DANG 2.51 0.02 C37B C39B C38B C40B C39B C41B C40B C42B C41B C37B C42B C38B
DANG 2.51 0.02 C43A C45A C44A C46A C45A C47A C46A C48A C47A C43A C48A C44A
DANG 2.51 0.02 C43B C45B C44B C46B C45B C47B C46B C48B C47B C43B C48B C44B
ISOR 0.05 C37A > C48B
SIMU 0.01 C37A > C48B
PART 1 41.0
C37A  1    0.591771    0.099831    0.436336    41.00000    0.17544    0.12256 =
         0.12006    0.03701    0.03651    0.01269
AFIX  23
H37A  2    0.569066    0.027643    0.460509    41.00000   -1.20000
H37B  2    0.580330    0.054401    0.395585    41.00000   -1.20000
AFIX   0
C38A  1    0.558031    0.271034    0.434062    41.00000    0.15629    0.13805 =
         0.12769    0.01299    0.04180    0.01602
AFIX  23
H38A  2    0.502785    0.262528    0.424083    41.00000   -1.20000
H38B  2    0.570834    0.334706    0.402259    41.00000   -1.20000
AFIX   0
C39A  1    0.587111    0.360693    0.493655    41.00000    0.14400    0.11542 =
         0.11889    0.01087    0.05705    0.03805
AFIX  23
H39A  2    0.567398    0.473307    0.489205    41.00000   -1.20000
H39B  2    0.567749    0.305656    0.524074    41.00000   -1.20000
AFIX   0
C40A  1    0.672206    0.366551    0.515268    41.00000    0.15628    0.13246 =
         0.12791    0.02922    0.04131    0.01533
AFIX  23
H40A  2    0.687910    0.423955    0.553962    41.00000   -1.20000
H40B  2    0.691980    0.427533    0.486333    41.00000   -1.20000
AFIX   0
C41A  1    0.704661    0.191681    0.522368    41.00000    0.14981    0.13902 =
         0.12924    0.02172    0.05960    0.00976
AFIX  23
H41A  2    0.760084    0.195534    0.534075    41.00000   -1.20000
H41B  2    0.688430    0.132751    0.553619    41.00000   -1.20000
AFIX   0
C42A  1    0.676105    0.105798    0.463313    41.00000    0.15678    0.13170 =
         0.12742    0.01908    0.05686    0.02817
AFIX  23
H42A  2    0.694966   -0.007481    0.468237    41.00000   -1.20000
H42B  2    0.698464    0.159449    0.434343    41.00000   -1.20000
AFIX   0
C43A  1    0.414044    0.112384    0.442282    41.00000    0.17625    0.21176 =
         0.17202   -0.01277    0.01150   -0.01579
AFIX  23
H43A  2    0.407744    0.002040    0.424589    41.00000   -1.20000
H43B  2    0.467578    0.128914    0.463401    41.00000   -1.20000
AFIX   0
C44A  1    0.365146    0.133088    0.485337    41.00000    0.18500    0.22346 =
         0.18747   -0.02413    0.01192   -0.01394
AFIX  23
H44A  2    0.369387    0.246056    0.500633    41.00000   -1.20000
H44B  2    0.382814    0.058546    0.519623    41.00000   -1.20000
AFIX   0
C45A  1    0.281929    0.094805    0.452462    41.00000    0.18342    0.21981 =
         0.18073   -0.02225    0.01239   -0.00934
AFIX  23
H45A  2    0.277526   -0.013498    0.433245    41.00000   -1.20000
H45B  2    0.250756    0.096112    0.480668    41.00000   -1.20000
AFIX   0
C46A  1    0.257237    0.228800    0.405750    41.00000    0.16334    0.21220 =
         0.16342   -0.02694    0.00748   -0.01596
AFIX  23
H46A  2    0.266298    0.337469    0.424668    41.00000   -1.20000
H46B  2    0.203203    0.218410    0.385128    41.00000   -1.20000
AFIX   0
C47A  1    0.304665    0.206284    0.361153    41.00000    0.15802    0.20979 =
         0.16154   -0.02007    0.00404   -0.01110
AFIX  23
H47A  2    0.299687    0.093361    0.345792    41.00000   -1.20000
H47B  2    0.286916    0.281397    0.327051    41.00000   -1.20000
AFIX   0
C48A  1    0.386978    0.242628    0.393678    41.00000    0.16519    0.21150 =
         0.16556   -0.01472    0.00827   -0.01307
AFIX  23
H48A  2    0.391484    0.352304    0.411858    41.00000   -1.20000
H4B   2    0.417863    0.239370    0.365276    41.00000   -1.20000
AFIX   0
PART 0
PART 2 -41.0
C37B  1    0.630945    0.011337    0.524086   -41.00000    0.18201    0.13871 =
         0.15521    0.00129    0.03838    0.03147
AFIX  23
H37C  2    0.621620   -0.103860    0.532208   -41.00000   -1.20000
H37D  2    0.609507    0.081108    0.549797   -41.00000   -1.20000
AFIX   0
C38B  1    0.594464    0.051291    0.458233   -41.00000    0.17131    0.13624 =
         0.14142    0.01243    0.03932    0.02017
AFIX  23
H38C  2    0.539701    0.033418    0.448476   -41.00000   -1.20000
H38D  2    0.614993   -0.020819    0.432633   -41.00000   -1.20000
AFIX   0
C39B  1    0.610778    0.230253    0.446861   -41.00000    0.16324    0.13166 =
         0.13216    0.01290    0.04549    0.02166
AFIX  23
H39C  2    0.589740    0.255227    0.404061   -41.00000   -1.20000
H39D  2    0.585871    0.301798    0.469686   -41.00000   -1.20000
AFIX   0
C40B  1    0.694840    0.265375    0.465074   -41.00000    0.14933    0.13588 =
         0.12743    0.01626    0.05793    0.01398
AFIX  23
H40C  2    0.703725    0.381175    0.457493   -41.00000   -1.20000
H40D  2    0.719908    0.197488    0.441271   -41.00000   -1.20000
AFIX   0
C41B  1    0.727289    0.227063    0.531689   -41.00000    0.15680    0.14304 =
         0.13543    0.01765    0.05060    0.01789
AFIX  23
H41C  2    0.780972    0.256818    0.545275   -41.00000   -1.20000
H41D  2    0.699962    0.287708    0.555773   -41.00000   -1.20000
AFIX   0
C42B  1    0.717102    0.042967    0.537301   -41.00000    0.16301    0.14219 =
         0.14073    0.00825    0.04771    0.03428
AFIX  23
H42C  2    0.743547    0.005562    0.577921   -41.00000   -1.20000
H42D  2    0.737598   -0.016390    0.508416   -41.00000   -1.20000
AFIX   0
C43B  1    0.451145    0.257120    0.404532   -41.00000    0.16642    0.19674 =
         0.16098   -0.00496    0.01580   -0.01379
AFIX  23
H43C  2    0.498912    0.197540    0.410067   -41.00000   -1.20000
H43D  2    0.451873    0.352793    0.378950   -41.00000   -1.20000
AFIX   0
C44B  1    0.385104    0.145103    0.373890   -41.00000    0.16454    0.20635 =
         0.16573   -0.01098    0.00870   -0.01162
AFIX  23
H44C  2    0.389204    0.111848    0.334195   -41.00000   -1.20000
H44D  2    0.385744    0.045913    0.398070   -41.00000   -1.20000
AFIX   0
C45B  1    0.311667    0.240105    0.367501   -41.00000    0.15968    0.21329 =
         0.16156   -0.01945    0.00492   -0.01063
AFIX  23
H45C  2    0.310138    0.335333    0.341243   -41.00000   -1.20000
H45D  2    0.268429    0.169331    0.348852   -41.00000   -1.20000
AFIX   0
C46B  1    0.305696    0.298152    0.428663   -41.00000    0.17155    0.21675 =
         0.17297   -0.02028    0.01017   -0.01381
AFIX  23
H46C  2    0.257825    0.356982    0.423603   -41.00000   -1.20000
H46D  2    0.305709    0.202630    0.454481   -41.00000   -1.20000
AFIX   0
C47B  1    0.371362    0.411123    0.458757   -41.00000    0.17134    0.20577 =
         0.16726   -0.02026    0.01919   -0.02521
AFIX  23
H47C  2    0.370840    0.509480    0.434181   -41.00000   -1.20000
H47D  2    0.367498    0.445521    0.498399   -41.00000   -1.20000
AFIX   0
C48B  1    0.443840    0.313989    0.464975   -41.00000    0.17484    0.20772 =
         0.16902   -0.01503    0.01302   -0.01991
AFIX  23
H48C  2    0.487424    0.382915    0.484449   -41.00000   -1.20000
H48D  2    0.444212    0.218087    0.490696   -41.00000   -1.20000
PART 0
AFIX   0
HKLF 4


REM  exp_93_a.res in P2(1)/c
REM R1 =  0.1134 for    5559 Fo > 4sig(Fo)  and  0.1268 for all    6831 data
REM    616 parameters refined using    522 restraints

END

WGHT      0.2000      0.0000

REM Highest difference peak  1.048,  deepest hole -0.642,  1-sigma level  0.097
Q1    1   0.2705  0.4300  0.4318  11.00000  0.05    1.05
Q2    1   0.3178  0.3884  0.3629  11.00000  0.05    0.76
Q3    1   0.7612  0.4291  0.5506  11.00000  0.05    0.72
Q4    1   0.2363  0.0935  0.4339  11.00000  0.05    0.60
Q5    1   0.4035  0.3903  0.4176  11.00000  0.05    0.56
Q6    1   0.7414  0.1148  0.5386  11.00000  0.05    0.49
Q7    1   0.3947  0.5256  0.4736  11.00000  0.05    0.47
Q8    1   0.2983  0.1404  0.4074  11.00000  0.05    0.40
Q9    1   0.6973  0.1999  0.4699  11.00000  0.05    0.33
Q10   1   0.3989  0.3863  0.4659  11.00000  0.05    0.32
Q11   1   0.6568  0.0780  0.4905  11.00000  0.05    0.31
Q12   1   0.7037  0.3312  0.4387  11.00000  0.05    0.31
Q13   1   0.5349  0.2110  0.4890  11.00000  0.05    0.30
Q14   1   0.6294  0.0866  0.4385  11.00000  0.05    0.29
Q15   1   0.5969  0.0082  0.5087  11.00000  0.05    0.28
Q16   1   0.6953  0.3413  0.4935  11.00000  0.05    0.27
Q17   1   0.2614 -0.1580  0.2422  11.00000  0.05    0.25
Q18   1   0.6754  0.3165  0.4790  11.00000  0.05    0.24
Q19   1   0.4910 -0.2478  0.2644  11.00000  0.05    0.24
Q20   1   0.0685  0.1071  0.3114  11.00000  0.05    0.22
Q21   1   0.7242 -0.1615  0.3386  11.00000  0.05    0.22
Q22   1   0.8193 -0.1101  0.4180  11.00000  0.05    0.22
Q23   1   0.6004 -0.1038  0.2461  11.00000  0.05    0.21
Q24   1   0.9039  0.0264  0.4869  11.00000  0.05    0.21
Q25   1   0.1199  0.0575  0.2614  11.00000  0.05    0.20
Q26   1   0.3635  0.0581  0.3657  11.00000  0.05    0.20
Q27   1   0.5382 -0.2727  0.2998  11.00000  0.05    0.20
Q28   1   0.5295  0.1206  0.4253  11.00000  0.05    0.20
Q29   1   0.0412  0.3079  0.3428  11.00000  0.05    0.19
Q30   1   0.0997  0.3646  0.2909  11.00000  0.05    0.19
Q31   1   0.0391  0.4378  0.3647  11.00000  0.05    0.19
Q32   1   0.3782 -0.3121  0.1658  11.00000  0.05    0.19
Q33   1   0.6395 -0.1935  0.5516  11.00000  0.05    0.19
Q34   1   0.5918 -0.1087  0.3149  11.00000  0.05    0.19
Q35   1   0.3106  0.3903  0.4851  11.00000  0.05    0.18
Q36   1   0.9064  0.1838  0.4922  11.00000  0.05    0.18
Q37   1   0.4484  0.4528  0.4002  11.00000  0.05    0.18
Q38   1   0.7645  0.1490  0.3482  11.00000  0.05    0.18
Q39   1   0.2463 -0.1933  0.2866  11.00000  0.05    0.18
Q40   1   0.6005  0.1094  0.3514  11.00000  0.05    0.17
Q41   1   0.2694  0.0041  0.1888  11.00000  0.05    0.17
Q42   1   0.4618  0.4488  0.4246  11.00000  0.05    0.17
Q43   1   0.4898 -0.2800  0.3208  11.00000  0.05    0.17
Q44   1   0.8120 -0.3576  0.5017  11.00000  0.05    0.17
Q45   1   0.6127  0.0537  0.3315  11.00000  0.05    0.17
Q46   1   0.3564 -0.4355  0.1853  11.00000  0.05    0.17
Q47   1   0.2193  0.5814  0.5690  11.00000  0.05    0.17
Q48   1   0.7731 -0.1085  0.3803  11.00000  0.05    0.16
Q49   1   0.1912  0.5353  0.5107  11.00000  0.05    0.16
Q50   1   0.6050  0.0307  0.2319  11.00000  0.05    0.16
;
_shelx_res_checksum   16866

_shelx_hkl_file
;
   0   0   2  325.43   15.92
   0   0   3   -0.41    1.52
   0   0  -4 1926.17   62.67
   0   0   4 2049.64   46.06
   0   0   5    0.24    0.51
   0   0  -5    1.26    4.09
   0   0   5    1.49    1.62
   0   0   6    7.64    1.09
   0   0   6   10.77    2.65
   0   0  -6   11.14    5.24
   0   0   7    1.00    1.12
   0   0   7   -0.06    0.84
   0   0  -7   -1.36    3.08
   0   0  -8   24.42    1.82
   0   0   8   23.20    2.07
   0   0   8   21.41    3.56
   0   0  -8   21.08    7.79
   0   0   9   -0.20    0.62
   0   0   9    0.07    0.96
   0   0  -9   -2.15    4.94
   0   0  -9    0.64    0.54
   0   0  10  187.89    7.32
   0   0 -10  189.18    6.40
   0   0 -11   -0.14    0.59
   0   0  11    0.80    0.69
   0   0 -12  244.89    8.17
   0   0  12  273.20    9.90
   0   0  13   -0.21    0.83
   0   0  14   33.49    3.77
   0   0  15   -0.12    0.79
   0   0  15   -0.21    0.52
   0   0  16    3.67    1.49
   0   0  17    0.44    0.85
   0   0  18    5.26    0.86
   0   0  18    4.98    1.59
   0   0  19    0.35    0.44
   0   0  19   -0.66    0.38
   0   0  20   17.22    1.26
   0   0  20   13.70    2.67
   0   0  20   13.94    1.13
   0   0  21   -0.37    0.38
   0   0  21   -0.32    0.49
   0   0  22   16.04    1.70
   0   0  23    0.42    0.55
   0   0  24    1.32    0.47
   0   0  24    0.86    0.63
   0   0  25   -0.21    0.43
   0   0  25   -0.45    0.44
   0   0  26   -0.40    0.35
   0   0  26    0.32    0.36
   0   0  27    0.64    0.29
   0   0  27    0.21    0.31
   0   1   0    0.23    0.94
   0   1   1  125.71    9.68
   0  -1  -1  130.68    9.98
   0   1  -2  116.32    8.98
   0  -1  -2  115.27   10.91
   0   1   2  120.93   11.05
   0  -1  -3  106.33   11.90
   0   1   3  105.06   11.82
   0   1  -3  113.00   11.38
   0   1  -3  112.13   11.96
   0   1   4 1043.29   44.89
   0  -1  -4 1134.94   47.23
   0   1   5    0.67    1.73
   0   1   5    0.10    0.43
   0   1  -5    0.24    1.22
   0   1  -5    1.54    2.94
   0  -1   5   -0.36    0.54
   0  -1   6   -0.13    0.44
   0   1   6    3.45    4.36
   0   1  -6    0.09    1.09
   0   1   6   -0.25    0.48
   0   1  -6   -0.73    1.71
   0   1   7   32.08    2.23
   0   1  -7   30.73    8.78
   0   1   7   24.69    7.51
   0  -1  -7   38.13   10.31
   0  -1   7   29.58    2.17
   0  -1   8    2.69    0.57
   0   1  -8    2.48    2.96
   0  -1  -8    5.18    4.32
   0  -1   8    3.43    0.97
   0   1   8    2.19    0.90
   0  -1   9    5.99    1.22
   0   1   9    6.66    1.30
   0  -1   9    7.51    0.89
   0   1  -9    8.54    5.38
   0   1  10   23.72    2.42
   0  -1  10   22.68    2.44
   0  -1  10   29.86    1.80
   0  -1 -10   26.44    2.65
   0   1  11    0.30    0.76
   0  -1 -11    2.46    1.17
   0  -1  11    1.95    0.46
   0  -1  11    2.41    1.14
   0   1  12  239.39    9.21
   0  -1  12  238.52    9.33
   0  -1 -12  238.66    9.09
   0  -1 -13   -0.14    0.72
   0   1  13   -0.04    0.74
   0  -1  13    0.03    0.89
   0  -1 -14  109.43    6.29
   0   1  14  120.75    6.92
   0  -1  14  119.83    6.99
   0  -1  15   17.59    2.71
   0  -1 -15   14.37    2.32
   0   1  15   17.53    2.85
   0  -1 -16   22.22    2.88
   0  -1  16   25.56    3.44
   0   1  16   22.62    3.14
   0   1  17    0.06    1.02
   0  -1  17    0.32    0.91
   0   1  18    2.44    1.29
   0  -1  18    2.25    1.39
   0  -1  18    1.51    0.63
   0   1  18    1.22    0.52
   0   1  19   28.40    3.64
   0  -1  19   33.78    2.36
   0  -1  19   28.45    3.77
   0   1  19   31.12    1.83
   0  -1  19   35.51    2.04
   0   1  20    0.26    0.43
   0  -1  20    0.49    0.50
   0  -1  21   18.48    1.48
   0   1  21   16.05    1.37
   0   1  22    0.16    0.40
   0  -1  22   -0.01    0.45
   0  -1  22    0.34    0.62
   0   1  22   -0.25    0.47
   0  -1  23    1.78    0.64
   0   1  23    2.79    0.60
   0  -1  23    3.51    0.65
   0  -1  23    2.97    0.88
   0   1  23    3.10    0.77
   0   1  23    2.83    0.75
   0  -1  24    0.30    0.54
   0  -1  24   -0.11    0.40
   0   1  24    0.35    0.37
   0   1  24    1.18    0.61
   0   1  24    0.56    0.46
   0  -1  24    0.96    0.47
   0  -1  25    0.38    0.36
   0  -1  25   -0.04    0.35
   0   1  25    0.83    0.48
   0   1  25    0.60    0.42
   0  -1  25    0.10    0.43
   0   1  26    1.54    0.45
   0  -1  26    1.11    0.47
   0  -1  26    0.88    0.33
   0  -1  26    1.27    0.38
   0   1  26    0.80    0.40
   0   1  27    0.23    0.25
   0  -1  27    0.23    0.26
   0   2   0 4072.85   89.05
   0  -2   0 4038.28   71.37
   0  -2   1   30.84    2.28
   0  -2  -1   37.59    2.72
   0   2   1   25.00    5.34
   0   2   2 1224.56   45.08
   0  -2   2 1212.33   25.31
   0  -2  -2 1347.46   49.30
   0  -2  -2 1324.21   25.74
   0  -2  -3  677.85   35.16
   0  -2   3  635.47   15.14
   0   2   3  646.28   33.74
   0  -2  -3  647.47   14.79
   0   2   4   36.69    8.44
   0  -2  -4   34.43    2.36
   0  -2  -4   41.91    9.11
   0   2  -4   35.66    8.84
   0  -2  -5  390.61   29.78
   0   2  -5  441.06   31.78
   0   2   5  385.09    8.45
   0  -2   5  379.05    8.60
   0   2   5  370.37   28.85
   0  -2   6    8.34    1.11
   0   2  -6    8.36    3.80
   0  -2  -6   10.70    5.70
   0   2  -6    7.44    3.95
   0   2   6    7.92    1.03
   0   2   6   10.18    4.93
   0   2  -6   10.01    5.00
   0   2  -7    1.46    2.72
   0  -2  -7    1.87    3.35
   0   2   7    2.71    3.83
   0   2   7    1.50    0.58
   0  -2   7    1.73    0.75
   0   2  -7    3.81    3.84
   0   2  -7    0.44    2.01
   0   2  -8    5.21    2.58
   0   2   8    6.18    1.19
   0   2  -8    1.84    2.21
   0   2  -8    6.54    4.39
   0  -2   8    4.88    1.01
   0   2  -9  118.11   18.56
   0   2  -9  109.45   16.33
   0  -2   9  120.13    5.21
   0   2   9  122.10    5.30
   0  -2  10   57.28    3.77
   0   2  10   57.79    3.81
   0   2  11   45.36    3.55
   0  -2  11   45.12    3.51
   0  -2 -11   44.97    4.05
   0   2  12   55.06    4.13
   0  -2  12   53.13    4.06
   0  -2 -12   55.40    4.65
   0   2  13   42.42    3.83
   0  -2  13   43.37    3.82
   0  -2 -13   41.10    4.04
   0   2  14    2.97    1.08
   0  -2 -14    2.70    1.40
   0  -2  14    2.62    1.02
   0  -2  15   -0.39    0.76
   0   2  15   -0.45    0.86
   0  -2 -15   -0.24    0.76
   0  -2  16   71.66    5.65
   0  -2 -16   60.24    5.24
   0   2  16   66.95    5.29
   0  -2  17   33.62    3.91
   0   2  17   28.13    3.41
   0   2  17   34.10    1.85
   0  -2 -17   27.25    3.54
   0  -2  18   25.56    3.53
   0   2  18   24.59    3.32
   0  -2 -18   22.50    3.20
   0   2  18   30.35    1.80
   0  -2  18   30.35    2.17
   0   2  19   52.55    2.52
   0  -2  19   59.84    3.02
   0  -2  19   53.83    2.96
   0   2  20   25.45    1.84
   0   2  20   26.76    1.90
   0  -2  20   31.01    2.23
   0  -2  21   25.53    1.95
   0   2  21   23.07    1.61
   0   2  21   20.64    1.58
   0  -2  21   26.86    1.95
   0   2  22    2.52    0.63
   0  -2  22    3.91    0.82
   0   2  22    2.54    0.62
   0  -2  22    3.76    0.85
   0   2  22    3.21    0.70
   0   2  23    0.47    0.41
   0   2  23   -0.50    0.47
   0  -2  23   -0.46    0.53
   0  -2  23    0.20    0.52
   0   2  23    0.17    0.29
   0   2  23    0.75    0.49
   0   2  24    0.33    0.36
   0  -2  24    0.40    0.42
   0   2  24    0.30    0.26
   0  -2  24   -0.74    0.45
   0   2  24   -0.06    0.37
   0   2  25   -0.27    0.28
   0  -2  25   -0.96    0.46
   0  -2  25    0.19    0.41
   0   2  25   -0.29    0.34
   0  -2  26    1.12    0.38
   0  -2  26    0.47    0.30
   0   2  26    0.18    0.26
   0   2  26    1.25    0.36
   0   2  27    0.52    0.22
   0   3   0   -0.83    0.98
   0  -3   1   82.04    4.93
   0   3   1   74.61    9.84
   0   3  -1   73.45    8.35
   0   3   2  559.00   30.63
   0   3  -2  501.40   23.11
   0  -3   2  555.21   15.62
   0  -3  -2  550.08   15.30
   0   3   3   11.66    4.96
   0  -3   3    8.36    2.00
   0  -3  -3    8.46    1.64
   0   3   4   84.95   13.04
   0  -3  -4   96.69    5.55
   0  -3   4   82.37    5.40
   0  -3  -4  102.66   15.71
   0   3   5    7.00    4.33
   0   3  -5    6.03    4.33
   0  -3  -5    7.65    4.87
   0  -3  -5    8.78    1.83
   0  -3  -6  250.59   26.56
   0  -3  -6  259.07    9.94
   0   3   6  230.46   24.56
   0   3  -6  241.50   24.48
   0   3  -7  719.34   41.94
   0  -3  -7  751.28   19.78
   0  -3  -8   21.30    2.75
   0  -3   8   19.45    1.79
   0  -3   9    7.19    1.27
   0   3   9    7.16    1.12
   0  -3  -9    6.65    1.72
   0  -3 -10   16.57    2.72
   0  -3  10   15.32    1.87
   0   3  10   15.48    1.79
   0  -3 -10   16.67    2.57
   0   3  11   74.89    4.37
   0  -3 -11   82.00    6.23
   0  -3  11   72.53    4.41
   0  -3  12   23.55    2.61
   0  -3 -12   26.43    3.79
   0   3  12   25.01    2.58
   0   3  13    0.42    0.58
   0  -3  13    0.33    0.56
   0  -3 -13    0.71    1.00
   0  -3 -14   35.23    4.48
   0   3  14   32.92    3.21
   0  -3  14   33.47    3.29
   0   3  15    2.72    1.01
   0  -3 -15    3.42    1.68
   0  -3  15    3.12    1.22
   0   3  16    2.30    0.61
   0  -3 -16    1.06    1.31
   0   3  17   45.31    2.36
   0  -3  17   41.58    2.23
   0  -3  18    5.60    1.02
   0   3  18    5.47    0.96
   0  -3 -18    4.67    1.50
   0   3  19   -0.13    0.49
   0  -3 -19    0.44    0.86
   0  -3  19    1.27    0.69
   0  -3  19    0.74    0.49
   0  -3  20    0.15    0.53
   0  -3  20    1.07    0.57
   0   3  20    0.69    0.63
   0   3  21    0.30    0.51
   0   3  21   -0.15    0.35
   0   3  21    0.13    0.45
   0  -3  21    0.68    0.68
   0  -3  21    0.44    0.42
   0   3  22    2.83    0.53
   0   3  22    4.44    0.73
   0  -3  22    4.77    1.03
   0  -3  22    3.67    0.67
   0   3  22    3.79    0.72
   0  -3  23    0.32    0.40
   0   3  23    0.03    0.37
   0  -3  23   -0.12    0.51
   0   3  23    0.30    0.32
   0   3  23   -0.16    0.25
   0  -3  24    3.87    0.72
   0   3  24    4.41    0.59
   0   3  24    3.67    0.48
   0   3  24    3.78    0.54
   0  -3  24    3.80    0.54
   0   3  25    1.24    0.35
   0   3  25    1.19    0.25
   0  -3  25    0.73    0.40
   0   3  26    0.07    0.18
   0  -3  26    0.07    0.26
   0  -4   0   92.71    6.49
   0  -4   1   56.33    5.15
   0  -4  -1   55.90    3.30
   0  -4  -1   48.71    4.87
   0  -4   2  131.42    8.07
   0  -4   3  262.80   11.91
   0  -4   4  122.75    7.58
   0  -4  -4  114.36    7.21
   0  -4  -5  206.61    9.99
   0  -4  -6  151.04    8.50
   0  -4  -7   51.52    4.94
   0  -4  -7   50.02    4.45
   0  -4  -8   32.88    4.02
   0  -4  -8   29.85    3.55
   0  -4  -9   36.58    4.29
   0  -4  -9   31.91    3.96
   0  -4 -10    2.06    1.25
   0  -4 -11    5.00    1.78
   0  -4 -12   44.99    5.36
   0  -4 -13    0.53    1.53
   0  -4 -14    5.31    2.48
   0  -4 -15    1.61    1.60
   0   4  15    1.04    0.41
   0   4  15    0.45    0.40
   0   4  15    1.45    0.59
   0  -4  16    7.45    1.08
   0   4  16    7.21    0.91
   0   4  16    9.37    1.08
   0   4  16    6.63    0.87
   0  -4 -16    8.63    2.60
   0   4  17    9.43    1.01
   0   4  17    8.94    0.95
   0  -4 -17    8.50    2.52
   0   4  17    8.63    0.90
   0  -4  17    9.84    1.28
   0   4  17   10.96    1.22
   0  -4  18   16.36    1.58
   0   4  18   19.19    1.65
   0   4  18   16.19    1.31
   0   4  18   13.93    1.12
   0   4  19    0.16    0.41
   0   4  19    0.07    0.50
   0  -4  19    0.03    0.50
   0  -4  20   10.24    1.22
   0   4  20    8.41    0.90
   0  -4  21    4.93    0.94
   0   4  21    4.46    0.66
   0   4  22    0.16    0.29
   0  -4  22    0.47    0.48
   0   4  22    0.53    0.31
   0  -4  23    3.61    0.70
   0   4  23    3.38    0.50
   0   4  23    2.47    0.39
   0   4  24    0.63    0.28
   0  -4  24    0.43    0.34
   0   4  24    0.91    0.27
   0   4  24    0.52    0.23
   0   4  25    0.11    0.16
   0   4  25    0.12    0.14
   0  -4  25    0.21    0.29
   0  -5   0    1.32    1.97
   0  -5  -1   35.49    4.70
   0  -5   1   36.27    4.92
   0  -5  -2   31.49    4.60
   0  -5   2   31.08    4.80
   0  -5   3  107.53    8.45
   0  -5  -3  113.18    6.10
   0  -5  -4   19.16    2.55
   0  -5   4   15.41    3.20
   0  -5  -5    4.08    1.37
   0  -5  -6    8.63    2.27
   0  -5  -7   26.55    3.45
   0  -5  -8    4.56    1.70
   0  -5  -9    0.60    1.26
   0  -5 -10    3.36    1.66
   0  -5 -11    1.33    1.10
   0   5  12  124.88    4.09
   0   5  12  106.03    3.30
   0  -5 -12  117.26    4.63
   0  -5 -12  118.24    8.94
   0   5  12  120.35    3.96
   0   5  13  215.80    5.94
   0  -5 -13  237.18    7.12
   0  -5 -13  234.14   13.44
   0  -5  13  223.60    5.86
   0   5  13  210.65    5.52
   0   5  13  224.86    6.19
   0   5  14  132.53    4.36
   0  -5  14  136.48    4.47
   0  -5 -14  151.92   11.06
   0   5  14  145.16    4.61
   0  -5 -14  146.74    5.50
   0   5  15    0.24    0.42
   0  -5 -15    0.53    1.85
   0  -5  15    0.53    0.48
   0  -5 -15    0.44    0.90
   0   5  15   -0.01    0.49
   0   5  16    4.06    0.92
   0  -5 -16    2.86    1.00
   0   5  16    0.49    0.41
   0  -5  16    0.76    0.53
   0   5  17   11.09    1.01
   0  -5  17   12.48    1.29
   0   5  17   13.40    1.14
   0   5  18    0.14    0.32
   0  -5  18    1.09    0.63
   0   5  18    0.63    0.37
   0  -5  19    4.89    0.83
   0   5  19    4.27    0.64
   0  -5  20    5.09    0.83
   0   5  20    3.88    0.66
   0   5  20    4.55    0.55
   0  -5  21    5.48    0.80
   0   5  21    5.18    0.65
   0  -5  22    0.76    0.37
   0   5  22   -0.19    0.28
   0   5  23    0.20    0.19
   0   5  23    0.76    0.28
   0  -5  23    0.20    0.31
   0  -5  24    0.64    0.27
   0   5  24    0.82    0.22
   0   5  24    0.59    0.17
   0  -6   0   18.64    4.54
   0  -6   1   42.25    6.01
   0  -6  -1   40.29    5.85
   0  -6  -2    4.38    2.80
   0  -6   2    4.24    2.23
   0  -6   3    3.10    2.27
   0  -6  -3    4.55    2.37
   0  -6  -4   17.19    3.70
   0  -6  -5  126.11    9.89
   0  -6  -6   -0.44    1.74
   0   6   7   53.76    2.35
   0  -6  -7   47.26    2.78
   0  -6  -7   50.08    5.06
   0   6   8  110.20    3.58
   0  -6  -8  112.37    7.66
   0  -6  -8  103.84    4.44
   0   6   8  120.81    3.90
   0  -6   8   95.20    3.62
   0  -6  -8  108.39    3.92
   0  -6  -9   11.21    2.69
   0   6   9   11.14    1.15
   0   6   9   12.53    1.29
   0  -6  -9   10.09    1.14
   0  -6  -9   10.48    1.48
   0  -6 -10   59.35    2.78
   0   6  10   63.54    2.74
   0   6  10   67.59    3.06
   0  -6 -10   56.34    3.36
   0  -6 -11    0.98    1.01
   0  -6 -11    1.80    0.81
   0   6  11    1.70    0.70
   0   6  11    1.80    0.70
   0  -6 -11    1.47    0.56
   0  -6 -12    1.38    0.87
   0  -6 -12   -0.54    0.89
   0   6  12   -0.29    0.53
   0   6  12   -0.19    0.52
   0   6  13   12.32    1.27
   0  -6 -13   10.05    1.61
   0   6  13   11.28    1.23
   0  -6 -14   -0.59    0.93
   0   6  14    1.05    0.54
   0   6  14    0.82    0.51
   0   6  15    2.81    0.72
   0  -6 -15    2.87    0.98
   0   6  15    3.67    0.83
   0  -6 -16    3.01    0.91
   0   6  16    2.14    0.56
   0   6  16    2.61    0.66
   0   6  16    2.19    0.63
   0   6  17    5.46    0.73
   0   6  17    6.45    0.78
   0   6  17    5.32    0.72
   0  -6  18    1.33    0.44
   0   6  18    1.74    0.50
   0   6  18    0.94    0.38
   0   6  19    7.93    0.78
   0  -6  19    7.23    0.73
   0   6  19    8.39    0.69
   0   6  19    7.59    0.65
   0  -6  20    0.37    0.27
   0   6  20    0.99    0.30
   0   6  20    0.27    0.17
   0  -6  21    8.30    0.63
   0   6  21    9.57    0.62
   0   6  21    9.38    0.76
   0   6  22    1.00    0.27
   0   6  22    0.74    0.17
   0  -7   0    0.34    0.63
   0  -7   0    1.47    1.92
   0  -7   0   -0.01    0.58
   0  -7  -1   10.56    1.16
   0  -7  -1    8.34    2.79
   0  -7   1    7.90    2.60
   0  -7   1    8.95    1.05
   0  -7   1    9.83    1.26
   0  -7  -1   10.58    1.34
   0  -7  -2   11.42    3.28
   0  -7  -2    9.60    1.31
   0  -7   2    7.17    0.91
   0  -7  -2    9.72    1.17
   0  -7   2    8.83    2.77
   0  -7  -2    8.10    1.10
   0  -7   2    8.89    1.30
   0  -7   3    5.36    0.79
   0  -7  -3    5.12    1.05
   0  -7   3    4.44    0.96
   0  -7  -3    6.70    1.15
   0  -7  -3    5.79    2.49
   0  -7  -3    5.54    0.95
   0  -7   4   81.22    3.63
   0  -7  -4   81.02    3.57
   0  -7  -4   90.79    3.96
   0   7   4   82.95    2.71
   0  -7   4   79.25    3.02
   0  -7  -4   86.43    8.50
   0  -7  -4   81.09    3.50
   0   7   4   74.49    2.49
   0   7   5  219.64    5.31
   0   7   5  226.13    5.56
   0  -7   5  210.35    6.51
   0  -7  -5  217.32    6.76
   0  -7  -5  228.20    6.49
   0  -7   6    6.58    1.01
   0  -7  -6    9.23    3.05
   0  -7  -6    7.27    1.36
   0  -7  -6    6.67    1.08
   0   7   6    8.29    0.94
   0   7   6    7.29    0.88
   0  -7  -6    8.45    1.27
   0   7   7   35.46    1.91
   0   7   7   31.86    1.74
   0  -7  -7   32.19    2.11
   0  -7   7   28.71    2.08
   0  -7  -7   34.45    4.96
   0  -7  -7   30.81    2.32
   0   7   8    0.05    0.45
   0  -7  -8    1.14    1.97
   0  -7  -8    0.17    0.59
   0   7   8   -0.14    0.41
   0  -7  -8    0.50    0.54
   0  -7   8   -0.26    0.49
   0   7   9    2.66    0.72
   0  -7  -9    2.75    1.00
   0  -7   9    1.14    0.55
   0  -7  -9    2.20    0.68
   0   7   9    2.43    0.58
   0  -7 -10   25.08    2.20
   0  -7 -10   27.34    1.85
   0   7  10   30.90    1.80
   0   7  10   31.25    1.93
   0  -7 -11   -0.07    0.42
   0   7  11   -0.27    0.55
   0  -7 -11    0.00    0.64
   0   7  11    1.03    0.62
   0   7  12   14.86    1.26
   0  -7 -12   13.99    1.64
   0   7  12   15.66    1.39
   0  -7 -12   13.99    1.25
   0  -7 -13    2.43    0.87
   0   7  13    2.94    0.78
   0   7  13    1.75    0.56
   0   7  14    1.54    0.57
   0  -7 -14    1.47    0.78
   0   7  14    2.75    0.62
   0  -7 -15    0.12    0.73
   0   7  15   -0.16    0.21
   0   7  15    0.72    0.43
   0   7  16    0.33    0.20
   0  -7 -16   -0.23    0.60
   0   7  16    0.22    0.31
   0   7  17    3.61    0.50
   0  -7 -17    4.11    0.81
   0   7  17    2.61    0.35
   0   7  17    2.39    0.42
   0   7  18    0.17    0.19
   0   7  18   -0.07    0.24
   0   7  18    0.27    0.18
   0  -7 -18    0.38    0.44
   0   7  19    0.28    0.16
   0   7  19    0.20    0.22
   0   7  19    0.04    0.13
   0   7  20    0.41    0.19
   0  -8   0   21.36    1.68
   0  -8   0   21.30    1.76
   0  -8  -1    6.18    1.03
   0  -8   1    4.22    0.82
   0  -8  -1    4.42    0.89
   0  -8   1    3.92    0.89
   0  -8  -2    1.34    0.58
   0  -8  -2    0.87    0.51
   0  -8   2    1.02    0.50
   0  -8  -2    0.38    0.62
   0  -8   2    0.91    0.48
   0  -8  -3   -0.48    0.55
   0  -8  -3    0.42    0.61
   0  -8   3    0.75    0.62
   0  -8  -3    0.50    0.43
   0  -8  -4   17.52    1.49
   0  -8  -4   19.06    1.69
   0  -8  -4   17.89    1.47
   0  -8   4   16.79    1.55
   0  -8   5    2.69    0.77
   0  -8  -5    3.03    0.74
   0  -8  -5    2.80    0.82
   0  -8  -5    3.37    0.85
   0  -8  -6    0.43    0.69
   0  -8   6   -0.19    0.61
   0  -8  -6    0.69    0.61
   0  -8  -6    0.86    0.46
   0  -8  -7   36.12    2.33
   0  -8  -7   39.12    2.14
   0  -8   7   37.46    2.23
   0  -8  -8    0.97    0.47
   0  -8   8    0.96    0.53
   0   8   8    1.66    0.44
   0  -8  -8    0.81    0.51
   0  -8   8    1.66    0.53
   0  -8  -9    0.92    0.59
   0  -8   9    0.43    0.44
   0  -8  -9    0.95    0.56
   0   8   9    0.28    0.36
   0   8  10    0.25    0.32
   0  -8  10    0.17    0.38
   0  -8 -10    0.03    0.52
   0  -8 -11    1.38    0.57
   0   8  12    0.33    0.29
   0   8  12    1.03    0.37
   0  -8 -12    0.60    0.49
   0  -8 -13    7.78    0.94
   0   8  13    6.36    0.69
   0   8  14    2.64    0.40
   0  -8 -14    3.28    0.63
   0   8  15    4.58    0.49
   0  -8 -15    7.35    0.85
   0   8  16    0.74    0.21
   0  -8 -16    2.29    0.49
   0   8  17    0.11    0.11
   0  -9   0    0.22    0.38
   0  -9  -1    0.76    0.45
   0  -9   1    2.10    0.65
   0  -9   2    2.52    0.63
   0  -9  -2    2.68    0.69
   0  -9   3    1.49    0.59
   0  -9  -3    0.97    0.54
   0  -9  -4    3.73    0.70
   0  -9   4    4.04    0.71
   0  -9   4    4.54    0.74
   0  -9  -4    4.63    0.64
   0  -9   5    1.75    0.56
   0  -9  -5    1.56    0.53
   0  -9   5    2.06    0.54
   0  -9   6    5.59    0.78
   0  -9  -6    5.33    0.73
   0  -9   6    5.73    0.72
   0   9   7   11.16    0.62
   0  -9  -7   12.00    1.00
   0  -9   7   10.56    0.97
   0  -9   7   12.28    0.90
   0  -9   8    1.49    0.48
   0   9   8    0.97    0.25
   0  -9  -8    1.06    0.34
   0  -9  -9   -0.16    0.34
   0   9   9    0.23    0.17
   0  -9   9    0.48    0.34
   0  -9 -10    1.20    0.39
   0   9  10    0.73    0.22
   0   9  10    0.57    0.24
   0   9  11    1.90    0.27
   0  -9 -11    1.94    0.42
   0   9  11    1.83    0.26
   0  -9 -12    1.72    0.33
   0   9  12    1.75    0.22
   0  -9 -13    4.32    0.46
   0 -10   0    0.10    0.30
   0 -10   1    3.71    0.47
   0 -10  -1    3.32    0.46
   0 -10  -2    5.86    0.55
   0 -10   2    6.17    0.55
   0 -10   3   17.31    0.89
   0 -10  -3   14.25    0.79
   0 -10  -4    2.18    0.28
   0  10   5    0.05    0.18
  -1   0  28    1.52    0.31
  -1   0  27    0.11    0.26
  -1   0  27   -0.23    0.32
  -1   0  26    3.15    0.57
  -1   0  26    4.15    0.77
  -1   0  25   -0.29    0.50
  -1   0  25   -0.19    0.45
  -1   0  24   15.39    1.53
  -1   0  24   13.10    1.27
  -1   0  23   -1.45    0.68
  -1   0  23   -0.08    0.54
  -1   0  22   57.60    2.38
  -1   0  22   75.63    3.56
  -1   0  21   -0.65    0.45
  -1   0  21   -0.30    0.95
  -1   0  21    1.27    0.77
  -1   0  20    1.36    1.19
  -1   0  20    3.21    0.57
  -1   0  19   -0.29    0.37
  -1   0  19   -0.31    1.03
  -1   0  18   18.54    3.14
  -1   0  17   -0.16    0.93
  -1   0  16    2.69    1.02
  -1   0  15   -0.04    0.72
  -1   0  14   61.10    4.91
  -1   0  13   -0.42    0.67
   1   0 -12   31.16    2.50
  -1   0  12   30.50    3.17
   1   0 -11    0.03    0.50
  -1   0  11   -0.32    0.80
  -1   0  10  252.06    8.51
   1   0  -9   -1.39    2.81
  -1   0   9    0.91    0.76
  -1   0   8   25.62    2.14
   1   0  -8   27.89    8.97
  -1   0   7    0.00    0.58
   1   0  -7    1.35    2.34
  -1   0   7    2.60    3.48
   1   0  -6  168.33   18.48
  -1   0   6  157.17    4.92
  -1   0   6  158.37   17.45
   1   0  -5    0.92    2.27
  -1   0   5   -0.54    2.04
   1   0  -4   45.80    7.68
  -1   0   4   48.95    8.21
  -1   0   3   -0.58    1.54
   1   0  -3    0.01    1.06
   1   0  -2  407.33   17.46
  -1   0   2  416.00   18.14
   1   0  -1    0.42    0.66
  -1   0   1    0.43    1.27
   1   0   1    0.22    0.89
   1   0   2   98.66    8.70
   1   0   3    0.04    1.66
   1   0   4   93.32    9.87
   1   0   5    0.48    0.53
   1   0   5   -0.13    1.76
   1   0   6  440.92   10.28
  -1   0  -6  421.79    9.71
  -1   0  -7    1.10    3.54
   1   0   7    0.80    1.29
   1   0   7    0.12    0.52
  -1   0  -7   -0.06    0.62
   1   0   8  149.86    5.72
  -1   0  -8  140.75    5.12
   1   0   8  142.04   12.71
   1   0   9    0.56    1.46
  -1   0  -9    0.08    0.62
   1   0   9   -0.25    0.69
  -1   0 -10   10.99    1.49
   1   0  10   10.20    1.71
  -1   0 -11    0.57    0.65
   1   0  11   -0.40    0.77
   1   0  12   11.83    2.15
  -1   0 -12   10.82    1.63
   1   0  13   -0.55    0.69
   1   0  14   55.23    4.76
   1   0  14   59.22    3.78
   1   0  15   -0.53    0.69
   1   0  15   -0.60    1.01
   1   0  16   11.11    2.25
   1   0  17    0.88    1.06
   1   0  18    5.94    0.79
   1   0  18    5.02    1.76
   1   0  18    5.39    0.88
   1   0  19    0.57    0.60
   1   0  19    0.04    0.43
   1   0  19   -0.11    0.35
   1   0  20    8.61    0.90
   1   0  20   10.50    1.03
   1   0  21    0.02    0.41
   1   0  22    0.98    0.48
   1   0  23   -0.50    0.40
   1   0  23    1.55    0.73
   1   0  24    3.82    0.89
   1   0  24    3.73    0.74
   1   0  25    0.11    0.42
   1   0  25    0.68    0.35
   1   0  26   21.27    1.20
   1   0  26   22.75    1.36
   1   0  27    0.94    0.28
   1   0  27   -0.52    0.29
  -1   1  27    5.12    0.57
  -1  -1  27    5.30    0.62
  -1   1  27    5.14    0.60
  -1  -1  27    4.11    0.40
  -1   1  26    1.36    0.45
  -1  -1  26    1.27    0.56
  -1  -1  26    1.70    0.39
  -1  -1  26    0.54    0.29
  -1   1  26    1.42    0.48
  -1  -1  25    0.81    0.40
  -1  -1  25    0.94    0.39
  -1   1  25    1.55    0.48
  -1  -1  25    1.57    0.69
  -1   1  25    1.30    0.56
  -1  -1  24   20.53    1.47
  -1   1  24   20.90    1.57
  -1  -1  24   24.47    1.86
  -1   1  24   20.05    1.61
  -1  -1  24   19.61    1.39
  -1  -1  23    1.47    0.57
  -1   1  23    1.75    0.66
  -1  -1  23    2.60    0.88
  -1   1  23    2.03    0.70
  -1  -1  23    2.53    0.68
  -1   1  23    1.85    0.57
  -1  -1  22   11.41    1.18
  -1   1  22   12.83    1.13
  -1  -1  22   13.96    1.70
  -1   1  22   13.64    1.44
  -1   1  21   16.10    1.31
  -1  -1  21   16.44    1.75
  -1   1  21   14.17    1.49
  -1  -1  21   16.68    1.49
  -1   1  20   17.17    2.96
  -1   1  20   17.12    1.36
  -1  -1  20   18.14    3.11
  -1  -1  20   17.51    1.46
  -1   1  19    5.68    1.74
  -1  -1  19    6.12    0.86
  -1   1  19    5.87    0.85
  -1  -1  19    5.01    1.76
  -1   1  18    2.01    1.19
  -1  -1  18    1.27    0.56
  -1  -1  18    1.72    1.28
  -1  -1  18    0.45    0.42
  -1   1  17    0.52    0.90
  -1  -1  17   -0.03    1.00
  -1   1  16    2.30    1.39
   1  -1 -16    0.44    0.87
  -1  -1  16    2.03    1.32
  -1   1  15   26.31    3.24
  -1  -1  15   22.73    3.16
   1  -1 -15   23.44    2.80
  -1   1  14   16.12    2.46
  -1  -1  14   18.98    2.81
   1  -1 -14   17.47    2.41
  -1   1  13   22.31    2.74
  -1  -1  13   23.80    2.90
   1  -1 -13   24.08    2.68
  -1  -1  12  100.22    5.65
  -1   1  12   97.37    5.53
  -1  -1  11   86.88    5.00
  -1   1  11   88.14    4.96
  -1  -1  10   56.41    3.66
   1   1 -10   58.23   13.11
   1   1 -10   61.61   15.70
  -1   1  10   56.10    3.74
  -1  -1   9   32.16    2.60
   1   1  -9   27.44    9.23
  -1   1   9   28.95    2.44
   1   1  -9   29.50   10.43
  -1  -1   9   35.47    1.66
  -1   1   8   45.42    2.85
  -1  -1   8   46.16    2.90
   1   1  -8   56.40   11.67
  -1   1   8   45.36   11.43
   1   1  -8   46.78   12.74
   1  -1  -8   51.95   12.45
   1   1  -7   98.10   14.37
  -1   1   7   95.74   15.76
   1  -1  -7  112.39   16.83
  -1   1   7  103.87    4.11
   1   1  -7  119.17    7.27
  -1  -1   7   95.86    4.00
   1   1  -7  113.28   18.82
   1   1  -6    8.21    2.44
   1   1  -6    1.60    1.88
  -1   1   6    6.31    0.93
  -1   1   6    6.29    3.95
  -1  -1   6    6.33    0.95
   1   1  -6    5.53    4.53
   1   1  -5   15.44    4.25
   1   1  -5    7.58    4.82
  -1   1   5   11.72    4.12
   1   1  -5    9.40    3.63
   1   1  -4 9836.96  189.41
  -1   1   4 9999.00  206.84
   1  -1  -4 9739.10  203.52
   1   1  -4 9890.94  211.73
  -1   1   3 1611.28   53.94
   1   1  -3 1562.23   40.89
  -1  -1   3 1578.33   53.68
   1  -1  -3 1626.16   53.33
  -1  -1   2  102.04   11.72
  -1   1   2  110.46   11.33
   1   1  -2  102.76    5.69
   1  -1  -2  109.35   11.47
  -1   1   1   60.71    7.90
  -1  -1   0    1.03    0.93
  -1   1  -1   20.19    5.23
  -1  -1  -1   19.78    3.93
  -1   1  -2  400.46   23.66
  -1  -1  -2  388.96   22.00
  -1   1  -3 1646.22   53.05
  -1  -1  -3 1662.93   56.87
  -1  -1  -4  142.01   16.38
  -1   1  -4  127.84   13.25
   1  -1   5  117.32    4.02
  -1  -1  -5  119.93    4.52
  -1   1  -5  119.53   12.80
  -1  -1  -5  133.71   17.51
   1   1   5  119.24    3.96
  -1   1  -6   57.28   12.42
   1  -1   6   58.02    2.97
  -1   1  -6   69.50    9.66
   1  -1   6   58.62    2.20
  -1  -1  -6   60.98    3.40
   1   1   6   60.76    2.96
  -1  -1  -6   66.20   13.23
  -1  -1  -7   26.22    8.90
   1  -1   7   27.88    2.18
  -1   1  -7   34.46    9.81
   1   1   7   27.28    2.14
   1  -1   7   26.24    1.57
  -1  -1  -7   26.14    2.39
  -1   1  -8    8.34    6.31
   1   1   8    3.49    0.92
  -1  -1  -8    4.29    1.22
   1  -1   8    3.80    0.68
   1  -1   8    3.34    0.95
  -1  -1  -8    0.69    3.63
   1   1   9    8.32    1.50
   1  -1   9    8.93    1.57
  -1  -1  -9    7.70    1.56
   1  -1   9    9.15    1.03
  -1  -1 -10   42.19    3.54
   1   1  10   42.43    3.40
   1  -1  10   44.09    3.40
   1  -1  10   47.22    2.46
   1  -1  11   10.36    1.26
   1   1  11   10.75    1.94
  -1  -1 -11    9.82    1.79
   1  -1  11   10.30    1.86
   1  -1  12   46.75    2.72
  -1  -1 -12   41.17    3.73
   1   1  12   43.54    3.83
   1  -1  12   43.38    3.78
   1   1  13    2.19    1.01
  -1  -1 -13    1.88    1.02
   1  -1  13    1.28    0.97
   1   1  14   -0.21    0.78
   1  -1  14   -0.78    0.81
  -1  -1 -14   -0.15    0.71
   1  -1  15    1.18    0.97
   1   1  15    0.05    0.71
  -1  -1 -15    1.21    1.15
   1  -1  16   17.91    2.86
   1   1  16   18.49    2.91
   1   1  17   12.16    1.85
   1  -1  17   12.99    2.65
   1   1  17   11.06    2.34
   1   1  18   25.41    1.76
   1  -1  18   27.60    1.98
   1   1  18   28.18    1.67
   1   1  18   24.81    2.49
   1   1  19   29.45    1.74
   1  -1  19   28.97    2.11
   1  -1  20    5.35    0.84
   1  -1  20    7.35    1.20
   1   1  20    5.76    0.85
   1   1  21    0.75    0.43
   1  -1  21    0.58    0.51
   1   1  22    6.83    0.90
   1   1  22    9.04    1.16
   1  -1  22    8.16    0.97
   1  -1  22    9.37    1.39
   1  -1  23   -0.72    0.54
   1  -1  23    1.11    0.48
   1   1  23    0.09    0.48
   1   1  23    0.07    0.43
   1  -1  24    1.17    0.59
   1   1  24    1.12    0.53
   1  -1  24    1.12    0.46
   1  -1  24    0.61    0.38
   1   1  24    0.54    0.37
   1   1  24    1.52    0.56
   1  -1  25    0.20    0.40
   1  -1  25   -0.29    0.33
   1   1  25   -0.40    0.37
   1   1  25    0.36    0.39
   1  -1  25    0.37    0.32
   1  -1  26    0.35    0.27
   1   1  26   -0.16    0.31
   1   1  26    0.62    0.36
   1  -1  26    0.17    0.40
   1   1  27    0.58    0.25
   1   1  27    0.51    0.22
  -1   2  27    2.73    0.38
  -1  -2  27    2.50    0.37
  -1   2  27    1.67    0.28
  -1  -2  27    2.55    0.39
  -1  -2  26    0.06    0.34
  -1  -2  26    0.14    0.29
  -1   2  26    0.27    0.35
  -1   2  26    0.04    0.27
  -1  -2  25   13.01    1.13
  -1   2  25   11.26    1.04
  -1   2  25   10.83    0.93
  -1  -2  25   13.30    1.14
  -1   2  24    1.09    0.40
  -1  -2  24    2.58    0.70
  -1  -2  24    1.38    0.54
  -1   2  24    1.56    0.54
  -1   2  24    1.45    0.34
  -1   2  23    7.70    0.97
  -1   2  23    5.67    0.86
  -1   2  23    5.83    0.71
  -1  -2  23    6.40    1.05
  -1  -2  23    6.52    1.05
  -1  -2  22    2.28    0.76
  -1   2  22    1.47    0.61
  -1   2  22    1.32    0.57
  -1   2  22    1.10    0.44
  -1   2  22    0.97    0.52
  -1   2  21    2.08    0.64
  -1  -2  21    2.43    0.73
  -1  -2  21    3.51    0.87
  -1   2  21    2.53    0.72
  -1   2  20   11.77    2.24
  -1  -2  20   12.23    2.51
  -1  -2  20   14.29    1.47
  -1   2  20   13.69    1.28
  -1  -2  20   14.79    1.55
  -1   2  20   13.44    1.28
  -1   2  19   41.75    2.18
  -1   2  19   36.79    3.93
  -1   2  19   37.09    2.20
  -1  -2  19   45.27    2.54
  -1  -2  19   36.89    2.41
  -1  -2  19   34.87    4.09
  -1   2  18   27.18    1.71
  -1  -2  18   26.44    1.94
  -1   2  18   22.23    3.15
  -1  -2  18   23.80    3.46
   1  -2 -18   23.51    3.31
  -1  -2  17   24.13    3.30
  -1   2  17   23.15    3.12
   1  -2 -17   20.79    2.98
  -1   2  16   44.55    4.24
   1  -2 -16   42.74    4.30
  -1  -2  16   46.84    4.50
  -1  -2  15   11.37    2.24
  -1   2  15   11.99    2.24
   1  -2 -15   10.39    2.13
  -1   2  14   11.16    2.02
  -1  -2  14   12.42    2.19
   1  -2 -14   10.94    2.11
   1  -2 -13   32.39    3.50
  -1   2  13   28.68    2.98
  -1  -2  13   30.36    3.20
  -1  -2  12   26.13    2.78
  -1   2  12   28.05    2.78
  -1  -2  11  119.57    5.77
  -1   2  11  119.57    5.76
  -1   2  10  211.77    7.61
  -1  -2  10  213.40    7.67
   1   2 -10  200.44   21.09
  -1  -2   9  101.51    4.69
  -1   2   9  105.33    4.73
   1   2  -9  103.00   17.86
   1   2  -9   97.47   14.31
  -1   2   8    5.20    1.03
   1   2  -8    5.42    4.21
  -1  -2   8    6.49    1.23
   1   2  -8    4.37    2.53
   1   2  -8    3.98    2.91
   1   2  -7    6.70    4.25
   1  -2  -7    6.78    5.46
   1   2  -7    3.35    3.20
  -1  -2   7    5.24    0.92
  -1   2   7    5.37    0.89
  -1   2   7    5.63    3.17
  -1  -2   6   60.97    2.78
   1   2  -6   71.88   11.42
  -1   2   6   62.47   12.60
  -1   2   6   65.59    2.87
   1  -2  -6   75.96   13.67
  -1   2   6   64.27    2.74
   1   2  -6   60.16    8.94
   1   2  -5  126.70   11.77
   1  -2  -5  123.03   16.50
  -1   2   5  134.67   17.53
   1   2  -4    4.44    1.82
   1  -2  -4    7.55    4.22
  -1   2   4    6.69    4.84
  -1  -2   4    4.62    1.26
  -1  -2   3   50.13    9.04
  -1  -2   3   50.90    3.41
  -1   2   3   53.15    9.69
   1  -2  -3   47.23    2.95
   1   2  -3   50.91    4.78
  -1  -2   2  813.30   17.96
   1  -2  -2  829.07   18.26
  -1   2   2  835.91   37.99
  -1   2   1   63.90    9.43
   1  -2  -1   57.49    3.54
   1   2  -1   60.83    4.32
  -1  -2   1   52.81    3.18
   1  -2   0 2986.90   53.80
   1   2   0 2815.19   62.92
   1  -2   0 2918.33   61.66
   1  -2   1   34.85    2.34
   1   2   1   37.01    5.86
  -1  -2  -1   43.60    6.75
  -1  -2  -1   34.49    2.44
   1   2   2 1153.40   41.97
  -1  -2  -2 1192.89   44.17
  -1   2  -2 1165.48   54.43
   1  -2   2 1168.67   23.66
   1   2   3   57.31    9.43
  -1   2  -3   73.79   13.28
   1  -2   3   58.63    3.35
  -1  -2  -3   70.84    3.63
  -1  -2  -3   67.14   10.66
  -1  -2  -4  819.92   42.18
   1   2   4  765.42   39.64
  -1   2  -4  759.34   28.68
  -1  -2  -4  833.57   17.69
   1  -2   5   13.11    1.29
  -1   2  -5   13.36    6.55
  -1   2  -5    9.25    3.50
   1   2   5   12.04    1.16
  -1  -2  -5   14.32    6.45
  -1  -2  -5   11.44    1.51
  -1  -2  -6    9.01    5.10
   1  -2   6   15.81    1.54
   1   2   6   13.96    1.41
  -1   2  -6   17.18    7.26
  -1   2  -6   12.03    5.01
  -1  -2  -7   70.82    4.40
  -1   2  -7   63.48   12.83
   1   2   7   65.95    3.36
   1  -2   7   66.50    3.44
  -1   2  -7   61.48   11.48
  -1   2  -7   97.20   16.50
  -1  -2  -7   75.41   14.80
  -1   2  -8   49.92   11.57
   1  -2   8   47.65    3.05
   1   2   8   43.08    2.95
  -1  -2  -8   47.90    3.91
  -1   2  -8   47.98   11.21
   1   2   9   10.08    1.64
   1  -2   9   11.07    1.64
  -1  -2  -9   10.52    2.12
   1   2  10    5.78    1.36
   1  -2  10    5.78    1.27
  -1  -2 -10    5.49    1.71
  -1  -2 -11   59.82    4.84
   1  -2  11   59.10    4.16
   1   2  11   60.92    4.25
   1  -2  12   60.76    4.44
   1   2  12   67.04    4.71
  -1  -2 -12   62.46    5.12
  -1  -2 -13    1.57    0.96
   1  -2  13    2.59    1.11
   1   2  13    3.11    0.89
   1  -2  14   56.62    4.69
  -1  -2 -14   54.06    4.97
   1   2  14   58.38    4.67
  -1  -2 -15    7.92    2.08
   1  -2  15   10.22    2.07
   1   2  15    7.83    1.90
   1  -2  16   30.66    3.59
  -1  -2 -16   26.15    3.56
   1   2  16   28.57    3.39
  -1  -2 -17    9.33    2.06
   1  -2  17   11.63    1.42
   1   2  17   13.31    1.15
   1  -2  18   54.79    3.00
   1   2  18   54.81    2.49
   1   2  19    0.27    0.67
   1   2  19   -0.56    0.54
   1  -2  19   -0.19    0.64
   1   2  20    0.34    0.48
   1  -2  20    0.17    0.51
   1  -2  21   29.81    2.12
   1   2  21   24.77    1.75
   1  -2  21   30.31    2.05
   1   2  21   28.24    1.75
   1  -2  22    6.30    0.98
   1  -2  22    5.69    0.99
   1   2  22    4.72    0.82
   1   2  22    4.61    0.78
   1  -2  23    0.80    0.59
   1   2  23   -0.23    0.42
   1   2  23    0.12    0.29
   1   2  23    0.32    0.41
   1   2  23    0.65    0.49
   1  -2  23    0.51    0.46
   1   2  24    2.18    0.53
   1   2  24    2.01    0.50
   1  -2  24    2.26    0.55
   1   2  24    2.01    0.38
   1  -2  24    3.21    0.66
   1  -2  25    3.79    0.60
   1   2  25    3.76    0.56
   1  -2  25    3.88    0.61
   1   2  25    4.07    0.55
   1  -2  26    1.14    0.34
   1   2  26    1.01    0.27
   1   2  26    1.08    0.32
   1  -2  26    1.27    0.32
  -1  -3  26    1.88    0.45
  -1   3  26    1.35    0.28
  -1   3  26    1.40    0.21
  -1  -3  25   -0.20    0.38
  -1  -3  25    0.04    0.24
  -1   3  25   -0.31    0.23
  -1   3  25   -0.31    0.25
  -1   3  25    0.00    0.30
  -1   3  24    4.79    0.62
  -1   3  24    4.85    0.65
  -1   3  24    4.49    0.56
  -1  -3  24    5.63    0.69
  -1  -3  24    5.93    0.87
  -1   3  23    1.00    0.42
  -1  -3  23    1.40    0.67
  -1   3  23    0.75    0.34
  -1  -3  23    0.88    0.35
  -1   3  23    1.55    0.56
  -1  -3  22    0.32    0.41
  -1   3  22    0.24    0.46
  -1  -3  22    0.17    0.57
  -1   3  22    0.26    0.35
  -1   3  22    0.58    0.38
  -1  -3  21   32.34    1.93
  -1   3  21   30.44    1.93
  -1  -3  21   34.96    2.35
  -1   3  21   33.66    2.05
  -1   3  21   28.24    1.69
  -1  -3  20    1.12    0.65
  -1   3  20    1.36    0.58
  -1   3  20    1.50    0.63
  -1  -3  20    0.28    0.44
  -1  -3  19    6.13    0.88
  -1   3  19    7.68    1.06
  -1   3  19    8.81    1.10
  -1  -3  19    8.17    1.28
   1  -3 -19    6.47    1.86
   1  -3 -18    0.62    1.06
  -1   3  18    0.35    0.64
  -1  -3  18   -0.09    0.63
  -1   3  17   33.46    1.97
   1  -3 -17   27.77    3.88
  -1  -3  17   27.74    3.12
  -1  -3  17   33.49    2.22
   1  -3 -16    1.66    1.35
  -1  -3  16    1.74    0.88
  -1   3  16    2.29    1.11
  -1  -3  15   58.04    4.58
  -1   3  15   56.51    4.30
   1  -3 -15   59.33    5.78
  -1  -3  14   -0.07    0.59
   1  -3 -14    1.20    1.03
  -1   3  14   -0.03    0.78
  -1  -3  13   18.77    2.41
  -1   3  13   18.40    2.32
   1  -3 -13   23.18    3.69
  -1   3  12    3.09    0.93
  -1  -3  12    2.30    0.66
   1  -3 -12    3.40    1.41
  -1   3  11    1.98    0.74
  -1  -3  11    1.75    0.91
  -1   3  10    1.01    0.64
  -1  -3  10    0.97    0.59
  -1  -3   9    6.74    1.08
   1  -3  -8  189.68    8.40
   1  -3  -7    0.61    0.87
   1   3  -7    0.64    2.05
   1  -3  -6   -0.08    0.95
  -1   3   6    0.03    3.32
   1  -3  -6   -0.49    2.00
   1   3  -6    2.59    2.69
   1  -3  -5   25.58    2.87
  -1   3   5   29.20    8.40
  -1  -3   5   20.53    2.79
   1  -3  -4  178.63    8.07
  -1  -3   4  176.18    8.24
  -1   3   4  174.43   19.94
   1  -3  -3  158.00    7.53
  -1  -3   3  171.78    7.91
  -1   3   3  170.33   18.51
  -1  -3   3  147.85   14.25
  -1  -3   2  144.95    7.00
   1  -3  -2  145.33    7.04
  -1   3   2  135.76   15.62
   1   3  -1  558.60   18.10
   1  -3  -1  577.76   16.20
  -1   3   1  552.99   31.43
  -1  -3   1  568.43   15.78
  -1  -3   0  425.10    9.76
  -1   3   0  397.86   24.99
   1   3   0  385.53   18.37
   1  -3   0  394.51   12.04
   1  -3   1  172.09    7.29
  -1  -3  -1  180.44    5.82
   1   3   1  174.82   14.04
  -1   3  -1  176.35   15.96
   1  -3   2   97.33    5.39
   1   3   2   95.55   11.42
  -1  -3  -2   96.76    4.24
  -1   3  -2   88.85   15.79
  -1   3  -3    0.22    3.03
  -1  -3  -3    0.13    0.78
   1   3   3   -0.31    2.10
  -1  -3  -3    0.33    1.60
   1  -3   3   -0.06    0.87
  -1  -3  -3    0.48    0.71
   1  -3   4   18.69    2.43
  -1  -3  -4   27.14    2.86
  -1  -3  -4   28.88    8.44
  -1  -3  -4   25.36    2.44
  -1   3  -4   21.70    8.40
   1   3   4   21.01    6.60
  -1  -3  -5   17.56    6.81
  -1  -3  -5   20.86    2.33
  -1  -3  -5   20.38    2.58
  -1   3  -5   19.12    7.91
  -1  -3  -6  172.07    7.57
  -1   3  -6  176.38   21.59
  -1  -3  -6  167.71   21.16
  -1  -3  -6  189.28    8.00
  -1  -3  -7  145.71    7.07
  -1   3  -7  128.06   18.18
  -1  -3  -7  127.72    6.78
  -1  -3  -8   49.66    4.17
  -1  -3  -8   44.57    4.10
   1  -3   8   39.84    2.71
   1  -3   9   51.66    3.30
  -1  -3  -9   54.54    4.78
   1   3   9   49.52    3.09
  -1  -3 -10   21.48    3.06
   1  -3  10   19.65    2.11
   1   3  10   18.37    2.00
   1  -3  11   53.27    3.74
  -1  -3 -11   62.43    5.54
   1   3  11   51.90    3.62
  -1  -3 -12    5.44    1.73
   1  -3  12    6.06    1.36
  -1  -3 -13    4.32    1.79
  -1  -3 -14    4.17    1.98
  -1  -3 -15    2.46    1.41
  -1  -3 -16    9.01    2.31
   1   3  16   10.32    1.10
   1  -3  16    8.76    0.98
   1  -3  17    1.64    0.63
  -1  -3 -17    1.96    1.38
   1   3  17    2.68    0.77
   1   3  18    1.13    0.52
  -1  -3 -18    2.83    1.27
   1  -3  18    1.81    0.71
   1   3  19    6.52    0.98
   1  -3  19    5.43    0.85
   1  -3  19    7.73    1.17
   1  -3  20    8.94    1.10
   1   3  20    8.92    0.97
   1   3  20    8.97    1.12
   1  -3  20    9.07    1.24
   1   3  21    1.15    0.50
   1  -3  21    0.87    0.48
   1   3  21    1.87    0.61
   1   3  21    1.15    0.49
   1  -3  21    2.27    0.80
   1   3  22    0.72    0.39
   1  -3  22    0.17    0.38
   1   3  22    0.51    0.30
   1  -3  22    0.36    0.55
   1   3  22    1.02    0.51
   1   3  23    0.12    0.28
   1  -3  23    0.41    0.35
   1   3  23    0.51    0.39
   1  -3  23    0.42    0.47
   1   3  23    0.29    0.25
   1  -3  24    0.98    0.47
   1   3  24   -0.22    0.28
   1   3  24    0.15    0.25
   1  -3  24   -0.57    0.35
   1   3  24    0.42    0.24
   1  -3  25   -0.13    0.35
   1   3  25    0.08    0.22
   1   3  25    0.12    0.18
   1  -3  26    0.08    0.22
   1   3  26    0.15    0.15
  -1   4  25    0.69    0.20
  -1   4  25    0.54    0.19
  -1  -4  25    1.24    0.44
  -1   4  25    0.56    0.22
  -1   4  24    1.77    0.35
  -1   4  24    1.75    0.39
  -1  -4  24    1.96    0.58
  -1   4  24    1.76    0.34
  -1   4  23    2.65    0.47
  -1   4  23    2.05    0.56
  -1   4  23    2.04    0.42
  -1  -4  23    2.98    0.72
  -1   4  22    7.72    0.80
  -1  -4  22    9.04    1.10
  -1   4  22    7.68    0.83
  -1   4  21    0.32    0.33
  -1  -4  21    0.27    0.57
  -1   4  21   -0.29    0.34
  -1   4  20   15.15    1.24
  -1  -4  20   16.67    1.62
  -1  -4  19    1.75    0.73
  -1   4  19    0.41    0.44
  -1   4  18   10.68    1.26
  -1  -4  18    7.17    1.14
   1  -4 -18    6.85    2.12
  -1   4  18    7.06    0.80
  -1   4  18    8.02    0.98
  -1   4  17    1.82    0.79
  -1   4  17    1.10    0.36
  -1  -4  17    1.25    0.79
  -1   4  17    1.31    0.53
  -1   4  17    1.55    0.47
  -1   4  16   12.06    1.26
   1  -4 -16   10.37    2.94
  -1   4  16    9.26    0.97
  -1  -4  16    9.83    1.27
  -1   4  16    9.00    0.91
  -1   4  15   21.50    1.53
  -1   4  15   16.14    1.22
   1  -4 -15   19.20    3.90
  -1   4  15   16.63    1.31
  -1  -4  15   19.85    1.60
   1  -4 -14    1.57    1.34
   1  -4 -13   16.45    3.56
   1  -4 -12   27.20    4.23
   1  -4 -11   31.92    4.08
   1  -4 -11   33.74    4.52
   1  -4 -10   11.53    2.42
   1  -4  -9   25.12    3.69
   1  -4  -8    8.90    2.19
   1  -4  -7   29.85    3.95
   1  -4  -6   14.89    2.75
  -1  -4   5    4.35    1.77
   1  -4  -5    3.60    1.82
   1  -4  -4   84.79    6.25
  -1  -4   4   88.58    6.85
  -1  -4   3   46.14    4.98
   1  -4  -3   39.61    4.27
  -1  -4   2  204.05   10.52
  -1  -4   1   96.11    6.87
   1  -4  -1   98.76    6.48
   1  -4   0  157.00    8.23
  -1  -4   0  154.05    8.55
  -1  -4  -1    4.57    1.11
   1  -4   1    6.68    2.17
  -1  -4  -2  683.25   16.76
   1  -4   2  716.56   20.90
   1  -4   3  150.30    8.36
  -1  -4  -3  150.77    6.58
  -1  -4  -4    4.48    1.22
   1  -4   4    4.78    1.63
  -1  -4  -5   50.14    4.13
  -1  -4  -6   40.16    4.09
  -1  -4  -6   44.43    4.01
  -1  -4  -7   56.16    4.79
  -1  -4  -7   55.78    4.94
  -1  -4  -8  146.87    8.36
  -1  -4  -9   95.82    6.89
  -1  -4 -10    1.37    1.51
  -1  -4 -11    8.20    2.43
  -1  -4 -12    4.04    1.54
  -1  -4 -13    2.32    1.72
  -1  -4 -14    1.47    1.48
   1   4  14    2.39    0.65
   1   4  14    2.07    0.57
   1   4  14    2.18    0.55
   1   4  15    1.50    0.50
   1   4  15    1.63    0.54
  -1  -4 -15    0.76    1.22
   1   4  15    1.03    0.57
   1   4  16    0.44    0.44
   1   4  16    0.29    0.39
   1   4  16    0.49    0.52
  -1  -4 -16    1.01    1.19
   1   4  17    0.79    0.37
   1   4  17    1.88    0.52
   1  -4  17    0.43    0.47
   1   4  17    1.70    0.58
   1  -4  18    0.39    0.52
   1   4  18   -0.04    0.39
   1   4  18   -0.03    0.49
   1   4  18    0.58    0.38
   1   4  19   -0.12    0.50
   1   4  19   -0.26    0.40
   1  -4  19    0.20    0.50
   1   4  20    8.28    1.00
   1  -4  20    8.04    1.09
   1   4  20    5.56    0.75
   1   4  21    3.48    0.57
   1  -4  21    4.64    0.87
   1  -4  22    0.69    0.46
   1   4  22    0.30    0.27
   1   4  22    0.01    0.27
   1   4  23    6.60    0.63
   1  -4  23    6.90    0.86
   1   4  23    4.96    0.48
   1   4  24    0.45    0.20
   1   4  24    0.68    0.23
   1   4  24    0.29    0.27
   1  -4  25    0.25    0.24
  -1   5  24    0.24    0.15
  -1  -5  24    0.76    0.31
  -1   5  24    0.19    0.19
  -1  -5  23    1.58    0.47
  -1   5  23    1.67    0.41
  -1   5  23    1.28    0.27
  -1   5  22    1.16    0.43
  -1   5  22    1.31    0.32
  -1  -5  22    1.26    0.49
  -1   5  21   20.87    1.28
  -1  -5  21   20.48    1.49
  -1  -5  20    2.55    0.66
  -1   5  20    2.89    0.45
  -1   5  20    3.25    0.62
  -1   5  19   21.33    1.25
  -1   5  19   20.88    1.50
  -1  -5  19   19.67    1.58
  -1   5  18    0.62    0.35
  -1  -5  18    0.84    0.58
  -1   5  18    0.67    0.44
  -1  -5  17   26.74    1.88
  -1   5  17   24.86    1.53
  -1   5  17   25.55    1.62
  -1   5  16    2.63    0.58
  -1  -5  16    2.46    0.76
   1  -5 -16    2.77    0.93
  -1   5  16    1.93    0.53
  -1   5  15   52.35    2.43
  -1  -5  15   49.60    2.56
  -1   5  15   51.98    2.51
   1  -5 -15   55.74    3.14
  -1   5  14  264.14    6.69
  -1  -5  14  247.87    6.59
  -1   5  14  244.67    6.45
   1  -5 -14  247.45    7.41
  -1   5  13   14.82    1.27
  -1   5  13   13.22    1.20
   1  -5 -13   13.46    3.35
   1  -5 -13   11.62    1.38
   1  -5 -12   22.57    1.89
   1  -5 -12   23.84    3.84
  -1   5  12   23.45    1.61
  -1   5  12   24.61    1.63
   1  -5 -11   28.39    4.19
   1  -5 -10    6.13    2.09
   1  -5 -10    9.33    2.30
   1  -5  -9  126.05    8.06
   1  -5  -9  118.22    8.64
   1  -5  -8    2.59    1.08
   1  -5  -8    2.24    1.26
   1  -5  -7   42.01    5.11
   1  -5  -7   45.88    4.44
   1  -5  -6   33.80    3.67
   1  -5  -5    2.66    1.10
  -1  -5   5    1.42    1.35
  -1  -5   4   16.85    3.67
   1  -5  -4   20.00    2.58
  -1  -5   3   62.47    6.55
   1  -5  -3   63.87    4.43
   1  -5  -3   59.77    6.04
  -1  -5   2   81.96    7.62
   1  -5  -2   75.08    6.53
  -1  -5   1   24.02    4.54
   1  -5  -1   29.19    4.71
  -1  -5   0   73.10    6.92
   1  -5   0   80.88    7.17
   1  -5   1  187.27   11.10
  -1  -5  -1  165.52   10.56
  -1  -5  -2   74.12    7.49
   1  -5   2   72.62    6.80
  -1  -5  -3   15.59    2.25
   1  -5   3   16.22    3.33
   1  -5   4    6.84    1.76
  -1  -5  -4    5.43    1.54
  -1  -5  -5   59.72    4.93
  -1  -5  -6   14.40    2.60
  -1  -5  -7    2.26    1.50
  -1  -5  -8    4.10    1.65
  -1  -5  -9   68.06    6.23
  -1  -5 -10   89.58    7.38
   1   5  11  133.09    4.26
   1   5  11  125.63    4.15
  -1  -5 -11  121.79    9.00
   1   5  12   15.67    1.37
   1   5  12   12.68    1.00
  -1  -5 -12   13.57    3.23
  -1  -5 -12   15.10    1.69
   1   5  12   13.15    1.30
  -1  -5 -13   50.19    6.06
   1   5  13   46.15    2.13
   1   5  13   47.88    2.51
  -1  -5 -13   56.56    3.29
   1   5  13   47.70    2.40
  -1  -5 -14   43.38    2.90
   1   5  14   34.59    1.99
   1   5  14   33.04    1.86
   1  -5  14   36.82    2.09
   1   5  14   35.88    2.14
  -1  -5 -14   36.18    5.46
   1   5  15    0.20    0.47
   1   5  15    0.78    0.39
   1  -5  15    1.26    0.57
   1   5  15    0.37    0.48
  -1  -5 -15    0.25    1.12
  -1  -5 -15   -0.46    0.78
   1   5  16   29.14    1.86
   1   5  16   31.31    1.85
   1   5  16   30.56    1.75
   1  -5  16   29.61    1.90
   1   5  17    7.33    0.87
   1  -5  17    9.28    1.13
   1   5  17    8.70    0.89
   1   5  18    0.42    0.30
   1   5  18    0.34    0.39
   1  -5  18    0.56    0.46
   1   5  19    0.24    0.30
   1  -5  19    0.50    0.46
   1   5  19    0.28    0.35
   1  -5  20   10.40    1.05
   1   5  20    9.54    0.77
   1   5  21    8.75    0.79
   1  -5  21    8.38    0.92
   1  -5  22   10.15    0.87
   1   5  22    8.26    0.67
   1  -5  23    0.63    0.30
   1   5  23    0.23    0.22
   1   5  23    0.44    0.21
  -1   6  22    0.56    0.25
  -1   6  22    0.12    0.15
  -1   6  21    0.25    0.21
  -1  -6  21    0.04    0.27
  -1   6  21    0.54    0.36
  -1   6  20    9.17    0.63
  -1  -6  20   10.11    0.81
  -1  -6  19    0.45    0.37
  -1   6  19    0.06    0.24
  -1   6  19    0.29    0.26
  -1   6  19    0.27    0.29
  -1   6  18    7.13    0.77
  -1  -6  18    5.81    0.74
  -1   6  18    8.46    0.79
  -1   6  17   16.00    1.26
  -1   6  17   17.20    1.28
  -1   6  16   41.08    2.13
  -1   6  16   45.35    2.17
  -1   6  16   46.94    2.30
  -1   6  15    2.83    0.71
  -1   6  15    3.04    0.69
   1  -6 -15    2.29    0.78
  -1   6  15    2.22    0.60
  -1   6  14    1.55    0.66
   1  -6 -14    0.83    0.70
  -1   6  14    1.11    0.55
  -1   6  14    1.34    0.47
  -1   6  13    0.51    0.62
   1  -6 -13   -0.04    0.61
   1  -6 -13    0.52    1.07
  -1   6  13    0.01    0.47
   1  -6 -12    3.33    1.44
  -1   6  12    4.32    0.83
  -1   6  12    4.21    0.86
   1  -6 -12    4.46    1.01
   1  -6 -11    2.03    0.78
  -1   6  11    2.56    0.67
   1  -6 -11    0.96    1.27
   1  -6 -11    1.68    0.58
  -1   6  11    1.54    0.49
   1  -6 -10   12.32    1.23
   1  -6 -10   11.48    1.47
  -1   6  10   12.07    1.21
   1  -6 -10    9.08    2.15
  -1   6  10   12.28    1.23
  -1  -6   9    1.34    0.60
   1  -6  -9    0.64    0.97
   1  -6  -9    2.47    0.84
   1  -6  -9    2.09    0.61
  -1   6   9    2.88    0.65
  -1   6   9    2.17    0.68
  -1   6   8   72.18    2.82
   1  -6  -8   58.49    5.39
   1  -6  -8   65.68    3.33
   1  -6  -8   65.44    2.93
  -1  -6   8   54.96    2.76
  -1   6   8   68.27    2.62
   1  -6  -7   81.28    6.19
   1  -6  -6   14.75    3.16
   1  -6  -5    8.47    2.90
  -1  -6   4   -1.05    1.42
   1  -6  -4   -0.75    1.45
  -1  -6   3   14.62    3.57
   1  -6  -3   13.92    3.42
   1  -6  -2   15.13    4.11
  -1  -6   2    9.34    3.03
   1  -6  -1   79.41    7.88
  -1  -6   1   79.61    8.42
   1  -6   0   14.46    3.88
  -1  -6   0   23.48    5.05
   1  -6   1   21.94    4.43
  -1  -6  -1   22.63    4.69
  -1  -6  -2   39.61    5.94
   1  -6   2   33.78    5.15
  -1  -6  -3    4.28    2.36
   1  -6   3    2.65    1.80
  -1  -6  -4    3.83    2.26
  -1  -6  -5   13.47    3.17
  -1  -6  -6   92.98    6.88
  -1  -6  -7   65.57    2.88
   1   6   7   60.77    2.48
   1   6   7   67.43    2.75
  -1  -6  -7   59.58    3.18
  -1  -6  -7   62.37    5.72
  -1  -6  -8    0.60    0.48
   1   6   8    0.56    0.41
   1   6   8    1.24    0.59
  -1  -6  -8    0.70    0.60
   1   6   9   32.64    2.00
  -1  -6  -9   30.26    2.47
  -1  -6  -9   30.09    4.13
   1   6   9   36.91    2.21
  -1  -6  -9   34.74    2.09
  -1  -6 -10    4.80    1.19
   1   6  10    5.13    0.86
   1   6  10    5.09    0.89
  -1  -6 -10    3.97    0.77
  -1  -6 -10    3.31    1.53
  -1  -6 -11   28.17    1.88
   1   6  11   30.51    2.00
   1   6  11   30.66    2.05
  -1  -6 -11   26.95    2.43
  -1  -6 -11   24.16    3.76
   1   6  12    0.64    0.48
  -1  -6 -12    1.16    0.76
   1   6  12    0.44    0.56
  -1  -6 -12   -0.01    1.12
   1   6  13    0.84    0.56
  -1  -6 -13    0.18    0.73
   1   6  13    0.37    0.52
   1   6  14    8.66    1.07
  -1  -6 -14    9.63    1.59
   1   6  14    7.52    0.98
   1   6  15    6.49    0.90
  -1  -6 -15    7.13    1.46
   1   6  15    6.83    0.88
   1   6  16   22.88    1.51
   1   6  16   27.87    1.69
   1  -6  17    0.13    0.40
  -1  -6 -17   -0.27    0.75
   1   6  17    0.07    0.35
   1   6  17   -0.02    0.38
   1  -6  18    7.02    0.74
   1   6  18    7.65    0.72
   1   6  18    7.26    0.74
   1   6  19    1.25    0.36
   1  -6  19    1.49    0.43
   1   6  19    1.54    0.35
   1   6  20   -0.03    0.19
   1  -6  20    0.26    0.26
   1   6  20    0.21    0.21
   1   6  20   -0.05    0.15
   1  -6  21    7.67    0.56
   1   6  21    8.54    0.68
   1   6  21    7.97    0.53
   1   6  22    0.63    0.16
   1   6  22    0.69    0.21
  -1   7  20    2.92    0.32
  -1   7  19   11.30    0.76
  -1   7  19   11.60    0.57
  -1   7  19   10.63    0.60
  -1   7  18    2.71    0.33
  -1   7  18    2.50    0.44
  -1   7  18    2.58    0.39
   1  -7 -17    0.36    0.55
  -1   7  17    0.43    0.37
  -1   7  17   -0.48    0.25
  -1   7  17   -0.26    0.24
  -1   7  16    1.03    0.39
  -1   7  16    1.70    0.35
  -1   7  16    1.38    0.47
   1  -7 -16    0.79    0.61
   1  -7 -15    1.45    0.71
  -1   7  15    0.60    0.27
  -1   7  15    0.38    0.40
   1  -7 -14   26.47    2.12
  -1   7  14   33.72    1.81
  -1   7  13    3.55    0.68
   1  -7 -13    5.46    1.18
  -1   7  13    6.62    0.92
  -1   7  13    5.03    0.81
  -1   7  12   62.91    2.83
  -1   7  12   64.21    2.70
   1  -7 -11    4.60    0.96
  -1   7  11    5.01    0.79
  -1   7  11    6.20    0.92
   1  -7 -11    4.78    0.83
  -1  -7  10    0.34    0.42
   1  -7 -10    0.10    0.44
  -1   7  10    0.15    0.41
  -1   7  10   -0.13    0.43
   1  -7 -10    0.72    0.71
  -1   7   9   19.07    1.36
  -1  -7   9   13.70    1.45
   1  -7  -9   16.62    1.48
   1  -7  -9   15.68    1.76
  -1   7   9   17.64    1.43
   1  -7  -8    5.53    1.08
   1  -7  -8    8.40    1.45
  -1   7   8    6.83    0.86
  -1  -7   8    6.38    1.04
   1  -7  -8    5.66    0.96
  -1   7   8    7.23    0.84
   1  -7  -8    7.41    2.34
   1  -7  -7    2.57    1.73
  -1  -7   7    1.90    0.76
  -1   7   7    2.05    0.54
   1  -7  -7    2.27    0.68
   1  -7  -7    3.54    1.15
   1  -7  -7    1.44    0.58
  -1   7   7    2.67    0.66
   1  -7  -6    9.81    1.38
   1  -7  -6   10.32    2.98
   1  -7  -6    8.72    1.07
  -1   7   6    8.59    0.85
  -1   7   6    8.68    0.87
  -1  -7   6    7.79    1.17
   1  -7  -6    9.07    1.22
   1  -7  -5   32.97    2.16
   1  -7  -5   33.77    2.35
   1  -7  -5   38.30    5.52
   1  -7  -5   38.02    2.56
  -1   7   5   31.72    1.62
  -1   7   5   33.24    1.63
  -1  -7   5   27.63    2.11
  -1  -7   4   80.78    3.19
   1  -7  -4   97.82    3.77
   1  -7  -4  104.12    4.26
   1  -7  -4   95.60    3.92
  -1  -7   4   77.92    3.70
   1  -7  -4  112.74    9.72
  -1   7   4   94.58    2.88
  -1   7   4   87.73    2.83
   1  -7  -3  140.03    4.87
  -1  -7   3  154.18    5.27
   1  -7  -3  167.21    5.50
   1  -7  -3  159.93    5.05
   1  -7  -3  173.05   11.85
  -1  -7   3  149.24    4.69
   1  -7  -2    1.96    0.69
  -1  -7   2    1.14    1.10
   1  -7  -2    0.77    0.49
   1  -7  -2   -1.89    1.48
  -1  -7   2    1.74    0.61
   1  -7  -2    0.02    0.70
  -1  -7   2    2.55    2.62
  -1  -7   1    0.72    1.72
   1  -7  -1    2.09    0.87
   1  -7  -1    1.69    0.69
  -1  -7   1    0.76    0.46
  -1  -7   1    1.52    0.65
   1  -7  -1    3.49    2.54
   1  -7   0   17.00    1.46
   1  -7   0   15.44    3.63
   1  -7   0   18.80    1.81
  -1  -7   0   18.21    1.69
  -1  -7   0   18.95    1.56
  -1  -7   0   21.59    4.55
   1  -7   1    1.64    1.63
   1  -7   1    1.59    0.56
  -1  -7  -1    3.41    2.44
  -1  -7  -1    2.56    0.84
  -1  -7  -1    3.27    0.87
   1  -7   1    1.38    0.73
  -1  -7  -1    2.49    0.67
   1  -7   2    3.87    0.92
   1  -7   2    3.33    0.80
  -1  -7  -2    4.08    0.85
  -1  -7  -2    3.88    2.51
  -1  -7  -2    2.95    0.78
  -1  -7  -2    2.63    0.75
   1  -7   3   84.07    3.75
  -1  -7  -3  102.85    9.56
   1  -7   3   80.07    3.19
  -1  -7  -3   93.71    3.70
  -1  -7  -3   81.66    3.62
  -1  -7  -3  101.50    4.06
  -1  -7  -4   23.77    1.83
   1  -7   4   19.28    1.43
  -1  -7  -4   21.92    1.97
  -1  -7  -4   26.27    5.31
   1   7   4   24.21    1.35
   1  -7   4   17.58    1.72
   1   7   4   23.02    1.38
  -1  -7  -4   27.05    2.13
  -1  -7  -5   43.78    2.67
  -1  -7  -5   47.93    2.61
   1  -7   5   42.62    2.59
  -1  -7  -5   47.26    6.20
   1   7   5   46.09    1.95
   1   7   5   48.71    2.14
  -1  -7  -6    1.99    0.75
  -1  -7  -6    2.36    0.79
   1   7   6    2.76    0.58
   1  -7   6    2.32    0.75
  -1  -7  -6    2.54    0.66
   1   7   6    2.55    0.54
  -1  -7  -6    0.03    1.21
  -1  -7  -7   20.21    1.92
   1   7   7   20.85    1.51
  -1  -7  -7   19.47    1.62
  -1  -7  -7   20.89    4.37
   1  -7   7   15.54    1.44
   1   7   7   19.22    1.37
  -1  -7  -8   24.96    2.15
   1   7   8   30.89    1.87
  -1  -7  -8   25.39    1.86
   1  -7   8   24.08    1.72
   1   7   8   27.38    1.63
   1   7   9   38.68    2.02
   1   7   9   41.75    2.29
  -1  -7  -9   34.70    2.58
  -1  -7  -9   38.26    2.24
   1   7  10    5.03    0.79
  -1  -7 -10    4.89    0.81
  -1  -7 -10    4.85    1.10
   1   7  10    4.88    0.88
   1   7  11   44.28    2.38
   1   7  11   45.11    2.22
  -1  -7 -11   40.07    2.23
  -1  -7 -11   38.23    2.64
  -1  -7 -12    1.15    0.48
   1   7  12    1.71    0.59
   1   7  12    2.21    0.66
  -1  -7 -12    1.13    0.64
  -1  -7 -13   13.71    1.62
   1   7  13   13.18    1.21
   1   7  13   14.91    1.22
  -1  -7 -14    1.95    0.76
   1   7  14    2.16    0.52
   1   7  14    2.09    0.55
   1   7  15    0.54    0.22
  -1  -7 -15    0.78    0.58
   1   7  15    0.57    0.36
   1   7  15    0.44    0.39
   1   7  16    0.72    0.25
   1   7  16    1.87    0.45
  -1  -7 -16    1.24    0.66
   1   7  17    0.66    0.31
   1   7  17    0.27    0.17
  -1  -7 -17    0.93    0.57
   1   7  18    1.05    0.22
   1   7  18    1.23    0.26
   1   7  19    0.56    0.21
   1   7  19    0.67    0.18
   1   7  19    0.40    0.12
  -1   8  17    0.38    0.16
   1  -8 -16    8.05    0.77
  -1   8  16    4.19    0.42
  -1   8  15    1.36    0.33
   1  -8 -15    2.49    0.58
  -1   8  14    4.25    0.54
   1  -8 -14    5.12    0.84
   1  -8 -13    0.52    0.50
  -1   8  13    0.09    0.32
  -1   8  13    0.00    0.25
  -1   8  12    0.44    0.33
   1  -8 -12    0.05    0.51
  -1   8  12    0.37    0.35
   1  -8 -11   -0.42    0.47
  -1   8  11    0.09    0.30
  -1  -8  10    7.88    0.93
   1  -8 -10    9.04    1.15
  -1   8  10    9.91    0.89
  -1  -8   9    0.14    0.43
   1  -8  -9   -0.06    0.58
  -1   8   9   -0.09    0.33
  -1   8   8   15.94    1.13
   1  -8  -8   15.58    1.42
  -1  -8   8   15.41    1.45
   1  -8  -7   16.52    1.55
  -1  -8   7   16.00    1.49
  -1   8   7   17.83    1.12
   1  -8  -7   15.78    1.36
  -1   8   6    7.90    0.73
  -1  -8   6    7.87    1.11
   1  -8  -6   11.25    1.41
   1  -8  -6    9.71    1.19
   1  -8  -6    8.94    1.02
   1  -8  -5    4.05    0.92
   1  -8  -5    2.99    0.70
  -1   8   5    3.70    0.54
   1  -8  -5    3.42    0.74
  -1  -8   5    3.06    0.81
  -1  -8   4    0.91    0.50
   1  -8  -4    2.19    0.73
   1  -8  -4    1.66    0.65
  -1  -8   4   -0.02    0.64
   1  -8  -4    2.06    0.81
  -1  -8   3   17.20    1.59
   1  -8  -3   20.22    1.54
   1  -8  -3   20.46    1.74
  -1  -8   3   19.67    1.46
   1  -8  -3   19.60    1.59
  -1  -8   2    4.73    0.91
   1  -8  -2    5.43    0.96
   1  -8  -2    7.03    1.09
  -1  -8   2    5.87    0.95
  -1  -8   1   27.71    2.02
   1  -8  -1   29.14    1.95
   1  -8  -1   30.15    2.13
  -1  -8   1   31.63    1.98
   1  -8   0   12.69    1.43
  -1  -8   0   12.12    1.44
  -1  -8   0   13.17    1.41
  -1  -8  -1   16.12    1.51
  -1  -8  -1   16.32    1.55
   1  -8   1   16.16    1.54
  -1  -8  -2   10.27    1.16
  -1  -8  -2   10.37    1.17
   1  -8   2    9.03    1.21
  -1  -8  -2    7.94    1.15
   1  -8   3    0.25    0.53
  -1  -8  -3    1.38    0.67
  -1  -8  -3    1.45    0.58
  -1  -8  -3    1.51    0.68
  -1  -8  -4    9.90    1.16
  -1  -8  -4   10.76    1.16
  -1  -8  -4   12.31    1.32
   1  -8   4   10.68    1.27
  -1  -8  -5    1.83    0.82
   1  -8   5    0.22    0.53
  -1  -8  -5    0.19    0.53
  -1  -8  -5    0.15    0.44
   1  -8   6    0.12    0.47
  -1  -8  -6    0.21    0.50
  -1  -8  -6    0.70    0.49
   1   8   6    0.07    0.30
  -1  -8  -6    0.51    0.66
   1   8   6    0.76    0.37
  -1  -8  -7    5.37    0.94
   1  -8   7    4.07    0.79
   1   8   7    4.66    0.63
  -1  -8  -7    3.40    0.78
   1  -8   7    3.53    0.63
  -1  -8  -7    3.32    0.62
   1   8   7    4.61    0.65
   1   8   8   10.10    0.86
   1  -8   8    8.68    0.94
   1   8   8    9.39    0.90
  -1  -8  -8    7.07    1.04
   1  -8   8    7.55    0.94
  -1  -8  -8    7.66    0.93
  -1  -8  -9   20.15    1.63
  -1  -8  -9   24.05    1.54
   1   8   9   27.61    1.43
   1   8   9   28.89    1.53
   1  -8   9   20.97    1.42
   1   8  10    2.33    0.52
  -1  -8 -10    2.66    0.55
  -1  -8 -10    2.18    0.69
  -1  -8 -11    4.70    0.84
   1   8  11    6.13    0.69
   1   8  12    2.84    0.46
  -1  -8 -12    2.80    0.62
   1   8  13    1.08    0.35
  -1  -8 -13    0.99    0.53
   1   8  14   -0.18    0.22
  -1  -8 -14    0.18    0.43
  -1  -8 -15    1.22    0.50
   1   8  15    0.49    0.21
  -1  -8 -16    4.56    0.60
   1   8  16    2.46    0.29
   1  -9 -13    1.51    0.35
  -1   9  12    0.53    0.18
   1  -9 -12    0.52    0.32
   1  -9 -11    0.28    0.26
  -1   9  11    0.41    0.23
  -1   9  11    0.11    0.16
  -1   9  10    5.05    0.55
  -1   9  10    5.97    0.47
  -1  -9  10    5.01    0.54
   1  -9  -9   -0.14    0.30
  -1   9   9   -0.09    0.19
   1  -9  -9   -0.24    0.23
  -1   9   9    0.32    0.28
  -1  -9   9   -0.49    0.38
  -1  -9   8    3.24    0.63
  -1   9   8    3.10    0.34
   1  -9  -8    3.15    0.55
  -1  -9   7    3.67    0.70
   1  -9  -7    3.17    0.57
  -1  -9   7    3.38    0.50
  -1  -9   6    5.10    0.79
   1  -9  -6    5.18    0.69
  -1  -9   6    4.93    0.68
   1  -9  -5    5.22    0.74
  -1  -9   5    4.58    0.73
   1  -9  -4   14.96    1.09
  -1  -9   4   12.58    1.18
  -1  -9   3    3.59    0.67
   1  -9  -3    3.18    0.67
  -1  -9   2    1.02    0.55
   1  -9  -2    1.32    0.58
  -1  -9   1    0.40    0.41
   1  -9  -1    0.39    0.46
  -1  -9   0   -0.02    0.40
   1  -9   0    0.03    0.44
  -1  -9  -1   12.25    1.12
   1  -9   1   12.85    1.21
  -1  -9  -2   17.38    1.34
   1  -9   2   16.32    1.35
   1  -9   3    5.81    0.81
  -1  -9  -3    6.44    0.86
  -1  -9  -3    6.12    0.78
   1  -9   3    7.46    0.90
   1  -9   4    6.96    0.88
  -1  -9  -4    5.99    0.81
   1  -9   4    5.74    0.83
  -1  -9  -4    5.62    0.70
   1  -9   5    3.69    0.67
   1  -9   5    5.20    0.73
  -1  -9  -5    4.17    0.66
  -1  -9  -6    5.62    0.71
   1  -9   6    6.56    0.75
   1  -9   6    5.43    0.75
   1  -9   7   12.44    1.03
  -1  -9  -7   12.34    1.03
   1   9   7   13.33    0.68
  -1  -9  -8    3.05    0.55
   1  -9   8    3.98    0.54
   1   9   8    3.28    0.36
  -1  -9  -9    3.81    0.58
   1   9   9    3.84    0.37
  -1  -9 -10    0.77    0.36
   1   9  10    0.80    0.20
   1   9  10    0.37    0.20
   1   9  11    2.41    0.27
  -1  -9 -11    2.84    0.41
   1   9  12    1.68    0.22
  -1  -9 -12    2.64    0.40
  -1  10   5    0.35    0.23
  -1  10   4    1.72    0.31
   1 -10  -4    1.94    0.32
  -1 -10   3    1.31    0.33
   1 -10  -3    0.60    0.22
  -1 -10   2   18.13    0.97
   1 -10  -2   16.76    0.90
  -1 -10   1    6.87    0.58
   1 -10  -1    5.95    0.57
  -1 -10   0    0.63    0.29
   1 -10   0    0.66    0.26
   1 -10   1    2.02    0.38
  -1 -10  -1    2.44    0.40
   1 -10   2    6.38    0.58
  -1 -10  -2    5.79    0.52
  -1 -10  -3   11.82    0.72
   1 -10   3   14.31    0.80
  -1 -10  -4    3.00    0.35
  -2   0  28   25.50    1.17
  -2   0  28   22.53    0.95
  -2   0  27    0.05    0.31
  -2   0  27    0.96    0.37
  -2   0  26    5.28    0.81
  -2   0  26    5.16    0.71
  -2   0  25    0.47    0.57
  -2   0  25    0.14    0.49
  -2   0  24    0.96    0.56
  -2   0  24    0.15    0.59
  -2   0  23    0.45    0.48
  -2   0  23    0.77    0.58
  -2   0  22   37.28    2.55
  -2   0  22   41.21    2.40
  -2   0  21   -0.12    0.55
  -2   0  21    0.07    0.93
  -2   0  21   -0.64    0.44
  -2   0  20   26.67    3.70
  -2   0  20   21.45    1.44
  -2   0  20   22.71    2.01
  -2   0  19    0.51    0.41
  -2   0  19    1.55    1.32
  -2   0  18    3.90    1.52
  -2   0  17   -0.31    1.02
  -2   0  16    6.92    2.03
  -2   0  15    0.42    0.75
  -2   0  14   39.85    3.95
  -2   0  13    0.45    0.89
  -2   0  12  599.31   16.38
  -2   0  11    0.26    0.75
  -2   0  10  183.80    7.18
  -2   0   9   -0.04    0.62
   2   0  -9   -0.44    3.24
   2   0  -9   -0.33    4.21
  -2   0   9   -0.73    3.68
  -2   0   8  271.65    8.21
   2   0  -8  281.33   26.27
  -2   0   8  274.50   27.30
   2   0  -8  268.61   32.79
  -2   0   7    0.60    2.67
   2   0  -7   -0.11    1.96
  -2   0   7    0.00    0.57
   2   0  -7    0.32    3.77
   2   0  -6   28.85    7.37
  -2   0   6   34.94    8.12
  -2   0   6   29.93    2.00
  -2   0   5    1.54    2.53
   2   0  -5    2.25    3.00
   2   0  -4 2194.94   48.40
   2   0  -4 1993.50   61.21
  -2   0   4 2102.30   64.39
   2   0  -3    0.21    0.93
  -2   0   3   -0.70    1.78
  -2   0   3    0.67    2.69
  -2   0   3    0.06    0.86
   2   0  -3    0.05    1.65
   2   0  -2   74.29    7.28
  -2   0   2   84.40   11.79
  -2   0   2   87.69    8.39
  -2   0   2   75.87    8.74
   2   0  -1    1.70    1.52
   2   0   0    1.23    1.71
   2   0   1    0.61    1.15
   2   0   2  413.64   23.49
   2   0   3    0.43    2.61
   2   0   4 3024.30   82.25
   2   0   4 2923.39   51.04
  -2   0  -5    0.94    0.71
   2   0   5    0.57    0.54
   2   0   5   -0.97    2.71
   2   0   6 3146.31   54.53
   2   0   6 3214.84   87.74
  -2   0  -7   -3.62    2.24
   2   0   7    1.90    2.85
   2   0   7   -0.15    0.63
  -2   0  -7    0.52    0.66
   2   0   8  654.94   34.19
   2   0   8  717.04   16.37
   2   0   9    0.10    0.79
  -2   0  -9    0.73    0.64
  -2   0 -10   42.48    3.12
   2   0  10   45.85    3.73
   2   0  11   -0.60    0.92
  -2   0 -11    0.15    0.51
   2   0  12   43.46    3.16
  -2   0 -12   35.56    2.99
   2   0  12   39.22    3.84
   2   0  13   -0.08    0.64
   2   0  13   -0.03    0.93
   2   0  14   28.45    3.46
   2   0  14   27.70    2.61
   2   0  15   -0.03    0.82
   2   0  15   -0.20    0.54
   2   0  16    3.13    0.96
   2   0  17   -1.00    0.57
   2   0  18   15.32    1.19
   2   0  18   11.52    1.29
   2   0  19   -0.02    0.57
   2   0  19   -0.02    0.43
   2   0  20   10.37    0.98
   2   0  20   12.33    1.13
   2   0  20   10.06    1.40
   2   0  21    0.07    0.45
   2   0  22    1.65    0.55
   2   0  23    0.88    0.68
   2   0  23   -0.40    0.38
   2   0  24    1.06    0.45
   2   0  24    0.29    0.52
   2   0  25    0.31    0.38
   2   0  25    0.57    0.32
   2   0  26    3.03    0.47
   2   0  26    3.88    0.60
   2   0  27    0.31    0.23
  -2  -1  28    0.49    0.26
  -2   1  28    0.96    0.28
  -2   1  28    0.84    0.29
  -2   1  27    7.87    0.76
  -2  -1  27    8.14    0.59
  -2   1  27    8.27    0.76
  -2  -1  27   10.29    0.91
  -2  -1  26    0.29    0.31
  -2   1  26    0.06    0.34
  -2  -1  26    0.15    0.32
  -2  -1  26    0.77    0.49
  -2   1  26    0.92    0.44
  -2  -1  25    3.57    0.63
  -2   1  25    2.64    0.62
  -2  -1  25    2.94    0.70
  -2  -1  25    3.45    0.63
  -2   1  25    3.71    0.74
  -2  -1  24   14.26    1.19
  -2   1  24   16.34    1.46
  -2  -1  24   18.86    1.70
  -2  -1  24   15.74    1.31
  -2   1  24   14.23    1.36
  -2   1  23    7.79    1.13
  -2  -1  23    8.13    1.06
  -2   1  23    7.65    1.07
  -2  -1  23    8.48    1.25
  -2  -1  23    7.01    0.94
  -2  -1  22   76.15    3.82
  -2   1  22   78.12    3.38
  -2   1  22   69.65    3.36
  -2  -1  22   75.29    3.32
  -2   1  22   75.70    2.96
  -2  -1  22   68.74    2.97
  -2   1  21   12.40    1.42
  -2  -1  21   11.73    1.47
  -2   1  21   11.87    1.13
  -2   1  21    9.78    2.21
  -2  -1  21   13.69    2.60
  -2  -1  21   10.27    1.22
  -2   1  20    0.07    0.41
  -2   1  20   -0.12    0.97
  -2  -1  20    1.28    1.32
  -2  -1  20    0.18    0.53
  -2   1  20    0.08    0.51
  -2  -1  20    0.47    0.64
  -2   1  19    0.51    0.53
  -2  -1  19    1.00    0.60
  -2   1  19    0.82    0.50
  -2  -1  19    0.62    0.54
  -2   1  19    1.79    1.19
  -2  -1  19    1.06    1.30
  -2  -1  18   87.63    6.79
  -2   1  18   90.72    6.76
  -2   1  17    1.13    0.99
  -2  -1  17    0.96    1.09
  -2   1  16   51.38    4.73
   2  -1 -16   44.87    3.91
  -2  -1  16   48.11    4.66
   2  -1 -15    9.98    1.91
  -2   1  15   10.16    2.03
  -2  -1  15   11.31    2.26
  -2   1  14    6.28    1.56
  -2  -1  14    4.52    1.44
  -2   1  13  108.28    6.12
  -2  -1  13  106.70    6.28
  -2   1  12    4.21    1.19
  -2  -1  12    5.03    1.46
  -2  -1  11  128.71    6.23
  -2   1  11  130.02    6.11
   2   1 -10   85.64   14.77
  -2  -1  10   97.73    4.94
   2   1 -10  107.51   22.29
  -2   1  10   97.39    4.91
   2   1  -9   73.28   18.00
  -2  -1   9   65.83    3.90
  -2   1   9   67.90    3.83
  -2   1   9   67.37    8.54
   2   1  -9   73.52   13.25
  -2  -1   8   72.54    3.78
  -2   1   8   79.04   15.36
  -2   1   8   70.08    9.09
  -2   1   8   71.30    3.69
   2   1  -8   57.18   10.99
   2  -1  -8   75.50   14.33
   2   1  -8   90.23   18.33
  -2   1   7  170.59    5.69
  -2   1   7  176.04    5.71
  -2   1   7  154.57   14.07
   2   1  -7  157.60   17.22
  -2   1   7  178.15   22.09
  -2  -1   7  171.97    5.81
  -2   1   6   98.82    3.72
  -2  -1   6  102.80   12.85
   2   1  -6   84.69   11.30
  -2   1   6   96.97    3.74
  -2   1   6   86.61   10.71
   2   1  -6  107.01   18.22
  -2   1   6   99.34   15.49
  -2  -1   6   92.57    3.80
  -2   1   5    0.89    2.22
   2   1  -5    1.65    2.05
  -2  -1   5   -0.18    0.50
  -2  -1   5   -0.05    1.67
  -2   1   5    1.94    3.42
  -2   1   5    0.89    0.45
   2   1  -5   -0.52    2.39
  -2  -1   4  404.06   31.04
  -2   1   4  387.75   27.10
  -2  -1   4  369.68   19.47
  -2   1   4  349.65   22.13
   2   1  -4  349.03   18.42
  -2   1   3 2639.69   77.83
  -2  -1   3 2640.39   59.53
  -2  -1   3 2833.62   88.46
  -2   1   3 2694.23   74.27
   2   1  -3 2705.43   59.81
   2  -1  -3 2581.28   82.46
  -2   1   2  317.66   21.58
  -2  -1   2  340.75   12.85
  -2   1   2  335.47   22.65
   2  -1  -2  316.11   23.06
  -2   1   1  835.28   32.03
   2  -1   0    3.47    2.52
  -2   1  -1  354.26   22.83
   2  -1   1  328.68   22.81
  -2   1  -2 1123.61   44.24
   2  -1   2 1095.86   44.77
   2  -1   3  808.13   39.14
  -2  -1  -3  869.44   17.45
  -2   1  -3  868.93   38.83
  -2  -1  -3  912.78   41.63
   2  -1   4 2541.66   44.01
   2  -1   4 2421.61   77.03
   2  -1   4 2642.64   45.12
   2   1   4 2609.24   44.93
  -2   1  -4 2601.02   76.55
  -2  -1  -4 2444.29   46.09
  -2  -1  -4 2687.43   85.54
   2  -1   5  443.43   10.28
   2  -1   5  401.88   27.61
  -2  -1  -5  484.36   34.90
  -2   1  -5  458.71   28.66
   2   1   5  438.73   10.03
   2  -1   5  406.47    8.85
  -2  -1  -5  413.07   10.83
  -2  -1  -6  262.10    8.38
   2  -1   6  252.85    6.32
   2  -1   6  278.52    7.79
  -2  -1  -6  287.69   28.51
   2  -1   6  255.35   21.83
   2   1   6  268.47    7.57
  -2   1  -6  310.84   23.78
   2   1   7   92.69    4.34
  -2   1  -7   88.48    3.34
  -2  -1  -7  103.88   18.16
  -2  -1  -7   95.43    4.82
   2  -1   7   91.52    3.34
   2  -1   7   95.52    4.39
   2  -1   7   88.14   12.59
  -2   1  -8   -0.48    2.39
  -2  -1  -8    0.33    0.79
   2  -1   8   -0.21    0.57
   2  -1   8    0.18    0.49
  -2   1  -8    0.17    0.42
   2  -1   8    0.96    1.34
   2   1   8   -0.02    0.53
   2  -1   9  141.54    6.23
   2   1   9  143.68    6.33
  -2  -1  -9  135.23    6.55
   2  -1   9  147.66    4.84
  -2  -1 -10  591.11   16.79
   2   1  10  614.24   16.38
   2  -1  10  646.43   13.96
   2  -1  10  620.71   16.31
  -2  -1 -11   15.08    2.38
   2   1  11   14.23    2.26
   2  -1  11   13.33    2.13
   2  -1  11   14.74    1.52
   2  -1  12  152.44    7.56
   2   1  12  154.97    7.61
  -2  -1 -12  146.62    7.54
   2  -1  12  159.55    5.79
  -2  -1 -13    6.42    1.53
   2  -1  13    7.23    1.70
   2  -1  13    7.98    1.32
   2   1  13    6.27    1.73
   2  -1  14   10.90    2.18
  -2  -1 -14    9.62    2.05
   2   1  14    8.05    1.77
  -2  -1 -15    2.10    0.95
   2   1  15    3.59    1.45
   2  -1  15    2.83    1.37
   2   1  16    5.22    1.37
   2   1  17   35.17    3.16
   2  -1  17   36.33    2.19
   2   1  17   36.81    2.07
   2   1  18  149.81    6.58
   2   1  18  155.89    4.49
   2  -1  18  151.60    5.14
   2   1  18  143.19    4.72
   2   1  19   17.72    1.40
   2  -1  19   16.46    1.69
   2  -1  20    1.81    0.57
   2  -1  20    0.34    0.68
   2   1  21   14.94    1.27
   2  -1  21   14.06    1.29
   2   1  22   10.53    1.08
   2  -1  22   11.43    1.12
   2   1  23    3.48    0.67
   2  -1  23    2.33    0.61
   2  -1  23    2.88    0.76
   2   1  23    2.21    0.68
   2   1  24    0.85    0.42
   2  -1  24    0.72    0.36
   2   1  24    0.06    0.34
   2   1  24   -0.01    0.41
   2  -1  24    0.88    0.45
   2  -1  24    1.40    0.55
   2   1  25   12.49    1.02
   2  -1  25   11.29    0.78
   2  -1  25   14.43    1.16
   2   1  25   13.12    1.02
   2  -1  25   11.52    0.88
   2  -1  26    2.62    0.36
   2   1  26    2.45    0.42
   2  -1  26    2.67    0.49
   2   1  26    3.11    0.47
  -2  -2  27    0.09    0.26
  -2  -2  27    0.58    0.32
  -2   2  27    0.16    0.24
  -2   2  27   -0.26    0.19
  -2  -2  26    6.49    0.75
  -2  -2  26    7.26    0.75
  -2   2  26    6.25    0.63
  -2   2  26    7.48    0.76
  -2  -2  25    3.34    0.65
  -2   2  25    3.43    0.60
  -2   2  25    3.73    0.64
  -2  -2  25    3.72    0.71
  -2   2  24   -0.14    0.41
  -2  -2  24    0.00    0.52
  -2  -2  24    0.41    0.49
  -2   2  24    0.65    0.30
  -2   2  24   -0.52    0.44
  -2  -2  23    2.27    0.79
  -2  -2  23    1.72    0.70
  -2   2  23    2.65    0.66
  -2   2  23    1.36    0.51
  -2   2  23    1.80    0.50
  -2   2  22    1.33    0.41
  -2   2  22    1.58    0.62
  -2   2  22    1.20    0.50
  -2  -2  22    2.41    0.85
  -2  -2  22    2.46    0.74
  -2   2  22    2.39    0.64
  -2  -2  21   20.59    1.75
  -2   2  21   17.23    1.52
  -2   2  21   20.61    1.46
  -2   2  21   21.11    1.56
  -2  -2  21   21.49    1.83
  -2   2  21   22.58    1.71
  -2  -2  20   42.72    2.60
  -2  -2  20   40.89    4.31
  -2   2  20   39.11    3.92
  -2  -2  20   43.89    2.57
  -2   2  20   42.51    2.25
  -2   2  20   42.30    2.33
  -2   2  20   43.17    2.42
  -2  -2  19    7.27    1.10
  -2   2  19    7.17    0.99
  -2   2  19    8.44    0.95
  -2  -2  19    9.03    1.18
  -2  -2  19    5.81    2.06
  -2   2  19    6.22    1.70
  -2   2  18    9.73    2.04
  -2  -2  18   12.27    1.29
   2  -2 -18   10.65    2.27
  -2  -2  18   10.02    2.27
  -2  -2  18   10.44    1.27
  -2   2  18   10.42    1.15
  -2   2  18   13.62    1.19
   2  -2 -17   61.97    5.23
  -2   2  17   68.82    5.36
  -2  -2  17   71.09    5.76
   2  -2 -16   98.58    6.48
  -2  -2  16  115.28    7.11
  -2   2  16  109.72    6.68
  -2   2  15    2.40    1.07
  -2  -2  15    2.33    1.20
   2  -2 -15    2.69    1.16
  -2   2  14   20.15    2.55
  -2  -2  14   19.81    2.75
  -2   2  13   17.89    2.35
  -2  -2  13   18.67    2.64
  -2   2  12   22.18    2.53
  -2  -2  12   25.30    2.73
  -2  -2  11   17.16    2.12
  -2   2  11   16.79    2.12
  -2  -2  10  263.25    8.65
  -2   2  10  260.70    8.54
  -2  -2   9    0.62    0.47
   2   2  -9   -0.47    2.16
  -2   2   9   -0.87    0.66
   2   2  -8    2.64    2.48
  -2   2   8    1.08    0.61
   2   2  -8    0.17    1.40
  -2   2   8    1.12    0.58
  -2  -2   8    1.86    1.06
  -2   2   7  104.12   17.63
  -2   2   7  106.12    4.17
  -2   2   7  102.02    4.04
  -2  -2   7   96.18    4.09
   2   2  -7  104.09   11.87
   2  -2  -7  111.25   17.53
  -2   2   6   52.74    2.67
  -2   2   6   61.71   12.80
   2   2  -6   49.12    7.22
  -2  -2   6   48.85    2.57
  -2   2   6   52.03    2.53
   2  -2  -6   61.22   12.61
  -2   2   5  230.57   23.85
  -2   2   5  209.71    5.75
  -2   2   5  208.77    5.39
   2   2  -5  199.17   12.40
  -2  -2   5  195.57    5.38
   2  -2  -5  223.71   23.49
  -2  -2   4  159.43   19.77
  -2   2   4  156.47   18.59
  -2   2   4  146.73    4.37
  -2  -2   4  136.32    5.99
  -2  -2   3    1.11    0.95
  -2   2   3    1.22    2.47
  -2   2   2  448.06   29.38
   2  -2  -2  422.31   11.22
  -2  -2   2  409.35   11.13
   2  -2  -2  437.42   27.11
   2  -2  -1 1120.90   24.09
   2  -2  -1 1191.28   41.76
  -2  -2   0  189.82   11.47
   2  -2   0  199.06    7.25
  -2  -2  -1  966.66   35.23
   2  -2   1  912.70   18.91
  -2  -2  -1  945.95   18.55
   2  -2   1  911.02   20.39
  -2   2  -2  181.40   21.36
  -2  -2  -2  166.70   15.58
   2  -2   2  148.27    5.36
  -2  -2  -2  155.77    5.32
  -2  -2  -3  856.95   41.00
  -2  -2  -3  845.60   17.92
  -2  -2  -4   12.19    5.02
  -2  -2  -4   11.67    1.63
  -2   2  -4   18.94    7.84
  -2  -2  -5  175.41   20.80
  -2  -2  -5  182.99    7.04
   2   2   6   71.22    3.43
  -2  -2  -6   77.86   14.73
  -2  -2  -6   79.30    4.64
   2  -2   6   82.20    3.77
  -2  -2  -6   75.72    3.52
  -2  -2  -7    2.82    1.05
   2  -2   7    2.28    0.81
  -2   2  -7    5.88    4.81
   2   2   7    2.71    0.77
   2   2   8  182.70    6.78
   2  -2   8  200.46    7.09
  -2  -2  -8  204.90    8.66
   2  -2   9   11.73    1.67
   2   2   9   13.34    1.88
  -2  -2  -9   12.57    2.26
   2   2  10  121.49    5.97
  -2  -2 -10  126.27    7.30
   2  -2  10  118.93    5.87
  -2  -2 -11  183.93    9.18
   2   2  11  184.34    7.77
   2  -2  11  176.71    7.61
  -2  -2 -12    9.67    2.18
   2   2  12    9.35    1.83
   2  -2  12    7.84    1.65
  -2  -2 -13    1.48    0.96
  -2  -2 -14   25.64    3.53
  -2  -2 -15    1.35    0.93
  -2  -2 -16    7.87    2.18
   2   2  17    0.78    0.45
   2  -2  17    1.25    0.67
  -2  -2 -17   -0.11    1.05
   2  -2  18    1.70    0.78
   2   2  18    2.34    0.73
   2   2  19    0.46    0.64
   2  -2  19    2.97    0.92
   2   2  19    3.03    0.70
   2  -2  20   -0.25    0.54
   2  -2  20    0.02    0.64
   2   2  20    0.13    0.45
   2  -2  21    6.08    0.94
   2   2  21    4.42    0.80
   2   2  22    4.60    0.78
   2   2  22    5.33    0.82
   2  -2  22    6.47    0.96
   2  -2  22    4.97    0.94
   2   2  23   -0.51    0.40
   2   2  23    0.20    0.42
   2  -2  23    0.44    0.50
   2   2  23    0.67    0.43
   2  -2  23    0.43    0.44
   2  -2  24    4.95    0.70
   2   2  24    4.43    0.66
   2   2  24    5.52    0.71
   2   2  24    6.65    0.74
   2  -2  24    5.73    0.79
   2  -2  25    3.99    0.55
   2  -2  25    4.33    0.58
   2   2  25    3.78    0.49
   2   2  25    3.75    0.56
   2  -2  26    3.02    0.37
   2   2  26    3.05    0.41
   2   2  26    2.51    0.32
   2  -2  26    2.97    0.41
  -2   3  27    0.59    0.17
  -2  -3  27    1.87    0.37
  -2  -3  26    0.43    0.36
  -2   3  26    0.36    0.21
  -2   3  26    0.10    0.15
  -2   3  25    0.22    0.23
  -2  -3  25   -0.24    0.43
  -2   3  25    0.39    0.20
  -2  -3  25    0.71    0.33
  -2   3  25    0.11    0.33
  -2   3  24    0.45    0.31
  -2   3  24    0.60    0.39
  -2   3  24    0.30    0.35
  -2  -3  24    0.23    0.32
  -2  -3  24    0.82    0.55
  -2   3  23    4.13    0.61
  -2  -3  23    5.09    0.93
  -2   3  23    4.38    0.70
  -2  -3  23    4.46    0.70
  -2   3  23    4.73    0.74
  -2   3  23    4.76    0.64
  -2   3  22    0.62    0.42
  -2  -3  22    0.72    0.56
  -2   3  22    0.84    0.42
  -2   3  22    1.13    0.54
  -2  -3  22    0.26    0.52
  -2  -3  21    3.98    0.95
  -2   3  21    3.41    0.69
  -2   3  21    3.14    0.71
  -2   3  21    4.00    0.69
  -2  -3  21    4.06    0.80
  -2   3  20    8.17    1.12
  -2  -3  20    7.26    1.03
  -2  -3  20   10.97    1.37
  -2   3  20    8.38    1.10
   2  -3 -19    4.55    1.63
  -2   3  19    5.78    1.01
  -2   3  19    7.23    1.01
  -2  -3  19    6.76    1.14
  -2   3  18   29.45    1.96
  -2  -3  18   31.42    2.24
  -2   3  18   29.10    1.93
   2  -3 -18   24.79    3.54
  -2  -3  17   72.68    3.31
  -2  -3  17   64.14    5.02
  -2   3  17   78.92    3.15
   2  -3 -17   63.70    5.93
   2  -3 -16   16.41    3.00
  -2   3  16   16.41    2.31
  -2  -3  16   19.18    2.62
  -2  -3  15   28.61    3.18
   2  -3 -15   31.44    4.25
  -2   3  15   26.77    2.90
  -2  -3  14    5.98    1.49
   2  -3 -14    8.22    2.39
  -2   3  14    5.89    1.40
  -2   3  13    8.34    1.53
  -2  -3  13    8.39    1.72
  -2   3  12   22.22    2.35
  -2  -3  12   21.64    2.41
  -2   3  11    0.58    0.49
  -2  -3  11    0.06    0.48
  -2   3  10   14.00    1.66
  -2  -3  10   13.82    1.72
  -2  -3   9  121.73    4.96
  -2   3   8   75.85    3.57
  -2   3   7   32.30    2.14
  -2   3   6   99.90   17.33
   2  -3  -6   97.18    5.88
  -2   3   6  106.01    3.91
  -2   3   5  113.26   17.60
  -2  -3   5  103.25    6.28
   2  -3  -5  108.37    6.17
  -2   3   5  109.69    3.85
   2  -3  -4   64.12    4.80
  -2  -3   4   62.47    5.05
  -2  -3   4   70.98   12.58
  -2   3   4   60.57    2.65
  -2   3   4   62.92   12.30
  -2   3   3  579.95   36.93
  -2  -3   3  612.59   17.33
  -2  -3   3  638.74   39.56
   2  -3  -3  560.73   34.98
   2  -3  -3  579.54   16.92
   2  -3  -2  527.07   15.75
  -2  -3   2  503.20   15.16
  -2   3   2  497.80   32.84
   2  -3  -2  541.00   31.06
   2  -3  -1   11.65    2.18
  -2   3   1   11.82    4.94
  -2  -3   1   11.69    1.24
  -2   3   1   11.55    6.56
  -2  -3   1    9.64    2.06
  -2  -3   0    8.93    1.20
   2  -3   0    9.07    1.92
  -2   3   0    9.05    4.42
  -2   3   0   10.13    6.14
   2  -3   0    9.64    1.55
   2  -3   1  171.76    7.18
  -2   3  -1  164.84   22.76
  -2  -3  -1  179.99    6.16
   2  -3   2   13.28    2.05
  -2   3  -2   11.32    5.61
  -2  -3  -2   13.45    1.67
  -2  -3  -2   13.97    4.89
   2  -3   3   68.98    4.43
  -2  -3  -3   80.98   12.22
  -2   3  -3   81.29   15.80
  -2  -3  -3   79.39    4.32
  -2  -3  -4   22.35    6.55
  -2   3  -4   20.71    7.96
  -2  -3  -4   21.29    2.35
  -2   3  -5  617.66   43.58
  -2  -3  -5  598.20   38.71
  -2  -3  -5  568.82   15.68
  -2  -3  -5  564.66   14.67
  -2  -3  -6   89.21   15.12
  -2  -3  -6   92.45    4.88
  -2   3  -6   99.19   17.44
  -2  -3  -6   90.84    5.51
  -2  -3  -7   51.06    4.37
  -2  -3  -8  247.32   10.73
  -2  -3  -9  130.04    7.76
  -2  -3 -10  334.61   13.61
  -2  -3 -11   53.37    5.35
  -2  -3 -12   85.49    7.04
  -2  -3 -13    7.40    2.35
  -2  -3 -14    3.51    1.51
   2   3  15   10.48    1.10
  -2  -3 -15    7.88    2.18
   2   3  16   10.90    1.13
  -2  -3 -16    9.20    2.35
   2  -3  16   10.84    1.25
   2   3  17    3.67    0.79
  -2  -3 -17    2.58    1.51
   2  -3  17    4.00    0.83
  -2  -3 -18    1.03    1.11
   2   3  18    0.09    0.49
   2  -3  18    0.83    0.63
   2   3  19    8.50    1.04
   2  -3  19    9.39    1.21
   2  -3  20   25.42    1.75
   2   3  20   26.18    1.70
   2   3  20   22.82    1.48
   2   3  21    5.13    0.80
   2  -3  21    5.46    0.98
   2  -3  21    5.51    0.81
   2   3  21    4.68    0.66
   2   3  22    1.45    0.41
   2   3  22    1.12    0.54
   2  -3  22    1.35    0.58
   2   3  22    1.62    0.47
   2  -3  22    1.74    0.56
   2   3  23    1.10    0.44
   2  -3  23    1.10    0.42
   2  -3  23    1.27    0.55
   2   3  23    1.37    0.43
   2   3  23    0.57    0.30
   2   3  24    0.13    0.24
   2  -3  24    0.13    0.32
   2   3  24    0.55    0.25
   2   3  25    0.66    0.24
   2  -3  25    0.29    0.27
   2   3  25    0.23    0.15
  -2  -4  26    2.14    0.40
  -2   4  25    4.14    0.39
  -2   4  25    4.24    0.48
  -2   4  25    4.33    0.39
  -2  -4  25    4.53    0.64
  -2  -4  24    0.92    0.46
  -2   4  24    1.03    0.32
  -2   4  24    1.37    0.39
  -2   4  24    0.77    0.26
  -2  -4  23   11.92    1.22
  -2   4  23    9.24    0.84
  -2   4  23    9.50    0.82
  -2   4  23   10.57    0.98
  -2  -4  22    2.43    0.73
  -2   4  22    1.92    0.49
  -2   4  22    2.21    0.49
  -2  -4  21    3.01    0.80
  -2   4  21    2.90    0.59
  -2   4  21    2.56    0.59
  -2   4  20    1.71    0.53
  -2  -4  20    1.53    0.76
  -2   4  20    1.92    0.54
  -2  -4  19    1.32    0.77
  -2   4  19    1.36    0.53
  -2  -4  18    8.51    1.25
   2  -4 -18    8.57    2.71
  -2   4  18    8.07    0.98
  -2   4  18    8.17    0.84
   2  -4 -17    1.90    1.34
  -2  -4  17    2.95    0.88
  -2   4  17    3.14    0.59
  -2   4  17    2.49    0.65
  -2   4  17    1.59    0.49
   2  -4 -16   24.76    4.38
  -2   4  16   18.44    1.32
  -2   4  16   19.70    1.30
  -2   4  16   25.05    1.76
  -2  -4  16   20.88    1.72
  -2   4  15    5.28    0.80
  -2   4  15    5.69    0.73
  -2  -4  15    5.23    0.94
  -2   4  15    4.61    0.67
   2  -4 -14    4.31    2.49
   2  -4 -13  158.29   10.73
   2  -4 -12   -0.08    1.27
   2  -4 -11   91.00    7.40
   2  -4 -10    8.10    2.37
   2  -4  -9   54.98    5.82
   2  -4  -8    8.70    2.20
   2  -4  -7   61.40    5.77
   2  -4  -6   -0.99    1.55
  -2  -4   5   91.26    7.03
   2  -4  -5   96.41    7.19
  -2  -4   4  359.15   14.54
   2  -4  -4  326.64   13.57
  -2  -4   3  221.80   11.45
   2  -4  -3  197.42   10.11
   2  -4  -2    8.24    2.24
  -2  -4   2   11.11    2.72
  -2  -4   1   46.15    4.81
   2  -4  -1   45.16    4.19
  -2  -4   0  158.94    6.08
   2  -4   0  163.65    8.27
  -2  -4   0  151.68    8.66
   2  -4   1  679.88   19.30
  -2  -4  -1  625.60   15.78
  -2  -4  -2   23.58    2.50
   2  -4   2   22.32    3.07
   2  -4   3    0.91    1.01
  -2  -4  -3    0.36    0.87
  -2  -4  -4  246.35    9.63
  -2  -4  -5    1.32    1.05
  -2  -4  -6   -0.20    0.90
  -2  -4  -7    3.55    1.39
  -2  -4  -8    1.41    0.93
  -2  -4  -9  128.58    8.30
  -2  -4 -10    5.85    2.29
  -2  -4 -11    7.09    2.50
  -2  -4 -12    2.77    1.49
  -2  -4 -13    6.00    2.34
   2   4  14    0.33    0.44
   2   4  14    0.45    0.41
  -2  -4 -14    1.31    1.65
   2   4  14    0.47    0.49
   2   4  15   16.13    1.37
   2   4  15   15.26    1.20
  -2  -4 -15   18.71    3.82
   2   4  15   20.03    1.50
   2   4  16    7.30    0.91
   2   4  16    8.29    1.04
   2   4  16    7.69    0.90
  -2  -4 -16    8.27    2.44
   2   4  17    2.06    0.56
   2   4  17    2.31    0.72
   2   4  17    1.45    0.46
   2  -4  18   -0.24    0.51
   2   4  18    0.11    0.52
   2   4  18   -0.52    0.37
   2  -4  19    1.19    0.61
   2   4  19    1.27    0.60
   2   4  19    1.03    0.38
   2   4  19    0.46    0.35
   2  -4  20    0.35    0.48
   2   4  20   -0.06    0.45
   2   4  20    0.46    0.33
   2   4  21    0.46    0.31
   2   4  21    0.10    0.35
   2  -4  22   -0.12    0.39
   2   4  22    0.67    0.31
   2  -4  23    0.26    0.35
   2   4  23   -0.33    0.21
   2   4  23   -0.17    0.22
   2  -4  24    2.81    0.48
   2   4  24    2.34    0.33
   2   4  24    2.68    0.32
  -2   5  24    0.80    0.21
  -2   5  24    1.10    0.27
  -2  -5  24    0.37    0.30
  -2  -5  23    0.50    0.33
  -2   5  23   -0.07    0.23
  -2   5  22    2.08    0.47
  -2  -5  22    1.93    0.51
  -2   5  22    1.70    0.35
  -2   5  21    1.50    0.46
  -2  -5  21    1.71    0.58
  -2   5  20    0.29    0.27
  -2   5  20   -0.07    0.36
  -2  -5  20   -0.12    0.46
  -2   5  20    0.55    0.28
  -2   5  19    3.25    0.63
  -2   5  19    2.67    0.49
  -2  -5  19    2.51    0.68
  -2   5  19    2.56    0.47
  -2   5  18    0.58    0.43
  -2  -5  18    0.07    0.56
  -2   5  18    0.28    0.42
  -2   5  17    5.46    0.79
   2  -5 -17    8.13    1.30
  -2  -5  17    6.95    1.04
  -2   5  17    5.08    0.72
  -2   5  16   34.11    1.89
   2  -5 -16   41.35    2.59
  -2  -5  16   34.80    2.17
  -2   5  16   36.76    2.02
  -2  -5  15    7.86    1.08
  -2   5  15    8.83    1.04
   2  -5 -15    7.02    1.07
   2  -5 -15    6.04    2.65
  -2   5  15    8.28    0.99
   2  -5 -14    1.28    0.79
  -2  -5  14   -0.01    0.50
   2  -5 -14    0.55    1.26
  -2   5  14    0.68    0.58
  -2   5  14   -0.03    0.40
   2  -5 -13    2.45    0.83
  -2   5  13    4.33    0.87
   2  -5 -13    3.67    2.02
  -2   5  13    3.56    0.79
  -2   5  12   29.42    1.73
   2  -5 -12   24.93    1.87
  -2   5  12   29.29    1.77
   2  -5 -12   28.84    4.32
   2  -5 -11   47.76    5.41
   2  -5 -11   49.62    5.76
   2  -5 -10    2.88    1.99
   2  -5 -10    1.81    1.49
   2  -5  -9   11.63    3.07
   2  -5  -8   13.37    3.04
   2  -5  -7    2.94    1.84
   2  -5  -6   61.08    6.19
  -2  -5   5    1.08    1.40
   2  -5  -5    0.46    0.99
  -2  -5   4   21.34    4.00
  -2  -5   3   29.39    4.94
   2  -5  -3   37.66    5.42
  -2  -5   2  176.38   11.55
   2  -5  -2  165.33    9.69
   2  -5  -1   13.39    3.27
  -2  -5   1    6.10    3.53
  -2  -5   0  220.95   12.60
   2  -5   0  250.81   12.42
  -2  -5  -1   12.56    5.17
   2  -5   1    4.45    2.03
  -2  -5  -2   43.53    5.42
   2  -5   2   47.78    5.29
  -2  -5  -3    1.17    0.91
   2  -5   3    1.25    1.38
  -2  -5  -4    0.47    0.75
  -2  -5  -5   53.15    4.81
  -2  -5  -6    2.75    1.36
  -2  -5  -7    9.49    2.33
  -2  -5  -8   16.25    3.01
  -2  -5  -9    0.03    0.97
  -2  -5 -10    1.43    1.41
   2   5  11    0.42    0.52
  -2  -5 -11    0.97    1.28
   2   5  11    0.36    0.54
  -2  -5 -12    0.35    0.92
   2   5  12   -0.13    0.50
  -2  -5 -12    0.33    1.10
   2   5  12    0.07    0.49
  -2  -5 -13   12.62    1.70
  -2  -5 -13   12.07    3.14
   2   5  13   10.60    1.14
   2   5  13   10.25    1.00
   2   5  13   11.95    1.31
   2   5  14   20.05    1.42
  -2  -5 -14   20.28    4.29
   2   5  14   19.93    1.55
   2   5  14   21.33    1.71
   2   5  15    1.18    0.82
  -2  -5 -15    0.53    0.93
   2  -5  15    0.42    0.46
   2   5  15   -0.15    0.45
   2   5  15    0.91    0.47
   2   5  16   23.77    1.54
   2   5  16   25.10    1.64
   2  -5  16   24.15    1.77
   2   5  16   23.09    1.55
   2  -5  17   11.15    1.17
   2   5  17   10.73    1.06
   2   5  17   11.33    1.08
   2   5  17   10.44    0.98
   2   5  18    0.10    0.34
   2  -5  18    0.32    0.45
   2   5  18   -0.19    0.35
   2   5  19    7.36    0.71
   2   5  19    6.59    0.66
   2  -5  19    7.47    0.89
   2  -5  20    3.39    0.71
   2   5  20    1.88    0.35
   2   5  21    0.49    0.25
   2  -5  21    1.41    0.44
   2   5  22    0.49    0.25
   2  -5  22   -0.08    0.28
   2   5  23    1.15    0.19
   2  -5  23    1.12    0.31
   2   5  23    1.65    0.31
  -2   6  23   29.73    0.88
  -2   6  23   28.41    1.03
  -2   6  22    0.45    0.20
  -2   6  22    0.05    0.21
  -2   6  21    4.10    0.57
  -2  -6  21    3.89    0.47
  -2   6  21    3.87    0.46
  -2   6  21    3.48    0.33
  -2   6  20    0.06    0.19
  -2  -6  20    0.42    0.34
  -2   6  20    0.28    0.46
  -2   6  20    0.16    0.24
  -2  -6  19    0.21    0.41
  -2   6  19    0.03    0.23
  -2   6  19   -0.41    0.34
  -2   6  18   11.23    0.92
  -2   6  18   13.41    1.10
  -2   6  18   13.46    1.05
  -2  -6  18   10.58    0.97
  -2   6  17   23.24    1.46
  -2   6  17   21.37    1.45
   2  -6 -16   37.01    2.50
  -2   6  16   29.73    1.76
  -2   6  16   34.10    1.92
   2  -6 -15   20.25    1.91
  -2   6  15   17.38    1.37
  -2   6  15   21.13    1.57
  -2   6  15   20.44    1.52
   2  -6 -14   -1.30    0.81
  -2   6  14    0.15    0.46
  -2   6  14    0.12    0.50
  -2   6  14   -0.37    0.44
  -2   6  13    0.79    0.40
   2  -6 -13    0.26    0.60
   2  -6 -13   -0.25    0.98
  -2   6  13    1.21    0.67
  -2   6  13   -0.05    0.51
  -2   6  12    0.63    0.63
   2  -6 -12    2.04    1.25
  -2   6  12    0.38    0.53
   2  -6 -12    0.25    0.77
  -2   6  12    0.32    0.40
   2  -6 -11   20.39    1.51
   2  -6 -11   19.25    1.92
  -2   6  11   21.88    1.60
  -2   6  11   23.51    1.61
  -2  -6  10    0.28    0.52
   2  -6 -10    0.45    0.77
  -2   6  10    0.22    0.43
  -2   6  10    0.16    0.44
   2  -6 -10    0.47    0.54
   2  -6 -10   -0.22    0.78
  -2  -6   9   33.84    2.15
  -2   6   9   40.66    2.02
   2  -6  -9   31.62    3.90
   2  -6  -9   36.09    2.45
   2  -6  -9   38.82    2.15
  -2   6   9   42.27    2.14
  -2   6   8   41.32    2.03
  -2  -6   8   34.26    2.14
   2  -6  -8   36.09    4.11
  -2   6   8   40.97    1.92
   2  -6  -8   35.99    2.38
   2  -6  -8   38.12    2.12
   2  -6  -7  152.75   10.45
   2  -6  -7  154.40    8.41
   2  -6  -6   56.91    6.31
   2  -6  -5    0.22    1.49
  -2  -6   4   25.56    4.56
   2  -6  -4   26.56    4.49
   2  -6  -3   16.79    3.52
  -2  -6   3   15.40    3.99
   2  -6  -2   15.39    3.84
  -2  -6   2    6.05    2.54
  -2  -6   1   47.04    6.50
   2  -6  -1   55.21    6.38
   2  -6   0   17.18    3.63
  -2  -6   0   25.45    5.09
  -2  -6  -1   22.65    4.59
   2  -6   1   18.80    3.80
  -2  -6  -2   21.82    4.66
   2  -6   2   18.68    3.46
  -2  -6  -3   94.14    8.73
  -2  -6  -4   71.00    7.73
  -2  -6  -5   59.16    6.88
  -2  -6  -6  107.75    7.45
   2   6   6  107.34    3.65
   2   6   7   29.17    1.68
  -2  -6  -7   26.28    3.74
   2   6   7   26.98    1.73
   2  -6   7   21.58    1.51
  -2  -6  -8    0.18    1.05
   2   6   8    1.18    0.64
   2   6   8    0.29    0.42
  -2  -6  -8    0.85    0.53
  -2  -6  -9    3.41    1.45
   2   6   9    4.53    0.93
   2   6   9    4.35    0.82
  -2  -6  -9    4.50    0.84
  -2  -6  -9    4.23    1.08
   2   6  10   33.30    2.11
  -2  -6 -10   27.85    2.43
  -2  -6 -10   29.79    1.99
   2   6  10   29.74    1.93
  -2  -6 -10   25.55    3.87
   2   6  11   81.44    3.45
   2   6  11   80.13    3.29
  -2  -6 -11   78.90    4.16
  -2  -6 -11   75.91    3.28
  -2  -6 -12  123.69    5.46
   2   6  12  127.27    4.34
   2   6  12  124.50    4.40
   2   6  13   47.95    2.49
   2   6  13   47.67    2.57
   2   6  14   14.01    1.33
   2   6  14   16.73    1.41
  -2  -6 -14   18.62    2.12
   2   6  15    8.40    1.04
   2   6  15    6.53    0.84
   2   6  16   38.90    1.94
   2   6  16   41.17    1.99
   2   6  17    0.25    0.29
   2   6  17   -0.20    0.41
  -2  -6 -17   -0.59    0.71
   2  -6  17   -0.39    0.39
   2  -6  18   17.47    1.13
   2   6  18   18.08    1.11
   2   6  18   15.52    1.05
   2   6  18   17.44    1.04
   2  -6  19    0.61    0.31
   2   6  19    0.41    0.26
   2   6  19    0.55    0.25
   2   6  20    3.50    0.42
   2   6  20    4.25    0.39
   2  -6  20    4.14    0.49
   2   6  20    3.27    0.33
   2   6  21    0.90    0.20
  -2   7  20    0.47    0.20
  -2   7  20    0.30    0.13
  -2   7  20    0.41    0.13
   2  -7 -19    0.72    0.49
  -2   7  19    0.20    0.15
  -2   7  19    0.36    0.18
  -2   7  19    0.36    0.31
  -2   7  18   -0.04    0.20
  -2   7  18    0.18    0.19
   2  -7 -18   -0.13    0.50
  -2   7  18   -0.06    0.25
  -2   7  17    5.20    0.50
  -2   7  17    4.73    0.58
  -2   7  17    4.14    0.62
  -2   7  16    5.44    0.69
  -2   7  16    5.50    0.54
   2  -7 -16    6.77    0.97
  -2   7  16    5.57    0.75
  -2   7  15    1.43    0.53
  -2   7  15    0.85    0.32
   2  -7 -15    1.46    0.73
  -2   7  15    0.29    0.42
   2  -7 -14    0.34    0.67
  -2   7  14    0.07    0.33
  -2   7  14    0.25    0.45
   2  -7 -13    1.23    0.66
  -2   7  13   -0.35    0.43
  -2   7  13    0.25    0.45
   2  -7 -12   -0.13    0.59
  -2   7  12    1.04    0.53
  -2  -7  11    5.41    0.91
   2  -7 -11    5.59    1.11
  -2   7  11    7.70    0.94
   2  -7 -10    4.59    1.04
   2  -7 -10    4.83    0.83
  -2   7  10    5.35    0.77
  -2  -7  10    4.88    0.86
   2  -7  -9   16.96    1.80
  -2   7   9   20.66    1.47
  -2   7   9   18.80    1.35
   2  -7  -9   18.08    1.54
  -2  -7   9   15.58    1.52
   2  -7  -8    7.85    1.28
   2  -7  -8    8.46    1.09
   2  -7  -8   11.08    1.55
   2  -7  -8    6.72    2.61
  -2   7   8    9.29    0.96
  -2  -7   8    7.89    1.16
  -2   7   8    7.42    0.91
   2  -7  -7   11.90    2.78
  -2  -7   7   11.63    1.40
   2  -7  -7   11.29    1.45
  -2   7   7   12.73    1.05
   2  -7  -7   12.14    1.28
   2  -7  -7   14.44    1.60
   2  -7  -6   -0.22    0.65
   2  -7  -6   -0.05    0.46
  -2  -7   6   -0.26    0.54
   2  -7  -6    0.15    0.55
  -2   7   6    0.79    0.40
   2  -7  -6    0.71    1.44
   2  -7  -5    4.44    2.35
   2  -7  -5    3.67    1.08
  -2   7   5    4.70    0.75
   2  -7  -5    3.36    0.84
  -2  -7   5    2.51    0.78
   2  -7  -5    4.50    1.04
   2  -7  -4   76.38    3.36
   2  -7  -4   74.76    3.32
  -2  -7   4   68.39    2.95
   2  -7  -4   90.42    8.32
   2  -7  -4   81.38    3.75
  -2  -7   4   63.29    3.22
   2  -7  -3  146.88    5.14
  -2  -7   3  132.22    4.76
   2  -7  -3  138.61    4.64
   2  -7  -3  152.98   10.64
   2  -7  -3  127.04    4.43
  -2  -7   3  141.01    4.52
  -2  -7   3  125.35   10.44
   2  -7  -2   15.54    1.45
   2  -7  -2   12.80    1.34
  -2  -7   2   13.88    1.55
  -2  -7   2   13.86    1.63
  -2  -7   2   19.15    4.74
   2  -7  -2   18.46    4.09
   2  -7  -2   17.65    1.71
  -2  -7   1   55.09    2.85
   2  -7  -1   53.54    6.35
  -2  -7   1   57.17    7.28
  -2  -7   1   54.25    2.74
   2  -7  -1   57.29    3.05
   2  -7  -1   51.11    2.57
   2  -7   0   15.43    3.41
  -2  -7   0   16.49    1.63
   2  -7   0   17.46    1.65
  -2  -7   0   18.96    1.74
  -2  -7   0   22.16    4.76
   2  -7   0   16.73    1.46
  -2  -7  -1   21.97    5.00
  -2  -7  -1   21.74    1.79
  -2  -7  -1   19.91    1.66
  -2  -7  -1   18.83    1.61
   2  -7   1   17.22    1.46
   2  -7   1   18.86    1.75
  -2  -7  -2   47.73    2.61
  -2  -7  -2   50.03    2.72
   2  -7   2   45.64    2.72
   2  -7   2   43.84    2.25
  -2  -7  -2   54.10    2.89
  -2  -7  -3   20.45    4.76
  -2  -7  -3   14.63    1.50
  -2  -7  -3   17.42    1.69
  -2  -7  -3   15.21    1.58
   2  -7   3   12.01    1.39
   2  -7   4   13.67    1.44
  -2  -7  -4   15.40    1.44
   2   7   4   12.79    0.96
   2   7   4   14.70    1.12
  -2  -7  -4   13.73    1.50
  -2  -7  -4   16.22    1.69
   2  -7   5   62.39    3.06
  -2  -7  -5   68.91    3.15
  -2  -7  -5   63.24    3.34
  -2  -7  -5   69.23    7.45
   2   7   5   72.66    2.74
   2   7   5   65.39    2.46
  -2  -7  -6   19.27    1.81
  -2  -7  -6   21.63    4.24
  -2  -7  -6   19.94    1.62
   2  -7   6   17.77    1.51
   2   7   6   21.12    1.35
   2   7   6   21.86    1.52
  -2  -7  -7   23.29    2.06
   2  -7   7   26.63    1.76
   2   7   7   24.55    1.55
  -2  -7  -7   22.10    4.10
   2   7   7   28.64    1.77
   2  -7   7   22.21    1.59
  -2  -7  -7   24.12    1.80
  -2  -7  -8    0.05    0.39
  -2  -7  -8    0.66    0.57
   2   7   8   -0.06    0.46
   2   7   8    0.32    0.45
   2  -7   8   -0.01    0.44
   2  -7   8   -0.30    0.40
  -2  -7  -9    2.68    0.68
   2   7   9    3.52    0.80
  -2  -7  -9    2.84    1.01
   2   7   9    2.40    0.71
  -2  -7 -10    0.41    0.69
   2   7  10    0.31    0.53
  -2  -7 -10    0.60    0.50
   2   7  10    0.73    0.48
  -2  -7 -11   22.55    1.65
  -2  -7 -11   22.46    2.05
   2   7  11   24.15    1.70
   2   7  11   21.46    1.53
   2   7  12    9.59    1.06
  -2  -7 -12    9.58    1.05
   2   7  12    8.88    1.02
  -2  -7 -12    9.44    1.43
   2   7  13    3.36    0.69
  -2  -7 -13    1.82    0.75
   2   7  13    2.04    0.53
  -2  -7 -14    4.09    1.02
   2   7  14    2.97    0.57
   2   7  14    1.57    0.36
   2   7  14    4.27    0.70
   2   7  15    1.30    0.38
   2   7  15    1.13    0.30
   2   7  15    1.54    0.49
  -2  -7 -15    1.53    0.79
   2   7  16    2.32    0.46
   2   7  16    1.78    0.32
  -2  -7 -17   -0.03    0.49
   2   7  17    0.31    0.18
   2   7  17    0.08    0.23
   2   7  18    2.25    0.25
   2   7  18    2.36    0.30
   2   7  19    0.23    0.18
  -2   8  17    2.36    0.30
   2  -8 -17    3.78    0.55
   2  -8 -16    1.39    0.55
  -2   8  16    1.24    0.27
   2  -8 -15   -0.16    0.42
  -2   8  15    0.23    0.22
  -2   8  14    1.29    0.33
  -2   8  14    1.00    0.33
   2  -8 -14    1.58    0.60
  -2   8  13    0.36    0.30
   2  -8 -13    0.75    0.55
  -2   8  13    0.79    0.34
  -2   8  12    0.41    0.34
  -2   8  12   -0.06    0.29
   2  -8 -12   -0.19    0.46
  -2   8  11    0.62    0.38
   2  -8 -11    0.90    0.58
  -2  -8  11    0.93    0.50
  -2   8  10    0.21    0.33
   2  -8 -10    0.65    0.58
  -2  -8  10   -0.30    0.46
   2  -8  -9    2.57    0.74
  -2  -8   9    1.85    0.58
  -2   8   9    2.84    0.54
  -2   8   8   56.64    2.15
   2  -8  -8   56.90    2.81
  -2  -8   8   51.35    2.75
  -2  -8   7    7.39    1.07
  -2   8   7    6.92    0.71
   2  -8  -7    6.79    1.04
  -2   8   6    2.17    0.40
   2  -8  -6    2.59    0.63
   2  -8  -6    2.82    0.86
  -2  -8   6    3.22    0.77
   2  -8  -5    9.78    1.31
  -2  -8   5    7.50    1.15
   2  -8  -5    6.81    0.98
   2  -8  -4    2.81    0.72
   2  -8  -4    2.36    0.87
  -2  -8   4    0.29    0.56
  -2  -8   4    1.09    0.43
  -2  -8   3    8.44    1.05
   2  -8  -3    9.07    1.08
  -2  -8   3    7.53    1.06
   2  -8  -3    8.62    1.27
  -2  -8   2    5.84    0.93
  -2  -8   2    6.04    1.01
   2  -8  -2    5.71    1.11
  -2  -8   1   23.71    1.74
   2  -8  -1   20.41    1.86
  -2  -8   1   21.18    1.73
  -2  -8   0   12.37    1.44
  -2  -8   0   15.38    1.47
   2  -8   0   12.33    1.43
  -2  -8  -1    3.40    0.79
  -2  -8  -1    1.85    0.63
   2  -8   1    1.96    0.77
  -2  -8  -1    2.18    0.60
  -2  -8  -2    3.42    0.70
   2  -8   2    4.85    1.03
  -2  -8  -2    4.81    0.88
  -2  -8  -2    4.89    0.93
   2  -8   3   25.80    1.93
  -2  -8  -3   26.57    1.87
  -2  -8  -3   26.97    1.90
  -2  -8  -3   28.63    1.99
   2  -8   4   13.19    1.40
  -2  -8  -4   16.57    1.63
  -2  -8  -4   16.21    1.49
  -2  -8  -4   14.69    1.40
  -2  -8  -5    0.83    0.60
   2  -8   5    0.01    0.45
   2  -8   5    0.02    0.45
  -2  -8  -5   -0.28    0.52
  -2  -8  -5    0.17    0.44
   2   8   5    0.34    0.31
   2   8   6   10.14    0.89
  -2  -8  -6    7.79    0.96
  -2  -8  -6   11.98    1.32
   2  -8   6    8.79    1.07
   2  -8   6    9.83    1.09
  -2  -8  -6    7.01    1.01
   2   8   6    9.22    0.77
  -2  -8  -7   30.26    1.81
   2  -8   7   29.77    1.83
   2  -8   7   35.54    1.99
   2   8   7   39.04    1.77
  -2  -8  -7   29.46    2.07
   2   8   7   34.86    1.62
   2  -8   8    0.97    0.48
   2  -8   8   -0.10    0.40
   2   8   8    0.29    0.30
   2   8   8   -0.38    0.38
  -2  -8  -8    0.56    0.55
  -2  -8  -8    0.53    0.44
  -2  -8  -9    2.21    0.51
   2   8   9    2.00    0.48
  -2  -8  -9    2.00    0.64
   2   8   9    1.83    0.49
  -2  -8 -10    1.24    0.42
  -2  -8 -10    0.98    0.55
   2   8  10    1.29    0.44
   2   8  10    1.22    0.53
  -2  -8 -11    0.17    0.48
   2   8  11    0.63    0.32
   2   8  11    0.65    0.41
   2   8  12    0.54    0.30
  -2  -8 -12    0.63    0.46
  -2  -8 -13    7.42    0.92
   2   8  13    6.73    0.64
   2   8  14   -0.11    0.18
  -2  -8 -14   -0.72    0.47
  -2  -8 -15    5.05    0.68
   2   8  15    3.58    0.38
   2   8  16    0.87    0.19
  -2   9  13    5.33    0.36
   2  -9 -13    6.24    0.56
  -2   9  12    0.45    0.17
  -2   9  12    0.56    0.18
   2  -9 -12    0.95    0.34
  -2   9  11    0.98    0.23
  -2   9  11    0.85    0.29
   2  -9 -11    0.72    0.30
   2  -9 -10    1.28    0.34
  -2  -9  10    1.03    0.35
  -2   9  10    1.22    0.25
  -2   9  10    0.81    0.28
  -2   9   9    1.32    0.26
   2  -9  -9    1.60    0.30
   2  -9  -9    1.56    0.46
  -2   9   9    1.41    0.42
  -2  -9   9    1.39    0.39
   2  -9  -8    2.10    0.47
  -2  -9   8    2.96    0.59
  -2   9   8    2.95    0.32
   2  -9  -8    2.83    0.43
   2  -9  -7    7.92    0.84
  -2  -9   7    9.94    0.81
  -2  -9   7    9.03    0.98
   2  -9  -7    7.97    0.74
  -2  -9   6    0.73    0.44
   2  -9  -6    0.65    0.37
  -2  -9   5   10.54    1.09
   2  -9  -5   11.46    0.95
   2  -9  -4   -0.15    0.32
  -2  -9   4    1.02    0.54
  -2  -9   3    0.83    0.46
  -2  -9   2    2.75    0.60
   2  -9  -2    3.34    0.70
   2  -9  -1   -0.07    0.40
  -2  -9   1    0.41    0.40
   2  -9   0    5.26    0.80
   2  -9   0    4.37    0.79
  -2  -9   0    3.29    0.64
  -2  -9  -1    3.20    0.67
   2  -9   1    4.07    0.75
  -2  -9  -1    3.84    0.63
   2  -9   1    4.72    0.77
   2  -9   2    1.14    0.54
   2  -9   2    0.72    0.46
  -2  -9  -2    0.22    0.39
  -2  -9  -2    0.12    0.37
   2  -9   3    0.99    0.50
  -2  -9  -3    1.45    0.46
   2  -9   3    1.48    0.54
  -2  -9  -3    0.64    0.34
  -2  -9  -3    0.83    0.45
  -2  -9  -4   12.80    1.10
   2  -9   4   11.35    1.11
  -2  -9  -4   11.34    0.98
   2  -9   4   14.81    1.20
  -2  -9  -4   12.86    1.11
   2  -9   5   15.23    1.19
  -2  -9  -5   16.05    1.17
   2  -9   6   20.39    1.32
  -2  -9  -6   19.55    1.32
   2   9   7    1.84    0.26
   2  -9   7    3.19    0.54
  -2  -9  -7    2.49    0.52
   2   9   8    4.00    0.38
  -2  -9  -8    4.15    0.60
  -2  -9  -9    0.30    0.33
   2   9   9    1.21    0.25
   2   9  10    3.01    0.31
  -2  -9 -10    3.77    0.53
   2   9  11    2.29    0.26
  -2  -9 -11    2.84    0.44
  -2  -9 -12    6.86    0.57
  -2  10   5    1.15    0.27
  -2  10   4    0.44    0.22
   2 -10  -4   -0.33    0.20
  -2 -10   4    0.32    0.27
   2 -10  -3    3.96    0.43
  -2 -10   3    3.49    0.43
  -2 -10   3    3.21    0.44
  -2  10   3    2.70    0.37
   2 -10  -2   10.29    0.69
  -2 -10   2    9.87    0.70
  -2  10   2    9.51    0.65
  -2 -10   1   -0.71    0.33
   2 -10  -1    0.50    0.27
   2 -10   0    2.19    0.40
  -2 -10   0    2.63    0.39
   2 -10   1   -0.50    0.26
  -2 -10  -1    0.28    0.26
  -2 -10  -2    5.63    0.51
   2 -10   2    5.88    0.54
  -2 -10  -3   11.63    0.68
  -3   0  28    1.71    0.42
  -3   0  28    1.71    0.34
  -3   0  27    0.49    0.40
  -3   0  27    0.41    0.28
  -3   0  26   -0.07    0.40
  -3   0  26    0.16    0.43
  -3   0  25   -0.35    0.42
  -3   0  25    0.31    0.52
  -3   0  24    2.26    0.79
  -3   0  24    1.50    0.59
  -3   0  23    0.50    0.56
  -3   0  23    0.09    0.43
  -3   0  23   -0.22    0.60
  -3   0  22    2.61    0.76
  -3   0  22    0.25    0.46
  -3   0  22    1.69    0.79
  -3   0  21    0.56    1.00
  -3   0  21    0.06    0.56
  -3   0  21    0.05    0.48
  -3   0  21    0.01    0.52
  -3   0  20   48.91    5.02
  -3   0  20   52.05    2.92
  -3   0  20   48.95    2.28
  -3   0  19   -0.15    0.44
  -3   0  19    0.42    0.43
  -3   0  19    0.95    0.77
  -3   0  18    3.96    1.72
  -3   0  17   -0.19    0.91
  -3   0  16   78.50    5.96
  -3   0  15   -0.22    0.91
  -3   0  14   15.02    2.55
  -3   0  13    0.41    0.85
  -3   0  12    7.24    1.78
  -3   0  11    0.38    0.71
  -3   0  10  311.52    9.97
  -3   0   9    0.45    0.64
  -3   0   9    1.17    2.35
   3   0  -9   -2.49    2.62
   3   0  -9    3.68    4.53
  -3   0   8   53.75    3.34
   3   0  -8   56.25   16.16
   3   0  -8   55.72   11.43
  -3   0   8   59.99   12.76
   3   0  -7   -1.52    6.10
  -3   0   7    0.00    0.54
   3   0  -7   -1.34    2.33
  -3   0   7    0.03    0.54
  -3   0   7    0.60    2.46
  -3   0   6  995.21   19.85
   3   0  -6  936.31   44.64
  -3   0   6 1010.28   49.16
   3   0  -5    1.79    1.78
   3   0  -5    0.00    1.49
  -3   0   5    0.13    0.51
  -3   0   5    0.88    2.74
  -3   0   4   29.59    9.33
   3   0  -4   27.13    5.09
  -3   0   4   29.43    6.91
  -3   0   3    0.84    2.51
  -3   0   3   -0.86    2.79
   3   0  -3    1.28    2.18
   3   0  -2  110.27   11.42
   3   0  -1    0.55    1.55
   3   0   0 1462.96   51.01
   3   0   1    2.34    2.74
   3   0   2 3633.78   97.61
   3   0   3    0.11    0.49
   3   0   3   -1.23    3.01
   3   0   4 2610.93   46.04
  -3   0  -4 2699.92   47.74
  -3   0  -5   -0.54    0.78
   3   0   5   -0.04    0.48
   3   0   5   -1.80    2.01
   3   0   6  122.71    4.91
   3   0   6  129.04   16.71
  -3   0  -6  113.54    4.87
   3   0   7    0.78    2.30
  -3   0  -7    1.60    2.19
   3   0   7   -0.13    0.59
  -3   0  -7   -0.04    0.71
   3   0   8   88.57    4.03
   3   0   8   83.49    4.47
  -3   0  -8   69.81    4.09
   3   0   8   73.15   12.35
   3   0   9    0.40    0.63
  -3   0  -9    0.29    0.55
   3   0   9    0.03    0.64
  -3   0 -10   19.25    2.19
   3   0  10   21.49    2.64
   3   0  10   24.95    2.31
  -3   0 -11    0.55    0.78
   3   0  11   -0.33    0.65
   3   0  11    0.33    0.72
  -3   0 -12   14.31    1.95
   3   0  12   15.12    2.40
   3   0  12   15.74    1.92
   3   0  13   -0.20    0.72
   3   0  14    2.92    0.97
   3   0  15    0.53    0.73
   3   0  16    1.20    0.88
   3   0  17    0.31    0.58
   3   0  18    5.93    1.04
   3   0  19   -0.44    0.51
   3   0  19    0.70    0.65
   3   0  20    1.44    0.44
   3   0  20    2.30    0.64
   3   0  20    1.83    0.72
   3   0  21   -0.09    0.40
   3   0  22    2.11    0.53
   3   0  23    0.04    0.54
   3   0  23    0.16    0.33
   3   0  24    7.70    1.01
   3   0  24    6.16    0.64
   3   0  25   -1.04    0.45
   3   0  25    0.15    0.27
   3   0  26    1.73    0.40
   3   0  26    1.41    0.32
  -3  -1  28    1.59    0.33
  -3   1  28    1.15    0.30
  -3   1  28    1.20    0.32
  -3   1  27    2.65    0.50
  -3   1  27    2.66    0.49
  -3  -1  27    2.69    0.39
  -3  -1  27    2.87    0.52
  -3  -1  26    2.72    0.49
  -3   1  26    5.19    0.73
  -3   1  26    3.47    0.61
  -3  -1  26    5.25    0.78
  -3  -1  26    2.35    0.45
  -3   1  25    0.34    0.39
  -3  -1  25    0.28    0.42
  -3  -1  25    0.36    0.49
  -3  -1  25    0.28    0.42
  -3   1  25    0.22    0.39
  -3  -1  24    1.26    0.70
  -3   1  24    0.84    0.61
  -3  -1  24    0.77    0.45
  -3   1  24    0.93    0.53
  -3  -1  24    0.37    0.40
  -3  -1  23   -0.06    0.46
  -3  -1  23   -0.07    0.66
  -3   1  23    0.82    0.60
  -3  -1  23    0.40    0.47
  -3   1  23   -0.21    0.53
  -3  -1  22    1.28    0.81
  -3   1  22    1.35    0.73
  -3   1  22    2.05    0.73
  -3  -1  22    0.60    0.46
  -3  -1  22    0.73    0.58
  -3   1  21   25.32    1.67
  -3  -1  21   24.00    3.50
  -3  -1  21   30.08    2.28
  -3   1  21   25.35    1.94
  -3   1  21   27.63    3.62
  -3  -1  21   28.50    1.91
  -3  -1  21   25.41    1.88
  -3   1  21   24.78    1.95
  -3   1  20  154.05    4.44
  -3   1  20  143.01    4.98
  -3  -1  20  147.20    4.71
  -3   1  20  154.49    8.87
  -3  -1  20  146.46    8.91
  -3   1  20  148.96    4.95
  -3  -1  20  156.32    4.80
  -3  -1  20  158.07    5.44
  -3  -1  19   17.93    1.44
  -3   1  19   19.84    1.41
  -3   1  19   16.80    1.56
  -3  -1  19   18.38    1.72
  -3  -1  19   16.27    3.06
  -3   1  19   19.92    3.30
  -3   1  18  123.71    7.76
  -3  -1  18  128.66    8.10
  -3   1  17   60.62    5.26
  -3  -1  17   60.45    5.41
  -3   1  16    2.05    1.26
  -3  -1  16    2.29    1.09
   3  -1 -16    2.76    1.17
  -3  -1  15   31.44    3.63
  -3   1  15   32.61    3.63
  -3  -1  14   43.80    4.14
  -3   1  14   40.55    3.87
  -3  -1  13    5.81    1.57
  -3   1  13    5.24    1.57
  -3   1  12   74.66    4.80
  -3  -1  12   72.77    4.83
  -3  -1  11   55.26    4.19
  -3   1  11   57.84    4.09
  -3   1  10  212.02    7.83
  -3  -1  10  214.64    7.98
   3   1  -9   13.79    5.85
  -3  -1   9    9.46    1.57
  -3   1   9   10.80    1.59
  -3   1   9    9.52    3.31
   3   1  -9    5.16    4.91
  -3  -1   8  175.59   19.88
   3  -1  -8  174.62   21.63
   3  -1  -8  175.85   26.93
  -3   1   8  168.05    6.18
  -3   1   8  169.06    6.26
  -3   1   8  167.85   14.45
  -3   1   8  170.17   22.93
  -3  -1   8  172.70    6.36
   3   1  -8  140.49   16.63
   3   1  -8  184.57   27.45
   3   1  -7    2.85    3.14
  -3   1   7    0.97    0.64
   3  -1  -7    2.62    2.83
   3  -1  -7    1.61    2.40
  -3   1   7    0.77    1.42
  -3   1   7    0.94    0.75
  -3  -1   7    1.05    0.70
  -3   1   7    3.26    4.25
   3   1  -7    0.14    0.70
   3   1  -7    3.24    3.39
  -3  -1   7    1.78    3.31
  -3   1   6  147.25   19.39
   3   1  -6  125.05   13.59
  -3  -1   6  125.57   14.76
   3  -1  -6  146.59   22.03
  -3   1   6  138.08   14.06
  -3  -1   6  134.13    4.82
  -3   1   6  142.28    4.97
   3  -1  -5 2429.98   92.87
  -3   1   5 2365.37   70.27
   3   1  -5 2230.27   65.06
  -3   1   5 2358.32   42.12
  -3  -1   5 2443.77   94.60
  -3  -1   5 2390.54   68.42
  -3   1   5 2451.94   83.35
  -3   1   4   39.45    8.79
  -3  -1   4   39.87    6.67
  -3  -1   4   38.12   11.04
  -3   1   4   38.91    2.11
   3  -1  -4   46.98   11.24
  -3   1   4   35.71    7.45
  -3   1   3   57.27    9.48
  -3   1   3   55.02   10.60
  -3  -1   3   54.58    7.15
   3  -1  -3   50.63   11.02
  -3   1   2 1332.95   52.24
  -3   1   2 1355.13   50.57
   3  -1  -2 1316.49   50.38
  -3   1   1   62.69    9.56
   3  -1  -1   64.66   10.44
   3  -1   0   43.43    8.83
  -3   1  -1 1258.81   49.89
   3  -1   1 1241.92   52.19
   3  -1   2 1266.93   53.87
  -3  -1  -2 1349.65   25.63
  -3   1  -2 1258.12   51.92
  -3  -1  -3   55.00    3.07
  -3   1  -3   50.74    9.72
   3  -1   3   45.38    9.77
   3  -1   4  790.76   42.89
  -3  -1  -4  806.64   17.85
  -3   1  -4  817.61   42.17
   3  -1   4  802.61   15.53
  -3  -1  -4  904.64   47.60
   3  -1   5    0.39    3.28
  -3   1  -5   -1.19    2.37
   3  -1   5    0.49    0.42
  -3  -1  -5    3.46    4.27
  -3   1  -5    0.53    0.62
  -3  -1  -5   -0.02    0.74
  -3   1  -6   42.42    2.54
   3  -1   6   37.97    9.04
  -3  -1  -6   40.70    3.26
   3  -1   6   41.83    2.19
  -3  -1  -6   50.79   12.57
  -3   1  -7  421.30   10.47
  -3  -1  -7  411.46   12.32
   3  -1   7  425.78    9.75
   3   1   8  628.69   15.71
   3  -1   8  651.41   15.91
   3   1   8  649.93   40.39
  -3   1  -8  612.95   14.18
   3  -1   8  655.56   13.85
  -3  -1  -8  618.98   16.78
   3  -1   9   96.64    5.31
   3  -1   9  102.12    4.18
  -3  -1  -9   97.57    5.71
   3   1   9   93.99    5.26
  -3  -1 -10   57.90    4.55
   3   1  10   65.35    4.46
   3  -1  10   62.02    4.41
   3  -1  10   65.79    3.49
   3  -1  11    2.06    0.68
  -3  -1 -11    2.94    1.33
   3  -1  12  116.05    5.08
  -3  -1 -12   98.52    6.26
   3  -1  13    4.56    1.15
  -3  -1 -13    3.62    1.41
   3   1  14   22.50    2.68
  -3  -1 -14   19.35    2.84
   3  -1  14   20.11    2.17
  -3  -1 -15    2.04    0.93
   3   1  15    5.40    1.33
   3   1  16    0.68    0.94
   3   1  17   20.27    2.35
   3   1  17   18.41    1.48
   3  -1  17   21.20    1.75
   3   1  18  131.25    6.29
   3   1  18  152.58    4.44
   3  -1  18  149.08    5.08
   3   1  18  127.79    4.50
   3   1  19   14.24    1.24
   3  -1  19   13.69    1.52
   3   1  19   11.48    1.30
   3   1  20    1.38    0.55
   3  -1  20    0.33    0.66
   3  -1  21   11.10    1.39
   3  -1  21    8.92    1.02
   3   1  21    7.78    0.99
   3  -1  22    2.10    0.54
   3   1  22    0.84    0.38
   3  -1  23    3.72    0.84
   3   1  23    3.95    0.78
   3  -1  23    4.49    0.64
   3   1  23    3.59    0.65
   3  -1  24    0.13    0.38
   3   1  24    0.18    0.35
   3  -1  24    0.34    0.42
   3   1  24    0.38    0.33
   3  -1  24    0.21    0.28
   3   1  24    0.33    0.41
   3   1  25    9.11    0.86
   3  -1  25    9.88    0.92
   3   1  25    8.65    0.80
   3  -1  25    8.47    0.59
   3  -1  25    8.24    0.67
   3   1  26    0.72    0.25
   3  -1  26    0.73    0.28
   3   1  26    0.72    0.27
  -3   2  28    1.62    0.28
  -3   2  27    0.27    0.27
  -3  -2  27    0.77    0.34
  -3  -2  27    0.14    0.37
  -3   2  27    0.43    0.23
  -3  -2  26    0.61    0.43
  -3   2  26   -0.34    0.28
  -3  -2  26   -0.14    0.37
  -3   2  26    0.21    0.34
  -3  -2  25    0.41    0.52
  -3   2  25    0.59    0.40
  -3  -2  25    1.01    0.52
  -3   2  25   -0.19    0.43
  -3  -2  24    0.05    0.43
  -3  -2  24    0.21    0.50
  -3   2  24    0.54    0.31
  -3   2  24    1.32    0.52
  -3   2  24    1.02    0.47
  -3   2  23   12.48    1.25
  -3   2  23   14.40    1.37
  -3   2  23   14.92    1.24
  -3   2  23   13.41    1.03
  -3  -2  23   16.26    1.54
  -3  -2  23   15.03    1.46
  -3  -2  22    3.87    0.90
  -3   2  22    3.70    0.78
  -3   2  22    3.34    0.77
  -3   2  22    4.50    0.68
  -3  -2  22    4.10    0.94
  -3   2  22    5.58    0.91
  -3  -2  21    0.41    0.56
  -3   2  21    1.18    0.64
  -3   2  21    0.86    0.58
  -3   2  21    1.06    0.46
  -3  -2  21    0.44    0.66
  -3   2  20    4.89    0.85
  -3   2  20    1.57    1.25
  -3  -2  20    3.89    0.89
  -3   2  20    3.77    0.76
  -3   2  20    3.74    0.80
  -3  -2  20    4.74    1.67
  -3   2  20    3.76    0.71
  -3   2  19    0.75    0.54
  -3  -2  19   -0.27    0.51
  -3  -2  19    1.69    1.32
  -3   2  19    0.56    0.51
  -3   2  19    0.00    0.47
  -3  -2  19    0.22    0.63
  -3   2  19    0.94    1.22
  -3   2  18    1.97    1.26
  -3   2  18    0.82    0.45
  -3  -2  18    1.56    0.62
  -3   2  18    0.92    0.50
   3  -2 -18    1.03    0.92
  -3  -2  18    1.02    0.90
  -3  -2  18    1.24    0.66
  -3  -2  17   50.64    4.84
  -3   2  17   45.24    4.37
   3  -2 -17   42.53    4.24
   3  -2 -16    0.16    0.81
  -3  -2  16    0.40    0.92
  -3   2  16    0.41    0.89
  -3   2  15   72.02    5.24
  -3  -2  15   73.68    5.44
  -3  -2  14   78.74    5.45
  -3   2  14   73.46    5.07
  -3  -2  13    0.25    0.95
  -3   2  13    0.18    0.74
  -3  -2  12    0.93    0.60
  -3   2  12    1.02    0.80
  -3   2  11   78.46    4.54
  -3  -2  11   77.30    4.64
  -3   2  10    0.86    0.79
  -3  -2  10    1.16    0.85
  -3   2   9  174.77   18.85
  -3   2   9  183.87    6.83
  -3   2   9  181.43    6.55
  -3  -2   9  193.47    6.85
  -3   2   8   49.34    3.09
   3   2  -8   48.73    8.46
  -3   2   8   50.79    2.96
   3  -2  -8   45.81   13.49
  -3   2   8   48.05   10.25
  -3  -2   8   50.56    3.15
   3  -2  -7   71.05   16.21
  -3   2   7   61.57    3.32
  -3   2   7   66.08    3.20
   3   2  -7   62.18    8.76
  -3   2   7   65.61   11.82
  -3   2   7   63.10   13.82
   3  -2  -7   78.06   15.18
  -3  -2   7   65.72    3.40
  -3   2   6  405.34   10.07
  -3  -2   6  410.54   36.01
  -3   2   6  416.39   31.06
   3  -2  -6  420.30   37.54
  -3  -2   6  408.45    9.87
  -3   2   6  399.05    9.58
  -3   2   6  440.75   35.98
   3  -2  -5   10.59    5.94
  -3   2   5    6.85    4.35
  -3  -2   5    8.28    1.11
  -3   2   5   10.42    6.03
  -3   2   5    9.09    0.99
  -3  -2   5   13.00    7.02
  -3   2   5    9.74    1.19
  -3  -2   4  429.02   36.91
  -3   2   4  383.25   30.22
  -3   2   4  395.32   31.44
   3  -2  -4  405.22   32.97
  -3  -2   4  369.55   11.12
  -3   2   3  700.08   41.93
   3  -2  -3  739.09   42.82
  -3  -2   3  680.29   16.58
  -3   2   3  695.03   41.31
  -3   2   2    2.88    3.60
   3  -2  -2    4.08    1.03
  -3   2   2    1.76    4.42
  -3  -2   2    3.19    1.11
   3  -2  -1   72.65    4.23
  -3  -2   1   64.76    5.18
   3  -2   0  645.90   15.76
  -3  -2   0  649.54   25.43
  -3   2  -1    4.73    1.86
  -3  -2  -1    6.64    1.17
  -3  -2  -1    7.24    3.34
   3  -2   1    6.58    1.48
  -3   2  -1    4.87    4.22
  -3   2  -2  355.46   31.34
  -3  -2  -2  315.12    8.97
  -3  -2  -2  307.88   22.42
  -3  -2  -3   13.80    1.82
  -3   2  -3   16.69    7.31
  -3  -2  -3   10.55    4.72
  -3  -2  -4  152.62    6.46
  -3  -2  -4  135.63   17.24
  -3  -2  -5  157.40    6.84
  -3  -2  -5  152.87   19.44
  -3  -2  -6  511.14   38.43
  -3  -2  -6  534.55   15.31
  -3  -2  -7   16.69    2.46
  -3   2  -7   22.41    9.16
  -3  -2  -8 1158.61   27.84
  -3  -2  -9    8.09    2.03
  -3  -2 -10   68.13    5.58
  -3  -2 -11   22.01    3.31
  -3  -2 -12    5.79    1.82
  -3  -2 -13    6.13    1.83
  -3  -2 -14   42.39    4.63
  -3  -2 -15    4.84    1.67
  -3  -2 -16    4.17    1.69
   3   2  16    4.88    0.75
   3  -2  16    5.08    0.94
   3   2  17   14.47    1.29
   3   2  17   12.96    2.03
   3   2  17   13.91    1.28
   3  -2  17   15.91    1.54
  -3  -2 -17   11.86    2.38
   3   2  18    4.68    0.77
   3  -2  18    4.85    1.05
   3   2  18    4.95    1.43
   3  -2  19    3.61    0.98
   3   2  19    3.13    0.69
   3   2  20    2.82    0.67
   3  -2  20    4.12    0.97
   3   2  21    2.86    0.65
   3  -2  21    3.51    0.75
   3   2  22   -0.52    0.48
   3  -2  22    0.13    0.42
   3   2  22   -0.27    0.43
   3  -2  22    0.15    0.47
   3  -2  23    1.11    0.56
   3  -2  23    1.26    0.46
   3   2  23    0.48    0.38
   3   2  23    0.65    0.42
   3   2  24    0.61    0.35
   3  -2  24    0.22    0.36
   3   2  24    0.52    0.35
   3   2  24    0.48    0.32
   3  -2  24   -0.19    0.35
   3   2  25    0.63    0.33
   3   2  25    0.09    0.23
   3  -2  25    0.83    0.30
   3  -2  25   -0.02    0.25
  -3   3  27    0.24    0.20
  -3  -3  26    1.38    0.47
  -3   3  26    1.50    0.34
  -3   3  26    1.78    0.27
  -3   3  25    1.32    0.31
  -3   3  25    1.07    0.41
  -3  -3  25    1.22    0.55
  -3   3  25    0.69    0.29
  -3  -3  25    0.91    0.36
  -3   3  24    0.53    0.38
  -3  -3  24    0.03    0.36
  -3   3  24    0.23    0.31
  -3   3  24    0.88    0.43
  -3  -3  24    0.63    0.61
  -3   3  24    0.67    0.30
  -3   3  23   37.47    2.04
  -3  -3  23   35.92    1.87
  -3   3  23   32.17    1.68
  -3   3  23   35.70    1.76
  -3   3  23   38.36    2.04
  -3   3  22   15.61    1.39
  -3   3  22   12.88    1.12
  -3  -3  22   13.79    1.19
  -3   3  22   13.41    1.16
  -3  -3  22   15.49    1.65
  -3   3  21   -0.25    0.45
  -3   3  21    0.11    0.47
  -3  -3  21    1.36    0.83
  -3  -3  21    0.93    0.53
  -3   3  21    0.15    0.40
  -3  -3  20   46.42    2.79
  -3   3  20   38.75    2.12
  -3   3  20   43.83    2.42
  -3  -3  20   42.33    2.33
  -3   3  19    0.46    0.55
  -3  -3  19    0.47    0.55
  -3   3  18   34.18    2.08
  -3   3  18   29.85    1.94
  -3  -3  18   30.57    2.16
   3  -3 -18   28.03    3.82
  -3  -3  17    1.44    1.17
   3  -3 -17    0.74    1.09
  -3   3  17    0.91    0.62
  -3  -3  17    0.71    0.66
  -3   3  17    0.62    0.46
  -3  -3  16   40.42    3.83
   3  -3 -16   37.53    4.75
  -3   3  16   32.68    3.23
  -3  -3  15   15.90    2.31
  -3   3  15   15.97    2.25
  -3   3  14   25.03    2.70
  -3  -3  14   24.38    2.82
  -3  -3  13  149.44    6.99
  -3   3  13  139.64    6.36
  -3   3  12    2.65    0.89
  -3  -3  12    2.63    0.84
  -3  -3  11   37.72    3.04
  -3   3  11   37.71    2.87
  -3  -3  10   25.03    2.34
  -3   3  10   24.69    2.18
  -3  -3   9   51.69    3.17
  -3   3   9   56.24    3.40
  -3   3   9   54.96    3.07
  -3   3   8  181.68    6.36
  -3   3   7   26.83    2.15
   3  -3  -7   23.18    9.31
  -3   3   6   45.02    2.66
   3  -3  -6   47.62   12.93
  -3  -3   5  293.03   29.92
  -3   3   5  254.29    7.21
   3  -3  -5  252.25   10.10
  -3   3   5  271.21   28.19
   3  -3  -5  280.91   29.13
  -3  -3   5  252.11   10.71
   3  -3  -4   68.13   13.75
   3  -3  -4   76.40    5.44
  -3   3   4   74.21   14.31
  -3  -3   4   81.86    5.77
  -3  -3   4   80.91   16.43
  -3  -3   3   68.82    5.28
  -3   3   3   73.53   13.95
   3  -3  -3   72.48    5.30
   3  -3  -3   79.51   13.26
  -3   3   2    3.75    4.38
  -3  -3   2    2.34    0.60
   3  -3  -2    0.29    1.04
  -3  -3   2    0.22    1.10
  -3   3   2    2.00    2.83
  -3  -3   1    1.75    0.65
  -3   3   1    0.25    1.86
   3  -3  -1    1.71    1.01
   3  -3  -1    1.82    0.93
  -3   3   1    1.30    2.29
  -3  -3   1    1.34    1.19
   3  -3   0  546.55   14.08
  -3  -3   0  556.45   13.33
   3  -3   0  562.77   16.64
  -3   3   0  553.55   43.17
  -3  -3  -1   25.68    2.33
  -3  -3  -1   26.99    5.51
   3  -3   1   24.88    2.54
  -3  -3  -2  251.30    8.42
  -3  -3  -2  253.83   20.44
   3  -3   2  225.14    8.23
  -3  -3  -3   16.35    5.51
  -3  -3  -3   15.98    2.07
  -3  -3  -4  111.29   15.52
  -3  -3  -4  125.91    6.26
  -3  -3  -5  105.30    5.98
  -3  -3  -5  109.03   15.97
  -3  -3  -6  134.88    7.19
  -3  -3  -7    2.35    1.26
  -3  -3  -8   14.62    2.63
  -3  -3  -9   10.39    2.53
  -3  -3 -10    1.57    1.47
  -3  -3 -11   34.34    4.45
  -3  -3 -12   -0.98    1.44
  -3  -3 -13   22.01    3.62
  -3  -3 -14   13.75    2.92
   3   3  15    6.02    0.75
   3  -3  15    7.47    1.02
  -3  -3 -15    7.08    2.09
   3   3  15    9.84    1.05
   3   3  16    2.60    0.63
   3  -3  16    3.81    0.87
  -3  -3 -16    3.47    1.55
   3   3  16    5.05    0.86
  -3  -3 -17   11.62    2.43
   3  -3  17   15.12    1.45
   3   3  17   14.77    1.36
   3   3  18    0.48    0.54
   3  -3  18    0.14    0.58
   3   3  19   -0.61    0.61
   3  -3  19    1.02    0.76
   3  -3  20   -0.14    0.56
   3   3  20   -0.55    0.43
   3   3  20   -0.08    0.42
   3  -3  20    0.76    0.61
   3   3  21    2.31    0.64
   3  -3  21    2.18    0.57
   3   3  21    1.84    0.44
   3  -3  21    2.02    0.63
   3   3  22    2.76    0.54
   3   3  22    3.38    0.62
   3  -3  22    2.86    0.60
   3   3  22    1.64    0.37
   3  -3  22    2.08    0.61
   3  -3  23   -0.11    0.29
   3  -3  23    0.03    0.39
   3   3  23   -0.26    0.22
   3   3  23   -0.08    0.31
   3   3  23   -0.04    0.28
   3  -3  24   -0.07    0.31
   3   3  24    0.50    0.26
   3   3  24    0.44    0.17
   3   3  25    1.55    0.26
   3  -3  25    1.82    0.34
  -3   4  26    1.25    0.19
  -3   4  25    0.04    0.16
  -3   4  25    0.58    0.26
  -3   4  25    0.29    0.23
  -3   4  24   -0.15    0.22
  -3   4  24   -0.42    0.31
  -3  -4  24   -0.62    0.41
  -3   4  23    2.03    0.52
  -3  -4  23    2.17    0.69
  -3   4  23    1.58    0.42
  -3   4  23    0.93    0.31
  -3   4  22    0.05    0.29
  -3   4  22    0.30    0.37
  -3  -4  22    0.34    0.55
  -3   4  22   -0.58    0.38
  -3  -4  21   15.61    1.53
  -3   4  21   15.63    1.29
  -3   4  21   14.24    1.19
  -3   4  20    2.00    0.57
  -3  -4  20    2.14    0.75
  -3   4  20    2.18    0.62
  -3  -4  19   85.87    3.80
  -3   4  19   84.61    3.23
  -3  -4  18    0.37    0.60
  -3   4  18    0.45    0.44
   3  -4 -17    0.74    1.61
  -3   4  17   -0.02    0.39
  -3   4  17    0.38    0.39
  -3  -4  17   -0.06    0.51
  -3   4  16    3.28    0.66
  -3  -4  16    4.29    0.87
  -3   4  16    3.76    0.66
  -3   4  16    3.68    0.57
   3  -4 -16    4.44    1.76
  -3  -4  15   43.36    2.36
  -3   4  15   40.35    1.92
  -3   4  15   42.25    1.93
   3  -4 -14   45.52    5.13
   3  -4 -13   77.58    6.93
   3  -4 -12    7.69    2.46
   3  -4 -11    5.47    1.87
   3  -4 -10    0.69    1.19
   3  -4  -9   52.98    5.51
   3  -4  -8  128.37    8.84
   3  -4  -7  124.09    8.44
  -3  -4   6    6.46    2.02
   3  -4  -6    7.51    2.07
  -3  -4   5   57.08    5.62
   3  -4  -5   56.87    5.63
   3  -4  -4  619.61   20.52
  -3  -4   4  662.45   21.58
   3  -4  -3    2.34    1.93
  -3  -4   3    0.94    1.69
  -3  -4   2  145.51    9.03
   3  -4  -2  139.57    8.66
   3  -4  -2  138.32    7.30
   3  -4  -1    2.08    1.23
  -3  -4   1    2.89    1.72
   3  -4  -1    3.00    1.61
  -3  -4   0    0.98    0.67
  -3  -4   0    0.50    1.27
   3  -4   0    1.54    1.12
  -3  -4  -1    0.63    0.61
   3  -4   1    0.66    1.30
   3  -4   2   47.79    4.33
  -3  -4  -2   54.14    4.00
  -3  -4  -3  139.16    6.93
  -3  -4  -4  130.70    7.09
  -3  -4  -5   89.10    5.95
  -3  -4  -6   78.99    5.89
  -3  -4  -7   67.79    5.70
  -3  -4  -8   11.76    2.51
  -3  -4  -9   49.30    5.25
  -3  -4 -10    2.66    1.34
  -3  -4 -11   18.28    3.62
  -3  -4 -12   -0.48    1.49
   3   4  13    4.01    0.72
  -3  -4 -13    5.56    2.32
   3   4  13    4.73    0.79
   3   4  14    0.99    0.53
   3   4  14    0.04    0.42
  -3  -4 -14   -0.43    1.13
   3   4  15    1.16    0.53
   3   4  15    1.02    0.48
  -3  -4 -15    2.12    1.72
   3   4  15    1.60    0.51
   3   4  16   23.47    1.48
   3   4  16   22.69    1.60
   3   4  16   30.04    1.81
  -3  -4 -16   26.90    4.16
   3   4  17    0.25    0.47
   3   4  17   -0.30    0.51
   3   4  17    0.04    0.35
   3   4  18   13.64    1.23
   3   4  18   12.01    1.02
   3   4  19   19.64    1.21
   3   4  19   22.68    1.48
   3   4  20    0.40    0.27
   3   4  20   -0.03    0.38
   3  -4  20   -0.06    0.44
   3   4  21    3.64    0.60
   3   4  21    3.57    0.47
   3  -4  21    4.81    0.78
   3  -4  22    1.98    0.50
   3   4  22    1.62    0.32
   3   4  23    0.58    0.19
   3  -4  23    0.50    0.38
   3   4  23    0.92    0.27
   3  -4  24    1.21    0.33
   3   4  24    0.99    0.19
  -3   5  25    1.13    0.18
  -3   5  24    7.92    0.64
  -3   5  24    7.46    0.52
  -3  -5  24    7.24    0.67
  -3   5  23    1.10    0.28
  -3   5  23    1.24    0.37
  -3  -5  23    1.42    0.47
  -3   5  22    3.79    0.60
  -3  -5  22    3.26    0.64
  -3   5  22    3.89    0.51
  -3   5  21   12.06    1.01
  -3  -5  21   12.43    1.17
  -3   5  21   11.72    1.13
  -3  -5  20   26.71    1.77
  -3   5  20   27.37    1.61
  -3   5  20   22.70    1.19
  -3   5  19   57.06    2.53
  -3   5  19   53.66    2.06
  -3  -5  19   59.23    2.81
  -3   5  19   54.09    2.12
  -3   5  18   36.75    1.76
  -3   5  18   34.07    2.00
  -3  -5  18   33.03    2.11
  -3  -5  17   28.91    2.02
  -3   5  17   29.92    1.69
  -3   5  17   29.20    1.89
  -3  -5  16   41.71    2.43
  -3   5  16   45.63    2.21
  -3   5  16   41.07    2.28
  -3   5  15   14.79    1.28
  -3  -5  15   14.67    1.41
   3  -5 -15   15.81    1.56
  -3   5  15   16.16    1.31
  -3   5  15   14.40    1.23
  -3   5  14    0.03    0.54
   3  -5 -14    0.20    1.78
  -3   5  14    1.07    0.55
  -3   5  14    0.67    0.51
  -3  -5  14    0.06    0.49
   3  -5 -14    0.69    0.61
  -3   5  13   66.51    2.70
  -3   5  13   61.83    2.68
  -3   5  12   35.19    1.89
   3  -5 -12   37.79    4.88
  -3   5  12   35.22    1.85
   3  -5 -12   29.56    1.99
   3  -5 -12   34.49    4.86
   3  -5 -11    0.44    1.10
   3  -5 -10   68.73    7.02
   3  -5  -9    2.04    1.74
   3  -5  -8   48.27    5.71
   3  -5  -7   54.59    6.25
   3  -5  -6   25.07    4.14
   3  -5  -5   52.14    5.83
  -3  -5   5   56.44    6.19
   3  -5  -4   33.62    4.33
  -3  -5   4   32.93    5.06
   3  -5  -4   32.38    4.75
  -3  -5   3   73.12    7.49
   3  -5  -3   65.39    5.75
  -3  -5   2   48.80    6.18
   3  -5  -2   60.05    6.05
   3  -5  -1  161.13    9.51
  -3  -5   1  157.96   10.74
  -3  -5   0   14.80    3.52
   3  -5   0   12.29    2.71
  -3  -5  -1   21.94    3.94
   3  -5   1   27.20    3.80
  -3  -5  -2    0.00    1.20
   3  -5   2   -0.15    1.06
  -3  -5  -3    4.19    1.43
  -3  -5  -4    0.63    1.21
  -3  -5  -5    2.59    1.22
  -3  -5  -6   61.21    5.53
  -3  -5  -7   17.94    3.13
  -3  -5  -8   16.33    3.07
  -3  -5  -9    2.88    1.75
  -3  -5 -10    1.12    1.56
   3   5  10    0.17    0.48
  -3  -5 -11   76.81    7.28
   3   5  11   84.98    3.40
   3   5  12   16.41    1.48
  -3  -5 -12   15.57    3.35
   3   5  13    5.98    0.92
   3   5  13    6.68    1.00
  -3  -5 -13    4.89    2.09
   3   5  13    5.74    0.79
  -3  -5 -13    8.22    1.56
  -3  -5 -14    6.78    2.59
   3   5  14    7.24    0.86
  -3  -5 -14   11.96    1.82
   3   5  14    7.19    1.01
   3   5  14    7.41    0.95
   3   5  15   -0.08    0.44
   3   5  15    0.31    0.45
   3   5  15   -0.32    0.48
   3  -5  16    0.56    0.48
   3   5  16    0.27    0.42
   3   5  16    0.94    0.45
   3   5  16    0.22    0.34
   3  -5  17    0.41    0.45
   3   5  17   -0.42    0.37
   3   5  17    0.16    0.35
   3   5  17    0.12    0.36
   3   5  18    4.69    0.62
   3  -5  18    6.11    0.87
   3   5  18    5.37    0.69
   3   5  19    0.69    0.33
   3   5  19    0.61    0.26
   3  -5  19    1.22    0.47
   3  -5  20    2.30    0.54
   3   5  20    2.22    0.35
   3  -5  21    1.05    0.39
   3   5  21    1.13    0.31
   3  -5  22   -0.19    0.26
   3   5  22   -0.12    0.20
  -3   6  23    0.96    0.18
  -3   6  23    1.24    0.26
  -3   6  22    0.64    0.28
  -3   6  22    0.06    0.16
  -3   6  21    2.45    0.37
  -3   6  21    2.51    0.51
  -3  -6  21    2.53    0.46
  -3   6  21    1.96    0.28
  -3  -6  20    0.55    0.36
  -3   6  20    0.46    0.40
  -3   6  20    0.18    0.27
  -3   6  20   -0.39    0.23
  -3   6  19    6.33    0.86
  -3   6  19    7.11    0.76
  -3  -6  19    6.21    0.76
  -3   6  19    5.01    0.56
  -3   6  18    6.35    0.70
  -3   6  18    8.24    0.87
  -3   6  17   21.37    1.41
   3  -6 -17   30.10    2.11
  -3   6  17   27.30    1.55
  -3   6  17   23.49    1.49
  -3   6  16   42.07    2.10
   3  -6 -16   47.31    2.74
  -3   6  15   10.78    1.12
   3  -6 -15   10.62    1.44
  -3   6  15    8.46    0.96
   3  -6 -14   14.32    1.58
  -3   6  14   13.10    1.14
  -3   6  14   15.97    1.37
  -3   6  14   12.14    1.21
  -3   6  13   12.87    1.09
  -3   6  13   16.67    1.41
  -3   6  13   18.10    1.46
   3  -6 -13   14.13    1.62
   3  -6 -13   11.63    2.66
  -3   6  12    1.22    0.47
   3  -6 -12    0.03    0.57
   3  -6 -12    0.71    0.94
  -3   6  12    0.67    0.37
  -3   6  12    1.15    0.57
  -3  -6  11   12.91    1.32
  -3   6  11   16.70    1.41
   3  -6 -11   13.35    1.56
   3  -6 -11   13.93    2.58
   3  -6 -11   12.29    1.17
  -3   6  11   17.52    1.45
  -3  -6  10    5.05    0.90
   3  -6 -10    5.02    0.98
  -3   6  10    5.69    0.82
   3  -6 -10    5.42    0.84
  -3   6  10    6.15    0.92
   3  -6 -10    2.82    1.28
   3  -6  -9    1.89    0.84
  -3  -6   9    1.48    0.57
  -3   6   9    1.50    0.54
  -3   6   9    1.69    0.56
   3  -6  -9    3.19    0.89
   3  -6  -9    0.36    0.86
   3  -6  -9    1.80    0.63
  -3   6   8   86.76    3.04
  -3  -6   8   75.34    3.34
   3  -6  -8   74.12    3.47
   3  -6  -8   81.80    5.97
  -3   6   8   85.45    2.94
   3  -6  -8   79.27    3.19
   3  -6  -7   69.76    5.35
   3  -6  -7   75.29    6.87
   3  -6  -7   68.28    3.24
   3  -6  -7   72.20    2.98
   3  -6  -6   32.64    4.50
   3  -6  -5   28.30    4.45
  -3  -6   4   60.61    7.24
   3  -6  -4   64.80    6.25
   3  -6  -3    6.42    2.50
  -3  -6   3    8.20    3.25
  -3  -6   2   10.60    3.58
   3  -6  -2   10.71    3.01
   3  -6  -1    0.74    1.06
  -3  -6   1    3.62    2.56
  -3  -6   0   -0.15    1.47
   3  -6   0    4.85    2.62
  -3  -6  -1   52.53    6.74
   3  -6   1   48.92    5.42
  -3  -6  -2    3.30    3.18
  -3  -6  -3    1.69    1.76
  -3  -6  -4   68.85    7.45
  -3  -6  -5  104.85    8.93
  -3  -6  -6   13.19    3.33
  -3  -6  -6   13.97    2.68
   3   6   6   15.76    1.20
   3  -6   6   12.65    1.14
   3  -6   7   56.74    2.48
   3   6   7   57.16    2.51
   3   6   7   58.55    2.75
  -3  -6  -7   56.74    5.50
  -3  -6  -8   16.80    3.20
   3   6   8   15.92    1.40
   3   6   8   16.09    1.49
   3   6   9   12.86    1.26
  -3  -6  -9   10.84    2.58
   3   6   9   12.28    1.30
   3   6  10    0.99    0.64
  -3  -6 -10    0.61    1.48
   3   6  10    0.56    0.61
  -3  -6 -10    1.07    0.86
  -3  -6 -10    0.70    0.55
   3   6  11   14.51    1.38
  -3  -6 -11   17.05    1.54
   3   6  11   15.88    1.48
  -3  -6 -11   14.85    1.97
  -3  -6 -11   12.50    2.75
   3   6  12  143.15    4.61
   3   6  12  139.66    4.75
   3   6  13   19.36    1.59
   3   6  13   21.13    1.61
   3   6  14   12.25    1.20
   3   6  14   13.46    1.22
   3   6  15    3.93    0.70
   3   6  15    3.32    0.69
   3   6  16    0.45    0.46
   3  -6  16    1.00    0.38
  -3  -6 -16    1.59    0.89
   3   6  16    0.66    0.39
   3   6  17    0.92    0.37
   3   6  17    1.62    0.43
   3  -6  17    0.58    0.34
   3  -6  18   -0.19    0.30
   3   6  18   -0.10    0.29
   3   6  18    0.18    0.24
   3  -6  19    0.20    0.26
   3   6  19   -0.09    0.20
   3   6  19    0.40    0.23
   3  -6  20    0.94    0.28
   3   6  20    1.24    0.23
   3   6  20    0.52    0.18
   3   6  21    7.59    0.42
  -3   7  20    0.46    0.17
  -3   7  20    0.02    0.19
  -3   7  19    1.28    0.31
   3  -7 -19    1.45    0.59
  -3   7  19    0.46    0.18
  -3   7  19    0.29    0.18
  -3   7  18    5.34    0.54
  -3   7  18    5.11    0.44
  -3   7  18    4.99    0.61
  -3   7  17    0.97    0.39
  -3   7  17    1.00    0.36
   3  -7 -17    0.37    0.53
  -3   7  17    1.12    0.30
  -3   7  16   -0.28    0.31
  -3   7  16    0.06    0.21
  -3   7  16    0.06    0.34
   3  -7 -16    0.58    0.57
  -3   7  15    6.05    0.77
  -3   7  15    6.21    0.59
   3  -7 -15    6.13    1.03
  -3   7  15    5.82    0.78
  -3   7  15    4.87    0.73
  -3   7  14    1.40    0.47
   3  -7 -14    1.86    0.69
  -3   7  14    1.88    0.50
  -3   7  14    1.82    0.52
  -3   7  13    0.00    0.42
  -3   7  13   -0.14    0.41
   3  -7 -13    0.82    0.58
   3  -7 -12    6.04    1.05
  -3   7  12    6.30    0.85
  -3  -7  12    4.18    0.72
  -3   7  12    7.42    0.94
  -3  -7  11    3.08    0.77
  -3   7  11    2.17    0.56
   3  -7 -11    2.58    0.83
  -3  -7  10    1.35    0.71
   3  -7 -10    1.37    0.71
  -3   7  10    0.24    0.42
   3  -7  -9   -0.12    0.63
  -3  -7   9    0.16    0.52
  -3   7   9    0.22    0.49
  -3  -7   8    7.72    1.19
   3  -7  -8    7.49    1.17
  -3  -7   7    0.03    0.57
   3  -7  -7   -0.05    0.60
   3  -7  -7   -0.75    0.67
   3  -7  -7    0.29    0.55
  -3   7   6    7.01    0.80
   3  -7  -6    6.98    1.26
  -3  -7   6    4.74    1.06
   3  -7  -6    6.70    1.00
   3  -7  -6    6.33    1.17
   3  -7  -5   36.21    2.23
   3  -7  -5   34.99    2.24
  -3   7   5   35.04    1.64
   3  -7  -5   38.67    2.65
  -3  -7   5   29.83    2.18
  -3   7   4   61.83    2.20
  -3  -7   4   54.97    2.94
  -3  -7   4   58.89    2.69
   3  -7  -4   61.37    2.96
   3  -7  -4   58.37    2.92
   3  -7  -3  110.49    4.01
   3  -7  -3   99.64    3.77
  -3  -7   3  105.04    4.22
  -3  -7   3  108.69    9.34
   3  -7  -3  120.97    4.62
  -3  -7   3  117.63    4.14
  -3  -7   2    1.37    0.93
  -3  -7   2    2.65    0.81
  -3  -7   2    5.74    3.85
   3  -7  -2    3.52    0.93
   3  -7  -2    4.02    1.11
  -3  -7   1   77.26    3.34
  -3  -7   1   79.70    8.59
  -3  -7   1   69.64    3.28
   3  -7  -1   74.61    3.64
  -3  -7   0   15.17    1.54
  -3  -7   0   19.74    1.72
  -3  -7   0   19.40    1.69
   3  -7   0   15.35    1.63
  -3  -7  -1    0.71    0.56
   3  -7   1    0.20    0.60
  -3  -7  -1    1.06    0.61
  -3  -7  -1    1.54    0.69
  -3  -7  -2   13.82    1.48
   3  -7   2   11.58    1.41
  -3  -7  -2   15.17    1.49
  -3  -7  -2   13.67    1.39
  -3  -7  -2   13.58    3.95
  -3  -7  -3    7.72    1.14
   3  -7   3    7.65    1.18
  -3  -7  -3    7.66    3.14
  -3  -7  -3   10.58    1.35
  -3  -7  -3    9.55    1.19
   3   7   4   59.44    2.41
   3  -7   4   51.08    2.75
  -3  -7  -4   48.60    2.91
  -3  -7  -4   60.56    7.08
  -3  -7  -4   56.66    2.79
   3  -7   5    0.14    0.44
   3   7   5    0.33    0.41
  -3  -7  -5   -0.42    0.39
   3   7   5    0.29    0.44
  -3  -7  -5    1.21    1.54
  -3  -7  -5   -1.45    0.82
  -3  -7  -5   -0.21    0.56
   3   7   6   23.48    1.52
   3  -7   6   22.65    1.66
  -3  -7  -6   22.04    1.97
  -3  -7  -6   23.67    4.23
   3   7   6   28.32    1.79
   3  -7   6   26.44    1.81
  -3  -7  -6   25.31    1.81
   3   7   7   -0.07    0.41
   3  -7   7    0.88    0.46
  -3  -7  -7    1.31    0.63
  -3  -7  -7    1.11    0.69
   3  -7   7    0.37    0.63
   3   7   7    0.79    0.51
  -3  -7  -8   18.27    1.84
   3  -7   8   21.58    1.54
   3   7   8   20.29    1.42
   3   7   8   22.79    1.68
  -3  -7  -8   19.82    1.58
  -3  -7  -9    3.09    0.68
   3   7   9    2.69    0.61
  -3  -7  -9    2.27    0.83
   3   7   9    3.88    0.77
  -3  -7 -10    1.91    0.74
  -3  -7 -10    0.01    0.51
   3   7  10    1.59    0.56
   3   7  10    1.19    0.61
  -3  -7 -11   24.47    2.14
   3   7  11   22.97    1.53
  -3  -7 -11   23.20    1.62
   3   7  11   23.14    1.65
   3   7  12    2.91    0.59
  -3  -7 -12    1.92    0.83
   3   7  12    2.31    0.64
   3   7  13   21.95    1.46
   3   7  13   21.07    1.46
   3   7  14    0.58    0.41
   3   7  14    0.01    0.36
  -3  -7 -14    1.31    0.81
   3   7  14    0.50    0.26
   3   7  15    3.83    0.43
  -3  -7 -15    5.50    1.07
   3   7  15    5.28    0.65
   3   7  15    5.24    0.62
   3   7  16   -0.04    0.25
  -3  -7 -16    0.25    0.50
   3   7  16    0.35    0.21
   3   7  17    0.18    0.15
   3   7  17   -0.12    0.22
   3   7  18    1.02    0.20
   3   7  18    1.17    0.17
   3   7  18    0.88    0.20
  -3   8  17   11.80    0.62
   3  -8 -17   12.41    0.80
   3  -8 -16    0.90    0.44
  -3   8  16    1.27    0.29
   3  -8 -15    0.68    0.48
  -3   8  15    0.22    0.27
  -3   8  15    0.15    0.22
   3  -8 -14    4.99    0.75
  -3   8  14    3.79    0.56
   3  -8 -13    0.58    0.50
  -3   8  13    0.24    0.33
  -3   8  13    0.51    0.37
  -3   8  12    1.50    0.42
  -3  -8  12    1.25    0.47
  -3   8  12    2.33    0.55
   3  -8 -12    2.05    0.66
  -3   8  11    0.00    0.29
  -3  -8  11    0.88    0.50
   3  -8 -11    0.03    0.45
  -3   8  11    0.21    0.46
  -3   8  10   14.59    1.05
  -3  -8  10   12.63    1.27
   3  -8 -10   14.20    1.34
  -3   8   9   21.46    1.26
   3  -8  -9   21.90    1.68
  -3  -8   9   19.74    1.67
  -3   8   8    0.49    0.31
  -3  -8   8    0.12    0.56
   3  -8  -8    0.03    0.53
  -3   8   7   23.32    1.24
  -3  -8   7   23.57    1.83
   3  -8  -7   26.23    1.83
  -3  -8   6    6.82    1.09
  -3   8   6    6.41    0.63
   3  -8  -6    7.22    1.01
  -3  -8   5   -0.25    0.63
   3  -8  -5   -0.05    0.66
   3  -8  -5    0.06    0.46
   3  -8  -4   13.12    1.26
   3  -8  -4   13.27    1.49
  -3  -8   4   11.64    1.33
  -3  -8   4   12.37    1.21
   3  -8  -3    2.11    0.53
   3  -8  -3    1.45    0.71
  -3  -8   3    2.62    0.76
  -3  -8   3    1.97    0.59
   3  -8  -2    0.59    0.73
  -3  -8   2   -0.44    0.67
  -3  -8   2    0.56    0.58
   3  -8  -1    9.87    1.30
  -3  -8   1   10.34    1.22
  -3  -8   1   12.22    1.25
  -3  -8   0    2.07    0.74
   3  -8   0    0.97    0.65
  -3  -8   0    0.98    0.62
  -3  -8  -1    3.60    0.70
  -3  -8  -1    3.34    0.85
  -3  -8  -1    4.12    0.80
   3  -8   1    2.63    0.88
   3  -8   2    0.03    0.51
  -3  -8  -2    0.07    0.42
  -3  -8  -2   -0.06    0.65
  -3  -8  -2    0.75    0.60
   3  -8   3    0.68    0.50
  -3  -8  -3    0.81    0.52
   3  -8   3    1.26    0.62
  -3  -8  -3    1.38    0.68
  -3  -8  -3    0.94    0.46
   3  -8   4   14.41    1.38
  -3  -8  -4   15.90    1.49
   3  -8   4   12.94    1.32
  -3  -8  -4   12.62    1.41
  -3  -8  -4   13.01    1.28
   3  -8   5    1.00    0.56
  -3  -8  -5    0.48    0.58
   3  -8   5    0.48    0.47
  -3  -8  -5    0.14    0.55
   3   8   5    0.40    0.30
  -3  -8  -5    0.42    0.40
  -3  -8  -6    0.13    0.47
   3   8   6    0.41    0.38
   3  -8   6    0.37    0.40
  -3  -8  -6    0.86    0.57
   3  -8   6    0.71    0.50
   3   8   6    0.12    0.28
   3  -8   7    3.55    0.70
  -3  -8  -7    2.36    0.77
   3   8   7    2.99    0.61
  -3  -8  -7    1.96    0.53
   3   8   7    2.70    0.50
   3  -8   7    2.53    0.59
  -3  -8  -8    1.28    0.71
   3   8   8    0.74    0.39
   3  -8   8    1.58    0.51
  -3  -8  -8    0.46    0.36
   3   8   8    0.87    0.39
  -3  -8  -9    3.51    0.80
   3   8   9    2.96    0.52
   3   8   9    3.05    0.54
  -3  -8  -9    2.40    0.57
   3   8  10    2.28    0.50
  -3  -8 -10    1.87    0.55
   3   8  10    2.34    0.46
  -3  -8 -10    1.33    0.40
   3   8  11    0.23    0.31
  -3  -8 -11   -0.40    0.53
  -3  -8 -11   -0.14    0.28
   3   8  11    0.08    0.29
  -3  -8 -12    0.09    0.44
   3   8  12    0.44    0.30
   3   8  12   -0.01    0.27
  -3  -8 -13   11.75    1.13
   3   8  13    9.80    0.74
  -3  -8 -14    0.18    0.37
   3   8  14    0.22    0.19
   3   8  15    0.41    0.18
  -3  -8 -15    0.84    0.40
  -3   9  13    0.46    0.16
   3  -9 -13    0.60    0.24
  -3   9  12   -0.07    0.14
  -3   9  12    0.16    0.18
  -3   9  11    1.63    0.25
   3  -9 -11    1.70    0.37
  -3  -9  11    1.81    0.34
  -3   9  11    1.11    0.30
   3  -9 -10    0.40    0.31
  -3  -9  10   -0.08    0.28
  -3   9  10    0.38    0.19
  -3   9  10    0.67    0.32
  -3   9   9    1.70    0.27
   3  -9  -9    1.20    0.31
   3  -9  -9    1.57    0.44
  -3  -9   9    1.79    0.48
  -3   9   9    1.39    0.41
  -3   9   8    0.34    0.20
  -3  -9   8   -0.06    0.38
  -3   9   8    0.38    0.41
   3  -9  -8   -0.40    0.27
   3  -9  -8    0.41    0.32
  -3  -9   7    0.87    0.38
   3  -9  -7    0.48    0.34
   3  -9  -7    0.17    0.27
  -3  -9   6    4.04    0.69
   3  -9  -6    4.61    0.64
   3  -9  -6    4.53    0.61
   3  -9  -5   16.39    1.13
  -3  -9   5   14.90    1.28
   3  -9  -5   14.90    1.09
  -3  -9   4    5.83    0.80
   3  -9  -4    5.72    0.73
  -3  -9   3    4.13    0.74
   3  -9  -3    4.47    0.68
   3  -9  -2   14.18    1.18
  -3  -9   2   12.63    1.20
  -3  -9   1    0.68    0.54
  -3  -9   1    0.57    0.45
   3  -9  -1   -0.16    0.41
  -3  -9   0    3.93    0.63
  -3  -9   0    4.40    0.70
   3  -9   0    4.30    0.67
  -3  -9  -1    4.07    0.67
   3  -9   1    4.06    0.69
  -3  -9  -1    3.80    0.68
   3  -9   2   24.59    1.58
  -3  -9  -2   20.70    1.39
  -3  -9  -2   20.44    1.29
  -3  -9  -2   21.95    1.43
  -3  -9  -3    8.62    0.89
  -3  -9  -3    6.74    0.81
   3  -9   3    8.32    0.91
  -3  -9  -3    7.09    0.81
  -3  -9  -4    9.96    0.92
   3  -9   4   11.78    1.07
  -3  -9  -4    9.11    0.89
  -3  -9  -4    9.17    0.89
  -3  -9  -5    3.40    0.62
   3  -9   5    3.12    0.58
  -3  -9  -5    3.68    0.56
  -3  -9  -6    1.01    0.37
  -3  -9  -6    1.46    0.48
   3  -9   6    0.99    0.37
   3   9   7    0.65    0.18
  -3  -9  -7    0.88    0.39
   3  -9   7    1.30    0.40
   3   9   8    1.82    0.27
  -3  -9  -8    2.02    0.48
  -3  -9  -9   18.15    1.10
   3   9   9   16.84    0.73
  -3  -9 -10    2.91    0.44
   3   9  10    2.24    0.26
  -3  -9 -11   -0.24    0.25
  -3  10   4    0.20    0.22
  -3 -10   4    0.83    0.31
  -3 -10   3   -0.11    0.25
  -3  10   3    0.29    0.22
   3 -10  -3    0.06    0.19
   3 -10  -2   -0.01    0.23
  -3 -10   2   -0.16    0.27
  -3 -10   2    0.43    0.25
  -3 -10   1    0.55    0.26
   3 -10  -1   -0.16    0.22
   3 -10   0    1.98    0.36
  -3 -10   0    1.49    0.29
   3 -10   1    5.26    0.52
   3 -10   2    5.11    0.50
  -4   0  28    4.05    0.56
  -4   0  28    3.42    0.41
  -4   0  27    0.47    0.43
  -4   0  27    0.34    0.32
  -4   0  26    0.23    0.44
  -4   0  26    1.16    0.48
  -4   0  25   -0.26    0.51
  -4   0  25    0.05    0.44
  -4   0  24   22.76    1.73
  -4   0  24   27.15    1.96
  -4   0  23    0.12    0.39
  -4   0  23    0.08    0.57
  -4   0  23   -0.41    0.51
  -4   0  22   89.80    3.61
  -4   0  22   88.81    3.96
  -4   0  21   -0.10    0.46
  -4   0  21    0.65    0.59
  -4   0  21    0.55    0.62
  -4   0  20   18.50    3.15
  -4   0  20   17.02    1.33
  -4   0  20   15.26    1.70
  -4   0  20   17.71    1.53
  -4   0  19    0.73    0.56
  -4   0  19    0.08    0.50
  -4   0  19    0.33    0.95
  -4   0  19    0.92    0.59
  -4   0  18   51.23    5.12
  -4   0  17    0.91    0.88
  -4   0  16    9.89    2.12
  -4   0  15   -0.40    0.88
  -4   0  14   17.97    2.68
  -4   0  13    1.02    1.06
  -4   0  12   26.44    3.05
  -4   0  11    0.11    0.74
  -4   0  10  205.70    7.93
   4   0  -9    1.04    3.36
  -4   0   9   -1.34    2.77
   4   0  -9    1.85    3.97
  -4   0   9   -0.60    0.73
   4   0  -8    4.63    4.11
  -4   0   8    6.60    1.30
  -4   0   8    5.95    1.26
  -4   0   8    7.55    5.44
   4   0  -8    8.21    4.91
  -4   0   7    0.21    0.58
  -4   0   7   -1.01    1.92
   4   0  -7   -1.07    3.50
   4   0  -7   -1.86    2.35
   4   0  -6  100.58   11.15
  -4   0   6   93.67   14.68
  -4   0   6   93.33    4.08
  -4   0   5    1.57    2.87
   4   0  -5   -0.96    1.95
  -4   0   5    0.09    0.50
  -4   0   5    1.92    2.83
  -4   0   4 3693.66   63.64
  -4   0   4 3600.88  102.86
   4   0  -4 3468.10   90.64
  -4   0   3    3.35    4.95
   4   0  -3    1.69    2.91
   4   0  -2 4398.23  108.95
   4   0  -1    0.63    2.67
   4   0   0  709.97   36.84
  -4   0   0  614.34   13.40
  -4   0  -1   -0.31    0.67
   4   0   1    0.22    0.44
   4   0   1   -2.06    3.03
   4   0   2 1378.03   58.41
   4   0   2 1390.69   25.18
  -4   0  -2 1412.97   27.45
   4   0   3    1.75    2.99
   4   0   3    0.22    0.42
  -4   0  -3   -0.10    0.77
   4   0   4 1529.31   65.43
  -4   0  -4 1542.42   30.43
   4   0   4 1476.14   27.50
   4   0   5    0.40    0.56
  -4   0  -5   -0.44    0.85
   4   0   5    1.42    2.75
   4   0   6  159.83   20.23
  -4   0  -6  143.99    6.27
   4   0   6  143.80    5.07
   4   0   7   -0.91    0.73
   4   0   7   -0.56    2.29
  -4   0  -7    0.74    0.89
   4   0   8  179.64   21.20
   4   0   8  206.26    6.78
  -4   0  -8  183.51    7.44
   4   0   9    0.67    0.82
  -4   0  -9   -0.56    0.70
   4   0  10   41.64    3.03
  -4   0 -10   29.49    2.96
   4   0  11    1.06    0.81
  -4   0 -11   -0.35    0.56
   4   0  12   39.46    3.14
  -4   0 -12   25.24    2.71
   4   0  13    0.03    0.61
   4   0  14    3.61    1.14
   4   0  15    0.95    0.75
   4   0  16    4.33    1.14
   4   0  16    4.71    0.93
   4   0  16    4.38    0.86
   4   0  17   -0.37    0.50
   4   0  17   -0.78    0.69
   4   0  17   -0.44    0.59
   4   0  18    9.20    1.19
   4   0  19    0.05    0.70
   4   0  20   37.69    2.44
   4   0  20   40.66    2.11
   4   0  21    0.12    0.40
   4   0  22   23.55    1.43
   4   0  23    0.14    0.42
   4   0  23    0.00    0.33
   4   0  24   12.44    1.17
   4   0  24   10.19    0.72
   4   0  25   -0.58    0.39
   4   0  25    0.51    0.28
   4   0  26    1.60    0.35
  -4  -1  28    0.32    0.27
  -4   1  28    0.11    0.21
  -4   1  28    0.02    0.24
  -4   1  27   -0.11    0.30
  -4  -1  27   -0.35    0.27
  -4   1  27    0.27    0.30
  -4  -1  27    0.35    0.32
  -4  -1  26    1.54    0.55
  -4  -1  26    1.80    0.47
  -4   1  26    2.12    0.61
  -4   1  26    2.04    0.52
  -4  -1  26    1.60    0.40
  -4   1  25    1.05    0.53
  -4  -1  25    2.20    0.66
  -4  -1  25    0.94    0.50
  -4  -1  25    1.46    0.48
  -4   1  25    1.34    0.58
  -4   1  24    5.47    0.91
  -4  -1  24    7.85    1.15
  -4   1  24    5.46    0.95
  -4  -1  24    5.48    0.81
  -4  -1  24    6.15    0.89
  -4   1  23    1.76    0.64
  -4  -1  23    2.64    0.82
  -4  -1  23    3.10    0.69
  -4   1  23    1.82    0.65
  -4  -1  23    1.60    0.57
  -4   1  22    3.79    0.84
  -4  -1  22    4.13    1.04
  -4   1  22    4.53    0.83
  -4  -1  22    4.81    0.85
  -4  -1  22    4.36    0.87
  -4  -1  21   81.97    3.92
  -4   1  21   74.58    5.88
  -4  -1  21   71.31    3.23
  -4  -1  21   72.79    3.14
  -4   1  21   73.49    3.51
  -4  -1  21   79.78    6.25
  -4   1  21   74.75    3.37
  -4   1  20    5.53    0.94
  -4  -1  20    6.13    0.95
  -4  -1  20    4.52    1.75
  -4   1  20    5.19    0.97
  -4  -1  20    5.29    1.04
  -4   1  20    4.98    0.77
  -4  -1  20    4.35    0.89
  -4   1  20    7.11    2.04
  -4  -1  19    0.69    0.46
  -4   1  19    0.64    0.57
  -4  -1  19    1.36    0.57
  -4   1  19    0.15    0.88
  -4  -1  19    0.74    0.83
  -4  -1  19    0.30    0.49
  -4   1  19    1.32    0.46
  -4   1  19    1.45    0.59
  -4  -1  18   78.67    6.31
  -4   1  18   74.88    6.02
  -4   1  17   -0.02    1.03
  -4  -1  17   -0.22    0.84
  -4   1  16   20.02    2.96
  -4  -1  16   20.92    3.18
  -4   1  15  116.56    6.97
  -4  -1  15  113.23    7.04
  -4   1  14   60.02    4.77
  -4  -1  14   58.44    4.95
  -4  -1  13   79.26    5.34
  -4   1  13   77.49    5.23
  -4   1  12    5.16    1.26
  -4  -1  12    6.07    1.50
  -4   1  11  216.90    8.50
  -4  -1  11  219.59    8.61
  -4   1  10  118.60    5.89
  -4   1  10  114.63    5.71
  -4  -1  10  121.48    5.97
   4   1 -10  109.97   16.09
  -4  -1  10  125.02   19.00
  -4  -1   9   79.46   14.34
  -4   1   9   75.27    4.32
  -4   1   9   76.32    4.41
  -4   1   9   66.24    8.80
   4   1  -9   71.60   12.49
  -4  -1   9   76.33    4.32
   4   1  -8   31.74    4.90
  -4   1   8   27.30    9.40
  -4   1   8   25.44    2.36
  -4  -1   8   25.96    2.48
  -4  -1   8   30.48    8.80
   4  -1  -8   28.54    9.09
  -4   1   8   26.69    6.22
   4   1  -8   22.11    6.45
   4  -1  -8   35.45   12.65
  -4   1   8   28.28    2.49
  -4   1   7  435.18   11.30
  -4  -1   7  452.88   31.23
   4  -1  -7  436.41   42.31
  -4   1   7  427.78   36.14
  -4   1   7  437.48   27.03
   4   1  -7  400.26   20.36
  -4  -1   6    8.41    3.87
  -4   1   6    4.21    1.03
  -4   1   6    6.36    3.82
  -4   1   6    3.04    3.06
   4  -1  -6    4.65    5.02
  -4  -1   6    3.83    0.91
  -4  -1   6    1.56    5.85
  -4   1   5   37.23    2.47
  -4   1   5   41.45    8.75
  -4  -1   5   41.18   12.64
  -4  -1   5   38.12    2.24
  -4  -1   5   36.97    7.65
   4  -1  -5   42.78   11.59
  -4   1   5   34.71    9.38
  -4   1   4 1183.89   58.01
  -4   1   4 1286.34   58.68
  -4  -1   4 1375.74   71.86
  -4   1   4 1317.89   53.05
  -4  -1   4 1312.82   47.55
   4  -1  -4 1250.77   53.55
  -4   1   3  304.81   24.05
   4  -1  -3  291.20   23.64
  -4   1   3  285.34   26.28
   4  -1  -2 2680.19   83.59
  -4   1   2 2535.04   85.38
  -4  -1   1   -0.02    0.60
   4  -1  -1   -1.49    3.45
  -4   1   1    0.06    0.57
   4  -1   0  422.12   31.00
  -4   1   0  384.77    9.40
  -4  -1   0  413.67    9.91
   4  -1   1  728.72   42.26
  -4  -1  -1  696.95   14.72
  -4   1  -2  422.23   29.83
  -4  -1  -2  435.44   10.92
   4  -1   2  466.51   34.11
  -4   1  -3   45.26   10.06
  -4  -1  -3   40.85    2.99
  -4   1  -3   39.23    2.43
   4  -1   3   42.32   10.61
   4  -1   4  113.08   17.39
  -4   1  -4  123.26   17.02
   4  -1   4  112.28    3.93
  -4  -1  -4  108.20    5.36
  -4   1  -4  110.28    4.53
   4  -1   5   87.68    3.52
  -4  -1  -5  104.15   18.59
   4  -1   5   92.45   15.59
  -4   1  -5   97.75    4.35
  -4  -1  -5   90.90    4.92
  -4  -1  -6   74.72    4.71
   4  -1   6   82.78    3.44
  -4   1  -6   79.82    4.13
   4  -1   6   71.97   13.64
  -4  -1  -6   85.84   18.00
   4  -1   7   33.90    2.24
  -4  -1  -7   29.45    3.08
  -4   1  -7   32.76    2.68
   4   1   7   25.95    8.71
   4  -1   7   29.76    8.98
   4  -1   8  390.26    9.92
  -4  -1  -8  363.27   12.40
   4   1   8  368.80   32.11
  -4   1  -8  379.45   10.69
  -4  -1  -9   57.49    4.55
   4  -1   9   63.00    3.45
   4  -1  10   63.78    3.60
  -4  -1 -10   55.93    4.64
   4  -1  11    4.26    1.03
  -4  -1 -11    3.87    1.10
   4   1  12    1.14    0.80
  -4  -1 -12    0.61    0.91
   4  -1  12    1.37    0.71
  -4  -1 -13    0.10    0.73
   4  -1  13    0.42    0.61
   4   1  13    0.76    0.81
   4  -1  14   29.46    2.72
   4   1  14   29.43    3.02
  -4  -1 -14   24.41    3.15
   4   1  15    8.02    1.57
   4  -1  15    8.04    1.41
  -4  -1 -15    4.83    1.39
   4   1  16   15.68    1.44
   4   1  16   15.64    1.33
   4   1  16   16.30    2.20
   4  -1  16   17.75    1.55
   4  -1  16   17.45    1.57
   4   1  17   23.15    1.69
   4   1  17   25.56    2.69
   4  -1  17   25.19    1.88
   4   1  18   18.01    1.51
   4   1  18   19.92    2.46
   4  -1  18   18.70    1.89
   4  -1  19   10.02    1.38
   4   1  19    8.02    1.09
   4   1  19    8.71    1.06
   4  -1  20    8.56    1.36
   4   1  20    7.37    0.96
   4   1  21    0.48    0.50
   4  -1  21    0.20    0.42
   4  -1  21    0.01    0.61
   4   1  22    6.69    0.87
   4  -1  22    5.98    0.76
   4  -1  23   -0.08    0.47
   4   1  23    0.07    0.41
   4  -1  23    0.45    0.33
   4   1  23   -0.17    0.39
   4   1  24    0.51    0.34
   4   1  24    0.62    0.43
   4  -1  24   -0.16    0.35
   4  -1  24   -0.09    0.27
   4  -1  24    0.26    0.30
   4   1  25    1.88    0.38
   4  -1  25    2.51    0.46
   4   1  25    1.88    0.39
   4  -1  25    1.89    0.35
  -4   2  28    0.41    0.25
  -4   2  27    4.49    0.54
  -4   2  27    5.37    0.53
  -4  -2  27    5.33    0.60
  -4  -2  26    2.00    0.51
  -4  -2  26    1.56    0.53
  -4   2  26    1.36    0.41
  -4   2  26    2.07    0.46
  -4   2  25    0.00    0.36
  -4   2  25   -0.87    0.41
  -4  -2  25   -0.70    0.52
  -4  -2  24   23.26    1.72
  -4   2  24   20.05    1.27
  -4  -2  24   21.02    1.67
  -4   2  24   21.09    1.21
  -4   2  24   22.23    1.52
  -4   2  24   23.42    1.58
  -4  -2  23   -0.33    0.57
  -4  -2  23    1.26    0.63
  -4   2  23    0.61    0.39
  -4   2  23    0.56    0.53
  -4   2  23    0.49    0.36
  -4   2  23    0.64    0.56
  -4   2  22   41.32    2.35
  -4  -2  22   42.71    2.56
  -4   2  22   43.13    2.04
  -4   2  22   40.18    2.28
  -4  -2  22   44.16    2.57
  -4   2  22   43.25    2.27
  -4   2  21    5.09    0.89
  -4   2  21    3.46    0.87
  -4  -2  21    4.09    0.99
  -4  -2  21    4.77    1.03
  -4   2  21    4.25    0.80
  -4   2  21    5.40    0.98
  -4  -2  20  185.75    5.90
  -4   2  20  177.04    5.58
  -4  -2  20  185.13    9.76
  -4   2  20  183.23    5.52
  -4   2  20  175.83    8.98
  -4   2  20  179.39    5.08
  -4  -2  20  190.94    5.96
  -4   2  19    7.14    1.01
  -4   2  19    6.40    0.84
  -4  -2  19    7.71    1.11
  -4   2  19    8.26    1.03
  -4  -2  19    7.04    1.10
   4  -2 -19    5.63    1.65
  -4  -2  19    7.86    2.10
  -4   2  19    7.41    1.04
  -4   2  19    5.95    1.61
  -4   2  18   77.75    3.14
  -4  -2  18   73.98    6.20
  -4  -2  18   76.44    3.42
  -4   2  18   74.37    5.75
  -4   2  18   84.33    3.12
  -4  -2  18   86.01    3.46
   4  -2 -18   79.29    5.82
  -4   2  18   78.03    3.21
  -4  -2  17   22.82    3.31
  -4   2  17   21.79    2.99
  -4   2  16    3.01    1.10
  -4  -2  16    2.86    1.34
  -4   2  15   18.27    2.66
  -4  -2  15   15.68    2.51
  -4   2  14  130.97    6.89
  -4  -2  14  135.55    7.39
  -4  -2  13   49.39    4.13
  -4   2  13   45.85    3.81
  -4  -2  12  207.88    8.69
  -4   2  12  197.16    8.00
  -4   2  11    0.47    0.68
  -4  -2  11    0.86    0.70
  -4  -2  10   11.25    1.81
  -4   2  10   11.31    1.74
  -4   2  10   10.97    1.76
  -4   2   9   21.12    2.29
  -4  -2   9   21.36    2.30
  -4   2   9   23.42    2.22
  -4   2   8    9.38    4.61
  -4   2   8    8.31    1.30
  -4  -2   8    8.43    1.45
  -4   2   8    8.30    1.37
  -4   2   7   21.43    7.08
  -4   2   7   18.43    1.96
  -4  -2   7   23.31    2.10
   4  -2  -7   15.37    7.90
  -4  -2   7   19.39    8.63
  -4   2   7   20.44    1.77
  -4   2   6    8.09    4.54
  -4   2   6    5.74    5.44
  -4  -2   6   12.81    6.55
  -4   2   6    9.25    1.32
   4  -2  -6   12.14    6.36
  -4   2   5  250.10    7.29
  -4  -2   5  279.02   33.61
  -4   2   5  251.34   24.51
   4  -2  -5  301.56   31.15
  -4   2   5  278.67   28.25
  -4   2   4   16.34    6.80
  -4  -2   4   13.12    1.90
  -4   2   4   16.21    6.65
  -4   2   3  581.05   40.29
  -4  -2   3  547.02   14.36
  -4   2   3  529.03   36.83
  -4  -2   2  535.72   12.12
  -4  -2   2  553.43   13.78
  -4  -2   1   46.62    2.69
   4  -2  -1   52.26    3.81
  -4   2   1   59.03   12.10
  -4  -2   0   94.21    4.24
  -4   2   0  119.54   17.61
   4  -2   0  111.44    5.55
  -4   2   0  102.79   11.76
  -4  -2   0  101.55   10.45
   4  -2   1    2.54    1.23
  -4   2  -1   -0.83    1.10
  -4   2  -1    2.64    3.94
  -4  -2  -1    2.61    2.68
  -4  -2  -1    1.74    0.79
  -4  -2  -2    1.79    0.87
  -4  -2  -2    3.01    2.90
  -4   2  -2    5.59    3.95
  -4  -2  -3   33.73    8.13
  -4   2  -3   39.90   11.58
  -4  -2  -3   34.29    3.02
  -4   2  -4    0.58    0.58
  -4  -2  -4   -0.22    1.62
  -4  -2  -4    0.07    0.80
  -4   2  -4    2.00    3.62
  -4  -2  -5  185.60   21.91
  -4  -2  -5  219.89    8.82
  -4   2  -6  331.98   35.31
  -4  -2  -6  227.26    9.48
  -4  -2  -7   37.00    3.85
  -4   2  -7   56.60   15.11
  -4  -2  -8   75.45    5.77
  -4  -2  -9  225.67   10.58
  -4  -2 -10    2.26    1.30
  -4  -2 -11    0.63    0.91
  -4  -2 -12   12.14    2.63
  -4  -2 -13    2.30    1.38
  -4  -2 -14  105.74    7.53
   4   2  15  139.76    7.19
   4  -2  15  132.73    4.54
   4   2  16   22.16    2.73
   4  -2  16   23.70    1.85
  -4  -2 -16   16.98    2.93
   4   2  16   22.86    1.48
   4   2  17   10.12    1.04
   4   2  17   10.31    1.74
   4   2  17   11.22    1.19
   4  -2  17   11.48    1.45
   4   2  18   -0.06    0.82
   4   2  18    0.64    0.46
   4  -2  18   -0.11    0.60
   4  -2  19   12.53    1.45
   4   2  19   11.19    1.16
   4   2  20    1.52    0.58
   4  -2  20    0.75    0.59
   4  -2  21    1.41    0.57
   4  -2  21    1.22    0.66
   4   2  21    0.32    0.46
   4  -2  22   10.17    1.06
   4   2  22    7.96    0.93
   4  -2  22    9.12    1.10
   4   2  22    9.20    0.96
   4   2  23    1.77    0.44
   4  -2  23    1.53    0.49
   4  -2  23    2.40    0.58
   4   2  23    1.90    0.45
   4   2  24    2.17    0.38
   4  -2  24    2.96    0.48
   4   2  24    2.78    0.47
   4   2  24    2.66    0.49
   4  -2  25    0.37    0.24
   4  -2  25    0.66    0.24
   4   2  25    0.56    0.25
  -4   3  27   -0.10    0.20
  -4   3  26    0.57    0.27
  -4  -3  26    1.27    0.53
  -4   3  26    0.60    0.21
  -4  -3  25   -0.27    0.31
  -4   3  25   -0.08    0.22
  -4   3  25    0.35    0.26
  -4  -3  25    0.08    0.44
  -4   3  25   -0.51    0.34
  -4   3  24    1.21    0.43
  -4   3  24    1.10    0.39
  -4   3  24    1.98    0.48
  -4   3  24    1.84    0.43
  -4  -3  24    1.57    0.63
  -4  -3  24    1.11    0.39
  -4  -3  23    6.26    1.10
  -4   3  23    4.47    0.69
  -4  -3  23    5.38    0.79
  -4   3  23    6.14    0.71
  -4   3  23    5.90    0.87
  -4   3  23    5.28    0.79
  -4   3  22    9.88    0.98
  -4   3  22    9.73    1.15
  -4   3  22    8.31    0.92
  -4  -3  22    9.85    1.32
  -4  -3  22    9.97    1.07
  -4   3  22    9.43    1.13
  -4   3  21   22.34    1.59
  -4   3  21   26.67    1.86
  -4  -3  21   24.80    1.71
  -4  -3  21   28.01    2.14
  -4   3  21   23.61    1.59
  -4  -3  20   18.67    1.76
  -4   3  20   15.74    1.32
  -4  -3  20   16.46    1.44
  -4   3  20   19.19    1.57
   4  -3 -19   46.92    4.85
  -4   3  19   48.78    2.43
  -4  -3  19   52.64    3.03
  -4   3  19   54.49    2.73
  -4   3  18   88.05    3.39
  -4   3  18   97.01    3.68
  -4  -3  18  100.54    4.09
   4  -3 -18  101.42    7.35
   4  -3 -17   48.85    5.36
  -4   3  17   49.62    2.44
  -4  -3  17   51.93    2.75
  -4  -3  17   47.35    4.32
  -4   3  16   68.88    4.70
  -4  -3  16   71.07    5.22
  -4   3  15   13.74    2.01
  -4  -3  15   12.51    2.11
  -4  -3  14    0.21    0.73
  -4   3  14    0.16    0.68
  -4  -3  13    7.44    1.64
  -4   3  13    6.50    1.37
  -4   3  12   51.60    3.55
  -4  -3  12   53.25    3.86
  -4   3  11   60.45    3.70
  -4  -3  11   64.85    4.09
  -4  -3  10   19.69    2.14
  -4   3  10   19.72    1.92
  -4   3  10   25.14    2.50
  -4   3   9    1.51    0.72
  -4   3   9    1.74    0.62
  -4  -3   9    1.92    0.81
  -4  -3   8  500.90   12.30
  -4   3   8  501.74   12.91
  -4   3   7  587.24   14.22
   4  -3  -7  611.28   48.03
   4  -3  -6  131.04   21.22
  -4  -3   6  133.87   21.92
  -4   3   6  120.90    5.03
   4  -3  -5   59.69    4.80
  -4  -3   5   76.16   17.82
  -4   3   5   61.18    3.38
   4  -3  -5   68.56   14.77
  -4  -3   5   66.08    5.19
   4  -3  -4   13.42    2.42
  -4  -3   4   12.11    2.59
  -4   3   4   17.32    7.07
  -4  -3   3   43.03    4.23
   4  -3  -3   44.74    4.32
  -4   3   3   38.58   10.42
  -4  -3   2    2.16    1.35
  -4   3   2    4.02    3.85
  -4  -3   2    2.61    0.84
   4  -3  -2    2.46    0.95
   4  -3  -2    2.83    1.38
   4  -3  -1   52.37    4.58
  -4  -3   1   50.10    4.17
   4  -3  -1   47.15    3.16
  -4  -3   1   48.85    3.08
   4  -3   0  120.77    5.27
   4  -3   0  120.08    6.99
  -4  -3   0  119.20    5.30
  -4  -3  -1   98.13    4.97
   4  -3   1   92.21    4.63
  -4  -3  -2   54.87    3.95
  -4  -3  -3    2.33    1.12
  -4  -3  -4   13.96    2.24
  -4  -3  -5  132.13    7.17
  -4  -3  -6    1.05    0.89
  -4  -3  -7    1.10    1.13
  -4  -3  -8    6.39    2.00
  -4  -3  -9   55.17    5.44
  -4  -3 -10    3.82    1.57
  -4  -3 -11   36.95    4.75
  -4  -3 -12    2.39    1.40
  -4  -3 -13   14.75    3.21
   4   3  14    1.60    0.51
   4  -3  14    1.16    0.48
   4   3  14    0.80    0.43
  -4  -3 -15    0.51    1.07
   4  -3  15    0.02    0.46
   4   3  15   -0.12    0.41
   4   3  15   -0.30    0.53
   4   3  16    0.82    0.39
   4   3  16    1.61    0.85
   4   3  16    1.02    0.62
   4  -3  16    0.49    0.60
  -4  -3 -16    1.22    1.07
   4   3  17    2.04    0.81
   4   3  17    1.50    0.56
   4  -3  17    1.69    0.77
   4   3  18   11.29    1.12
   4  -3  18   10.62    1.32
   4   3  19    0.39    0.42
   4  -3  19   -0.27    0.58
   4  -3  20    8.35    1.15
   4   3  20    8.55    0.97
   4  -3  20   11.07    1.30
   4   3  21   11.18    0.89
   4  -3  21   13.37    1.12
   4   3  21   14.29    1.14
   4  -3  22   -0.05    0.29
   4  -3  22    0.02    0.39
   4   3  22   -0.93    0.42
   4   3  22   -0.68    0.36
   4   3  23    0.60    0.29
   4  -3  23    0.79    0.37
   4   3  23    0.14    0.24
   4  -3  24    0.34    0.27
   4   3  24   -0.24    0.21
   4   3  24    0.03    0.14
  -4   4  26    0.09    0.16
  -4   4  25    0.55    0.25
  -4   4  25    0.08    0.19
  -4   4  25    0.59    0.25
  -4  -4  25    0.28    0.43
  -4   4  24    8.59    0.82
  -4   4  24    8.03    0.68
  -4  -4  24    8.82    1.01
  -4   4  24    7.50    0.70
  -4   4  23    4.60    0.58
  -4  -4  23    5.81    0.94
  -4   4  23    4.83    0.64
  -4   4  23    4.59    0.70
  -4   4  22    7.20    0.94
  -4  -4  22    6.63    1.03
  -4   4  22    6.69    0.79
  -4   4  22    6.54    0.80
  -4   4  21   10.85    1.03
  -4  -4  21   12.27    1.41
  -4   4  21   10.68    1.10
  -4   4  21    9.52    1.15
  -4  -4  20    4.24    0.93
  -4   4  20    5.47    0.86
  -4   4  20    4.71    0.76
  -4  -4  19   51.36    2.91
  -4   4  19   48.44    2.38
  -4   4  19   51.87    2.46
  -4   4  18   -0.14    0.52
  -4   4  18    0.48    0.38
   4  -4 -18    0.97    1.46
  -4  -4  18    0.42    0.63
  -4   4  17  125.86    4.29
  -4  -4  17  135.28    4.83
  -4   4  17  134.66    3.83
  -4   4  17  132.15    4.19
  -4   4  16   58.57    2.32
  -4  -4  16   58.93    2.91
  -4   4  16   57.21    2.36
  -4   4  16   55.62    2.55
   4  -4 -15   26.56    1.71
  -4  -4  15   27.58    1.90
  -4   4  15   26.12    1.50
   4  -4 -15   24.81    4.01
  -4   4  15   28.85    1.55
   4  -4 -14   11.01    2.67
   4  -4 -13   24.13    4.24
   4  -4 -12   26.11    4.39
   4  -4 -11    3.63    1.63
   4  -4 -10    0.97    1.45
   4  -4  -9   11.00    2.93
   4  -4  -8   -0.22    1.54
   4  -4  -7   70.88    6.64
  -4  -4   6  111.91    7.90
   4  -4  -6  126.55    8.81
  -4   4   5    0.07    0.45
  -4  -4   5   -0.50    1.21
   4  -4  -5    0.64    1.39
   4  -4  -4   15.94    3.35
  -4  -4   4   16.12    3.36
   4  -4  -3  169.06   10.10
   4  -4  -3  160.80    7.64
  -4  -4   3  182.85   10.67
  -4  -4   2   23.13    3.84
   4  -4  -2   24.39    2.99
   4  -4  -2   25.49    3.99
  -4  -4   1   41.59    4.67
   4  -4  -1   46.52    3.98
   4  -4  -1   43.27    4.96
   4  -4   0   26.18    3.05
  -4  -4   0   26.04    2.65
  -4  -4   0   25.56    3.66
   4  -4   1  116.52    6.39
  -4  -4  -1  119.65    6.16
  -4  -4  -2   62.81    4.58
  -4  -4  -3   27.62    3.08
  -4  -4  -4    2.13    1.09
  -4  -4  -5    8.52    2.03
  -4  -4  -6   56.29    5.15
  -4  -4  -7    1.57    1.44
  -4  -4  -8   63.23    5.85
  -4  -4  -9   13.36    2.93
  -4  -4 -10   45.33    5.52
  -4  -4 -11   11.18    2.78
   4   4  12   33.63    1.97
  -4  -4 -12   31.02    4.65
   4   4  13    0.23    0.45
  -4  -4 -13    1.93    1.56
   4   4  13    0.36    0.38
  -4  -4 -14    6.41    2.35
   4   4  14    4.50    0.71
   4   4  14    4.00    0.80
  -4  -4 -15    0.37    1.22
   4   4  15   -0.07    0.42
   4   4  15    0.08    0.40
   4   4  15    0.67    0.45
   4   4  16   -0.27    0.38
   4   4  16   -0.74    0.55
   4   4  16   -0.09    0.40
   4   4  17   22.22    1.49
   4   4  17   23.31    1.57
   4   4  18    0.39    0.38
   4   4  18    0.78    0.45
   4   4  19    6.94    0.74
   4   4  19    8.59    0.93
   4  -4  19    9.56    1.17
   4  -4  20    0.94    0.54
   4   4  20    0.92    0.43
   4   4  20    0.54    0.26
   4  -4  21    0.58    0.43
   4   4  21    0.13    0.31
   4   4  21    0.16    0.20
   4  -4  22    5.24    0.69
   4   4  22    4.28    0.38
   4  -4  23    0.54    0.34
   4   4  23   -0.36    0.18
  -4   5  25    5.68    0.43
  -4   5  24    0.66    0.28
  -4   5  24    0.14    0.16
   4  -5 -24    1.05    0.99
  -4   5  23    7.10    0.76
  -4  -5  23    6.13    0.75
  -4   5  23    7.01    0.59
  -4   5  22    1.41    0.48
  -4   5  22    1.14    0.32
  -4  -5  22    1.47    0.57
  -4   5  21    1.38    0.55
  -4   5  21    0.65    0.37
  -4  -5  21    1.15    0.59
  -4   5  20    3.50    0.73
  -4   5  20    3.78    0.63
  -4  -5  20    3.73    0.74
  -4   5  20    2.77    0.42
  -4   5  19    0.62    0.35
  -4   5  19    0.59    0.38
  -4  -5  19    0.86    0.64
  -4   5  18   30.74    1.60
  -4   5  18   27.12    1.51
  -4  -5  18   30.51    2.07
  -4   5  18   29.68    1.85
  -4   5  17    0.63    0.43
  -4  -5  17   -0.06    0.53
  -4   5  17    0.59    0.44
  -4   5  17   -0.18    0.46
   4  -5 -17   -0.25    0.52
  -4   5  16   16.35    1.38
  -4   5  16   16.68    1.31
  -4  -5  16   16.05    1.53
   4  -5 -16   19.00    1.66
   4  -5 -15   33.45    5.47
  -4   5  15   31.06    1.76
  -4  -5  15   28.62    1.98
   4  -5 -15   28.52    2.04
  -4   5  15   25.78    1.83
  -4   5  15   25.27    1.69
  -4   5  14    7.16    0.92
   4  -5 -14    5.17    2.01
  -4   5  14    5.67    0.79
   4  -5 -14    6.14    0.93
  -4   5  14    4.54    0.87
   4  -5 -14    7.52    2.58
   4  -5 -13    0.95    0.57
  -4   5  13    0.71    0.40
   4  -5 -13    1.37    1.71
  -4   5  13    0.40    0.46
  -4   5  13    1.27    0.57
  -4   5  13    0.97    0.56
   4  -5 -12   -0.46    0.51
   4  -5 -12   -1.03    1.34
  -4   5  12   -0.54    0.50
  -4   5  12    0.21    0.32
  -4   5  12    0.18    0.42
   4  -5 -11   -1.68    1.65
   4  -5 -10   14.41    3.46
   4  -5  -9   36.57    5.35
   4  -5  -8   18.77    3.94
   4  -5  -7   24.09    4.11
   4  -5  -6   12.02    3.32
   4  -5  -5   19.04    3.02
  -4  -5   5   18.83    3.87
   4  -5  -5   21.07    4.00
   4  -5  -4   10.57    3.09
   4  -5  -4   11.38    2.67
  -4  -5   4    9.90    2.99
  -4  -5   3    7.00    2.70
   4  -5  -3    9.91    2.45
  -4  -5   2   53.17    6.18
   4  -5  -2   51.91    5.00
   4  -5  -1    2.64    1.60
  -4  -5   1    1.51    1.70
   4  -5   0    7.99    2.15
  -4  -5   0    8.66    2.75
  -4  -5  -1    0.72    1.30
   4  -5   1   -0.24    1.30
  -4  -5  -2    4.02    2.03
  -4  -5  -3   19.06    2.84
  -4  -5  -4   -0.65    0.88
  -4  -5  -5    4.83    1.67
  -4  -5  -6    7.76    2.11
  -4  -5  -7   11.66    2.52
  -4  -5  -8    3.06    1.71
   4   5   9   14.47    1.27
  -4  -5  -9   12.69    2.65
  -4  -5 -10   57.32    6.10
   4   5  10   64.73    2.83
   4   5  11  125.69    4.29
  -4  -5 -11  109.49    8.63
   4   5  12    4.93    0.83
  -4  -5 -12    4.31    2.03
   4   5  13   24.20    1.43
   4   5  13   22.64    1.72
   4   5  13   25.82    1.86
  -4  -5 -13   25.28    4.12
   4   5  14   20.56    1.34
   4   5  14   21.16    1.59
   4   5  14   19.12    1.55
   4   5  15    7.66    0.99
   4   5  15    5.96    0.77
   4   5  15    6.99    0.95
   4   5  16    6.98    0.91
   4   5  16    7.49    0.84
   4   5  16    7.21    0.86
   4   5  17    0.51    0.47
   4   5  17    0.50    0.34
   4   5  17    0.60    0.44
   4  -5  17   -0.47    0.52
   4   5  18    2.12    0.44
   4   5  18    2.24    0.50
   4   5  18    2.01    0.42
   4  -5  18    3.23    0.72
   4   5  19    6.43    0.62
   4  -5  19    7.56    0.87
   4   5  20    0.42    0.22
   4  -5  20    0.75    0.38
   4  -5  21    3.14    0.51
   4   5  21    2.37    0.36
   4   5  22   -0.07    0.13
   4  -5  22    0.73    0.26
   4  -6 -23    5.17    0.87
  -4   6  23    1.75    0.29
  -4   6  22    5.11    0.56
  -4   6  22    5.29    0.45
  -4   6  21   -0.12    0.30
  -4   6  21    0.23    0.21
  -4   6  21    0.28    0.18
  -4   6  20    0.76    0.44
  -4   6  20    0.74    0.26
  -4   6  20    0.60    0.29
  -4  -6  20    0.96    0.42
  -4   6  19    6.93    0.73
  -4   6  19    4.90    0.59
  -4   6  19    6.25    0.87
  -4   6  18    7.71    0.98
  -4   6  18    6.73    0.73
  -4   6  18    6.77    0.81
   4  -6 -18    9.80    1.14
   4  -6 -17   51.02    2.84
  -4   6  17   50.27    2.54
  -4   6  17   45.38    2.06
  -4   6  17   53.82    2.25
   4  -6 -16   55.77    2.91
  -4   6  16   51.37    2.20
  -4   6  15    4.33    0.80
  -4   6  15    3.71    0.66
   4  -6 -15    4.85    1.05
  -4   6  15    4.01    0.65
  -4   6  15    5.08    0.78
  -4   6  14   -0.13    0.45
  -4   6  14   -0.03    0.31
  -4   6  14    0.60    0.55
   4  -6 -14   -0.96    0.63
  -4   6  13   14.79    1.45
   4  -6 -13   15.00    1.62
  -4   6  13   14.13    1.05
   4  -6 -13   12.27    2.49
  -4   6  13   19.60    1.46
  -4   6  12    1.59    0.41
   4  -6 -12    1.82    0.75
  -4   6  12    2.17    0.61
  -4  -6  12    2.49    0.67
   4  -6 -12    3.10    1.55
  -4   6  11    2.95    0.65
   4  -6 -11    2.65    0.84
  -4  -6  11    1.90    0.63
   4  -6 -11    2.30    1.12
  -4  -6  10   -0.56    0.60
   4  -6 -10   -0.37    0.68
  -4   6  10   -0.42    0.47
   4  -6  -9   27.30    2.10
  -4  -6   9   27.06    1.96
  -4   6   9   31.56    1.76
   4  -6  -8    2.29    0.69
   4  -6  -8    3.41    0.90
  -4  -6   8    2.76    0.81
  -4   6   8    3.35    0.69
   4  -6  -8    1.39    1.11
   4  -6  -8    2.35    0.65
  -4  -6   7   27.13    1.95
   4  -6  -7   27.90    1.97
   4  -6  -7   34.26    2.21
  -4   6   7   34.93    1.75
   4  -6  -7   32.16    4.12
   4  -6  -7   31.29    1.84
   4  -6  -6   84.51    6.77
   4  -6  -5    9.04    2.55
  -4  -6   5    4.55    1.81
  -4  -6   4   36.11    5.73
  -4  -6   3    1.64    2.36
  -4  -6   2   28.13    5.20
  -4  -6   1   14.23    3.95
  -4  -6   0    3.79    2.74
  -4  -6  -1    3.77    2.34
  -4  -6  -2   61.55    7.03
  -4  -6  -3   41.88    5.96
  -4  -6  -4    2.33    1.88
   4   6   5   20.62    1.30
   4  -6   5   16.70    1.35
  -4  -6  -5   20.64    4.13
   4  -6   6    7.94    1.01
  -4  -6  -6    7.62    2.79
   4   6   6    9.48    1.06
  -4  -6  -6    9.59    2.35
   4  -6   7   40.05    2.20
   4   6   7   39.36    2.16
  -4  -6  -7   37.59    4.64
   4  -6   8    1.99    0.60
  -4  -6  -8    1.30    1.19
   4   6   8    1.83    0.61
   4   6   9   31.04    1.95
  -4  -6  -9   25.71    3.90
   4   6  10    4.64    0.83
  -4  -6 -10    2.17    1.36
   4   6  10    5.01    0.94
  -4  -6 -11    1.80    0.97
   4   6  11    1.79    0.63
   4   6  11    1.31    0.56
  -4  -6 -12   16.68    2.09
   4   6  12   15.98    1.40
   4   6  12   14.27    1.36
   4   6  13    0.20    0.50
   4   6  13   -0.21    0.42
   4   6  14   18.63    1.36
   4   6  14   18.73    1.40
   4   6  15   30.15    1.66
   4   6  15   27.29    1.59
   4  -6  16   -0.09    0.30
  -4  -6 -16    0.80    0.65
   4   6  16    0.29    0.36
   4   6  16    0.62    0.33
   4   6  17    1.18    0.42
   4   6  17    1.10    0.36
   4  -6  17    1.71    0.44
   4   6  18    2.23    0.37
   4   6  18    2.48    0.42
   4  -6  18    2.24    0.44
   4   6  19    5.15    0.46
   4  -6  19    4.03    0.45
   4   6  19    3.72    0.41
   4   6  20    0.45    0.16
   4  -7 -21    0.53    0.37
  -4   7  20    2.98    0.29
  -4   7  20    3.64    0.37
  -4   7  19    7.96    0.57
  -4   7  19    8.59    0.67
  -4   7  18    5.57    0.57
  -4   7  18    5.38    0.61
  -4   7  18    5.38    0.47
  -4   7  17    9.60    0.80
  -4   7  17    9.86    0.89
   4  -7 -17   11.21    1.21
  -4   7  17    9.27    0.64
  -4   7  16    2.70    0.48
  -4   7  16    2.36    0.37
   4  -7 -16    2.69    0.75
  -4   7  16    2.13    0.48
  -4   7  16    2.61    0.53
  -4   7  15    1.93    0.55
  -4   7  15    1.03    0.28
   4  -7 -15    1.66    0.64
  -4   7  15    1.11    0.44
  -4   7  15    1.05    0.40
  -4   7  14    3.53    0.57
  -4   7  14    3.20    0.66
  -4   7  14    3.51    0.65
   4  -7 -14    4.60    0.96
  -4   7  13   12.65    1.17
  -4   7  13   10.28    1.18
   4  -7 -13   12.92    1.41
  -4  -7  13    9.76    1.16
  -4   7  12    4.75    0.76
  -4   7  12    3.69    0.79
  -4  -7  12    3.84    0.80
   4  -7 -12    5.37    1.07
  -4   7  11    0.00    0.41
  -4  -7  11    0.73    0.62
   4  -7 -11    0.83    0.69
   4  -7 -10    0.20    0.56
  -4   7  10   -0.03    0.38
  -4  -7  10   -0.21    0.53
  -4   7   9    0.12    0.36
  -4  -7   9    0.05    0.79
   4  -7  -9    0.65    0.69
   4  -7  -8    4.97    1.01
  -4  -7   8    4.17    0.89
  -4   7   8    4.80    0.68
  -4   7   7    9.61    0.91
  -4  -7   7    9.36    1.33
   4  -7  -7    9.61    1.22
  -4   7   6    2.46    0.51
   4  -7  -6    4.10    1.11
  -4  -7   6    2.06    0.73
   4  -7  -6    3.99    1.10
  -4   7   5   82.90    2.69
   4  -7  -5   87.23    4.01
  -4  -7   5   79.86    3.61
   4  -7  -5   78.70    3.42
  -4  -7   5   85.15    3.33
   4  -7  -4    6.06    0.99
  -4  -7   4    3.65    0.83
   4  -7  -4    6.57    1.22
  -4  -7   4    4.31    0.91
   4  -7  -3   30.57    2.28
  -4  -7   3   22.51    1.85
   4  -7  -3   29.66    1.88
  -4  -7   3   24.53    4.49
  -4  -7   3   27.07    1.87
   4  -7  -2   54.93    3.00
  -4  -7   2   47.69    2.67
  -4  -7   2   55.57    6.78
  -4  -7   1    8.14    3.55
  -4  -7   1    4.31    1.04
   4  -7  -1    4.33    0.86
   4  -7   0    7.75    1.25
  -4  -7   0    5.77    1.00
  -4  -7   0    6.36    2.65
   4  -7   1  131.38    4.90
  -4  -7  -1  147.26   11.75
  -4  -7  -1  139.30    4.86
  -4  -7  -2  144.12    4.99
  -4  -7  -2  159.72   11.81
   4  -7   3    3.05    0.77
  -4  -7  -3    4.39    0.99
   4   7   3    4.58    0.75
   4  -7   4    1.07    0.45
   4   7   4    0.64    0.42
  -4  -7  -4    0.94    0.70
   4  -7   4    0.43    0.51
  -4  -7  -4    0.51    1.37
   4  -7   5    0.96    0.44
   4   7   5    1.00    0.43
   4  -7   5    1.33    0.62
   4   7   5    1.75    0.55
   4  -7   6    9.24    1.06
   4  -7   6   11.80    1.24
   4   7   6   12.25    1.08
  -4  -7  -6   11.12    1.21
   4   7   6   12.34    1.18
  -4  -7  -7   20.17    1.90
   4   7   7   26.71    1.75
   4  -7   7   24.22    1.73
   4   7   7   25.31    1.55
  -4  -7  -7   22.39    1.69
   4   7   8   18.43    1.37
   4  -7   8   15.65    1.38
  -4  -7  -8   13.79    1.71
  -4  -7  -8   14.32    1.34
   4   7   8   16.80    1.45
  -4  -7  -9   10.00    1.39
  -4  -7  -9    7.72    0.99
   4   7   9    9.00    1.01
   4   7   9    9.72    1.09
   4   7  10   18.90    1.40
  -4  -7 -10   18.00    1.48
  -4  -7 -10   20.06    1.97
   4   7  10   19.47    1.51
  -4  -7 -11   -0.51    0.68
   4   7  11   -0.24    0.39
  -4  -7 -11    0.47    0.44
   4   7  11    0.05    0.48
   4   7  12    1.08    0.45
   4   7  12    1.34    0.48
  -4  -7 -12    2.24    0.85
   4   7  13   13.37    1.05
  -4  -7 -13   14.98    1.75
   4   7  13   12.87    1.09
   4   7  14   -0.30    0.24
  -4  -7 -14    0.67    0.76
   4   7  14    0.59    0.36
   4   7  14    0.19    0.31
   4   7  15   11.80    0.85
   4   7  15   11.22    0.83
  -4  -7 -16    4.52    0.73
   4   7  16    3.41    0.43
   4   7  16    4.21    0.46
   4   7  16    2.87    0.33
   4   7  17    0.39    0.13
   4   7  17    1.15    0.25
   4   7  18    1.40    0.21
  -4   8  17    0.63    0.20
   4  -8 -17    0.64    0.37
   4  -8 -17    0.27    0.22
  -4   8  16    4.26    0.44
   4  -8 -16    5.62    0.69
   4  -8 -16    4.74    0.56
  -4   8  15    1.71    0.36
   4  -8 -15    2.02    0.57
  -4   8  15    1.32    0.32
   4  -8 -14   11.85    1.10
  -4   8  14   10.85    0.83
   4  -8 -13    5.27    0.75
  -4  -8  13    5.93    0.72
  -4   8  13    5.64    0.65
  -4   8  13    5.60    0.71
  -4   8  12   12.39    0.98
  -4  -8  12    9.29    1.02
   4  -8 -12   11.69    1.24
  -4   8  12    9.41    0.99
   4  -8 -11    4.76    0.85
  -4  -8  11    4.27    0.80
  -4   8  11    3.13    0.53
  -4   8  11    3.43    0.66
  -4  -8  10    4.75    0.83
   4  -8 -10    6.24    0.98
  -4   8  10    4.55    0.59
  -4   8   9   -0.11    0.26
  -4  -8   9   -0.82    0.60
   4  -8  -9   -0.31    0.40
   4  -8  -9   -0.20    0.47
  -4   8   8    7.09    0.70
  -4  -8   8    7.23    1.05
   4  -8  -8    8.30    1.06
  -4   8   7   -0.02    0.23
   4  -8  -7   -0.52    0.46
  -4  -8   7    0.36    0.52
  -4  -8   6    3.33    0.89
  -4   8   6    3.67    0.49
  -4  -8   5    4.46    0.95
  -4  -8   5    4.58    0.73
   4  -8  -5    6.83    1.06
   4  -8  -4   35.69    2.05
  -4  -8   4   34.63    2.24
  -4  -8   4   36.76    2.09
   4  -8  -3    0.92    0.58
  -4  -8   3    1.74    0.79
  -4  -8   3    0.96    0.54
   4  -8  -2    3.76    0.90
  -4  -8   2    3.12    0.78
  -4  -8   2    3.36    0.76
   4  -8  -1   18.64    1.75
  -4  -8   1   15.17    1.44
  -4  -8   1   17.19    1.53
  -4  -8   0   29.98    2.03
  -4  -8   0   34.00    2.17
   4  -8   0   27.75    2.19
   4  -8   1    9.43    1.25
  -4  -8  -1   12.48    1.30
  -4  -8  -1   11.89    1.30
   4  -8   1   10.81    1.19
  -4  -8  -1   12.16    1.34
  -4  -8  -2    7.94    1.13
  -4  -8  -2    8.60    1.14
   4  -8   2    7.88    1.10
   4  -8   2    8.75    1.11
  -4  -8  -2    7.86    1.10
   4  -8   3   21.15    1.73
  -4  -8  -3   25.47    1.78
   4  -8   3   25.65    1.80
  -4  -8  -3   21.93    1.72
  -4  -8  -3   20.43    1.70
   4  -8   4   18.07    1.54
  -4  -8  -4   23.63    1.74
  -4  -8  -4   18.26    1.65
   4  -8   4   21.65    1.64
  -4  -8  -4   18.02    1.50
   4  -8   5    7.75    1.01
  -4  -8  -5    7.39    1.04
   4  -8   5   10.45    1.20
  -4  -8  -5    8.08    0.95
   4   8   5    9.77    0.85
   4  -8   6    2.99    0.65
   4  -8   6    2.09    0.64
  -4  -8  -6    3.04    0.73
   4   8   6    2.98    0.47
  -4  -8  -6    1.72    0.50
   4   8   6    3.49    0.58
   4  -8   7    8.43    0.99
  -4  -8  -7    7.31    1.05
   4   8   7    8.98    0.82
  -4  -8  -7    7.38    0.92
   4   8   7    8.64    0.87
   4   8   8    0.03    0.36
  -4  -8  -8   -0.21    0.53
   4  -8   8    0.01    0.39
   4   8   8    0.43    0.31
  -4  -8  -8   -0.34    0.35
  -4  -8  -9   27.18    1.91
   4   8   9   32.81    1.49
  -4  -8  -9   28.34    1.63
   4   8   9   33.69    1.61
  -4  -8 -10    4.57    0.85
   4   8  10    4.96    0.60
  -4  -8 -10    4.84    0.65
   4   8  10    6.53    0.73
  -4  -8 -11    0.54    0.35
  -4  -8 -11   -0.39    0.59
   4   8  11    0.43    0.33
   4   8  11    0.38    0.35
  -4  -8 -12    1.76    0.53
   4   8  12    1.91    0.37
   4   8  12    1.12    0.34
  -4  -8 -13    1.00    0.48
   4   8  13    0.10    0.22
  -4  -8 -14    3.58    0.54
   4   8  14    2.80    0.34
   4   8  15    0.04    0.13
  -4   9  13    0.76    0.17
   4  -9 -13   -0.06    0.21
  -4   9  12    0.26    0.21
   4  -9 -12    0.97    0.37
  -4   9  12    0.69    0.17
   4  -9 -11   15.76    0.98
  -4   9  11   13.53    0.65
  -4  -9  11   12.46    0.85
  -4   9  11   14.30    0.91
  -4   9  10    0.18    0.14
  -4  -9  10    0.14    0.31
   4  -9 -10    0.74    0.40
  -4   9  10    0.16    0.30
  -4  -9   9    0.81    0.37
   4  -9  -9    1.18    0.42
  -4   9   9    0.39    0.16
  -4   9   9    0.95    0.38
   4  -9  -8   -0.10    0.29
  -4  -9   8   -0.31    0.38
   4  -9  -8    0.24    0.25
  -4   9   8    0.32    0.20
  -4   9   8    0.40    0.46
   4  -9  -7    5.46    0.74
   4  -9  -7    4.33    0.56
  -4   9   7    5.96    0.82
  -4  -9   7    4.80    0.77
  -4  -9   6   -0.40    0.53
   4  -9  -6    0.18    0.30
   4  -9  -6   -0.04    0.31
  -4  -9   5    2.13    0.55
   4  -9  -5    2.04    0.45
   4  -9  -5    2.36    0.51
   4  -9  -4    0.34    0.35
  -4  -9   4    0.20    0.43
   4  -9  -3    9.92    0.99
  -4  -9   3    9.82    0.89
  -4  -9   3    8.75    1.01
  -4  -9   2    1.27    0.50
   4  -9  -2    1.19    0.41
  -4  -9   2    1.52    0.49
  -4  -9   1    1.11    0.45
   4  -9  -1    1.93    0.58
  -4  -9   1    1.48    0.46
  -4  -9   0    0.89    0.39
   4  -9   0    1.33    0.55
  -4  -9   0    0.97    0.46
  -4  -9  -1    0.13    0.35
   4  -9   1    0.80    0.46
  -4  -9  -1   -0.52    0.42
   4  -9   2    2.32    0.59
  -4  -9  -2    1.34    0.50
  -4  -9  -2    1.24    0.39
  -4  -9  -3    0.46    0.42
  -4  -9  -3   -0.01    0.33
   4  -9   3   -0.89    0.46
  -4  -9  -3    0.39    0.35
  -4  -9  -4    0.69    0.37
   4  -9   4    0.53    0.38
  -4  -9  -4    0.61    0.42
  -4  -9  -4    0.81    0.39
  -4  -9  -5    9.04    0.82
   4  -9   5   11.87    1.00
  -4  -9  -5    9.40    0.91
  -4  -9  -6    1.11    0.39
   4  -9   6    0.95    0.38
  -4  -9  -6    0.82    0.33
   4   9   7    6.55    0.43
  -4  -9  -7    5.85    0.60
  -4  -9  -7    7.09    0.74
   4   9   8    0.31    0.16
  -4  -9  -8    0.34    0.31
   4   9   9    0.24    0.14
  -4  -9  -9   -0.07    0.27
  -4  -9 -10    0.90    0.32
  -4 -10   3    0.32    0.24
   4 -10  -2    1.14    0.28
   4 -10  -1    0.21    0.25
   4 -10   0    1.39    0.30
  -5   0  28    0.15    0.30
  -5   0  28    0.00    0.22
  -5   0  27    0.20    0.43
  -5   0  27    0.29    0.32
  -5   0  26    4.40    0.81
  -5   0  26    3.22    0.62
  -5   0  25   -0.64    0.52
  -5   0  25    0.39    0.50
  -5   0  24   10.44    1.20
  -5   0  24   13.14    1.42
  -5   0  23   -0.84    0.73
  -5   0  23   -0.24    0.44
  -5   0  23    0.61    0.61
  -5   0  22   55.19    2.98
  -5   0  22   52.28    2.75
  -5   0  21    0.07    0.53
  -5   0  21    0.75    0.47
  -5   0  21   -0.28    0.51
  -5   0  21   -0.31    0.87
  -5   0  20   70.69    3.05
  -5   0  20   63.13    3.31
  -5   0  20   67.47    5.91
  -5   0  20   67.17    2.79
  -5   0  19   -0.16    0.90
  -5   0  19    0.59    0.57
  -5   0  19   -0.26    0.54
  -5   0  19    0.50    0.53
  -5   0  18   82.83    6.54
  -5   0  17    1.03    1.16
  -5   0  16   -0.52    1.02
  -5   0  15   -0.93    1.01
  -5   0  14    4.60    1.53
  -5   0  13   -0.61    0.85
  -5   0  12  170.19    7.96
  -5   0  11   -0.05    0.86
  -5   0  10  194.49    7.91
  -5   0   9    0.69    0.70
  -5   0   9    2.94    3.66
  -5   0   9    0.76    0.90
  -5   0   8  387.34   11.32
  -5   0   8  383.11   34.86
  -5   0   7    0.11    2.04
  -5   0   7   -0.22    0.67
   5   0  -7   -0.80    2.23
  -5   0   6    2.68    3.46
  -5   0   6    0.37    2.74
  -5   0   6    2.88    0.95
   5   0  -6    2.92    2.19
   5   0  -5    1.51    2.59
  -5   0   5    0.56    0.71
  -5   0   5    0.42    2.27
  -5   0   5   -2.60    6.44
  -5   0   4 3699.05   64.35
  -5   0   4 3855.03  133.59
  -5   0   3    0.32    0.64
   5   0  -3    1.08    1.92
  -5   0   2 3810.90   67.24
   5   0  -2 3899.66  106.46
  -5   0   1   -0.12    0.71
   5   0  -1   -1.19    3.86
   5   0   0  109.62   15.74
  -5   0   0  108.84    4.85
  -5   0  -1   -0.12    0.90
   5   0   1    0.12    0.48
   5   0   1   -1.51    3.43
   5   0   2 1033.72   19.93
  -5   0  -2 1061.86   22.97
   5   0   2 1034.00   53.89
   5   0   3    0.15    0.44
  -5   0  -3   -0.07    0.84
   5   0   4  262.07   27.55
  -5   0  -4  295.58   10.16
   5   0   4  257.10    7.14
  -5   0  -5   -0.53    0.97
   5   0   5    0.17    0.60
   5   0   5    0.03    3.14
  -5   0  -6    2.07    1.13
   5   0   6    1.29    0.77
   5   0   6   -0.06    1.94
   5   0   7    0.33    0.54
  -5   0  -7   -0.95    0.97
   5   0   7    0.57    3.34
   5   0   8   36.75    2.74
  -5   0  -8   32.24    3.24
   5   0   9    0.08    0.66
  -5   0  -9   -0.31    0.74
   5   0  10   38.66    3.09
  -5   0 -10   30.72    3.17
  -5   0 -11    0.66    0.94
   5   0  11   -0.13    0.67
   5   0  12   18.90    2.32
  -5   0 -12   11.70    1.99
   5   0  13    0.00    0.73
   5   0  14    5.57    1.39
   5   0  15   -0.12    0.51
   5   0  15   -0.80    0.58
   5   0  16    6.37    1.12
   5   0  16    6.98    1.45
   5   0  16    5.29    0.74
   5   0  16    8.07    1.04
   5   0  17   -0.36    0.71
   5   0  17   -0.32    0.55
   5   0  17    0.56    0.58
   5   0  18    8.84    1.17
   5   0  19   -0.35    0.61
   5   0  20    4.14    0.92
   5   0  20    4.35    0.75
   5   0  21   -0.69    0.49
   5   0  22    2.65    0.53
   5   0  23   -0.22    0.30
   5   0  24    1.17    0.48
   5   0  24    1.15    0.29
   5   0  25   -0.04    0.25
   5   0  25    0.10    0.19
  -5  -1  28    0.27    0.30
  -5   1  28    0.02    0.23
  -5   1  28    0.53    0.27
  -5  -1  27    0.25    0.39
  -5  -1  27    0.46    0.28
  -5   1  27   -0.10    0.34
  -5   1  27    0.32    0.33
  -5  -1  26   10.33    1.10
  -5  -1  26    8.40    0.77
  -5   1  26    8.74    0.92
  -5   1  26    9.63    0.95
  -5   1  25    2.29    0.66
  -5   1  25    1.75    0.59
  -5  -1  25    1.02    0.56
  -5  -1  25    2.09    0.63
  -5  -1  25    2.05    0.54
  -5   1  24    6.14    0.94
  -5  -1  24    7.05    1.10
  -5  -1  24    5.85    0.88
  -5  -1  24    5.86    0.83
  -5   1  24    6.36    0.98
  -5  -1  23    9.13    1.16
  -5  -1  23   11.81    1.49
  -5   1  23   10.25    1.23
  -5  -1  23   12.03    1.20
  -5   1  23   10.67    1.25
  -5   1  22    4.49    0.88
  -5   1  22    4.16    0.94
  -5  -1  22    5.12    1.05
  -5  -1  22    4.23    0.78
  -5  -1  22    4.20    0.84
  -5   1  21   11.49    1.34
  -5  -1  21   13.64    1.49
  -5  -1  21   11.91    1.27
  -5   1  21   12.30    1.35
  -5  -1  21   11.80    1.23
  -5   1  21    9.81    2.26
  -5  -1  21   13.50    2.61
  -5  -1  20   98.43    7.27
  -5  -1  20  108.40    4.31
  -5   1  20  102.61    7.19
  -5  -1  20  102.62    3.84
  -5   1  20   98.45    4.00
  -5  -1  20  101.78    3.64
  -5   1  20  100.93    3.89
  -5  -1  19   24.41    1.76
  -5  -1  19   23.04    1.94
  -5  -1  19   23.96    1.62
  -5   1  19   22.96    3.40
  -5   1  19   22.89    1.84
  -5   1  19   23.07    1.51
  -5  -1  19   24.53    3.61
  -5   1  19   24.51    1.71
  -5  -1  18   16.24    2.98
  -5   1  18   18.15    3.09
  -5  -1  17    4.17    1.64
  -5   1  17    4.23    1.47
  -5  -1  16    1.11    1.06
  -5   1  16    1.11    0.97
  -5   1  15    1.69    0.95
  -5  -1  15    1.93    1.13
  -5  -1  14   -0.19    1.06
  -5   1  14    1.21    1.03
  -5  -1  13   31.43    3.45
  -5   1  13   31.49    3.42
  -5   1  12   33.34    3.37
  -5  -1  12   33.31    3.51
  -5  -1  11    2.24    1.03
  -5   1  11    1.89    1.11
  -5   1  11    3.09    1.24
  -5   1  10   43.07    3.58
  -5   1  10   41.39    3.44
  -5  -1  10   38.92    3.53
  -5  -1  10   35.78   10.32
  -5   1   9   30.73    2.79
  -5  -1   9   27.18    8.98
  -5  -1   9   28.16    2.94
  -5   1   9   31.41    2.95
  -5   1   8    4.61    4.68
   5  -1  -8    6.07    7.61
  -5   1   8    3.99    2.95
  -5   1   8    2.91    1.06
   5   1  -8    3.55    2.31
  -5  -1   8    3.58    3.28
  -5  -1   7  141.92   18.03
   5  -1  -7  131.95   23.42
  -5  -1   7  134.10    5.42
  -5   1   7  132.90    5.69
   5   1  -7  119.87   12.61
  -5   1   7  138.35   16.02
  -5   1   7  133.51   20.26
  -5  -1   7  123.83   23.99
  -5   1   6   28.02    8.11
  -5  -1   6   28.85    2.29
  -5  -1   6   28.47   11.40
  -5  -1   6   25.05    7.25
   5   1  -6   22.75    5.89
  -5   1   6   24.03    9.38
  -5   1   6   27.61    2.43
  -5  -1   5  722.97   15.50
   5  -1  -5  708.74   41.89
  -5   1   5  764.40   41.63
  -5   1   5  647.02   45.69
  -5   1   5  705.25   16.24
  -5   1   5  725.31   45.97
  -5  -1   5  747.28   38.86
  -5  -1   5  782.80   16.79
  -5  -1   5  758.49   59.33
  -5   1   4  139.90   20.13
  -5  -1   4  141.77    4.65
  -5  -1   4  156.96   17.33
  -5   1   4  148.63   20.21
   5  -1  -4  148.90   17.97
  -5   1   4  148.60   17.87
  -5  -1   4  150.73    5.56
  -5  -1   3   47.55    2.31
  -5   1   3   47.70   11.36
  -5  -1   3   46.93    2.87
  -5   1   3   44.31    9.67
   5  -1  -3   41.10    9.78
   5  -1  -2  170.84   20.05
  -5  -1   2  166.50    5.83
  -5   1   2  149.24   19.19
  -5   1   2  176.26   19.72
   5  -1  -1   57.42   11.84
  -5  -1   1   55.39    3.21
  -5   1   1   50.76    3.01
  -5   1   0   85.73    4.08
   5  -1   0   96.24   16.26
  -5  -1   0  101.32    4.70
  -5   1  -1   62.90   12.13
   5   1   1   75.10    2.95
   5  -1   1   66.33   13.88
  -5  -1  -1   69.93    3.99
  -5   1  -1   55.38    3.25
   5  -1   2    5.21    3.43
   5   1   2    6.89    1.06
  -5   1  -2    8.08    4.82
  -5  -1  -2    5.75    1.47
  -5   1  -2    5.20    1.22
  -5  -1  -3   39.41    3.28
  -5   1  -3   42.19   10.22
   5   1   3   41.19    2.51
   5  -1   3   32.72   10.38
  -5   1  -3   33.90    2.69
   5  -1   4  503.50   39.49
  -5   1  -4  497.61   13.17
  -5  -1  -4  521.45   14.57
   5   1   5    8.39    4.79
   5  -1   5    5.66    0.97
   5  -1   5    3.36    3.66
  -5   1  -5    6.04    1.31
  -5  -1  -5    4.81    1.47
  -5  -1  -6  209.43    8.77
   5  -1   6  193.08   24.59
  -5   1  -6  231.97    8.23
   5  -1   6  214.89    6.56
   5  -1   7    4.53    0.93
  -5   1  -7    3.70    1.07
  -5  -1  -7    6.25    1.63
   5  -1   8  263.50    8.06
  -5  -1  -8  245.40   10.17
  -5   1  -8  252.33    9.02
   5   1   9  133.54    6.05
   5  -1   9  126.82    5.37
  -5  -1  -9  115.50    6.94
  -5  -1 -10    6.83    1.91
   5   1  10    6.14    1.38
   5  -1  10    6.91    1.31
   5   1  11   24.61    2.63
   5  -1  11   24.73    2.49
  -5  -1 -11   22.09    3.27
  -5  -1 -12    2.99    1.30
   5   1  12    6.82    1.54
   5  -1  12    5.96    1.32
   5   1  13    6.46    1.76
  -5  -1 -13    4.06    1.51
   5  -1  13    4.59    1.20
   5  -1  14    1.33    0.73
   5   1  14    0.46    0.72
  -5  -1 -14    0.55    0.86
   5   1  15    0.55    0.56
   5  -1  15    2.10    0.69
   5  -1  15    1.86    0.68
   5   1  15    1.39    0.78
   5   1  15    2.26    0.61
   5   1  16    0.33    0.83
   5   1  16    0.68    0.57
   5  -1  16   -0.20    0.56
   5  -1  16    0.42    0.61
   5   1  16   -0.58    0.54
   5   1  17   -0.05    0.52
   5  -1  17    0.45    0.68
   5   1  17    1.72    0.62
   5  -1  17    0.89    0.68
   5   1  18    3.44    0.76
   5  -1  18    4.14    0.98
   5   1  19    3.35    0.69
   5  -1  19    3.27    0.92
   5   1  19    2.39    0.70
   5  -1  20    7.10    0.85
   5   1  20    8.07    0.97
   5  -1  20    8.70    1.33
   5   1  21    2.51    0.60
   5  -1  21    2.53    0.56
   5  -1  21    1.71    0.78
   5   1  22    4.27    0.65
   5  -1  22    3.16    0.56
   5   1  23    0.08    0.33
   5  -1  23    1.30    0.51
   5   1  23    0.53    0.35
   5  -1  23    0.40    0.27
   5   1  24    1.49    0.43
   5   1  24    1.00    0.32
   5  -1  24    1.48    0.39
   5  -1  24    0.94    0.24
   5  -1  24    1.60    0.30
   5   1  24    1.37    0.36
   5   1  25    0.28    0.25
   5  -1  25    0.45    0.29
   5   1  25   -0.30    0.22
  -5   2  28    0.53    0.25
  -5   2  27    1.27    0.34
  -5   2  27    1.54    0.32
  -5  -2  27    1.50    0.43
  -5  -2  26    0.94    0.41
  -5   2  26    2.19    0.51
  -5   2  26    1.84    0.44
  -5  -2  26    1.68    0.56
  -5   2  25    0.14    0.36
  -5  -2  25    0.41    0.46
  -5   2  25    0.10    0.37
  -5  -2  25   -1.05    0.67
  -5   2  24    0.74    0.38
  -5  -2  24    0.19    0.49
  -5   2  24    0.30    0.38
  -5  -2  24    0.35    0.63
  -5   2  24    0.43    0.32
  -5   2  24    0.12    0.43
  -5   2  23    4.28    0.72
  -5   2  23    3.65    0.75
  -5  -2  23    3.93    0.85
  -5   2  23    3.67    0.78
  -5   2  23    4.29    0.62
  -5  -2  23    3.91    0.90
  -5   2  22   58.66    2.77
  -5  -2  22   63.17    3.08
  -5   2  22   63.60    2.49
  -5  -2  22   59.50    3.13
  -5   2  22   59.99    2.76
  -5   2  22   56.45    2.82
  -5   2  21    0.49    0.53
  -5   2  21    0.65    0.62
  -5   2  21    0.21    0.52
  -5  -2  21    0.37    0.54
  -5   2  21    0.04    0.36
  -5  -2  21    0.36    0.69
  -5   2  20    1.64    0.59
  -5   2  20    1.93    0.60
  -5  -2  20    2.55    0.82
  -5   2  20    2.34    0.51
  -5  -2  20    2.14    0.81
  -5  -2  20    0.52    0.92
  -5   2  20    2.02    1.35
  -5   2  20    1.84    0.68
  -5   2  19   39.10    2.27
  -5  -2  19   41.97    2.45
  -5   2  19   37.94    4.01
  -5   2  19   39.14    2.03
  -5  -2  19   42.32    2.45
   5  -2 -19   37.95    4.05
  -5   2  19   42.52    2.33
  -5  -2  19   39.47    4.54
  -5   2  18   18.03    1.46
  -5  -2  18   14.22    1.43
  -5  -2  18   14.10    1.32
  -5   2  18   15.71    1.21
  -5  -2  18   16.53    1.54
  -5   2  18   16.91    1.45
  -5   2  18   14.66    2.54
  -5  -2  18   14.50    2.75
  -5  -2  17   20.42    3.20
  -5   2  17   17.22    2.70
  -5  -2  16    4.77    1.65
  -5   2  16    5.20    1.57
  -5   2  15   12.36    2.25
  -5  -2  15   12.30    2.29
  -5   2  14   27.45    3.10
  -5  -2  14   29.67    3.49
  -5  -2  13  110.29    6.53
  -5   2  13  104.58    6.02
  -5   2  12   23.56    2.66
  -5  -2  12   25.78    2.98
  -5   2  11   34.52    3.38
  -5  -2  11   36.49    3.37
  -5   2  11   35.79    3.13
  -5   2  10   38.83    3.37
  -5   2  10   39.55    3.20
  -5  -2  10   39.49    3.56
  -5   2   9   70.02    4.37
  -5   2   9   67.12    4.03
  -5  -2   9   71.91    4.47
  -5   2   8  352.19   28.80
  -5   2   8  332.31    9.78
  -5   2   8  340.48   10.46
  -5  -2   8  350.09   10.50
  -5   2   7  100.47   15.73
  -5  -2   7   86.78   19.74
  -5   2   7   91.43    4.66
   5  -2  -7   92.40   19.22
  -5   2   6   86.82   14.91
  -5  -2   6   97.06   10.11
  -5   2   6   90.00    4.46
  -5  -2   6   86.06   20.32
  -5  -2   5  133.19   10.94
  -5   2   5  137.94   20.63
  -5   2   5  122.41   17.79
  -5  -2   5  141.72    5.18
  -5  -2   5  134.51   25.07
  -5   2   4   -0.18    3.10
  -5  -2   4    0.40    1.20
  -5  -2   4   -0.75    1.09
  -5  -2   4   -0.02    0.54
  -5   2   4    0.45    3.26
  -5   2   3  275.30   27.17
  -5  -2   3  256.22    8.73
  -5  -2   3  283.00   16.91
  -5  -2   3  244.44    7.64
  -5   2   2   45.06    9.59
  -5   2   2   53.44   12.33
  -5  -2   2   43.43    2.92
  -5  -2   2   49.13    3.43
  -5   2   1  161.23   21.39
  -5  -2   1  164.22    6.63
   5  -2  -1  155.91    7.01
  -5   2   1  144.91   16.49
  -5  -2   1  152.63    5.95
  -5   2   0   21.90    7.92
   5  -2   0   21.06    2.47
  -5   2   0   16.23    5.57
  -5  -2   0   20.94    2.18
   5  -2   0   16.36    6.98
   5  -2   1    1.90    0.84
  -5  -2  -1    1.35    0.74
  -5   2  -1    3.09    7.41
   5  -2   1   -0.47    3.51
  -5  -2  -2    1.42    1.35
  -5   2  -2    2.99    3.83
   5  -2   2    0.06    3.41
  -5  -2  -2    1.20    0.90
  -5  -2  -3  189.68   20.31
  -5  -2  -3  197.91    8.13
   5  -2   3  198.88   26.35
  -5   2  -3  208.36    6.90
  -5  -2  -4   17.14    2.45
  -5  -2  -4   14.11    5.19
  -5   2  -4   17.88    1.90
  -5  -2  -5  171.78    8.13
  -5   2  -5  184.79    6.42
  -5  -2  -6  362.78   13.08
  -5  -2  -7   18.79    2.86
  -5  -2  -8   78.49    6.07
  -5  -2  -9   26.57    3.75
  -5  -2 -10    5.27    1.94
  -5  -2 -11   22.25    3.58
  -5  -2 -12   11.74    2.79
   5   2  13   10.96    1.91
  -5  -2 -13   10.19    2.43
   5   2  14  118.94    6.50
  -5  -2 -14  101.71    7.57
   5  -2  15  162.04    5.19
   5   2  15  160.43    7.53
   5   2  15  151.77    4.27
   5  -2  15  174.72    5.36
  -5  -2 -15  149.75    9.04
   5   2  15  148.17    4.62
   5   2  16   60.48    4.34
   5  -2  16   51.42    2.80
   5  -2  16   52.42    2.97
   5   2  16   50.02    2.23
  -5  -2 -16   47.86    4.92
   5   2  16   47.52    2.48
   5   2  17   35.32    3.18
   5   2  17   32.80    1.86
   5  -2  17   37.28    2.41
   5   2  18   12.53    1.22
   5   2  18    9.60    1.02
   5  -2  18   12.87    1.55
   5  -2  19    3.18    0.89
   5   2  19    2.81    0.64
   5   2  20    0.00    0.44
   5  -2  20   -0.25    0.53
   5  -2  21   -0.19    0.41
   5  -2  21   -0.37    0.54
   5   2  21    0.35    0.44
   5   2  22    1.77    0.48
   5  -2  22    1.92    0.49
   5   2  22    2.30    0.53
   5  -2  22    1.82    0.58
   5   2  23    2.27    0.44
   5  -2  23    3.41    0.54
   5  -2  23    2.41    0.47
   5   2  23    2.40    0.46
   5  -2  24    0.10    0.25
   5   2  24    0.07    0.20
   5  -2  24   -0.23    0.27
   5   2  24    0.33    0.25
   5   2  24    0.32    0.25
  -5   3  27    1.02    0.27
  -5   3  27    0.42    0.21
  -5   3  26    5.68    0.52
  -5   3  26    6.63    0.63
  -5   3  25    3.46    0.52
  -5   3  25    2.99    0.40
  -5  -3  25    4.21    0.86
  -5  -3  25    3.37    0.53
  -5   3  25    2.45    0.50
  -5   3  24    0.38    0.37
  -5  -3  24    0.03    0.36
  -5   3  24   -0.16    0.36
  -5   3  24    0.25    0.33
  -5  -3  24   -0.08    0.56
  -5   3  24   -0.36    0.28
  -5   3  23   -0.13    0.42
  -5  -3  23   -0.87    0.48
  -5   3  23    0.75    0.50
  -5   3  23    0.24    0.29
  -5   3  23   -0.08    0.53
  -5  -3  23    0.88    0.66
  -5   3  22    7.29    0.84
  -5  -3  22    8.26    1.33
  -5   3  22    6.31    0.87
  -5  -3  22    5.47    0.81
  -5   3  22    5.84    0.85
  -5   3  22    7.14    1.00
  -5  -3  21    7.75    1.01
  -5   3  21    8.85    0.99
  -5  -3  21    7.91    1.23
  -5   3  21    8.34    1.14
  -5   3  21    8.62    1.08
  -5   3  21    8.88    0.97
  -5   3  20   26.45    1.72
  -5  -3  20   26.94    2.19
  -5  -3  20   26.18    1.75
  -5   3  20   29.84    2.05
  -5   3  20   29.25    1.98
  -5   3  19   36.55    2.02
  -5  -3  19   38.91    2.50
  -5   3  19   38.83    2.25
   5  -3 -19   34.54    4.16
  -5  -3  18   13.76    1.45
  -5   3  18   12.25    1.13
  -5   3  18   14.13    1.34
   5  -3 -18   13.03    2.59
  -5  -3  17    1.20    0.59
  -5   3  17    0.59    0.51
  -5   3  17    0.61    0.35
  -5  -3  17    0.17    0.73
  -5   3  16   14.19    2.12
  -5  -3  16   15.67    2.52
  -5   3  15    0.69    0.70
  -5  -3  15    0.92    0.91
  -5   3  14    5.62    1.26
  -5  -3  14    7.35    1.76
  -5   3  13    0.04    0.52
  -5  -3  13   -0.18    0.67
  -5   3  12    0.23    0.50
  -5  -3  12    0.91    0.82
  -5   3  11    0.25    0.61
  -5   3  11    0.55    0.69
  -5  -3  11   -0.02    0.78
  -5   3  10   61.83    4.21
  -5   3  10   60.07    3.57
  -5  -3  10   64.43    4.03
  -5  -3   9  143.53    6.02
  -5   3   9  137.63    6.24
  -5   3   9  136.18    5.44
  -5   3   8   -0.05    0.56
  -5   3   8   -0.05    0.47
  -5  -3   8   -0.15    0.52
  -5   3   7   21.44    2.19
  -5  -3   7   23.92    2.12
  -5  -3   6   26.36   11.33
  -5   3   6   29.29    2.56
  -5  -3   5  576.85   17.51
   5  -3  -5  530.91   16.98
   5  -3  -4    1.27    1.42
  -5  -3   4   -0.82    1.17
  -5  -3   3    1.23    0.82
  -5  -3   3    2.59    1.49
   5  -3  -3    2.08    1.64
   5  -3  -2   15.82    2.99
  -5  -3   2   14.50    2.67
   5  -3  -2   12.97    1.54
  -5  -3   2   16.07    1.93
  -5  -3   1   70.51    4.17
  -5  -3   1   72.07    5.38
   5  -3  -1   77.15    5.88
   5  -3   0   78.54    5.77
  -5  -3   0   75.41    4.45
  -5  -3  -1    1.78    0.98
   5  -3   1    2.67    1.32
  -5  -3  -2    6.11    1.44
  -5  -3  -3   13.13    2.20
  -5  -3  -4    2.38    1.10
  -5  -3  -5  587.74   17.91
  -5  -3  -6   12.13    2.48
  -5  -3  -7   97.79    6.91
  -5  -3  -8   82.64    6.67
  -5  -3  -9    0.40    1.29
  -5  -3 -10   45.96    5.37
  -5  -3 -11    3.63    1.75
  -5  -3 -12    0.17    1.31
  -5  -3 -13   31.23    4.61
   5   3  14    1.41    0.55
   5   3  14    0.29    0.80
  -5  -3 -14   -1.09    1.09
   5  -3  14    0.77    0.52
   5  -3  15    6.68    1.04
   5   3  15    6.87    1.43
   5   3  15    6.90    0.90
  -5  -3 -15    6.82    2.17
   5   3  15    5.82    0.81
   5   3  16   -0.16    0.59
   5   3  16    0.75    0.41
   5  -3  16    0.55    0.53
   5   3  16   -0.10    0.45
  -5  -3 -16    0.96    1.22
   5   3  17    1.65    0.50
   5   3  17    2.46    0.59
   5  -3  17    2.52    0.80
   5  -3  18   58.78    2.95
   5   3  18   51.55    2.38
   5   3  19   35.51    1.92
   5  -3  19   40.29    2.35
   5   3  20    7.12    0.87
   5  -3  20    7.81    1.07
   5   3  21    1.07    0.35
   5  -3  21    1.22    0.43
   5   3  21    0.18    0.36
   5  -3  21   -0.17    0.40
   5  -3  22    4.20    0.56
   5   3  22    6.10    0.67
   5  -3  22    5.73    0.75
   5   3  22    4.61    0.55
   5  -3  23   -0.45    0.32
   5   3  23   -0.01    0.17
   5   3  23    0.34    0.29
   5   3  23    0.05    0.18
   5  -3  24    0.88    0.26
  -5   4  26    1.65    0.25
  -5   4  26    2.37    0.30
  -5   4  25    0.22    0.18
  -5   4  25   -0.11    0.23
  -5   4  25   -0.20    0.25
  -5   4  24    1.41    0.44
  -5   4  24    0.81    0.32
  -5   4  24    1.75    0.33
  -5  -4  24    1.17    0.56
  -5   4  23    6.88    0.81
  -5   4  23    5.91    0.76
  -5   4  23    7.13    0.71
  -5  -4  23    6.19    0.99
  -5   4  22    9.65    0.90
  -5   4  22    9.77    1.00
  -5   4  22    8.75    0.99
  -5  -4  22    9.25    1.26
  -5   4  21    0.35    0.45
  -5   4  21    0.10    0.47
  -5   4  21   -0.16    0.32
  -5  -4  21    0.45    0.63
  -5   4  20   40.71    2.36
  -5  -4  20   41.01    2.57
  -5   4  20   43.71    2.27
  -5   4  20   40.94    2.05
  -5   4  19    4.58    0.76
  -5  -4  19    4.12    1.00
  -5   4  19    3.56    0.62
  -5   4  18    8.91    0.83
  -5  -4  18    8.31    1.17
  -5   4  18   10.29    1.08
  -5   4  18    9.77    1.05
   5  -4 -18   11.34    2.97
  -5   4  17   -0.14    0.32
  -5   4  17    0.41    0.47
  -5   4  17    0.14    0.44
  -5   4  17   -0.32    0.38
  -5  -4  17    0.03    0.54
   5  -4 -17    0.66    1.96
  -5   4  16  101.74    3.29
  -5   4  16  104.36    3.66
   5  -4 -16  100.07    8.25
  -5   4  16  102.01    3.30
   5  -4 -16  114.52    3.80
  -5  -4  16  106.63    4.05
  -5   4  16  102.64    3.37
   5  -4 -15   17.13    1.33
  -5   4  15   16.78    1.30
  -5  -4  15   15.20    1.39
  -5   4  15   17.27    1.17
   5  -4 -15   18.19    3.66
  -5   4  15   18.07    1.42
   5  -4 -14    9.42    2.71
   5  -4 -13   82.12    7.98
   5  -4 -12   65.15    7.03
   5  -4 -11   48.16    5.99
   5  -4 -10   23.64    4.17
   5  -4  -9    0.87    1.75
  -5   4   8  120.16    5.58
   5  -4  -8  138.99    9.55
  -5   4   7   87.79    4.61
   5  -4  -7   88.13    7.75
  -5   4   6   42.39    3.11
  -5  -4   6   37.58    4.60
   5  -4  -6   44.34    5.49
  -5   4   5  321.46    9.83
   5  -4  -5  363.58   15.96
  -5  -4   5  352.88   15.10
   5  -4  -4    1.66    1.07
  -5  -4   4    1.43    1.94
   5  -4  -4    2.74    2.06
   5  -4  -3    5.34    2.75
  -5  -4   3    6.94    2.56
   5  -4  -2  102.19    8.03
  -5  -4   2  116.78    8.13
   5  -4  -1    0.89    1.41
  -5  -4   1    0.43    1.23
  -5  -4   0   25.54    3.73
  -5  -4   0   25.58    2.89
  -5  -4  -1   33.25    3.41
  -5  -4  -2  116.12    6.66
  -5  -4  -3    2.77    1.27
  -5  -4  -4   88.14    6.14
  -5  -4  -5   17.02    2.80
  -5  -4  -6    0.53    1.03
  -5  -4  -7  141.76    8.86
  -5  -4  -8   83.49    6.94
  -5  -4  -9  142.84    9.50
  -5  -4 -10    2.26    1.17
   5   4  11   23.45    1.63
  -5  -4 -11   20.98    3.92
  -5  -4 -12   21.01    4.01
   5   4  12   24.70    1.45
   5   4  12   23.67    1.66
  -5  -4 -13    5.21    1.93
   5   4  13    7.09    1.02
   5   4  13    6.42    0.81
   5   4  14    1.45    0.49
   5   4  14    0.77    0.39
  -5  -4 -14    0.76    1.33
   5   4  15   12.22    1.17
   5   4  15   14.48    1.22
   5   4  16    8.33    0.93
   5  -4  16    9.34    1.02
   5   4  16    8.65    0.93
   5   4  16    7.70    0.88
   5   4  17    2.11    0.60
   5   4  17    1.06    0.47
   5  -4  17    1.93    0.63
   5   4  18    9.25    0.90
   5   4  18    9.69    0.97
   5  -4  18   10.06    1.06
   5   4  19    1.11    0.46
   5  -4  19   -0.76    0.54
   5   4  19   -0.17    0.26
   5  -4  19    0.43    0.46
   5   4  20    4.46    0.59
   5   4  20    3.58    0.45
   5  -4  21    1.47    0.45
   5   4  21    1.59    0.39
   5  -4  22    2.94    0.50
   5  -4  23    5.19    0.52
  -5   5  25    0.00    0.15
  -5   5  24    0.11    0.20
  -5   5  24    0.00    0.15
   5  -5 -24   -0.11    0.78
  -5   5  23    1.96    0.34
  -5   5  23    2.38    0.47
  -5   5  22    1.01    0.40
  -5  -5  22    0.12    0.51
  -5   5  22    0.96    0.35
  -5  -5  21    7.94    1.04
  -5   5  21    7.82    0.94
  -5   5  21    9.09    0.84
  -5   5  20    5.37    0.82
  -5   5  20    4.68    0.53
  -5   5  20    6.59    0.80
  -5  -5  20    4.64    0.88
  -5   5  19   16.78    1.09
  -5  -5  19   16.62    1.55
  -5   5  19   19.32    1.40
  -5   5  19   19.82    1.59
  -5   5  18    7.89    0.83
  -5   5  18   10.21    1.27
  -5   5  18   10.28    1.06
  -5  -5  18    9.61    1.20
  -5   5  17    2.94    0.58
  -5  -5  17    1.33    0.67
  -5   5  17    3.00    0.63
   5  -5 -17    3.12    0.77
  -5   5  16   45.24    2.17
  -5   5  16   48.90    2.24
   5  -5 -16   50.48    2.72
  -5   5  16   49.52    2.37
  -5   5  16   46.38    2.42
  -5  -5  16   50.52    2.68
  -5   5  15   88.64    3.30
  -5   5  15  102.16    3.36
   5  -5 -15   96.73    8.25
  -5   5  15   87.90    3.21
  -5  -5  15   91.60    3.62
   5  -5 -15   94.41    3.80
  -5   5  15   88.18    3.60
   5  -5 -14   -1.10    1.89
   5  -5 -14    0.67    0.52
  -5   5  14    0.45    0.56
  -5   5  14    0.11    0.37
  -5   5  14    0.27    0.39
  -5   5  13    7.00    0.80
  -5   5  13    9.25    0.98
   5  -5 -13   10.68    3.08
  -5   5  13   10.60    1.22
   5  -5 -13    8.60    1.11
  -5  -5  12   12.83    1.23
  -5   5  12   15.86    1.12
  -5   5  12   18.74    1.35
   5  -5 -12   20.28    4.53
   5  -5 -12   14.79    1.38
   5  -5 -11    2.05    1.57
   5  -5 -10   19.95    4.38
   5  -5  -9   69.72    7.56
   5  -5  -8   21.66    4.28
   5  -5  -7   41.04    5.83
   5  -5  -6   16.34    3.72
  -5  -5   5    5.21    2.19
   5  -5  -5    4.48    2.23
  -5  -5   4    0.28    1.82
   5  -5  -4    0.52    1.47
  -5  -5   3    6.75    2.56
  -5  -5   2    0.19    1.68
  -5  -5   1   -0.24    1.48
  -5  -5   0    3.87    1.99
  -5  -5  -1   11.48    2.76
  -5  -5  -2    1.67    1.00
  -5  -5  -2    1.76    1.76
  -5  -5  -3   17.90    2.89
  -5  -5  -3   20.36    3.81
  -5  -5  -4   35.04    4.11
  -5  -5  -5    4.45    1.70
  -5  -5  -6    3.67    1.74
  -5  -5  -7    4.89    1.72
   5   5   8   -0.18    0.46
  -5  -5  -8    0.46    1.19
   5   5   9   62.05    2.74
  -5  -5  -9   51.27    5.60
  -5  -5 -10  162.81   10.46
   5   5  10  189.45    5.47
   5   5  11   40.93    2.27
  -5  -5 -11   39.06    5.04
   5   5  12    1.47    0.62
  -5  -5 -12    1.55    0.99
   5   5  13    2.90    0.70
   5   5  14   31.59    1.96
   5   5  14   30.31    1.58
   5   5  14   30.62    1.88
   5   5  15    4.39    0.66
   5   5  15    4.75    0.77
   5   5  15    4.42    0.77
   5   5  16    6.97    0.87
   5   5  16    7.59    0.83
   5   5  16    6.65    0.72
   5   5  17    7.24    0.79
   5   5  17    8.18    0.79
   5  -5  17   10.42    1.08
   5   5  17    8.87    0.84
   5   5  18    0.08    0.30
   5   5  18    0.05    0.27
   5  -5  18    0.77    0.44
   5   5  18    0.25    0.27
   5  -5  19    1.96    0.51
   5   5  19    1.83    0.38
   5  -5  20    3.92    0.58
   5   5  20    3.41    0.38
   5  -5  21    0.05    0.26
   5   5  21    0.47    0.19
  -5   6  23    5.75    0.46
   5  -6 -23   14.59    1.29
  -5   6  22    3.98    0.49
  -5   6  22    3.89    0.40
  -5   6  21   24.35    1.31
  -5   6  21   25.85    1.12
  -5   6  20    0.02    0.25
  -5   6  20   -0.11    0.21
  -5   6  20    0.31    0.35
  -5   6  19   19.08    1.38
  -5   6  19   17.26    1.03
  -5   6  18    1.70    0.55
  -5   6  18    2.11    0.48
  -5   6  18    2.06    0.45
   5  -6 -18    2.61    0.77
  -5   6  17    1.74    0.62
  -5   6  17    1.45    0.43
   5  -6 -17    1.14    0.71
  -5   6  17    1.36    0.44
  -5   6  17    0.93    0.48
  -5   6  16   22.35    1.45
  -5   6  16   19.25    1.57
   5  -6 -16   22.65    1.85
  -5   6  16   25.03    1.46
  -5   6  16   22.64    1.68
  -5   6  15    4.49    0.81
  -5   6  15    4.03    0.61
  -5   6  15    4.39    0.70
   5  -6 -15    5.63    0.98
  -5   6  15    3.39    0.78
  -5   6  14    1.07    0.57
  -5   6  14    0.75    0.38
  -5   6  14    0.66    0.35
   5  -6 -14    0.49    0.65
  -5   6  14    0.71    0.55
  -5   6  13   56.97    2.61
   5  -6 -13   52.33    5.10
  -5   6  13   63.53    2.74
   5  -6 -13   64.26    3.25
  -5  -6  13   60.37    2.91
  -5   6  13   59.94    2.26
   5  -6 -13   53.03    6.21
  -5   6  13   58.43    2.96
   5  -6 -12   -1.40    1.32
  -5   6  12    0.05    0.47
  -5   6  12    0.25    0.45
   5  -6 -12   -0.19    0.59
  -5  -6  12   -0.26    0.62
  -5   6  12    0.59    0.31
   5  -6 -12    0.20    1.00
   5  -6 -11   19.75    1.80
   5  -6 -11   18.72    3.81
  -5   6  11   20.95    1.50
  -5  -6  11   18.61    1.67
  -5   6  10    9.27    1.04
   5  -6 -10    8.36    2.88
  -5  -6  10    7.34    1.10
   5  -6 -10    8.58    1.27
   5  -6  -9    1.59    1.58
  -5   6   9    0.40    0.36
  -5  -6   9    0.68    0.52
   5  -6  -9    1.09    0.65
   5  -6  -8   37.33    2.37
  -5   6   8   44.29    2.01
  -5  -6   8   40.31    2.38
   5  -6  -7   75.18    3.27
  -5   6   7   85.65    2.85
   5  -6  -7   80.00    3.51
  -5  -6   7   74.50    3.30
   5  -6  -6   34.81    2.24
  -5  -6   6   32.10    1.99
   5  -6  -6   29.35    1.93
   5  -6  -5   16.42    1.50
  -5  -6   5   13.87    3.47
  -5  -6   5   14.37    1.37
  -5  -6   4    1.18    1.61
  -5  -6   3    3.11    2.22
  -5  -6   2    0.27    2.01
  -5  -6   1   21.02    4.51
  -5  -6   0   22.31    4.54
  -5  -6  -1    0.14    1.88
  -5  -6  -2   -0.77    1.86
   5  -6   3    8.49    0.97
  -5  -6  -3   11.39    3.16
   5  -6   4    0.22    0.41
   5   6   4    0.07    0.47
  -5  -6  -4    0.58    1.33
   5  -6   4   -0.02    0.43
  -5  -6  -5    9.80    2.94
   5   6   5   10.37    1.00
   5  -6   5    9.30    1.08
   5   6   6    0.77    0.47
   5  -6   6    0.20    0.45
  -5  -6  -6    1.15    1.01
   5  -6   7    1.75    0.54
  -5  -6  -7    0.06    1.23
   5   6   7    1.79    0.61
  -5  -6  -7    0.98    1.02
   5  -6   8    9.27    1.09
   5   6   8    9.04    1.02
  -5  -6  -8    9.57    2.47
  -5  -6  -9   36.16    4.59
   5   6   9   45.86    2.34
   5   6  10   11.96    1.22
   5   6  11   -0.38    0.50
   5   6  11    0.34    0.48
   5   6  12   48.92    2.44
   5   6  12   49.57    2.49
  -5  -6 -13   -0.12    0.93
   5   6  13    0.41    0.43
   5   6  13    0.44    0.54
   5   6  14    1.48    0.52
   5   6  14    1.44    0.48
  -5  -6 -14    1.83    0.87
   5   6  15   25.75    1.44
   5   6  15   25.06    1.46
   5  -6  16   10.08    0.83
   5   6  16    9.67    0.83
   5   6  16    8.86    0.80
   5   6  17   -0.16    0.29
   5  -6  17   -0.06    0.27
   5   6  17    0.43    0.29
   5   6  18   -0.13    0.21
   5   6  18    0.21    0.17
   5   6  19    0.06    0.15
   5   6  19    0.19    0.16
   5  -7 -21    7.45    0.74
  -5   7  20    1.50    0.22
   5  -7 -20    1.94    0.52
  -5   7  20    2.14    0.33
  -5   7  19    3.47    0.40
   5  -7 -19    3.21    0.67
  -5   7  19    2.96    0.42
  -5   7  18    5.31    0.55
   5  -7 -18    5.94    0.95
  -5   7  18    5.04    0.58
   5  -7 -17    3.66    0.75
  -5   7  17    3.19    0.52
  -5   7  17    2.28    0.42
  -5   7  17    3.52    0.52
  -5   7  16    0.71    0.43
  -5   7  16    1.25    0.41
   5  -7 -16    0.35    0.54
  -5   7  16    1.45    0.31
  -5   7  16    2.02    0.50
  -5   7  15    0.94    0.35
  -5   7  15    0.36    0.41
  -5   7  15    0.23    0.35
   5  -7 -15    0.96    0.60
  -5   7  15    0.50    0.24
  -5   7  14    1.27    0.50
  -5  -7  14    0.70    0.43
   5  -7 -14    0.79    0.56
  -5   7  14    0.80    0.48
  -5   7  13    6.09    0.80
   5  -7 -13    6.57    1.19
  -5  -7  13    3.93    0.75
  -5   7  13    5.31    0.88
  -5   7  12    9.29    0.99
   5  -7 -12   10.13    1.31
  -5  -7  12    8.48    1.24
  -5   7  12    7.01    1.02
  -5   7  11   13.71    1.19
  -5  -7  11   13.42    1.46
   5  -7 -11   15.87    1.61
  -5   7  10   11.50    1.06
  -5  -7  10    9.54    1.25
   5  -7 -10   11.22    1.30
  -5   7   9   94.26    3.27
  -5  -7   9   94.43    4.12
   5  -7  -9  104.66    4.21
  -5   7   8    1.87    0.48
  -5  -7   8    0.87    0.58
   5  -7  -8    2.01    0.78
  -5  -7   7    6.80    1.06
   5  -7  -7    8.04    1.16
  -5   7   7    7.27    0.79
  -5   7   6    5.49    0.68
  -5  -7   6    4.66    0.97
   5  -7  -6    5.59    0.95
   5  -7  -5   28.77    2.35
  -5  -7   5   28.13    2.07
   5  -7  -5   29.57    1.91
  -5  -7   5   28.29    1.85
  -5   7   5   28.99    1.46
   5  -7  -4   18.22    1.47
   5  -7  -4   18.41    1.79
  -5  -7   4   14.60    1.51
  -5  -7   3    6.01    2.36
   5  -7  -3    8.38    1.59
  -5  -7   3    5.90    0.99
  -5  -7   2   73.84    3.38
   5  -7  -2   80.42    3.84
   5  -7  -1    0.58    0.79
  -5  -7   1    3.64    1.01
   5  -7   0   30.68    2.39
  -5  -7   0   28.77    2.03
  -5  -7   0   30.77    5.22
  -5  -7  -1  327.38   16.81
  -5  -7  -1  318.15    8.16
   5  -7   2   90.04    3.84
   5  -7   2   95.44    3.78
   5  -7   3    6.29    0.94
   5  -7   3    4.40    0.82
  -5  -7  -3    7.48    1.23
  -5  -7  -3    3.97    2.58
   5   7   3    6.00    0.82
   5  -7   4    1.23    0.51
   5  -7   4    3.20    0.76
   5   7   4    2.77    0.65
   5   7   5    4.06    0.67
   5  -7   5    3.62    0.73
   5   7   5    4.42    0.76
   5   7   6    0.90    0.42
   5  -7   6    1.62    0.63
   5   7   6    1.16    0.49
   5  -7   7    8.43    1.08
   5   7   7    8.13    0.92
  -5  -7  -7    6.17    0.90
   5   7   7    7.52    0.99
   5   7   8    7.91    0.95
   5   7   8    7.61    0.98
  -5  -7  -8    7.25    0.96
  -5  -7  -8    6.62    1.20
   5  -7   8    8.44    1.07
   5   7   9   17.38    1.29
  -5  -7  -9   14.53    1.72
  -5  -7  -9   17.89    1.50
   5   7   9   17.77    1.42
  -5  -7 -10    0.45    0.65
  -5  -7 -10    1.33    0.54
   5   7  10    1.24    0.56
   5   7  10    1.57    0.53
  -5  -7 -11   -0.24    0.68
   5   7  11   -0.33    0.40
  -5  -7 -11    0.23    0.50
   5   7  11   -0.51    0.43
  -5  -7 -12    4.91    1.07
   5   7  12    3.19    0.63
   5   7  12    3.54    0.62
   5   7  13    1.39    0.44
  -5  -7 -13    1.64    0.73
   5   7  13    1.87    0.45
   5   7  14    0.12    0.28
  -5  -7 -14    0.20    0.57
   5   7  14    0.10    0.28
  -5  -7 -15   -0.60    0.49
   5   7  15    0.36    0.26
   5   7  15   -0.48    0.18
   5   7  15    0.13    0.23
  -5  -7 -16    0.25    0.37
   5   7  16    0.39    0.14
   5   7  16    0.44    0.21
   5   7  16   -0.05    0.18
   5   7  17    0.37    0.17
   5  -8 -17    4.40    0.47
   5  -8 -17    3.87    0.59
  -5   8  17    4.12    0.38
  -5   8  16    0.53    0.21
   5  -8 -16    0.96    0.35
   5  -8 -16    1.28    0.45
  -5   8  16    0.62    0.23
   5  -8 -15   17.78    1.22
  -5   8  15   16.54    0.93
   5  -8 -15   14.43    0.98
  -5   8  15   12.69    0.86
  -5   8  14    2.99    0.51
   5  -8 -14    4.18    0.76
  -5   8  14    4.19    0.58
   5  -8 -14    3.57    0.57
  -5   8  13    3.20    0.61
   5  -8 -13    2.68    0.53
  -5  -8  13    2.27    0.51
   5  -8 -13    3.73    0.70
  -5   8  13    2.80    0.50
   5  -8 -12   -0.44    0.43
  -5   8  12    0.12    0.29
  -5   8  12   -0.39    0.37
  -5  -8  12    0.21    0.45
   5  -8 -12    0.30    0.51
   5  -8 -11    2.76    0.68
   5  -8 -11    3.05    0.59
  -5  -8  11    3.20    0.74
  -5   8  11    3.03    0.49
  -5   8  11    3.05    0.69
   5  -8 -10    0.15    0.49
  -5  -8  10    0.32    0.49
  -5   8  10    1.14    0.62
  -5   8  10    0.06    0.28
   5  -8  -9   19.99    1.59
  -5   8   9   17.83    1.10
  -5  -8   9   17.25    1.57
   5  -8  -9   18.48    1.26
  -5   8   8   10.19    0.79
   5  -8  -8   10.02    1.13
  -5  -8   8    9.93    1.26
   5  -8  -8    9.20    0.96
  -5   8   7   18.45    1.05
  -5  -8   7   18.26    1.68
   5  -8  -7   20.21    1.44
   5  -8  -7   20.94    1.60
   5  -8  -6   -0.25    0.51
  -5   8   6   -0.23    0.25
  -5  -8   6    0.29    0.60
   5  -8  -6    0.63    0.50
   5  -8  -5    0.53    0.48
  -5  -8   5    0.27    0.54
  -5  -8   5    0.05    0.33
   5  -8  -5    0.20    0.45
  -5  -8   4    1.97    0.74
   5  -8  -4    3.17    0.68
   5  -8  -4    2.84    0.69
  -5  -8   4    3.25    0.66
  -5  -8   3    0.87    0.60
   5  -8  -3    0.54    0.57
  -5  -8   3    0.82    0.51
  -5  -8   2    9.22    1.14
   5  -8  -2    9.94    1.13
  -5  -8   2   11.15    1.20
  -5  -8   1    1.53    0.68
   5  -8  -1    1.22    0.53
  -5  -8   1    1.13    0.57
   5  -8   0    0.98    0.54
   5  -8   0    1.18    0.59
  -5  -8   0    0.73    0.43
  -5  -8   0    1.34    0.58
  -5  -8   0    1.87    0.68
   5  -8   1   -0.66    0.49
   5  -8   1   -0.09    0.48
  -5  -8  -1   -0.12    0.49
  -5  -8  -1    0.51    0.52
  -5  -8  -1    0.29    0.47
  -5  -8  -2    1.39    0.73
   5  -8   2    1.56    0.63
  -5  -8  -2    0.18    0.52
   5  -8   2    0.54    0.51
  -5  -8  -2    0.69    0.42
   5  -8   3   31.13    2.00
  -5  -8  -3   26.24    1.98
  -5  -8  -3   31.75    1.98
  -5  -8  -3   26.44    1.84
   5  -8   4    0.37    0.53
  -5  -8  -4    0.39    0.50
  -5  -8  -4    0.49    0.43
   5   8   4    0.37    0.29
   5  -8   5    5.08    0.82
  -5  -8  -5    3.92    0.73
   5   8   5    5.14    0.67
  -5  -8  -5    4.28    0.84
   5  -8   6    5.79    0.90
  -5  -8  -6    3.71    0.83
   5   8   6    4.80    0.58
  -5  -8  -6    3.66    0.71
   5   8   6    4.36    0.58
  -5  -8  -7    3.17    0.76
   5   8   7    3.73    0.54
   5   8   7    3.80    0.58
   5  -8   7    3.53    0.72
  -5  -8  -7    3.22    0.62
   5  -8   8    2.62    0.60
   5   8   8    1.85    0.38
  -5  -8  -8    1.31    0.42
   5   8   8    1.77    0.45
  -5  -8  -8    2.06    0.69
  -5  -8  -9    1.95    0.61
   5   8   9    1.53    0.35
  -5  -8  -9    2.72    0.52
   5   8   9    2.77    0.53
  -5  -8 -10   -0.21    0.33
   5   8  10   -0.34    0.29
  -5  -8 -10   -0.26    0.46
   5   8  10   -0.08    0.28
  -5  -8 -11    7.44    0.95
   5   8  11    6.38    0.60
  -5  -8 -11    6.52    0.65
   5   8  11    7.11    0.64
  -5  -8 -12    6.25    0.80
   5   8  12    5.06    0.51
   5   8  12    5.30    0.51
  -5  -8 -13    0.61    0.38
   5   8  13    0.51    0.22
   5   8  14    0.60    0.19
   5  -9 -13   11.29    0.74
   5  -9 -12    5.53    0.56
  -5   9  12    6.13    0.39
  -5   9  12    5.82    0.52
   5  -9 -11    1.06    0.36
  -5  -9  11    1.26    0.34
  -5   9  11    1.17    0.21
  -5   9  11    0.66    0.31
  -5  -9  10    4.09    0.57
  -5   9  10    3.09    0.30
   5  -9 -10    3.75    0.54
  -5   9  10    4.27    0.59
  -5  -9   9    8.24    0.85
   5  -9  -9    8.56    0.76
  -5   9   9    8.25    0.48
  -5   9   9    8.68    0.88
   5  -9  -8   -0.12    0.23
  -5   9   8    0.07    0.15
  -5  -9   8    0.22    0.39
  -5   9   8    0.14    0.37
   5  -9  -8   -0.10    0.35
   5  -9  -7    4.30    0.55
  -5  -9   7    4.84    0.78
   5  -9  -7    4.71    0.61
  -5   9   7    5.71    0.84
   5  -9  -6    0.98    0.33
   5  -9  -6    1.13    0.41
  -5  -9   6    2.19    0.63
  -5   9   6    2.21    0.58
  -5  -9   5    0.68    0.44
  -5   9   5    1.00    0.56
   5  -9  -5    0.18    0.37
  -5  -9   4   -0.11    0.45
  -5  -9   4   -0.02    0.30
   5  -9  -4   -0.10    0.38
  -5  -9   3   22.81    1.53
   5  -9  -3   25.57    1.52
  -5  -9   3   21.82    1.33
  -5  -9   2   13.11    1.21
   5  -9  -2   14.28    1.20
  -5  -9   2   15.20    1.12
  -5  -9   1    4.39    0.72
   5  -9  -1    4.51    0.67
  -5  -9   1    4.62    0.66
  -5  -9   0    0.92    0.48
   5  -9   0    0.74    0.46
  -5  -9   0    1.06    0.43
  -5  -9  -1   -0.06    0.32
   5  -9   1   -0.02    0.40
  -5  -9  -2    2.59    0.51
  -5  -9  -2    2.23    0.48
   5  -9   2    2.53    0.57
  -5  -9  -2    3.02    0.57
  -5  -9  -3    9.71    0.81
   5  -9   3   11.49    1.02
  -5  -9  -3    8.61    0.84
  -5  -9  -3   10.03    0.91
  -5  -9  -4    0.97    0.44
   5  -9   4    1.09    0.44
  -5  -9  -4    0.62    0.36
  -5  -9  -5   14.88    1.11
   5  -9   5   17.52    1.13
  -5  -9  -5   13.95    0.99
   5  -9   6    0.65    0.31
  -5  -9  -6    0.51    0.34
  -5  -9  -6    0.57    0.28
  -5  -9  -7   11.00    0.87
  -5  -9  -7    9.61    0.72
  -5  -9  -8    3.16    0.50
  -5  -9  -9    1.41    0.33
  -6   0  28    1.51    0.30
  -6   0  28    0.93    0.32
  -6   0  27    0.30    0.36
  -6   0  27    0.28    0.31
  -6   0  26    0.27    0.42
  -6   0  26   -0.59    0.53
  -6   0  25    0.35    0.49
  -6   0  25   -0.20    0.41
  -6   0  24  130.79    4.71
  -6   0  24  125.42    4.28
  -6   0  23    0.67    0.61
  -6   0  23    0.06    0.48
  -6   0  23   -0.08    0.52
  -6   0  22   12.01    1.44
  -6   0  22   13.89    1.53
  -6   0  22   12.57    1.23
  -6   0  21    0.28    0.68
  -6   0  21   -0.05    0.47
  -6   0  21   -0.37    0.52
  -6   0  21    0.23    0.92
  -6   0  20    2.45    0.82
  -6   0  20    2.27    0.66
  -6   0  20    4.19    1.88
  -6   0  20    2.70    0.71
  -6   0  19   -0.25    0.47
  -6   0  19   -0.76    0.54
  -6   0  19   -0.35    1.00
  -6   0  19   -0.43    0.46
  -6   0  18    1.65    1.18
  -6   0  17   -0.68    0.92
  -6   0  16   39.79    4.42
  -6   0  15    0.04    0.93
  -6   0  14    0.92    0.93
  -6   0  13    0.38    0.98
  -6   0  12  493.32   15.43
  -6   0  11    0.25    0.82
  -6   0  10   41.08    3.68
  -6   0  10   43.30    3.74
  -6   0   9   -0.12    0.83
  -6   0   8    7.11    3.86
  -6   0   8    8.52    1.57
   6   0  -8   15.07    6.09
  -6   0   7   -0.47    2.84
  -6   0   7    3.23    7.87
  -6   0   7    0.22    0.64
   6   0  -7    2.35    3.92
  -6   0   6  304.67   36.78
  -6   0   6  300.32    9.14
   6   0  -6  294.82   24.12
  -6   0   6  300.25   29.37
   6   0  -5    1.58    2.49
  -6   0   5   -0.20    0.72
  -6   0   5   -0.10    3.10
  -6   0   5    0.97    3.69
  -6   0   4 1634.08   32.52
  -6   0   4 1681.92   86.15
  -6   0   4 1635.11   31.31
   6   0  -3   -0.70    3.58
  -6   0   3    0.27    0.68
   6   0  -2 1576.99   64.77
  -6   0   2 1673.65   32.89
  -6   0   1    0.40    0.81
   6   0  -1    1.12    2.08
  -6   0   0  375.59   11.09
   6   0   0  357.57   30.18
  -6   0  -1    0.43    0.84
   6   0   1    0.00    0.58
   6   0   1    1.26    3.42
   6   0   2  101.13    4.08
  -6   0  -2   99.95    5.78
  -6   0  -3   -0.15    1.00
   6   0   3    0.11    0.53
   6   0   3   -0.78    2.09
   6   0   4  174.55    5.85
  -6   0  -4  200.61    8.85
   6   0   4  161.52   22.78
  -6   0  -5   -0.54    1.19
   6   0   5    0.27    0.64
  -6   0  -6   49.29    4.44
   6   0   6   45.89    3.03
   6   0   7    0.00    0.65
  -6   0  -7   -1.50    1.27
   6   0   8  281.25    8.92
  -6   0  -8  258.32   10.73
  -6   0  -9    0.84    0.85
   6   0   9   -0.40    0.84
   6   0  10  212.23    7.91
  -6   0 -10  185.62    8.81
  -6   0 -11   -1.75    1.06
   6   0  11   -0.01    0.66
   6   0  12   97.26    5.33
  -6   0 -12   72.41    5.27
   6   0  13    0.91    0.91
   6   0  14   17.33    2.48
   6   0  15   -0.13    0.51
   6   0  15   -0.86    0.76
   6   0  15    0.08    0.41
   6   0  15    0.15    0.54
   6   0  16   15.45    1.47
   6   0  16   13.92    1.95
   6   0  16   13.72    1.16
   6   0  16   16.33    1.68
   6   0  17   -0.07    0.56
   6   0  17   -1.41    0.68
   6   0  17   -0.77    0.56
   6   0  18   10.99    1.41
   6   0  19   -0.09    0.64
   6   0  20    3.38    0.66
   6   0  20    3.20    0.79
   6   0  21   -0.36    0.41
   6   0  21    0.28    0.47
   6   0  22    0.14    0.33
   6   0  23    0.49    0.40
   6   0  23   -0.20    0.23
   6   0  24    0.36    0.33
  -6   1  28   -0.35    0.27
  -6  -1  28   -0.46    0.32
  -6  -1  27    0.28    0.37
  -6   1  27    0.45    0.29
  -6   1  27    0.33    0.33
  -6  -1  26    0.23    0.53
  -6   1  26    0.12    0.39
  -6   1  26   -0.17    0.36
  -6  -1  26    0.25    0.29
  -6  -1  25    7.52    1.06
  -6   1  25    6.26    0.88
  -6   1  25    6.25    0.69
  -6   1  25    6.79    0.94
  -6  -1  25    5.99    0.76
  -6  -1  25    5.08    0.79
  -6   1  24    0.29    0.49
  -6  -1  24   -0.19    0.55
  -6  -1  24   -0.03    0.41
  -6  -1  24   -0.57    0.59
  -6   1  24    0.22    0.46
  -6  -1  23   11.62    1.42
  -6   1  23   10.17    1.21
  -6  -1  23   11.11    1.21
  -6  -1  23   11.24    1.16
  -6   1  23   11.21    1.28
  -6   1  22    1.68    0.77
  -6  -1  22    1.25    0.79
  -6  -1  22    0.53    0.61
  -6  -1  22    0.52    0.51
  -6   1  22    1.10    0.52
  -6  -1  21   11.53    1.44
  -6  -1  21   11.20    2.47
  -6   1  21   11.25    1.31
  -6  -1  21   10.47    1.21
  -6  -1  21   10.45    1.10
  -6   1  21   11.08    1.25
  -6   1  21   10.70    2.26
  -6  -1  20    4.00    0.84
  -6   1  20    3.47    0.81
  -6  -1  20    3.58    0.87
  -6  -1  20    3.33    0.74
  -6   1  20    2.85    0.61
  -6  -1  20    4.16    0.74
  -6   1  20    4.21    0.86
  -6   1  20    4.32    1.52
  -6  -1  20    3.98    1.64
  -6   1  19   45.10    2.19
  -6   1  19   42.32    2.41
  -6  -1  19   46.49    2.58
  -6   1  19   46.69    4.86
  -6  -1  19   46.02    4.89
  -6   1  19   47.81    1.94
  -6  -1  19   43.38    2.42
  -6  -1  19   45.57    2.18
  -6   1  19   46.74    2.41
  -6  -1  19   43.77    2.29
  -6   1  18    0.31    0.80
  -6  -1  18    0.24    1.14
  -6   1  17   17.02    2.82
  -6  -1  17   15.39    2.74
  -6   1  16    4.86    1.52
  -6  -1  16    4.39    1.71
  -6   1  15   34.73    3.83
  -6  -1  15   33.66    3.83
  -6   1  14   15.26    2.57
  -6  -1  14   14.94    2.48
  -6   1  13    0.37    0.95
  -6  -1  13    1.50    0.91
  -6  -1  12  411.60   13.90
  -6   1  12  405.04   13.54
  -6   1  11    0.73    1.01
  -6   1  11    0.89    1.01
  -6  -1  11    0.63    0.99
  -6   1  10  462.27   14.13
  -6   1  10  458.28   13.54
  -6  -1  10  457.61   13.89
  -6  -1  10  500.34   39.35
  -6  -1   9  150.94   21.07
  -6   1   9  145.56    6.86
  -6   1   8  594.45   15.66
   6   1  -8  605.62   33.12
  -6  -1   8  587.69   15.02
  -6   1   8  551.45   33.90
  -6  -1   8  619.71   41.49
  -6   1   7  848.19   19.61
  -6   1   7  814.34   44.01
   6   1  -7  734.77   37.67
  -6  -1   7  847.20   18.90
  -6  -1   7  867.71   47.68
  -6  -1   7  825.35   64.63
  -6   1   6   34.33    2.83
  -6  -1   6   27.12    8.04
  -6  -1   6   32.17    2.47
  -6  -1   6   21.37   10.24
  -6   1   6   31.73    8.44
   6   1  -6   30.47    7.32
   6  -1  -6   33.11    9.12
  -6   1   6   30.66    9.86
  -6   1   5    5.08    5.32
  -6  -1   5    3.82    1.18
  -6   1   5    4.95    1.22
  -6   1   5    4.06    2.66
   6  -1  -5    1.67    2.27
  -6  -1   5    4.40    4.79
   6   1  -5    6.69    3.38
  -6   1   5    1.99    3.85
  -6  -1   5    3.84    0.89
  -6  -1   5    3.16    2.14
  -6  -1   4   -0.86    0.91
  -6   1   4    0.45    3.38
  -6  -1   4   -0.16    0.58
  -6   1   4    3.28    3.56
   6  -1  -4    0.26    2.94
   6   1  -4    3.02    3.63
  -6  -1   3    0.57    0.67
  -6  -1   3   -0.11    0.49
  -6   1   3    0.14    3.59
  -6   1   3    0.05    2.45
   6  -1  -3   -0.05    2.31
  -6  -1   2    1.07    0.86
   6  -1  -2    2.92    3.61
  -6   1   2    0.49    3.75
  -6  -1   1   33.33    2.87
  -6   1   1   30.80    9.10
   6  -1  -1   30.80    9.49
  -6   1   1   28.16    2.51
   6   1   0   24.57    1.59
  -6   1   0   19.32    7.58
   6  -1   0   15.84    1.64
   6  -1   0   21.65    7.88
  -6  -1   0   21.93    2.43
  -6   1   0   17.49    2.12
  -6   1  -1    5.78    1.13
  -6  -1  -1    5.32    1.29
   6   1   1    8.01    1.06
   6  -1   1    9.60    5.72
  -6   1  -1    4.44    4.60
   6  -1   1    5.56    1.03
   6   1   2   80.55   15.23
  -6   1  -2  104.82    5.14
   6   1   2  121.54    4.43
  -6  -1  -2  117.52    6.27
  -6   1  -2  104.99   16.81
   6  -1   2  104.18   18.74
   6   1   3  222.96    6.91
  -6   1  -3  197.35    7.90
  -6  -1  -3  217.12    9.01
  -6   1  -4    0.58    0.81
   6   1   4    0.66    0.64
  -6  -1  -4   -0.16    0.86
   6   1   5    3.11    1.05
  -6  -1  -5    2.47    1.35
  -6   1  -5    1.87    1.13
  -6   1  -6  408.66   12.67
   6   1   6  401.78   11.20
   6  -1   6  378.15   10.16
  -6  -1  -6  381.09   13.65
   6   1   7   29.36    2.64
   6  -1   7   29.83    2.41
  -6  -1  -7   30.25    3.56
  -6   1  -7   32.34    3.15
  -6   1  -8  184.73    7.97
   6  -1   8  194.79    6.90
   6   1   8  188.92    7.30
  -6  -1  -8  176.93    8.99
   6   1   9   47.01    3.56
   6  -1   9   50.23    3.39
  -6  -1  -9   45.19    4.54
  -6  -1 -10    4.71    1.68
   6   1  10    6.07    1.40
   6  -1  10    4.84    1.18
  -6  -1 -11    8.83    2.22
   6   1  11   10.66    1.87
   6  -1  11   10.97    1.70
  -6  -1 -12   16.91    2.92
   6   1  12   21.21    2.55
   6   1  13   29.04    2.99
  -6  -1 -13   23.99    3.38
   6   1  14    5.06    1.37
  -6  -1 -14    3.12    1.67
   6  -1  14    5.88    0.98
   6   1  14    4.67    0.83
   6   1  15   19.85    2.48
   6  -1  15   17.76    1.27
   6   1  15   16.90    1.53
   6  -1  15   23.30    1.78
   6   1  15   18.36    1.40
   6  -1  15   20.24    1.76
   6   1  16   11.05    1.80
   6   1  16   10.39    1.16
   6  -1  16   11.13    1.38
   6  -1  16   12.61    1.49
   6   1  16   11.08    1.31
   6   1  17   29.33    2.85
   6   1  17   30.36    2.22
   6  -1  17   32.35    2.21
   6  -1  17   29.53    2.26
   6   1  17   26.93    1.85
   6   1  18    6.52    1.02
   6  -1  18    6.28    1.12
   6   1  19    1.85    0.58
   6  -1  19    0.23    0.68
   6   1  19    1.17    0.45
   6  -1  20   12.93    1.03
   6   1  20   10.96    1.11
   6  -1  20   13.15    1.48
   6   1  20   11.52    1.13
   6  -1  21    0.18    0.37
   6  -1  21   -0.30    0.29
   6   1  21   -0.38    0.38
   6  -1  21   -0.80    0.64
   6   1  22    3.94    0.59
   6  -1  22    3.60    0.51
   6   1  23   -0.45    0.39
   6  -1  23   -0.16    0.40
   6  -1  23   -0.09    0.21
   6   1  23   -0.39    0.30
   6   1  24   -0.10    0.26
   6  -1  24    0.34    0.27
   6  -1  24    0.09    0.19
   6   1  24   -0.23    0.27
  -6   2  28    0.44    0.19
  -6   2  27    3.56    0.38
  -6   2  27    3.13    0.49
  -6   2  27    2.16    0.37
  -6  -2  27    2.95    0.48
  -6   2  26    0.09    0.31
  -6  -2  26    0.72    0.40
  -6   2  26    0.19    0.25
  -6   2  26    0.09    0.28
  -6   2  25    0.11    0.25
  -6   2  25    0.53    0.44
  -6  -2  25    1.13    0.51
  -6   2  25    0.85    0.28
  -6  -2  25    0.04    0.51
  -6   2  25    0.81    0.45
  -6   2  24   23.35    1.54
  -6  -2  24   23.45    1.74
  -6   2  24   24.02    1.41
  -6   2  24   23.98    1.25
  -6   2  24   21.58    1.60
  -6  -2  24   24.08    1.78
  -6  -2  23   17.80    1.66
  -6   2  23   17.73    1.47
  -6  -2  23   18.21    1.68
  -6   2  23   18.73    1.41
  -6   2  23   18.30    1.22
  -6   2  23   18.24    1.54
  -6   2  22    1.65    0.50
  -6  -2  22    1.47    0.75
  -6   2  22    1.20    0.41
  -6  -2  22    0.90    0.62
  -6   2  22    1.43    0.61
  -6   2  22    1.22    0.63
  -6   2  21    1.23    0.58
  -6   2  21    0.78    0.51
  -6  -2  21   -0.17    0.60
  -6  -2  21    1.20    0.79
  -6   2  21    0.52    0.42
  -6   2  21    0.73    0.53
  -6   2  20   14.84    1.40
  -6   2  20   12.47    1.26
  -6  -2  20   12.36    1.40
  -6   2  20   13.80    1.38
  -6   2  20   13.10    2.27
  -6   2  20   12.27    1.08
  -6  -2  20   12.56    1.39
  -6  -2  20   13.96    2.61
  -6   2  19   25.13    1.76
  -6   2  19   21.49    1.66
  -6  -2  19   22.97    1.79
  -6   2  19   21.74    1.46
  -6  -2  19   21.99    1.74
  -6   2  19   19.98    2.95
  -6  -2  19   19.81    3.36
  -6  -2  19   21.77    1.84
  -6   2  19   22.70    1.71
  -6   2  18    5.60    0.87
  -6  -2  18    4.22    0.83
  -6   2  18    4.19    0.79
  -6  -2  18    5.27    0.89
  -6   2  18    5.35    0.83
  -6   2  18    5.30    1.54
  -6  -2  18    8.13    2.14
  -6   2  18    4.58    0.85
  -6  -2  18    5.27    0.93
  -6   2  17    5.86    1.76
  -6  -2  17    8.14    2.09
  -6   2  16    6.09    1.67
  -6  -2  16    8.09    2.07
  -6   2  15   22.63    2.98
  -6  -2  15   23.62    3.28
  -6  -2  14   13.87    2.56
  -6   2  14   12.73    2.13
  -6   2  13   64.39    4.74
  -6  -2  13   71.01    5.23
  -6   2  12   -0.34    0.78
  -6  -2  12    0.37    0.83
  -6   2  12   -0.85    0.82
  -6   2  11   11.97    1.92
  -6   2  11   11.51    1.98
  -6  -2  11   11.73    2.15
  -6   2  10    2.09    1.16
  -6  -2  10    2.89    1.17
  -6   2  10    1.10    0.78
  -6   2   9  306.66   10.63
  -6   2   9  306.34    9.97
  -6  -2   9  332.69   10.80
  -6   2   8   23.57    2.58
  -6   2   8   20.14    7.07
  -6   2   7  232.21    8.42
  -6   2   7  263.98   26.91
  -6   2   6   13.53    6.56
  -6   2   6   17.44    2.15
  -6  -2   6   18.00    2.07
  -6   2   5  174.72   22.67
  -6  -2   5  175.08    6.83
  -6  -2   5  164.42   29.14
  -6  -2   4   33.74    6.57
  -6  -2   4   35.68    2.96
  -6   2   4   38.07   10.58
  -6  -2   4   36.78    2.06
  -6  -2   4   34.62    2.92
  -6   2   3   13.87    6.47
  -6  -2   3   13.77    2.05
  -6   2   3   12.53    6.30
  -6  -2   3   13.27    1.81
   6   2  -2   16.01    1.11
  -6   2   2    9.74    5.33
  -6   2   2   15.00    7.30
  -6  -2   2   12.08    1.73
  -6  -2   2   12.60    1.81
   6  -2  -2   16.58    7.47
   6   2  -1  142.67    4.05
   6  -2  -1  114.37    6.14
  -6  -2   1  108.10    5.63
  -6   2   1   89.49   14.10
  -6  -2   1  124.58    5.60
  -6  -2   0    0.89    0.85
   6  -2   0    2.97    1.66
   6   2   0    2.35    0.63
  -6   2   0    1.96    1.84
   6  -2   1   72.09    4.68
  -6  -2  -1   72.48    4.73
  -6  -2  -2  217.56    8.77
  -6  -2  -3   43.55   10.08
  -6  -2  -3   50.15    4.20
  -6   2  -3   52.32    3.48
  -6  -2  -4   38.53    3.79
  -6   2  -4   39.07    3.06
  -6  -2  -5   74.54    5.52
  -6   2  -5   81.97    4.51
  -6  -2  -6   12.27    2.47
  -6  -2  -7   10.59    2.40
  -6  -2  -8   72.12    6.14
  -6  -2  -9    8.61    2.17
  -6  -2 -10   13.26    2.81
   6   2  10   12.33    1.99
   6   2  11   13.53    2.17
  -6  -2 -11   11.19    2.66
  -6  -2 -12    0.06    1.03
   6   2  12    1.71    1.01
   6   2  13    6.47    1.48
  -6  -2 -13    4.21    1.96
   6   2  14   45.93    3.81
   6   2  14   37.89    2.06
  -6  -2 -14   42.58    4.86
   6  -2  14   42.95    2.39
   6   2  15   13.97    2.17
   6   2  15   11.71    1.22
   6  -2  15   15.17    1.52
  -6  -2 -15   12.23    2.75
   6  -2  15   13.32    1.45
  -6  -2 -16    0.68    0.86
   6   2  16    0.35    0.62
   6   2  16   -0.23    0.37
   6  -2  16   -0.06    0.54
   6  -2  16    0.22    0.60
   6   2  16   -0.51    0.58
   6   2  17    0.70    0.43
   6  -2  17   -0.29    0.66
   6  -2  18    1.85    0.75
   6   2  18    0.44    0.46
   6   2  18    0.56    0.46
   6   2  19    5.93    0.87
   6  -2  19    5.93    1.05
   6   2  20    0.98    0.48
   6  -2  20    0.86    0.68
   6  -2  21   -0.19    0.36
   6  -2  21    0.13    0.46
   6   2  21    0.06    0.40
   6   2  22    0.25    0.28
   6  -2  22    1.05    0.44
   6   2  22    0.97    0.42
   6  -2  22    0.29    0.33
   6   2  23    1.43    0.40
   6   2  23    1.31    0.35
   6  -2  23    0.76    0.34
   6  -2  23    0.89    0.32
   6   2  24   -0.16    0.17
  -6   3  27    0.15    0.19
  -6   3  27    0.12    0.20
  -6   3  26    0.28    0.29
  -6   3  26    0.60    0.24
  -6   3  25    5.81    0.65
  -6  -3  25    6.04    0.65
  -6  -3  25    5.91    0.89
  -6   3  25    4.68    0.66
  -6   3  25    5.55    0.53
  -6   3  24    1.66    0.43
  -6  -3  24    1.57    0.44
  -6  -3  24    2.42    0.84
  -6   3  24    1.79    0.51
  -6   3  24    1.47    0.36
  -6   3  24    1.98    0.49
  -6   3  23    0.13    0.35
  -6   3  23    0.55    0.33
  -6   3  23    0.60    0.49
  -6  -3  23   -0.16    0.45
  -6   3  23    0.36    0.34
  -6  -3  23    0.89    0.72
  -6   3  22    0.10    0.43
  -6  -3  22   -0.38    0.67
  -6   3  22    0.16    0.39
  -6  -3  22   -0.13    0.42
  -6   3  22    0.47    0.44
  -6   3  22    0.11    0.39
  -6   3  21    0.02    0.45
  -6   3  21    0.38    0.41
  -6  -3  21    0.60    0.53
  -6  -3  21    1.00    0.72
  -6   3  21   -0.05    0.35
  -6   3  21   -0.05    0.53
  -6   3  20    6.66    1.00
  -6  -3  20    6.95    1.18
  -6  -3  20    6.93    0.92
  -6   3  20    7.50    0.94
  -6   3  20    8.36    1.07
  -6   3  19   26.03    1.68
   6  -3 -19   24.81    3.56
  -6  -3  19   27.22    2.11
  -6   3  19   26.52    1.84
  -6   3  19   24.61    1.90
  -6   3  18    9.43    1.13
  -6   3  18    9.58    0.99
  -6  -3  18    9.28    1.30
  -6   3  18    9.68    1.13
  -6   3  17   19.00    1.39
  -6  -3  17   17.69    1.60
  -6  -3  17   18.44    2.72
  -6  -3  17   18.41    1.69
  -6   3  17   18.55    1.48
  -6  -3  16   50.97    4.47
  -6   3  16   43.64    3.70
  -6   3  15    1.56    1.11
  -6  -3  15    0.70    0.74
  -6  -3  14    2.96    1.24
  -6   3  14    2.25    1.03
  -6  -3  13    0.29    0.64
  -6   3  13    0.55    0.72
  -6   3  12   57.53    4.47
  -6   3  12   55.06    3.80
  -6  -3  12   59.64    4.37
  -6   3  11  131.85    6.72
  -6  -3  11  137.69    6.64
  -6   3  11  124.42    5.73
  -6   3  10   80.91    5.08
  -6   3  10   75.16    4.17
  -6  -3  10   85.40    4.89
  -6   3   9   22.99    2.57
  -6   3   9   22.64    2.17
  -6  -3   9   24.98    2.57
  -6   3   8    0.50    0.67
  -6  -3   8    0.03    0.67
  -6   3   8    0.80    0.60
  -6   3   7   23.05    2.47
  -6   3   6  408.42   12.08
   6  -3  -5   32.05    3.70
  -6  -3   5   34.75    3.83
   6  -3  -4   82.54    6.36
  -6  -3   4   91.78    6.36
  -6  -3   3    6.25    1.33
  -6  -3   3    5.86    1.92
   6  -3  -3    7.73    2.28
  -6  -3   2  316.01   12.02
   6  -3  -2  324.54   13.45
  -6  -3   2  297.62   10.22
   6  -3  -1   52.59    5.08
  -6  -3   1   40.83    4.21
  -6  -3   1   45.34    3.67
   6  -3   0  170.73    9.06
  -6  -3   0  180.11    7.88
  -6  -3  -1   31.13    3.36
  -6  -3  -2  133.42    7.13
  -6  -3  -3  163.45    8.24
  -6  -3  -4  138.18    7.77
  -6  -3  -5   18.34    2.95
  -6  -3  -6  156.82    8.98
  -6  -3  -7    5.80    1.83
  -6  -3  -8   -0.31    1.27
  -6  -3  -9   18.86    3.52
  -6  -3 -10    6.71    2.39
  -6  -3 -11   12.11    2.87
   6   3  12    7.21    1.72
  -6  -3 -12    4.32    1.70
   6   3  13   -0.54    0.77
   6   3  13    0.81    0.47
  -6  -3 -13   -0.71    1.51
   6   3  14   25.95    2.86
  -6  -3 -14   23.24    3.85
   6   3  14   26.18    1.69
   6   3  15    3.66    1.16
   6   3  15    5.20    0.77
   6   3  15    3.46    0.62
   6  -3  15    4.60    0.92
   6  -3  16   -0.94    0.60
   6   3  16    0.48    0.48
   6   3  16   -0.36    0.39
   6   3  17    6.99    0.87
   6   3  17    5.83    0.70
   6  -3  17    7.41    1.09
   6   3  18    4.43    0.77
   6  -3  18    4.80    0.98
   6   3  19    1.08    0.47
   6  -3  19    0.83    0.62
   6   3  20    0.78    0.44
   6  -3  20    1.60    0.61
   6  -3  21    0.16    0.31
   6  -3  21   -0.24    0.42
   6   3  21    0.14    0.30
   6  -3  22    0.85    0.35
   6   3  22    0.48    0.26
   6   3  22    0.32    0.22
   6  -3  23    0.08    0.24
   6   3  23   -0.30    0.15
  -6   4  26    1.62    0.25
  -6   4  26    2.27    0.31
  -6   4  25    0.93    0.32
  -6   4  25    1.24    0.30
  -6   4  24   -0.17    0.22
  -6  -4  24   -0.55    0.54
  -6   4  24    0.21    0.28
  -6   4  24   -0.11    0.27
  -6   4  23    0.44    0.41
  -6   4  23    0.79    0.39
  -6  -4  23    0.71    0.61
  -6   4  23    0.42    0.28
  -6   4  22    0.00    0.36
  -6   4  22    0.03    0.33
  -6  -4  22    0.43    0.61
  -6   4  22   -0.32    0.44
  -6   4  21    0.54    0.51
  -6   4  21    0.37    0.35
  -6  -4  21    0.52    0.63
  -6   4  21   -0.04    0.44
  -6   4  20    6.80    1.03
  -6   4  20    6.51    0.86
  -6  -4  20    8.13    1.21
  -6   4  20    8.34    1.04
  -6   4  19    3.67    0.82
  -6   4  19    4.04    0.67
  -6  -4  19    4.26    1.02
  -6   4  19    4.26    0.73
  -6   4  18    0.86    0.45
  -6   4  18    0.76    0.48
  -6   4  18    0.98    0.57
  -6  -4  18    0.86    0.69
  -6   4  18    0.91    0.54
  -6   4  17   15.61    1.13
  -6   4  17   14.62    1.19
  -6  -4  17   15.40    1.56
  -6   4  17   16.00    1.32
   6  -4 -17   12.95    3.17
  -6   4  17   14.60    1.31
  -6   4  16    3.12    0.55
  -6   4  16    3.08    0.62
   6  -4 -16    4.46    0.82
  -6   4  16    2.62    0.68
  -6   4  16    3.56    0.70
  -6  -4  16    2.08    0.70
   6  -4 -16    2.70    1.84
  -6   4  15   13.94    1.06
   6  -4 -15   14.10    1.25
  -6   4  15   11.96    1.01
   6  -4 -15   14.66    3.62
  -6   4  15   13.65    1.14
  -6   4  15   12.81    1.35
  -6  -4  15   12.30    1.29
  -6   4  15   11.44    0.96
   6  -4 -14    0.94    2.14
   6  -4 -13   22.86    4.45
   6  -4 -12   17.05    4.03
   6  -4 -11  118.72    9.58
  -6   4  10  111.36    5.85
   6  -4 -10  123.23    9.59
  -6   4   9  148.60    6.77
   6  -4  -9  167.00   11.09
  -6   4   8  131.02    6.20
   6  -4  -8  140.92   10.13
  -6   4   7  122.91    5.95
   6  -4  -7  131.95    9.67
  -6   4   6    1.15    0.85
   6  -4  -6    1.02    1.72
  -6  -4   6    2.04    1.47
  -6   4   5    0.92    0.67
  -6  -4   5   -0.11    1.60
   6  -4  -5    1.30    1.31
   6  -4  -4    7.58    2.57
  -6  -4   4    4.14    2.03
  -6  -4   3   42.68    5.25
   6  -4  -3   44.05    5.83
  -6  -4   2  166.89   10.04
   6  -4  -2  145.52    9.91
  -6  -4   1   40.78    4.92
   6  -4  -1   42.00    5.09
  -6  -4   1   44.57    4.02
  -6  -4   0    0.92    0.95
  -6  -4   0    0.24    1.41
  -6  -4  -1   11.27    2.19
  -6  -4  -1   12.99    2.82
  -6  -4  -2    8.80    1.99
  -6  -4  -3    9.28    2.01
  -6  -4  -4   88.89    6.52
  -6  -4  -5   46.26    4.78
  -6  -4  -6  117.31    7.96
  -6  -4  -7    0.26    1.24
  -6  -4  -8    0.67    1.02
  -6  -4  -9    1.78    1.72
   6   4  10    3.72    0.75
  -6  -4 -10    3.95    1.98
   6   4  11    0.33    0.45
   6   4  11   -0.09    0.34
  -6  -4 -11   -1.04    1.59
   6   4  12   21.89    1.36
   6   4  12   20.97    1.63
  -6  -4 -12   17.56    3.70
   6   4  13   10.13    1.79
   6   4  13    9.99    0.92
   6   4  13    9.35    1.06
  -6  -4 -13   10.18    2.73
   6   4  14   11.77    1.86
   6   4  14   11.50    1.05
   6   4  14   11.04    1.15
   6  -4  14   13.08    1.24
  -6  -4 -14    8.82    2.58
   6   4  15   14.21    1.29
   6   4  15   15.17    1.18
   6  -4  15   16.93    1.38
   6   4  16   14.50    1.14
   6  -4  16   15.41    1.33
   6   4  16   13.55    1.19
   6   4  16   12.84    1.10
   6   4  17    1.70    0.51
   6   4  17    1.88    0.54
   6  -4  17    2.94    0.70
   6  -4  18    5.89    0.80
   6   4  18    5.69    0.69
   6   4  18    4.66    0.63
   6   4  19    1.03    0.37
   6  -4  19    0.21    0.42
   6   4  19    0.29    0.34
   6  -4  19    0.35    0.37
   6   4  20    0.71    0.29
   6  -4  20    1.20    0.47
   6  -4  21    4.76    0.62
   6   4  21    4.08    0.45
   6  -4  22   -0.28    0.27
   6   4  22   -0.16    0.15
  -6   5  25    3.50    0.34
   6  -5 -24    7.33    1.18
  -6   5  24    2.83    0.40
  -6   5  23   -0.24    0.23
  -6   5  23    0.03    0.25
  -6   5  22    0.07    0.33
  -6   5  22    0.10    0.24
  -6   5  21    7.45    0.90
  -6   5  21    8.45    0.80
  -6  -5  21    7.21    0.99
  -6   5  20    7.22    0.65
  -6   5  20   10.23    0.97
  -6   5  20    9.15    1.10
  -6  -5  20    8.62    1.09
  -6   5  19   22.63    1.28
  -6   5  19   29.20    1.64
  -6   5  19   25.47    1.76
  -6  -5  19   25.26    1.92
  -6   5  18   13.48    1.33
   6  -5 -18   15.96    1.49
  -6   5  18   14.82    1.21
  -6  -5  18   13.15    1.34
  -6   5  18   13.03    1.02
  -6   5  18   11.88    1.19
  -6   5  17   55.94    2.82
  -6   5  17   62.24    2.63
  -6  -5  17   58.66    2.93
  -6   5  17   55.40    2.30
  -6   5  17   52.41    2.63
  -6   5  16   25.99    1.90
  -6   5  16   24.64    1.55
   6  -5 -16   28.16    2.00
  -6   5  16   24.05    1.84
  -6  -5  16   26.21    1.91
  -6   5  16   28.47    1.74
   6  -5 -16   23.85    4.19
  -6   5  15  173.03    5.48
  -6   5  15  181.29    4.98
  -6   5  15  179.71    5.02
  -6  -5  15  177.22    5.42
   6  -5 -15  187.36    5.74
  -6   5  15  176.69    5.71
  -6   5  14    4.73    0.83
  -6   5  14    4.44    0.68
   6  -5 -14    6.56    2.68
  -6   5  14    4.12    0.65
   6  -5 -14    3.73    0.80
  -6   5  14    3.70    0.81
  -6   5  13   18.91    1.37
  -6   5  13   19.17    1.65
   6  -5 -13   18.51    1.59
  -6  -5  13   16.16    1.50
  -6   5  13   17.76    1.29
   6  -5 -13   21.57    4.72
  -6   5  12   18.26    1.33
  -6  -5  12   14.98    1.41
   6  -5 -12   17.18    1.52
  -6   5  12   20.15    1.70
  -6   5  12   17.50    1.15
   6  -5 -12   20.23    4.52
   6  -5 -11   82.04    9.12
  -6   5  11   76.36    2.80
   6  -5 -11   71.97    3.11
   6  -5 -10    3.79    2.07
   6  -5  -9   53.18    6.93
   6  -5  -8   23.03    4.80
   6  -5  -7    1.36    1.90
   6  -5  -6    3.59    2.01
  -6  -5   5   -0.93    1.62
   6  -5  -5   -0.14    1.47
   6  -5  -4   17.27    4.11
  -6  -5   4   15.62    3.65
   6  -5  -3    1.80    1.53
  -6  -5   3    2.36    1.66
  -6  -5   2   13.97    3.42
  -6  -5   1   25.10    4.50
  -6  -5   0   72.53    7.12
  -6  -5  -1    4.29    2.67
  -6  -5  -2   15.43    2.72
  -6  -5  -2   10.93    3.09
  -6  -5  -3   10.23    2.30
  -6  -5  -3    9.41    2.66
  -6  -5  -4   14.31    2.83
  -6  -5  -5   12.29    2.65
  -6  -5  -6    7.07    2.13
  -6  -5  -7    0.28    1.01
   6   5   7    0.27    0.45
   6  -5   8   99.55    3.54
   6   5   8  101.25    3.71
   6   5   9   25.51    1.73
  -6  -5  -9   19.19    3.48
  -6  -5 -10    7.86    2.47
   6   5  10    9.57    1.08
   6   5  11   46.73    2.40
  -6  -5 -11   37.54    4.95
   6   5  12   81.28    3.27
   6   5  13    8.70    1.00
   6   5  14    2.17    0.58
  -6  -5 -14    2.16    0.99
   6   5  14    1.50    0.44
   6   5  14    1.29    0.51
   6   5  15    2.21    0.57
   6   5  15    2.61    0.51
   6   5  15    2.95    0.61
   6   5  16    0.72    0.36
   6   5  16    0.60    0.30
   6   5  16    0.25    0.35
   6   5  17    0.32    0.29
   6  -5  17    0.05    0.40
   6   5  17   -0.15    0.28
   6   5  18    1.69    0.35
   6   5  18    1.49    0.36
   6  -5  18    1.56    0.44
   6   5  18    1.92    0.35
   6   5  19    7.89    0.59
   6  -5  19    9.55    0.82
   6  -5  20    1.46    0.35
   6   5  21    0.60    0.16
   6  -6 -23   21.79    1.40
  -6   6  23    8.43    0.56
   6  -6 -22    1.04    0.65
  -6   6  22    0.47    0.25
  -6   6  21    2.17    0.29
  -6   6  21    2.21    0.42
  -6   6  20    5.20    0.70
  -6   6  20    4.25    0.46
  -6   6  20    6.00    0.61
  -6   6  19    2.02    0.53
  -6   6  19    1.77    0.36
   6  -6 -19    2.51    0.75
  -6   6  19    2.74    0.51
  -6   6  18    2.72    0.69
  -6   6  18    1.88    0.44
  -6   6  18    1.46    0.47
  -6   6  18    2.17    0.50
   6  -6 -18    2.05    0.64
  -6   6  17    1.84    0.54
  -6   6  17    1.80    0.47
  -6   6  17    1.62    0.43
   6  -6 -17    1.10    0.60
  -6   6  17    3.20    0.65
  -6   6  16    0.03    0.43
  -6   6  16   -0.09    0.38
  -6   6  16    0.12    0.34
   6  -6 -16    0.12    0.55
  -6   6  16   -0.04    0.42
  -6   6  15    0.37    0.40
  -6   6  15   -0.05    0.37
  -6   6  15    0.16    0.29
   6  -6 -15    1.06    0.75
  -6   6  15    1.08    0.59
  -6   6  14   26.25    1.71
  -6   6  14   29.41    1.77
  -6  -6  14   28.16    1.94
   6  -6 -14   34.02    2.33
  -6   6  14   27.93    1.48
  -6   6  14   26.25    1.95
  -6   6  13   32.62    1.81
   6  -6 -13   34.42    2.36
  -6  -6  13   28.67    2.10
  -6   6  13   30.44    2.15
  -6   6  13   30.15    1.46
  -6   6  13   28.13    1.69
  -6   6  12   71.46    2.91
  -6  -6  12   68.58    3.33
   6  -6 -12   65.42    7.39
   6  -6 -12   71.04    3.48
  -6   6  12   63.80    2.25
  -6   6  12   66.27    2.63
  -6   6  12   69.32    3.33
   6  -6 -11   -0.29    1.88
   6  -6 -11    0.28    0.62
  -6   6  11    0.47    0.40
  -6  -6  11   -0.04    0.61
   6  -6 -10   20.85    4.39
  -6   6  10   23.90    1.55
  -6  -6  10   22.22    1.87
   6  -6 -10   23.10    1.86
   6  -6  -9   -1.28    1.84
  -6   6   9   -0.32    0.36
   6  -6  -9   -0.16    0.55
  -6  -6   9    0.07    0.64
  -6  -6   8   34.15    2.29
   6  -6  -8   37.24    2.28
   6  -6  -8   31.98    5.29
  -6   6   8   39.83    1.91
   6  -6  -7    3.93    1.01
  -6   6   7    2.54    0.57
  -6  -6   7    2.65    0.70
   6  -6  -6   83.52    3.35
  -6  -6   6   78.55    3.42
   6  -6  -5   39.93    2.14
   6  -6  -5   40.71    2.43
  -6  -6   5   35.98    2.18
  -6   6   5   45.27    1.83
  -6  -6   4    7.67    0.97
   6  -6  -4   15.35    1.60
  -6  -6   4   11.02    3.26
   6  -6  -3   96.64    3.78
  -6  -6   3   90.22    3.47
  -6  -6   2   19.61    1.59
   6  -6  -2   30.91    2.18
  -6  -6   2   32.11    5.63
   6  -6  -1  143.52    4.81
  -6  -6   1  150.51    4.72
   6  -6   0   16.17    1.53
  -6  -6   0   22.07    1.65
  -6  -6  -1   59.73    2.77
   6  -6   1   50.24    2.49
  -6  -6  -1   56.24    6.71
   6  -6   2   12.97    1.26
  -6  -6  -2   19.26    1.58
  -6  -6  -2   18.33    4.24
   6  -6   2   13.91    1.30
   6  -6   3   -0.08    0.40
   6  -6   3    0.06    0.49
  -6  -6  -3   -0.80    1.54
   6  -6   4   39.62    2.08
  -6  -6  -4   45.16    5.68
   6  -6   4   46.50    2.52
   6   6   4   48.60    2.11
   6  -6   5    6.47    0.89
   6   6   5    5.83    0.76
  -6  -6  -5    8.41    2.51
  -6  -6  -6   13.12    2.70
  -6  -6  -6   17.71    3.46
   6  -6   6   16.43    1.48
   6   6   6   15.72    1.29
  -6  -6  -7    4.23    1.46
   6   6   7    5.78    0.85
  -6  -6  -7    5.11    2.10
   6  -6   7    5.82    0.92
  -6  -6  -8   17.20    3.46
   6  -6   8   23.06    1.65
  -6  -6  -8   16.01    3.23
   6   6   8   18.40    1.49
   6   6   9    7.38    0.93
   6   6  10   18.89    1.55
   6   6  11   18.69    1.51
   6   6  11   19.22    1.50
   6   6  12    1.33    0.57
  -6  -6 -12    1.87    1.12
   6   6  12    1.54    0.62
   6   6  13   37.93    1.98
   6   6  13   39.70    2.05
   6   6  14    5.03    0.70
   6   6  14    4.07    0.65
   6   6  15   40.84    1.84
   6  -6  15   41.91    1.78
   6   6  15   40.47    1.80
   6   6  16    1.12    0.34
   6  -6  16    1.86    0.42
   6   6  16    1.58    0.36
   6   6  17    8.84    0.68
   6  -6  17    8.18    0.64
   6   6  17    8.50    0.63
   6   6  18    1.72    0.27
   6  -6  18    1.60    0.28
   6   6  18    1.30    0.23
   6   6  19    0.64    0.14
  -6   7  20    7.17    0.43
  -6   7  20    8.11    0.53
  -6   7  19   10.85    0.64
  -6   7  19   10.82    0.70
  -6   7  18    2.38    0.39
  -6   7  18    1.84    0.38
  -6   7  17    5.85    0.59
  -6   7  17    6.17    0.63
  -6   7  17    4.80    0.59
   6  -7 -16    3.53    0.84
  -6   7  16    2.15    0.43
  -6   7  16    2.06    0.47
  -6   7  16    1.99    0.52
  -6   7  15    6.11    0.76
  -6   7  15    4.93    0.76
   6  -7 -15    6.34    1.04
  -6   7  14   13.63    1.14
  -6  -7  14   12.54    1.24
  -6   7  14   10.53    1.15
   6  -7 -14   14.03    1.55
   6  -7 -13    1.21    0.66
  -6   7  13    1.74    0.58
  -6  -7  13    0.47    0.51
  -6   7  12   15.82    1.25
  -6  -7  12   15.63    1.58
   6  -7 -12   17.99    1.73
  -6   7  12   15.09    1.48
  -6  -7  11   24.75    2.02
   6  -7 -11   23.09    1.98
  -6   7  11   23.15    1.52
  -6   7  11   22.19    1.82
  -6   7  10    2.07    0.53
  -6  -7  10    1.98    0.74
   6  -7 -10    1.78    0.69
   6  -7  -9   12.95    1.49
  -6  -7   9   12.76    1.49
  -6   7   9   13.17    1.11
  -6  -7   8    9.63    1.29
  -6   7   8    8.96    0.88
   6  -7  -8   10.63    1.36
   6  -7  -8    8.87    0.99
  -6   7   7   50.23    2.09
  -6  -7   7   50.37    2.90
   6  -7  -7   56.40    2.94
   6  -7  -7   51.69    2.52
  -6   7   6   25.84    1.44
  -6  -7   6   25.25    2.01
  -6   7   5    1.44    0.42
  -6  -7   5    0.83    0.63
   6  -7  -5    0.89    0.56
  -6  -7   4    6.23    1.04
   6  -7  -4    8.02    1.03
  -6  -7   3   11.56    1.32
   6  -7  -3   11.84    1.24
  -6  -7   3   10.91    3.05
   6  -7  -2    1.99    0.71
  -6  -7   2    3.37    0.82
  -6  -7   2    2.67    1.45
   6  -7  -2    2.54    0.77
   6  -7  -1    1.33    0.74
  -6  -7   1    1.04    0.75
  -6  -7   1    2.38    2.23
   6  -7  -1   -0.13    0.65
  -6  -7   0   28.99    2.05
   6  -7   0   27.99    2.29
  -6  -7   0   29.40    4.88
   6  -7   0   27.43    2.03
  -6  -7  -1  123.41    4.44
  -6  -7  -1  128.36    9.87
   6  -7   1  110.34    4.11
   6  -7   2    7.18    1.11
  -6  -7  -2   10.48    1.30
   6  -7   2    8.14    1.16
   6  -7   3   27.07    1.92
   6  -7   3   31.17    2.16
   6   7   3   30.51    1.76
   6  -7   4    5.30    0.85
   6  -7   4    5.91    0.98
   6   7   4    5.92    0.86
   6   7   5    0.91    0.51
   6  -7   5    1.26    0.63
   6   7   5    0.37    0.39
   6   7   6   17.65    1.31
   6  -7   6   18.54    1.64
   6   7   6   16.84    1.39
   6   7   7    0.36    0.47
   6  -7   7    0.03    0.49
   6   7   7   -0.38    0.41
   6  -7   8    0.12    0.42
   6   7   8    0.17    0.40
  -6  -7  -8    0.16    0.45
   6   7   8    0.25    0.42
   6  -7   9    5.08    0.80
  -6  -7  -9    4.36    1.06
   6   7   9    6.04    0.76
  -6  -7  -9    5.00    0.80
   6   7   9    4.97    0.80
  -6  -7 -10    0.52    0.78
  -6  -7 -10    0.01    0.46
   6   7  10   -0.16    0.35
   6   7  10   -0.25    0.43
   6   7  11   19.04    1.28
  -6  -7 -11   20.75    2.05
  -6  -7 -11   23.52    1.55
   6   7  11   19.59    1.34
  -6  -7 -12    0.08    0.74
   6   7  12   -0.01    0.31
   6   7  12   -0.34    0.38
  -6  -7 -13    3.06    0.85
   6   7  13    1.80    0.44
   6   7  13    2.29    0.46
   6   7  14    0.56    0.28
   6   7  14    0.60    0.33
  -6  -7 -15   -0.03    0.41
   6   7  15   -0.29    0.16
   6   7  15    0.55    0.25
   6   7  15    0.33    0.21
   6   7  16    2.63    0.30
   6   7  16    2.12    0.27
   6  -8 -17    0.79    0.26
  -6   8  17    0.91    0.21
  -6   8  16   14.77    0.79
   6  -8 -16   12.98    0.84
   6  -8 -16   13.65    1.07
  -6   8  15    0.43    0.33
  -6   8  15    0.11    0.23
   6  -8 -15   -0.31    0.39
   6  -8 -14    0.61    0.36
  -6   8  14    0.34    0.23
  -6  -8  14    0.54    0.36
   6  -8 -14    0.31    0.40
  -6   8  14    0.70    0.34
  -6   8  13    2.84    0.45
  -6   8  13    2.28    0.52
   6  -8 -13    2.82    0.63
  -6  -8  13    2.64    0.61
   6  -8 -13    2.67    0.49
   6  -8 -12    2.67    0.53
  -6   8  12    2.38    0.45
   6  -8 -12    2.81    0.67
  -6  -8  12    1.58    0.54
  -6   8  12    2.15    0.56
   6  -8 -11    0.10    0.35
  -6   8  11    0.74    0.32
  -6  -8  11    0.66    0.53
   6  -8 -11    0.01    0.45
  -6   8  11    0.02    0.43
  -6   8  10   12.13    0.88
  -6  -8  10   11.06    1.31
   6  -8 -10   11.79    1.24
  -6   8  10   11.45    1.23
  -6  -8   9    0.10    0.52
   6  -8  -9    0.64    0.40
   6  -8  -9    0.22    0.47
  -6   8   9    0.73    0.31
  -6   8   9    0.87    0.57
  -6  -8   8    1.34    0.68
   6  -8  -8    0.63    0.45
   6  -8  -8    0.70    0.38
  -6   8   8    0.71    0.26
  -6   8   8    1.08    0.59
  -6  -8   7    2.78    0.82
  -6   8   7    2.24    0.37
   6  -8  -7    2.51    0.63
   6  -8  -7    1.20    0.48
  -6   8   6   15.12    0.90
  -6  -8   6   17.32    1.65
   6  -8  -6   18.29    1.48
   6  -8  -6   17.07    1.37
  -6  -8   5   11.75    1.41
   6  -8  -5   13.04    1.19
   6  -8  -5   12.37    1.23
  -6  -8   5   11.47    1.11
  -6  -8   4   16.25    1.53
   6  -8  -4   17.27    1.48
  -6  -8   4   16.59    1.41
  -6  -8   3   20.93    1.73
   6  -8  -3   22.49    1.73
  -6  -8   3   23.02    1.73
   6  -8  -2   63.50    2.90
  -6  -8   2   67.57    3.04
  -6  -8   1    6.00    1.10
   6  -8  -1    4.44    0.89
  -6  -8   1    7.30    1.10
   6  -8   0    2.43    0.65
  -6  -8   0    3.06    0.77
  -6  -8   0    1.68    0.67
  -6  -8   0    2.71    0.72
  -6  -8  -1    2.76    0.84
   6  -8   1    3.93    0.82
  -6  -8  -1    3.30    0.82
  -6  -8  -1    2.55    0.66
   6  -8   2    1.18    0.72
  -6  -8  -2    1.09    0.57
  -6  -8  -2    0.10    0.54
  -6  -8  -2    0.23    0.55
   6  -8   3   -0.29    0.49
  -6  -8  -3   -0.98    0.65
  -6  -8  -3    0.38    0.47
  -6  -8  -3    0.23    0.46
   6  -8   4    0.05    0.51
  -6  -8  -4   -0.43    0.43
  -6  -8  -4   -0.09    0.59
   6   8   4   -0.65    0.33
  -6  -8  -5    2.95    0.75
   6  -8   5    4.36    0.79
  -6  -8  -5    4.11    0.73
   6   8   5    4.79    0.59
  -6  -8  -6    1.28    0.54
   6   8   6    1.47    0.36
   6  -8   6    1.67    0.56
  -6  -8  -6    1.42    0.53
   6   8   6    1.23    0.39
   6   8   7    0.15    0.29
   6  -8   7    0.19    0.37
  -6  -8  -7    0.80    0.36
   6   8   7    0.28    0.31
   6  -8   8    0.59    0.43
   6   8   8   -0.44    0.33
  -6  -8  -8   -0.15    0.46
  -6  -8  -8    0.42    0.38
   6   8   8   -0.38    0.34
   6   8   9    8.11    0.70
  -6  -8  -9    8.26    1.08
  -6  -8  -9    8.40    0.82
   6   8   9    9.59    0.77
  -6  -8 -10   -0.07    0.26
   6   8  10    0.03    0.23
  -6  -8 -10    0.06    0.43
   6   8  10    0.03    0.24
  -6  -8 -11    0.33    0.41
   6   8  11    0.93    0.30
  -6  -8 -11   -0.09    0.27
   6   8  11    0.53    0.27
  -6  -8 -12    0.22    0.34
   6   8  12    0.52    0.25
   6   8  12    0.74    0.25
   6   8  13    0.72    0.18
  -6  -8 -13    0.88    0.37
  -6   9  12    1.50    0.20
  -6   9  12    1.67    0.34
  -6   9  11    0.25    0.12
  -6  -9  11    0.67    0.33
   6  -9 -11    0.23    0.25
  -6   9  11    0.02    0.28
  -6   9  10   10.44    0.51
  -6  -9  10    9.67    0.85
   6  -9 -10    9.23    0.79
  -6   9   9    0.45    0.16
  -6   9   9    0.59    0.41
  -6  -9   9    0.36    0.42
   6  -9  -9   -0.02    0.26
  -6  -9   8    1.53    0.53
   6  -9  -8    0.86    0.28
   6  -9  -8    0.89    0.37
  -6   9   8    0.94    0.42
  -6  -9   7    0.84    0.41
   6  -9  -7    0.02    0.31
   6  -9  -7    0.30    0.28
  -6   9   7    0.94    0.45
  -6  -9   6    0.84    0.49
   6  -9  -6    1.01    0.32
   6  -9  -6    0.83    0.35
  -6   9   6    1.36    0.45
  -6  -9   5   15.74    1.28
  -6   9   5   16.38    1.25
   6  -9  -5   13.43    1.02
  -6  -9   4    5.17    0.80
   6  -9  -4    6.80    0.78
  -6  -9   4    5.98    0.62
  -6   9   4    5.95    0.78
  -6  -9   3    1.40    0.53
   6  -9  -3    1.61    0.49
  -6  -9   3    1.91    0.43
  -6   9   3    2.05    0.51
  -6  -9   2    0.90    0.47
   6  -9  -2    1.34    0.47
  -6  -9   2    1.45    0.46
  -6   9   2    0.82    0.35
  -6  -9   1   -0.82    0.43
   6  -9  -1   -0.30    0.47
  -6  -9   1   -0.12    0.36
  -6   9   1   -0.20    0.25
  -6  -9   0   11.84    1.01
   6  -9   0   14.99    1.19
  -6  -9   0   15.04    1.15
  -6  -9  -1   14.17    1.04
   6  -9   1   14.24    1.15
  -6  -9  -1   14.72    1.15
  -6  -9  -2    6.18    0.65
  -6  -9  -2    6.81    0.80
   6  -9   2    7.46    0.84
  -6  -9  -2    7.47    0.84
  -6  -9  -3   11.36    0.97
   6  -9   3   13.14    1.08
  -6  -9  -3   10.96    0.96
   6  -9   4    0.65    0.42
  -6  -9  -4   -0.02    0.29
  -6  -9  -5    5.20    0.66
   6  -9   5    6.07    0.69
  -6  -9  -5    5.68    0.64
   6  -9   6    2.39    0.40
  -6  -9  -6    1.78    0.33
  -6  -9  -6    2.41    0.49
  -6  -9  -7    5.58    0.63
  -6  -9  -7    4.42    0.45
  -6  -9  -8    0.69    0.34
  -7   0  28    0.90    0.29
  -7   0  28    0.22    0.33
  -7   0  27    0.85    0.46
  -7   0  27    0.15    0.30
  -7   0  26    4.41    0.83
  -7   0  26    5.55    0.77
  -7   0  25    0.91    0.56
  -7   0  25   -0.38    0.46
  -7   0  24    2.15    0.73
  -7   0  24    1.37    0.58
  -7   0  23    0.89    0.65
  -7   0  23   -0.22    0.32
  -7   0  23    0.12    0.44
  -7   0  22    5.43    1.05
  -7   0  22    5.41    0.87
  -7   0  22    5.52    0.94
  -7   0  22    5.09    0.68
  -7   0  21    0.32    0.59
  -7   0  21   -0.10    0.52
  -7   0  21    0.01    0.49
  -7   0  21   -0.50    0.98
  -7   0  20    0.48    0.68
  -7   0  20    0.98    0.54
  -7   0  20    0.81    0.78
  -7   0  20   -0.08    0.48
  -7   0  19    0.12    0.49
  -7   0  19    0.61    0.51
  -7   0  19   -0.37    0.55
  -7   0  19    0.10    0.92
  -7   0  19    0.69    0.44
  -7   0  18    6.46    1.96
  -7   0  17    0.29    0.85
  -7   0  16    3.03    1.50
  -7   0  15   -0.67    0.90
  -7   0  14  144.56    8.13
  -7   0  13    0.26    1.40
  -7   0  12  214.32    9.41
  -7   0  11   -0.61    0.92
  -7   0  11   -0.61    0.91
  -7   0  10   23.20    2.95
  -7   0   9    0.17    0.79
  -7   0   8  558.45   15.35
   7   0  -8  595.41   38.75
  -7   0   7   -0.36    0.62
   7   0  -7   -1.37    2.72
  -7   0   7    1.13    3.64
  -7   0   6   13.62    6.93
   7   0  -6   17.64    6.15
  -7   0   6   16.83    2.02
  -7   0   5   -0.19    4.55
  -7   0   5    0.37    0.67
  -7   0   5    2.44    2.64
   7   0  -5    1.42    2.98
   7   0  -4   23.82    7.65
  -7   0   4   21.75    2.49
  -7   0   3   -0.54    0.94
   7   0  -3   -0.64    1.95
   7   0  -2   39.15    9.71
  -7   0   2   46.57    3.58
  -7   0   1    0.30    0.98
   7   0  -1    0.34    3.50
  -7   0   0   20.80    2.62
   7   0   0   15.30    7.76
  -7   0  -1    0.65    1.04
   7   0   2  717.69   15.75
  -7   0  -2  736.57   20.51
  -7   0  -3   -0.86    1.54
   7   0   3   -0.38    0.61
   7   0   4  223.94    7.28
  -7   0  -4  255.42   11.19
  -7   0  -5    0.34    1.16
   7   0   5    0.27    0.79
   7   0   6  534.25   13.62
  -7   0  -6  563.91   18.03
  -7   0  -7   -0.46    1.00
   7   0   7   -0.71    0.90
   7   0   8  148.93    6.49
  -7   0  -8  136.76    7.95
  -7   0  -9    0.28    0.77
   7   0   9   -0.60    0.96
   7   0  10  147.47    6.68
  -7   0 -10  122.69    7.40
  -7   0 -11    1.86    1.21
   7   0  11   -0.03    0.76
   7   0  12   32.06    3.10
   7   0  13   -0.39    0.86
   7   0  14    3.34    1.12
   7   0  14    2.75    0.66
   7   0  14    4.33    0.92
   7   0  15   -0.44    0.81
   7   0  15    0.49    0.57
   7   0  15   -0.04    0.55
   7   0  15    0.05    0.54
   7   0  16  134.50    5.04
   7   0  16  135.06    4.24
   7   0  16  135.47    4.68
   7   0  17   -0.13    0.58
   7   0  17   -0.08    0.60
   7   0  18    1.00    0.62
   7   0  19   -0.16    0.55
   7   0  20   10.71    1.23
   7   0  20   10.06    1.03
   7   0  21   -0.62    0.37
   7   0  22    0.26    0.28
   7   0  23   -0.06    0.33
   7   0  23    0.31    0.21
   7   0  24    1.86    0.34
  -7   1  28    0.75    0.28
  -7   1  28    0.39    0.24
  -7   1  27    2.39    0.48
  -7   1  27    2.38    0.47
  -7  -1  27    3.05    0.58
  -7   1  26    1.81    0.49
  -7   1  26    1.69    0.52
  -7  -1  26    2.20    0.65
  -7   1  26    0.92    0.33
  -7  -1  26    1.18    0.37
  -7   1  25    5.09    0.60
  -7   1  25    4.47    0.75
  -7   1  25    5.81    0.85
  -7  -1  25    5.64    0.90
  -7  -1  25    5.00    0.70
  -7  -1  24    5.90    1.02
  -7   1  24    6.40    0.99
  -7  -1  24    5.54    0.77
  -7   1  24    5.40    0.87
  -7   1  23   11.76    1.30
  -7  -1  23   13.37    1.52
  -7  -1  23   11.52    1.28
  -7  -1  23   12.57    1.15
  -7   1  23   12.24    1.29
  -7   1  22   35.01    2.26
  -7  -1  22   37.46    2.46
  -7  -1  22   33.38    2.16
  -7  -1  22   34.39    1.96
  -7   1  22   35.36    2.21
  -7   1  21    3.15    0.72
  -7  -1  21    3.27    0.82
  -7  -1  21    2.56    0.68
  -7  -1  21    1.97    0.77
  -7  -1  21    3.14    0.64
  -7   1  21    3.81    0.83
  -7   1  21    1.72    0.77
  -7  -1  21    3.24    1.41
  -7   1  21    3.62    0.63
  -7   1  20   31.84    1.86
  -7  -1  20   30.91    1.98
  -7   1  20   29.21    2.09
  -7  -1  20   30.50    2.17
  -7   1  20   29.82    3.82
  -7  -1  20   29.54    3.96
  -7  -1  20   31.25    2.05
  -7  -1  20   29.92    1.80
  -7   1  20   29.31    2.00
  -7   1  19   14.16    1.22
  -7   1  19   12.17    1.31
  -7  -1  19   12.88    1.45
  -7   1  19   12.81    2.49
  -7   1  19   14.18    1.02
  -7  -1  19   11.96    1.35
  -7  -1  19   12.72    1.32
  -7  -1  19   13.16    1.18
  -7   1  19   12.83    1.27
  -7  -1  19   11.91    2.58
  -7   1  18    2.31    0.71
  -7  -1  18    1.92    0.67
  -7  -1  18    2.07    0.64
  -7   1  18    3.02    1.46
  -7  -1  18    1.38    0.86
  -7   1  18    2.79    0.72
  -7  -1  17   52.04    5.17
  -7   1  17   51.84    5.08
  -7   1  16    2.41    1.24
  -7  -1  16    1.47    1.10
  -7   1  15   11.23    2.19
  -7  -1  15   13.09    2.57
  -7   1  14   25.12    3.22
  -7  -1  14   24.76    3.29
  -7  -1  13    0.68    1.15
  -7   1  13    1.31    1.21
  -7   1  12   50.07    4.34
  -7  -1  12   49.22    4.50
  -7   1  12   49.79    4.57
  -7   1  11   32.84    3.56
  -7   1  11   33.71    3.42
  -7  -1  11   36.68    3.67
  -7   1  10   61.33    4.73
  -7   1   9   20.89    2.66
  -7  -1   9   18.94    2.46
  -7  -1   9   20.07    8.02
  -7   1   8  320.80   10.83
  -7   1   8  308.63   26.17
  -7  -1   8  308.15   10.10
  -7  -1   8  331.98   31.00
   7  -1  -7  479.75   39.25
  -7   1   7  466.11   13.42
  -7   1   7  492.86   34.90
  -7  -1   7  467.83   12.77
  -7  -1   7  471.61   36.06
   7   1  -7  411.54   29.45
  -7   1   6  207.11    7.92
  -7  -1   6  219.23    7.47
  -7   1   6  173.93   25.87
  -7   1   6  209.53   23.65
   7   1  -6  182.16   19.41
   7  -1  -6  216.63   25.08
  -7  -1   6  226.39   24.47
   7  -1  -5    4.36    3.98
  -7   1   5    3.14    4.81
  -7  -1   5    5.34    1.32
  -7  -1   5    4.87    1.06
   7   1  -5    3.26    2.68
  -7  -1   5    4.71    3.29
  -7   1   5    5.88    4.93
  -7  -1   4   20.28    2.00
  -7   1   4   25.28   10.03
  -7   1   4   21.23    7.95
   7  -1  -4   12.65    6.07
  -7  -1   4   21.45    2.54
   7   1  -4   20.90    7.23
  -7   1   3   64.01   14.62
  -7   1   3   75.86   14.82
   7   1  -3   68.97   12.96
  -7  -1   3   74.28    4.64
  -7  -1   3   75.98    3.61
   7  -1  -3   67.74   14.24
  -7   1   2   32.12    9.49
   7  -1  -2   30.00    9.95
   7   1  -2   25.89    8.19
  -7  -1   2   32.96    3.03
  -7   1   2   25.74    2.60
   7   1  -1  127.68   18.55
  -7   1   1  124.11   19.08
   7  -1  -1  127.75   20.14
  -7  -1   1  139.52    6.64
  -7   1   1  118.21    5.95
  -7   1   0   72.27    4.55
   7  -1   0   68.87    3.65
  -7  -1  -1   17.87    2.64
   7   1   1   18.87    1.77
  -7   1  -1   16.92    2.26
  -7  -1  -2    2.46    1.40
  -7   1  -2    2.48    1.17
   7   1   2    3.13    1.00
   7   1   3  263.27    7.84
  -7  -1  -3  264.12   11.05
  -7   1  -3  253.01    9.87
  -7   1  -4   17.65    2.56
   7   1   4   16.26    1.88
  -7  -1  -4   21.52    3.28
  -7   1  -5  185.90    8.48
   7   1   5  180.35    6.64
  -7  -1  -5  177.23    9.34
   7   1   6  110.40    5.29
  -7   1  -6  109.46    6.56
  -7  -1  -6  103.40    7.23
   7   1   7   43.29    3.35
  -7  -1  -7   41.15    4.50
  -7   1  -7   44.46    4.00
  -7   1  -8   16.51    2.41
  -7  -1  -8   15.43    2.74
   7   1   8   16.66    2.10
   7   1   9   44.38    3.55
  -7  -1  -9   43.12    4.73
   7   1  10    7.22    1.52
  -7  -1 -10    5.49    2.03
  -7  -1 -11   17.09    3.13
   7   1  11   20.91    2.52
   7   1  12   43.43    3.65
  -7  -1 -12   36.33    4.41
  -7  -1 -13    2.52    1.27
   7   1  13    5.25    1.28
   7   1  14   86.73    3.19
   7   1  14  100.25    5.67
   7  -1  14   91.63    3.86
   7   1  14   88.32    3.63
   7   1  14   80.31    3.13
   7  -1  14   84.25    3.11
  -7  -1 -14   86.81    6.61
   7   1  15   36.79    3.38
   7  -1  15   35.72    2.44
   7  -1  15   33.53    1.94
   7   1  15   33.89    2.24
   7   1  15   35.09    1.97
   7  -1  15   37.35    2.45
   7   1  16   32.83    3.13
   7   1  16   30.94    2.21
   7  -1  16   31.92    1.90
   7   1  16   30.39    1.93
   7  -1  16   36.26    2.34
   7  -1  16   31.20    2.39
   7  -1  17    7.28    0.98
   7  -1  17    7.50    1.22
   7   1  17    7.02    1.10
   7  -1  17    7.62    1.29
   7   1  17    5.74    0.94
   7  -1  18    2.07    0.82
   7   1  18    2.73    0.69
   7   1  19    4.21    0.74
   7   1  19    2.96    0.69
   7  -1  19    3.57    0.90
   7   1  20    8.26    0.93
   7  -1  20    7.56    0.79
   7  -1  20    7.73    1.08
   7   1  21    1.81    0.48
   7  -1  21    1.18    0.39
   7  -1  21    1.44    0.41
   7  -1  21    2.11    0.65
   7   1  22    0.89    0.37
   7  -1  22    0.27    0.25
   7   1  23    2.61    0.48
   7  -1  23    2.09    0.43
   7   1  23    1.78    0.35
  -7   2  28    0.54    0.23
  -7   2  27    0.33    0.22
  -7   2  27    0.55    0.26
  -7  -2  27    0.02    0.27
  -7   2  27    0.20    0.30
  -7   2  26    2.53    0.43
  -7   2  26    2.80    0.49
  -7   2  26    2.26    0.44
  -7  -2  26    2.47    0.58
  -7   2  25   -0.25    0.26
  -7  -2  25    0.37    0.40
  -7   2  25    0.62    0.44
  -7   2  25   -0.16    0.38
  -7  -2  24    0.84    0.49
  -7   2  24    0.94    0.36
  -7  -2  24    0.86    0.71
  -7   2  24    0.98    0.55
  -7   2  24    0.69    0.29
  -7   2  24    0.36    0.46
  -7   2  23   30.60    1.79
  -7  -2  23   33.71    2.13
  -7   2  23   27.93    1.79
  -7   2  23   32.83    1.58
  -7  -2  23   30.53    2.10
  -7   2  23   32.85    1.98
  -7   2  22    9.28    1.08
  -7  -2  22    8.83    1.23
  -7   2  22    8.66    1.10
  -7   2  22    9.37    0.90
  -7  -2  22    9.62    1.35
  -7   2  22    8.52    1.08
  -7   2  21    4.97    0.86
  -7   2  21    5.73    0.75
  -7   2  21    5.12    0.86
  -7  -2  21    5.08    0.98
  -7  -2  21    4.51    0.97
  -7   2  21    4.19    0.82
  -7   2  20    1.71    0.53
  -7   2  20    1.41    0.61
  -7  -2  20    1.72    0.75
  -7   2  20    2.08    0.68
  -7  -2  20    0.85    0.64
  -7  -2  20    1.42    0.71
  -7   2  20    1.42    0.65
  -7   2  20    1.56    0.97
  -7  -2  20    1.42    1.15
  -7   2  19    6.57    0.97
  -7  -2  19    6.76    2.16
  -7   2  19    7.41    1.00
  -7  -2  19    5.96    1.04
  -7  -2  19    6.48    1.02
  -7   2  19    6.95    1.86
  -7  -2  19    5.72    1.03
  -7   2  19    7.21    0.99
  -7   2  19    7.38    0.84
  -7   2  18   23.71    1.70
  -7   2  18   21.75    3.07
  -7   2  18   22.71    1.65
  -7  -2  18   23.09    1.77
  -7   2  18   25.71    1.52
  -7  -2  18   23.40    1.77
  -7  -2  18   24.97    3.74
  -7  -2  18   23.90    1.86
  -7   2  18   24.35    1.73
  -7  -2  17   30.13    3.82
  -7   2  17   27.33    3.39
  -7  -2  16    3.00    1.43
  -7   2  16    3.82    1.40
  -7   2  15    1.79    1.16
  -7  -2  15    1.05    1.14
  -7   2  14   19.52    2.70
  -7  -2  14   20.67    3.00
  -7   2  13   41.60    4.25
  -7   2  13   44.07    3.98
  -7  -2  13   46.12    4.37
  -7   2  12   75.23    5.46
  -7   2  12   73.53    5.00
  -7  -2  12   77.41    5.69
  -7   2  11   24.78    3.07
  -7   2  11   24.47    2.77
  -7  -2  11   28.06    3.14
  -7   2  10   24.61    2.72
  -7  -2  10   26.67    3.02
  -7   2  10   26.17    3.01
  -7   2   9  249.61    9.71
  -7   2   8  100.49    5.71
  -7   2   7   40.88    3.46
  -7   2   6   22.43    2.51
  -7  -2   6   24.53    2.68
  -7  -2   5  156.03    5.39
  -7  -2   5  167.14    7.28
  -7  -2   4  265.36    8.64
  -7  -2   4  293.15    9.80
  -7   2   3   92.68   15.79
  -7  -2   3  116.52    5.33
  -7  -2   3  102.60    5.48
  -7   2   2   29.66    9.29
   7  -2  -2   31.26    3.15
  -7  -2   2   35.37    2.98
  -7  -2   2   31.11    3.18
   7   2  -1   41.46    2.14
   7  -2  -1   34.39    3.41
  -7  -2   1   33.26    3.19
  -7  -2   1   37.11    2.94
   7   2   0   41.79    2.30
   7  -2   0   35.03    3.36
  -7  -2   0   34.78    3.47
   7   2   1   69.06    3.23
  -7  -2  -1   61.92    4.73
   7   2   2  480.94   11.58
  -7  -2  -2  436.11   14.93
  -7  -2  -3    6.44    1.77
  -7   2  -3    5.22    1.19
   7   2   3    7.67    1.41
   7   2   4  192.51    6.90
  -7  -2  -4  171.27    9.09
  -7   2  -4  178.70    7.57
  -7   2  -5    8.44    1.62
  -7  -2  -5    9.47    2.39
   7   2   5    6.91    1.35
   7   2   6   11.32    1.75
  -7  -2  -6   11.06    2.43
   7   2   7   86.32    4.85
  -7  -2  -7   82.90    6.81
  -7  -2  -8    1.66    1.32
   7   2   8    1.45    0.84
  -7  -2  -9    0.73    1.49
   7   2   9    1.56    1.00
   7   2  10    0.58    0.64
  -7  -2 -10   -0.16    1.30
   7   2  11   47.21    3.80
  -7  -2 -11   43.65    5.38
   7   2  12    3.62    1.35
  -7  -2 -12    2.09    1.45
   7   2  13   38.32    2.09
   7   2  13   44.94    3.75
   7  -2  13   40.90    2.03
  -7  -2 -13   44.84    5.42
   7  -2  13   41.06    2.36
  -7  -2 -14    4.85    1.99
   7   2  14    4.09    1.38
   7   2  14    3.84    0.76
   7  -2  14    4.72    0.94
   7  -2  14    4.89    0.76
  -7  -2 -15    1.69    1.24
   7  -2  15    0.80    0.58
   7   2  15    1.96    1.03
   7  -2  15    1.77    0.73
   7  -2  15    1.72    0.56
   7   2  15    1.70    0.48
   7   2  15    1.25    0.55
   7   2  16   30.27    1.69
   7  -2  16   36.73    2.43
   7  -2  16   35.50    2.41
   7   2  16   31.50    2.07
   7  -2  17    9.31    1.26
   7   2  17    6.83    0.81
   7   2  18    2.61    0.56
   7  -2  18    3.63    0.93
   7   2  18    4.27    0.76
   7   2  19   15.25    1.27
   7  -2  19   14.85    1.56
   7   2  20    1.02    0.43
   7  -2  20    0.69    0.55
   7  -2  21    5.64    0.70
   7   2  21    5.33    0.64
   7  -2  21    4.30    0.72
   7  -2  22    3.49    0.49
   7   2  22    2.91    0.46
   7   2  22    3.40    0.50
   7   2  23    0.99    0.24
   7  -2  23    0.73    0.27
   7  -2  23    0.96    0.25
   7   2  23    1.50    0.29
   7   2  23    1.01    0.27
  -7   3  27    1.48    0.27
  -7   3  27    1.23    0.28
  -7   3  26    1.13    0.28
  -7   3  26    1.26    0.35
  -7   3  26    0.97    0.34
  -7   3  25    7.39    0.81
  -7   3  25    7.41    0.74
  -7  -3  25    6.12    0.67
  -7   3  24    0.91    0.39
  -7  -3  24    0.98    0.37
  -7   3  24    1.24    0.30
  -7  -3  24    0.67    0.70
  -7   3  24    1.25    0.44
  -7   3  24    1.89    0.53
  -7   3  23    0.35    0.37
  -7  -3  23    0.48    0.42
  -7   3  23    0.27    0.29
  -7  -3  23    0.13    0.77
  -7   3  23   -0.24    0.46
  -7   3  23    0.85    0.45
  -7   3  22    3.67    0.81
  -7   3  22    4.36    0.63
  -7   3  22    4.10    0.68
  -7  -3  22    3.28    0.65
  -7  -3  22    3.02    0.92
  -7   3  22    3.84    0.79
  -7   3  21    1.02    0.56
  -7   3  21    0.33    0.44
  -7  -3  21    0.65    0.51
  -7  -3  21    1.11    0.68
  -7   3  21    0.51    0.44
  -7   3  21    1.16    0.43
  -7   3  20   -0.18    0.47
  -7   3  20    0.13    0.35
  -7  -3  20   -0.12    0.43
  -7  -3  20   -0.96    0.76
  -7   3  20   -0.70    0.58
  -7   3  19    1.07    0.58
  -7  -3  19    1.48    0.57
  -7   3  19    0.89    0.50
  -7  -3  19    1.68    0.78
  -7   3  19    1.37    0.59
  -7   3  18    0.20    0.48
  -7   3  18    0.18    0.37
  -7  -3  18   -0.89    0.67
  -7  -3  18    1.37    0.72
  -7   3  18    0.34    0.53
  -7   3  17   34.92    2.14
  -7  -3  17   31.24    2.23
  -7   3  17   35.25    1.99
  -7  -3  17   34.54    2.27
  -7   3  17   35.80    1.91
  -7   3  16   38.87    2.15
  -7  -3  16   39.04    3.93
  -7  -3  16   36.29    2.21
  -7   3  16   40.92    1.98
  -7  -3  16   39.24    2.27
  -7   3  16   37.20    1.97
  -7   3  15   11.80    1.83
  -7  -3  15   17.04    2.56
  -7   3  14    2.30    0.98
  -7  -3  14    2.45    1.11
  -7   3  13    0.21    0.65
  -7   3  13    0.66    1.05
  -7  -3  13   -0.16    0.63
  -7   3  12   97.56    6.20
  -7  -3  12   97.47    5.96
  -7   3  12   88.79    5.03
  -7   3  11    0.14    0.77
  -7   3  11    1.47    0.81
  -7  -3  11    1.85    0.98
  -7   3  10   15.25    2.45
  -7   3  10   13.60    1.82
  -7  -3  10   18.13    2.35
  -7   3   9   33.72    2.71
  -7  -3   9   38.65    3.35
  -7   3   9   36.50    3.51
  -7  -3   8    4.08    1.33
  -7   3   8    5.06    1.34
  -7   3   7   59.82    4.34
  -7   3   6  492.82   14.37
  -7  -3   5   -0.33    0.94
   7  -3  -5    0.68    1.36
  -7  -3   4  215.58    8.63
  -7  -3   4  210.72    9.69
   7  -3  -4  211.69   10.77
  -7  -3   3   97.27    6.54
   7  -3  -3   99.64    7.30
  -7  -3   3   89.81    5.46
  -7  -3   2  116.04    7.04
   7  -3  -2  108.11    7.54
  -7  -3   2   95.32    5.79
  -7  -3   1   14.61    2.43
  -7  -3   1   15.37    2.78
   7  -3  -1   13.56    2.84
  -7  -3   0   44.89    4.32
   7  -3   0   44.47    4.56
  -7  -3   0   41.54    3.99
  -7  -3  -1    7.47    1.81
   7   3   1    8.10    1.17
  -7  -3  -2   88.78    6.27
  -7  -3  -3    7.53    1.89
  -7  -3  -4   25.13    3.58
  -7  -3  -5    4.82    2.00
  -7  -3  -6   83.40    6.80
  -7  -3  -7    7.89    2.36
   7   3   8    9.16    1.76
  -7  -3  -8    7.62    2.20
   7   3   9   71.60    4.71
  -7  -3  -9   66.07    6.72
   7   3  10    0.32    0.69
  -7  -3 -10    4.20    2.21
   7   3  11   11.85    2.04
  -7  -3 -11   10.41    2.87
   7   3  12    4.52    1.28
  -7  -3 -12    3.93    2.11
   7  -3  12    4.27    0.70
  -7  -3 -13    2.54    1.49
   7   3  13    1.23    0.86
   7   3  13    0.78    0.45
  -7  -3 -14    4.56    1.84
   7   3  14    5.22    1.47
   7   3  14    2.45    0.57
   7   3  15    8.24    0.97
   7   3  15    7.39    0.89
   7   3  16    3.00    0.63
   7   3  16    2.63    0.61
   7  -3  16    2.92    0.94
   7   3  17   13.99    1.14
   7  -3  17   14.59    1.48
   7   3  17   12.06    1.02
   7  -3  18    5.96    0.97
   7   3  18    4.44    0.68
   7  -3  19   -0.16    0.46
   7   3  19    0.12    0.36
   7  -3  20    0.27    0.36
   7   3  20    0.05    0.29
   7  -3  20    0.05    0.42
   7   3  21    0.68    0.32
   7  -3  21    0.31    0.34
   7  -3  22   -0.01    0.23
   7   3  22   -0.01    0.21
   7   3  22    0.26    0.16
  -7   4  26    2.38    0.32
  -7   4  26    2.75    0.32
  -7   4  26    2.44    0.29
  -7   4  25    0.37    0.26
  -7   4  25    0.67    0.28
  -7   4  24    0.37    0.31
  -7   4  24    0.16    0.28
  -7   4  23    2.11    0.53
  -7   4  23    2.68    0.55
   7  -4 -23    4.23    0.99
  -7   4  23    2.83    0.50
  -7   4  22    1.58    0.53
  -7  -4  22    1.87    0.78
  -7   4  22    1.52    0.41
  -7   4  22    1.01    0.53
  -7   4  21   27.69    1.81
  -7   4  21   28.44    1.77
  -7   4  21   28.12    1.57
  -7  -4  21   28.39    2.06
  -7   4  20    3.17    0.72
  -7   4  20    3.04    0.59
  -7  -4  20    2.88    0.85
  -7   4  20    4.00    0.77
  -7   4  19   14.22    1.25
  -7   4  19   15.14    1.23
  -7  -4  19   15.24    1.61
  -7   4  19   14.26    1.39
  -7   4  18    0.31    0.58
  -7   4  18    0.22    0.27
  -7   4  18   -0.07    0.42
  -7   4  18    0.46    0.46
  -7  -4  18    0.24    0.67
   7  -4 -18   -0.35    1.24
  -7   4  17   -0.19    0.49
  -7   4  17    0.53    0.31
  -7   4  17   -0.21    0.39
  -7   4  17    0.80    0.47
   7  -4 -17   -0.28    0.55
  -7  -4  17   -0.30    0.60
  -7   4  17    0.89    0.58
   7  -4 -17    0.67    1.11
  -7   4  16    2.44    0.68
  -7   4  16    2.29    0.50
  -7   4  16    2.91    0.59
  -7  -4  16    2.54    0.75
   7  -4 -16    2.66    0.71
   7  -4 -16    4.49    2.32
  -7   4  16    2.26    0.57
  -7   4  16    2.06    0.74
  -7   4  15    0.01    0.52
  -7   4  15    0.66    0.33
  -7   4  15    0.35    0.36
  -7   4  15    0.42    0.42
  -7  -4  15    0.38    0.59
   7  -4 -15    0.03    1.60
   7  -4 -15    0.55    0.45
  -7   4  15    1.17    0.61
  -7   4  14    8.73    1.02
  -7   4  14    9.00    0.85
   7  -4 -14    7.93    0.96
  -7   4  14    9.50    0.88
   7  -4 -14    5.69    2.10
  -7   4  14    8.68    1.12
   7  -4 -13   23.81    4.48
  -7   4  12   14.04    2.13
   7  -4 -12   19.75    4.25
  -7   4  11   27.31    3.03
   7  -4 -11   32.26    5.33
   7  -4 -10    1.91    1.62
  -7   4  10    2.68    1.06
  -7   4   9   23.84    2.73
   7  -4  -9   27.11    4.64
  -7   4   8   52.42    4.05
   7  -4  -8   56.84    6.50
  -7   4   7    6.31    1.36
   7  -4  -7    6.97    2.53
  -7   4   6    5.06    1.38
   7  -4  -6    6.19    2.51
  -7  -4   5   10.84    2.66
   7  -4  -5   11.06    3.18
  -7  -4   4  173.85   10.49
   7  -4  -4  160.64   10.93
   7  -4  -3    1.00    1.30
  -7  -4   3    4.44    2.10
   7  -4  -2    8.34    2.58
  -7  -4   2    9.53    2.45
  -7  -4   1    4.01    1.55
   7  -4  -1    2.70    1.86
  -7  -4   1    3.71    2.02
  -7  -4   0   13.29    2.51
  -7  -4   0   13.86    2.77
  -7  -4  -1   38.08    4.60
  -7  -4  -1   37.94    4.26
  -7  -4  -2    4.89    1.67
  -7  -4  -3    4.76    1.80
  -7  -4  -4    1.91    0.93
  -7  -4  -5   44.74    5.01
  -7  -4  -6    1.09    1.22
  -7  -4  -7   10.98    2.83
  -7  -4  -8   -0.35    1.12
  -7  -4  -9   17.62    3.64
   7   4  10    1.74    1.02
   7  -4  10   -0.17    0.40
  -7  -4 -10    2.47    1.56
   7   4  10    1.29    0.63
   7  -4  11   14.85    1.14
   7   4  11   17.69    2.30
  -7  -4 -11   15.11    3.40
   7   4  11   15.49    1.37
   7   4  11   17.14    1.16
  -7  -4 -12   18.46    3.58
   7   4  12   20.19    2.42
   7   4  12   20.05    1.30
   7   4  12   19.95    1.60
  -7  -4 -13    1.20    1.27
   7   4  13    2.41    0.96
   7   4  13    1.35    0.40
   7   4  13    1.26    0.59
   7   4  14    2.04    0.57
   7  -4  14    2.40    0.64
   7   4  14    2.06    0.51
   7  -4  15    0.54    0.55
   7   4  15    0.60    0.40
   7   4  15    0.44    0.39
   7  -4  16    0.24    0.44
   7   4  16    0.54    0.43
   7   4  16    0.56    0.36
   7   4  16    0.99    0.45
   7   4  17    2.01    0.45
   7   4  17    2.93    0.56
   7  -4  17    2.51    0.62
   7   4  18    0.69    0.32
   7   4  18    0.24    0.35
   7  -4  18   -0.11    0.37
   7   4  19    1.41    0.33
   7  -4  19    2.29    0.56
   7   4  19    0.90    0.34
   7  -4  19    2.03    0.54
   7   4  20   -0.27    0.25
   7  -4  20    0.07    0.30
   7  -4  21    0.37    0.26
  -7   5  25    0.27    0.15
  -7   5  25    0.36    0.16
  -7   5  24    2.46    0.40
   7  -5 -24    5.81    0.90
  -7   5  23    0.16    0.28
   7  -5 -23    1.46    0.69
  -7   5  22    5.46    0.67
   7  -5 -22    6.84    1.11
  -7   5  22    5.38    0.57
  -7   5  21    5.61    0.77
  -7   5  21    5.73    0.64
  -7   5  20    0.59    0.28
  -7   5  20    0.17    0.39
  -7   5  20    0.11    0.30
  -7   5  19   43.49    2.29
  -7   5  19   36.59    1.65
  -7   5  19   42.37    2.00
   7  -5 -19   45.82    2.62
  -7  -5  19   37.83    2.30
  -7   5  18   23.26    1.71
  -7   5  18   23.51    1.35
  -7   5  18   25.78    1.54
  -7  -5  18   24.10    1.85
  -7   5  18   21.75    1.66
  -7   5  17   19.30    1.60
  -7   5  17   18.28    1.27
   7  -5 -17   22.13    1.80
  -7   5  17   20.57    1.39
  -7  -5  17   18.49    1.69
  -7   5  17   15.59    1.49
  -7   5  16   12.41    1.28
  -7   5  16   14.20    1.20
  -7   5  16   12.73    1.40
  -7   5  16   13.73    1.15
  -7  -5  16   12.08    1.38
   7  -5 -16   13.71    1.52
  -7   5  15   74.10    3.17
   7  -5 -15   71.47    3.29
  -7   5  15   74.50    2.81
  -7  -5  15   69.19    3.08
  -7   5  15   71.40    2.77
   7  -5 -15   78.14    8.35
  -7  -5  15   69.63    3.10
  -7   5  15   74.76    3.49
  -7   5  14   89.74    3.46
  -7  -5  14   92.09    3.69
  -7   5  14   93.82    3.16
   7  -5 -14   91.25    3.74
  -7   5  14   93.06    3.25
  -7   5  14   95.63    4.06
  -7   5  13   22.92    1.62
  -7   5  13   23.34    1.51
   7  -5 -13   28.56    5.47
  -7  -5  13   22.24    1.79
  -7   5  13   23.23    1.39
  -7   5  13   25.16    2.03
   7  -5 -13   20.77    1.76
  -7   5  12   70.81    2.82
  -7   5  12   71.67    2.79
  -7  -5  12   66.43    3.19
   7  -5 -12   66.96    3.08
  -7   5  12   70.86    2.50
   7  -5 -12   81.88    9.32
  -7   5  12   76.81    3.45
  -7   5  11    1.56    0.45
  -7   5  11    1.26    0.41
  -7   5  11    1.64    0.44
  -7  -5  11    0.86    0.46
   7  -5 -11    1.31    0.52
  -7   5  11    1.68    0.73
   7  -5 -10   51.11    7.22
   7  -5  -9    8.83    3.44
   7  -5  -8   -0.72    2.06
   7  -5  -7   30.52    5.31
   7  -5  -6   14.39    3.66
   7  -5  -5   13.90    3.84
  -7  -5   5   15.91    3.42
   7  -5  -4   14.85    3.54
  -7  -5   4   17.88    3.78
  -7  -5   3    4.55    2.29
  -7  -5   2   62.62    7.06
  -7  -5   1    7.66    2.81
  -7  -5   0   22.46    4.09
  -7  -5  -1   26.15    4.23
  -7  -5  -2  134.07    9.43
  -7  -5  -2  142.10    8.69
  -7  -5  -3    2.81    1.66
  -7  -5  -3    1.08    1.12
  -7  -5  -4    2.09    1.37
  -7  -5  -4    1.82    1.57
  -7  -5  -5    3.40    1.75
   7   5   6   21.46    1.49
   7  -5   6   20.71    1.55
  -7  -5  -6   18.26    3.45
   7  -5   7    1.26    0.61
   7   5   7    0.88    0.50
  -7  -5  -7    2.29    1.67
  -7  -5  -8    2.85    1.67
   7  -5   8    1.96    0.71
   7   5   8    2.11    0.65
  -7  -5  -9    5.81    1.91
   7  -5   9    6.96    0.80
   7   5   9    5.66    1.26
   7   5   9    7.96    1.04
  -7  -5 -10    1.76    1.21
   7   5  10    2.72    0.99
   7   5  10    2.38    0.71
   7   5  11   10.02    1.11
   7   5  12   43.84    2.23
   7   5  13    0.78    0.46
   7   5  14    3.52    0.66
   7   5  15    9.16    0.95
   7   5  15    7.96    0.72
   7   5  15    8.90    0.90
   7   5  16    3.45    0.46
   7   5  16    3.97    0.62
   7   5  16    3.87    0.55
   7   5  17    9.14    0.67
   7   5  17    8.83    0.75
   7  -5  17   11.00    1.00
   7   5  17    8.99    0.72
   7   5  18    5.77    0.54
   7  -5  18    6.12    0.71
   7  -5  19   -0.70    0.33
   7   5  19    0.16    0.17
   7  -5  20    1.60    0.30
  -7   6  23    1.43    0.25
   7  -6 -22   -0.10    0.46
  -7   6  22    0.39    0.26
  -7   6  21    1.05    0.32
  -7   6  21    1.55    0.25
  -7   6  20    0.64    0.23
  -7   6  20    0.33    0.34
   7  -6 -20    0.17    0.56
  -7   6  19    1.52    0.48
  -7   6  19    1.42    0.32
   7  -6 -19    1.81    0.67
  -7   6  19    2.29    0.42
  -7   6  18   19.03    1.37
  -7   6  18   17.51    1.08
  -7   6  18   19.25    1.20
  -7   6  17    0.51    0.29
   7  -6 -17    0.38    0.64
  -7   6  17   -0.28    0.42
  -7   6  17    0.43    0.30
  -7   6  17    0.45    0.50
  -7   6  16    1.92    0.60
   7  -6 -16    0.52    0.55
  -7   6  16    0.98    0.37
  -7   6  16    1.01    0.37
  -7   6  16    1.20    0.56
  -7   6  15   16.69    1.35
  -7   6  15   18.80    1.33
  -7  -6  15   15.35    1.47
   7  -6 -15   18.69    1.71
  -7   6  15   17.03    1.56
  -7   6  15   19.94    1.20
  -7   6  14    0.00    0.36
   7  -6 -14    1.19    0.69
  -7   6  14    0.56    0.29
  -7  -6  14    0.36    0.61
  -7   6  14    0.67    0.37
  -7   6  14    0.64    0.62
  -7   6  13    2.00    0.50
  -7   6  13    1.74    0.47
  -7  -6  13    2.43    0.84
   7  -6 -13    2.23    0.72
  -7   6  13    1.90    0.38
  -7   6  13    2.63    0.83
   7  -6 -12    4.15    2.04
  -7   6  12    3.55    0.68
  -7   6  12    2.99    0.47
   7  -6 -12    3.48    0.88
  -7  -6  12    2.78    0.84
  -7   6  12    3.65    0.86
   7  -6 -11    3.51    2.14
  -7   6  11    1.93    0.57
  -7  -6  11    1.44    0.72
   7  -6 -11    1.71    0.79
  -7   6  11    1.53    0.64
   7  -6 -10   19.32    4.53
  -7   6  10   18.21    1.38
  -7  -6  10   15.75    1.67
   7  -6 -10   20.00    1.75
  -7  -6   9   54.41    3.02
  -7   6   9   59.15    2.44
   7  -6  -9   59.78    3.05
   7  -6  -9   50.55    6.86
  -7  -6   8    0.37    0.58
   7  -6  -8   -0.32    1.28
  -7   6   8   -0.28    0.44
   7  -6  -8    0.14    0.58
   7  -6  -8   -0.08    0.38
  -7   6   7   26.82    1.54
  -7  -6   7   24.07    1.88
   7  -6  -7   27.44    1.93
   7  -6  -7   22.92    1.55
   7  -6  -6   16.69    1.30
  -7   6   6   18.60    1.20
  -7  -6   6   16.49    1.58
   7  -6  -6   15.48    1.40
   7  -6  -5    2.14    0.58
  -7  -6   5    1.97    0.64
   7  -6  -5    3.77    0.69
  -7   6   5    2.41    0.55
   7  -6  -4   17.94    1.37
  -7   6   4   19.42    1.12
  -7  -6   4   16.16    1.49
  -7  -6   4   20.81    4.06
   7  -6  -4   17.78    1.40
  -7  -6   3    9.12    3.14
   7  -6  -3   12.07    1.23
   7  -6  -3   15.66    1.35
  -7  -6   2   89.89    3.55
   7  -6  -2   97.07    3.51
   7  -6  -1    8.49    1.38
  -7  -6   1    6.09    0.99
   7  -6  -1    7.74    1.11
  -7  -6   0   89.64    3.53
   7  -6   0   83.95    3.33
   7  -6   1   38.41    2.21
  -7  -6  -1   54.25    2.65
  -7  -6  -1   51.64    6.46
   7  -6   1   42.43    2.41
   7  -6   2    3.39    0.73
   7  -6   2    4.74    0.83
   7   6   3   35.45    1.75
  -7  -6  -3   30.36    4.64
   7  -6   3   36.92    2.27
   7   6   4   32.29    1.78
  -7  -6  -4   31.61    4.60
   7  -6   4   33.90    2.19
   7   6   5    1.43    0.46
   7  -6   5    0.87    0.52
   7   6   6   59.26    2.67
   7  -6   6   60.85    2.96
  -7  -6  -6   52.98    6.10
  -7  -6  -7    1.70    1.15
   7   6   7    2.42    0.64
   7  -6   7    1.65    0.68
  -7  -6  -7    1.64    1.09
   7  -6   8   10.55    1.18
   7   6   8    9.45    1.07
   7   6   9   -0.48    0.47
   7  -6   9   -0.37    0.55
   7   6  10   24.43    1.67
   7   6  11    3.64    0.72
   7   6  12   13.35    1.14
   7   6  12   10.43    1.04
   7   6  13   10.53    0.97
   7   6  13    9.39    0.96
   7   6  14    7.66    0.80
   7   6  14    7.92    0.82
   7   6  15    0.55    0.37
   7  -6  15    0.27    0.27
   7   6  15   -0.33    0.32
   7  -6  16    1.46    0.35
   7   6  16    0.80    0.26
   7   6  16    1.48    0.30
   7  -6  17    0.71    0.27
   7   6  17    0.32    0.21
   7   6  17    0.21    0.17
   7   6  18    0.23    0.13
   7   6  18    0.07    0.15
  -7   7  20    0.07    0.12
  -7   7  20   -0.24    0.16
   7  -7 -20    0.13    0.34
  -7   7  19    1.51    0.29
   7  -7 -19    0.82    0.37
  -7   7  19    1.04    0.24
   7  -7 -18    5.61    0.82
  -7   7  18    4.64    0.49
  -7   7  18    4.66    0.49
   7  -7 -18    5.47    0.84
  -7   7  17    3.73    0.48
  -7   7  17    3.73    0.47
  -7   7  17    2.71    0.49
   7  -7 -17    3.78    0.74
   7  -7 -17    2.83    0.64
  -7   7  16    0.87    0.33
   7  -7 -16    0.82    0.50
  -7   7  16    0.53    0.35
   7  -7 -16    1.94    0.75
  -7   7  16    0.47    0.36
  -7   7  15    3.23    0.56
  -7  -7  15    2.04    0.56
   7  -7 -15    3.27    0.79
  -7   7  15    3.12    0.62
  -7   7  14    7.84    0.83
  -7  -7  14    6.84    0.96
   7  -7 -14    9.17    1.17
  -7   7  14    6.41    0.97
  -7   7  13    3.79    0.66
   7  -7 -13    4.21    0.94
  -7  -7  13    3.72    0.94
  -7   7  13    3.73    0.78
  -7   7  12    0.00    0.37
  -7  -7  12   -0.53    0.53
   7  -7 -12   -0.02    0.57
  -7   7  12    0.07    0.47
  -7   7  11    8.18    0.88
  -7  -7  11    9.42    1.30
   7  -7 -11   10.08    1.33
  -7   7  11    8.22    1.15
   7  -7 -10    0.54    0.50
  -7   7  10    1.05    0.37
  -7  -7  10    0.78    0.58
   7  -7 -10    1.28    0.68
  -7   7  10    0.98    0.62
   7  -7  -9    0.55    0.69
   7  -7  -9    0.18    0.52
  -7   7   9    0.10    0.32
  -7  -7   9    0.76    0.59
  -7   7   9    0.08    0.51
  -7   7   8   14.22    1.09
   7  -7  -8   18.68    1.46
   7  -7  -8   16.19    1.56
  -7  -7   8   13.11    1.51
   7  -7  -8   14.33    1.24
  -7   7   7   13.17    1.04
  -7  -7   7   13.12    1.56
   7  -7  -7   15.07    1.47
   7  -7  -7   13.72    1.27
  -7   7   6   28.28    1.46
  -7  -7   6   25.53    2.10
   7  -7  -6   27.91    1.97
   7  -7  -6   27.02    1.86
  -7   7   5   24.64    1.32
  -7  -7   5   24.43    1.93
   7  -7  -5   24.34    1.77
   7  -7  -5   24.32    1.77
   7  -7  -4    1.49    0.68
   7  -7  -4    1.16    0.47
  -7  -7   4    0.94    0.59
   7  -7  -3    3.16    0.77
  -7  -7   3    3.38    0.87
  -7  -7   2    3.16    0.86
   7  -7  -2    2.35    0.65
  -7  -7   1    4.20    0.92
   7  -7  -1    3.27    0.78
  -7  -7   0    5.49    0.99
   7  -7   0    5.69    0.95
  -7  -7  -1    1.88    0.79
   7  -7   1    1.62    0.69
  -7  -7  -2   22.06    1.77
   7  -7   2   18.29    1.62
   7  -7   3   25.42    1.91
   7  -7   4   30.08    2.07
   7   7   4   25.75    1.64
   7   7   5   -0.36    0.43
   7  -7   5    0.65    0.62
   7   7   5   -0.05    0.48
   7  -7   6   53.36    2.74
   7   7   6   48.32    2.17
   7   7   6   46.53    2.30
   7  -7   7    2.80    0.71
   7   7   7    1.83    0.51
   7   7   7    2.45    0.60
   7   7   8    0.25    0.41
   7   7   8    0.16    0.39
   7  -7   8    0.68    0.53
  -7  -7  -9    0.32    0.45
   7  -7   9    0.76    0.46
   7   7   9   -0.44    0.41
   7   7   9    0.60    0.37
  -7  -7  -9   -0.05    0.65
  -7  -7 -10    2.46    0.86
   7   7  10    3.41    0.57
   7   7  10    3.55    0.62
  -7  -7 -11    3.58    1.07
   7   7  11    2.60    0.51
   7   7  11    2.96    0.55
  -7  -7 -12    1.70    0.84
   7   7  12    1.07    0.42
   7   7  12    1.83    0.42
   7   7  13    1.03    0.33
  -7  -7 -13    2.49    0.75
   7   7  13    1.85    0.40
   7   7  14    0.72    0.25
   7   7  14    1.00    0.28
   7   7  15   -0.03    0.16
   7   7  15    0.26    0.18
  -7   8  17    2.47    0.28
   7  -8 -16    6.22    0.55
  -7   8  16    6.48    0.49
  -7   8  15    0.41    0.20
   7  -8 -15    0.25    0.27
   7  -8 -15    0.96    0.48
  -7   8  15    0.46    0.29
   7  -8 -14    0.43    0.47
  -7  -8  14    0.05    0.29
  -7   8  14    0.10    0.23
   7  -8 -14    0.29    0.32
  -7   8  14    0.16    0.29
   7  -8 -13   -0.38    0.35
  -7  -8  13   -0.56    0.49
   7  -8 -13    0.38    0.49
  -7   8  13   -0.23    0.24
  -7   8  13    0.15    0.33
   7  -8 -12   31.88    1.56
  -7   8  12   30.84    1.39
  -7  -8  12   28.80    1.84
  -7   8  12   31.38    1.80
   7  -8 -12   35.33    1.96
   7  -8 -11    0.34    0.36
  -7   8  11    0.64    0.34
  -7  -8  11    0.50    0.54
   7  -8 -11    0.16    0.45
  -7   8  11    0.97    0.54
  -7   8  10    0.42    0.25
  -7  -8  10   -0.12    0.54
   7  -8 -10    0.69    0.49
  -7   8  10    0.66    0.55
   7  -8  -9   -0.11    0.35
  -7   8   9   -0.37    0.30
  -7  -8   9   -0.31    0.56
   7  -8  -9    0.13    0.47
  -7   8   9   -0.02    0.51
  -7   8   8   10.33    0.76
   7  -8  -8   12.80    1.21
  -7  -8   8   12.64    1.41
   7  -8  -8   11.07    1.03
  -7   8   8   13.10    1.40
  -7  -8   7    5.27    1.00
   7  -8  -7    4.96    0.76
  -7   8   7    3.78    0.47
   7  -8  -7    4.55    0.74
  -7   8   7    5.18    0.88
  -7   8   6    2.80    0.39
  -7  -8   6    3.40    0.90
   7  -8  -6    2.77    0.64
   7  -8  -6    3.06    0.68
  -7   8   6    3.56    0.80
   7  -8  -5   17.23    1.36
  -7  -8   5   13.81    1.48
  -7   8   5   18.16    1.55
   7  -8  -5   16.18    1.41
  -7  -8   5   14.66    1.24
  -7  -8   4   -0.16    0.59
   7  -8  -4   -0.57    0.52
  -7  -8   4    0.97    0.56
  -7  -8   3   13.81    1.40
   7  -8  -3   15.72    1.40
  -7  -8   3   15.78    1.44
  -7  -8   2    3.17    0.80
   7  -8  -2    3.95    0.76
  -7  -8   2    3.14    0.74
  -7  -8   1    6.63    1.01
   7  -8  -1    7.05    0.97
  -7  -8   1    5.67    0.90
  -7  -8   1    7.95    1.11
   7  -8   0    0.19    0.50
  -7  -8   0    0.75    0.54
  -7  -8   0    1.52    0.70
  -7  -8   0    1.37    0.53
  -7  -8  -1    3.97    0.74
   7  -8   1    4.47    0.87
  -7  -8  -1    4.31    0.95
  -7  -8  -1    3.97    0.83
  -7  -8  -2    0.70    0.50
  -7  -8  -2    0.91    0.61
   7  -8   2    0.83    0.52
  -7  -8  -2    1.24    0.56
   7  -8   3   12.99    1.27
  -7  -8  -3   13.18    1.26
  -7  -8  -3   10.01    1.27
  -7  -8  -4    0.16    0.57
   7   8   4    0.86    0.35
   7  -8   4    0.06    0.47
  -7  -8  -4    1.21    0.49
  -7  -8  -5   43.44    2.52
   7  -8   5   49.27    2.39
  -7  -8  -5   43.23    2.21
   7   8   5   48.47    1.87
  -7  -8  -6    0.98    0.62
   7  -8   6    0.02    0.42
  -7  -8  -6    0.31    0.43
   7   8   6    0.84    0.33
  -7  -8  -7    1.61    0.60
   7  -8   7    0.79    0.42
   7   8   7    1.07    0.32
  -7  -8  -7    0.92    0.39
   7   8   7    1.10    0.41
  -7  -8  -8    9.55    1.12
   7  -8   8    8.05    0.79
   7   8   8    7.72    0.65
  -7  -8  -8    8.52    0.82
   7   8   8    8.57    0.73
  -7  -8  -9    1.69    0.61
   7   8   9    1.16    0.31
  -7  -8  -9    1.41    0.36
   7   8   9    1.55    0.37
   7   8  10    2.30    0.35
  -7  -8 -10    2.40    0.40
   7   8  10    2.33    0.38
  -7  -8 -11    1.01    0.44
   7   8  11    0.61    0.23
   7   8  11    0.45    0.21
  -7  -8 -12   -0.02    0.30
   7   8  12   -0.11    0.15
   7   8  12   -0.11    0.17
  -7   9  12   -0.70    0.28
  -7   9  11    0.15    0.24
  -7  -9  11   -0.06    0.28
  -7   9  10    0.41    0.14
  -7  -9  10    0.92    0.44
  -7   9  10    0.41    0.32
  -7   9   9    0.07    0.11
  -7  -9   9    0.52    0.34
  -7   9   9    0.12    0.36
  -7  -9   8   -0.11    0.38
   7  -9  -8   -0.43    0.25
  -7   9   8    0.43    0.38
  -7  -9   7    0.13    0.41
   7  -9  -7    0.01    0.25
  -7   9   7    0.00    0.32
   7  -9  -6    0.06    0.28
  -7   9   6    0.38    0.36
  -7  -9   5   -0.07    0.44
   7  -9  -5   -0.36    0.38
  -7   9   5    0.02    0.31
  -7  -9   4    0.34    0.40
   7  -9  -4    0.27    0.35
  -7  -9   4    0.46    0.30
  -7   9   4    0.50    0.33
  -7  -9   3    0.38    0.38
  -7   9   3    0.44    0.27
   7  -9  -3   -0.43    0.39
  -7  -9   3    0.76    0.35
  -7  -9   2    8.24    0.84
   7  -9  -2    9.40    0.89
  -7  -9   2    8.22    0.80
  -7   9   2    7.96    0.66
  -7  -9   1    0.97    0.43
   7  -9  -1   -0.13    0.36
  -7  -9   1    1.12    0.45
   7  -9   0    0.09    0.35
  -7  -9   0   -0.30    0.32
  -7  -9   0   -0.05    0.33
  -7  -9  -1    0.13    0.27
   7  -9   1    0.39    0.37
  -7  -9  -1    0.28    0.30
  -7  -9  -1    0.03    0.32
   7  -9   2    0.03    0.31
  -7  -9  -2   -0.28    0.35
  -7  -9  -3    1.77    0.44
  -7  -9  -3    0.94    0.35
   7  -9   3    2.43    0.49
   7  -9   4    0.88    0.39
  -7  -9  -4    1.07    0.36
  -7  -9  -4    0.89    0.35
   7  -9   5    2.33    0.41
  -7  -9  -5    2.30    0.41
  -7  -9  -5    3.10    0.53
  -7  -9  -6   -0.09    0.27
  -7  -9  -6    0.67    0.23
  -7  -9  -7    0.31    0.26
  -7  -9  -7   -0.29    0.18
  -8   0  28    7.68    0.57
  -8   0  28    6.71    0.66
  -8   0  27    0.15    0.32
  -8   0  27    0.33    0.37
  -8   0  26   15.43    1.16
  -8   0  26   17.31    1.35
  -8   0  25   -0.51    0.48
  -8   0  25    0.14    0.51
  -8   0  24   27.10    1.91
  -8   0  24   27.17    1.76
  -8   0  23   -0.07    0.56
  -8   0  23   -0.02    0.40
  -8   0  23   -0.56    0.54
  -8   0  22   60.83    3.09
  -8   0  22   55.06    2.38
  -8   0  22   57.83    2.78
  -8   0  21    0.03    0.36
  -8   0  21   -0.07    0.58
  -8   0  21   -0.14    0.49
  -8   0  21   -1.17    1.24
  -8   0  21    1.52    0.65
  -8   0  20   12.00    1.44
  -8   0  20   12.64    2.47
  -8   0  20   12.72    1.34
  -8   0  20   14.21    1.35
  -8   0  20   13.02    1.25
  -8   0  19    0.76    0.54
  -8   0  19   -0.32    0.47
  -8   0  19   -0.15    0.61
  -8   0  19    0.70    0.81
  -8   0  19    0.46    0.46
  -8   0  18    8.40    1.08
  -8   0  18    9.00    1.09
  -8   0  18   10.35    2.47
  -8   0  18   11.14    1.22
  -8   0  17   -0.09    0.86
  -8   0  16    6.23    1.92
  -8   0  15    1.00    1.38
  -8   0  14   30.40    3.81
  -8   0  13    0.32    0.88
  -8   0  12    2.10    1.37
  -8   0  12    2.42    1.24
  -8   0  11    0.13    0.88
  -8   0  10  105.29    6.36
  -8   0   9    0.43    0.80
  -8   0   8   53.73    4.16
  -8   0   7    0.30    0.81
   8   0  -7   -1.39    3.12
  -8   0   6    4.89    1.35
   8   0  -6    1.73    2.47
  -8   0   5    0.09    0.84
   8   0  -5    2.63    1.79
   8   0  -4   20.37    7.50
  -8   0   4   21.40    2.75
  -8   0   3   -1.41    0.96
  -8   0   2  768.58   20.23
  -8   0   1   -0.10    1.01
  -8   0   0  263.41   10.78
  -8   0  -1   -0.16    1.24
  -8   0  -2  172.17    9.28
  -8   0  -3    0.07    1.35
   8   0   3   -0.32    0.82
   8   0   4  265.89    8.48
  -8   0  -4  311.65   13.33
  -8   0  -5    0.71    1.35
   8   0   5   -0.89    0.98
   8   0   6  380.55   11.28
  -8   0  -6  416.78   16.10
  -8   0  -7   -1.03    1.55
   8   0   7   -0.97    0.91
  -8   0  -8  112.94    7.53
   8   0   8  115.25    5.89
  -8   0  -9    0.19    0.96
   8   0   9    0.66    0.79
  -8   0 -10   49.31    4.82
   8   0  10   57.12    4.18
  -8   0 -11    0.40    0.82
   8   0  11    0.55    0.68
   8   0  12    9.29    1.78
   8   0  13    0.61    0.59
   8   0  13    0.63    0.77
   8   0  13    0.08    0.48
   8   0  14  161.71    4.82
   8   0  14  175.31    5.70
   8   0  15    0.46    0.50
   8   0  15    1.10    0.76
   8   0  15   -0.68    0.54
   8   0  16    5.81    0.97
   8   0  16    5.62    0.99
   8   0  16    6.55    1.20
   8   0  17    0.58    0.52
   8   0  17   -0.18    0.71
   8   0  18   13.37    1.39
   8   0  19    0.32    0.49
   8   0  20    6.13    0.78
   8   0  20    4.54    0.77
   8   0  21    0.41    0.29
   8   0  22    8.11    0.63
   8   0  23   -0.02    0.22
  -8  -1  28    0.58    0.32
  -8   1  28    0.16    0.26
  -8   1  28    0.29    0.22
  -8   1  27   -0.49    0.34
  -8   1  27    0.01    0.32
  -8  -1  27    0.41    0.40
  -8   1  26    0.53    0.40
  -8  -1  26    0.84    0.30
  -8   1  26    0.30    0.39
  -8   1  26    1.13    0.39
  -8   1  25    0.39    0.33
  -8   1  25    0.12    0.46
  -8  -1  25    0.00    0.53
  -8   1  25   -0.47    0.43
  -8  -1  25   -0.44    0.38
  -8  -1  24   19.00    1.32
  -8  -1  24   22.83    1.78
  -8   1  24   20.70    1.36
  -8   1  24   18.73    1.53
  -8   1  24   19.97    1.57
  -8   1  23    0.55    0.59
  -8  -1  23    0.59    0.59
  -8  -1  23    0.49    0.40
  -8   1  23    1.35    0.52
  -8   1  22    7.98    1.06
  -8  -1  22    8.70    1.18
  -8  -1  22    8.38    1.03
  -8  -1  22    8.04    1.12
  -8  -1  22    7.26    0.92
  -8   1  22    7.97    1.10
  -8   1  22    7.71    0.86
  -8   1  21    9.38    1.23
  -8  -1  21    9.04    1.29
  -8   1  21    8.56    0.93
  -8  -1  21    9.09    1.18
  -8  -1  21    8.13    1.07
  -8  -1  21    9.96    1.09
  -8   1  21    9.68    1.14
  -8   1  21    8.63    1.97
  -8  -1  21    7.10    1.86
  -8   1  20   30.61    3.83
  -8  -1  20   29.80    3.93
  -8   1  20   33.17    2.14
  -8  -1  20   31.01    2.21
  -8   1  20   34.13    1.61
  -8   1  20   34.62    1.87
  -8  -1  20   30.07    2.10
  -8  -1  20   32.52    2.17
  -8  -1  20   29.18    1.79
  -8   1  20   31.66    2.06
  -8   1  19   14.98    2.61
  -8   1  19   16.81    1.35
  -8   1  19   16.95    1.51
  -8  -1  19   17.33    1.58
  -8  -1  19   15.13    1.13
  -8  -1  19   17.90    1.56
  -8  -1  19   16.49    1.52
  -8   1  19   18.84    1.16
  -8  -1  19   16.14    2.93
  -8  -1  19   16.07    1.33
  -8   1  19   17.30    1.50
  -8   1  18   -0.01    0.39
  -8   1  18    0.10    0.33
  -8   1  18    0.67    0.55
  -8  -1  18    0.52    0.48
  -8  -1  18   -0.29    0.44
  -8  -1  18    0.49    0.59
  -8  -1  18    0.65    0.60
  -8   1  18   -0.37    0.92
  -8  -1  18    0.39    0.97
  -8  -1  18   -0.40    0.41
  -8   1  18    0.71    0.54
  -8   1  17   15.58    2.79
  -8  -1  17   16.33    2.99
  -8   1  16    3.14    1.51
  -8  -1  16    2.77    1.33
  -8   1  15   15.08    2.76
  -8  -1  15   14.61    2.83
  -8   1  14    7.64    1.88
  -8  -1  14    7.57    1.97
  -8   1  13    1.69    1.08
  -8  -1  13    1.37    1.26
  -8   1  13    1.92    1.14
  -8   1  12  156.97    8.45
  -8   1  12  149.95    7.91
  -8  -1  12  156.71    8.34
  -8   1  11   40.63    4.17
  -8  -1  10   36.07    3.60
  -8   1  10   37.73    3.84
  -8   1   9    3.38    1.22
  -8  -1   9    3.98    1.32
  -8   1   8  174.16    8.00
  -8  -1   8  173.40    7.52
  -8   1   7   56.07    4.36
  -8  -1   7   54.36   12.83
  -8  -1   7   58.99    3.99
   8   1  -7   52.88   10.98
   8  -1  -7   59.75   13.67
  -8   1   6  409.80   12.71
  -8  -1   6  415.16   11.86
   8   1  -6  349.21   28.92
  -8  -1   6  393.63   34.52
  -8  -1   6  457.14   14.04
  -8  -1   5   32.92    2.80
  -8  -1   5   37.36   10.70
   8   1  -5   21.67    7.48
  -8  -1   5   35.92    3.53
  -8  -1   4   62.05    3.60
  -8  -1   4   61.74    4.64
  -8  -1   3  441.09   11.27
  -8  -1   3  441.50   13.76
  -8  -1   2  104.74    6.10
  -8   1   2   90.46    5.41
  -8  -1   1   16.64    2.57
  -8   1   1   16.19    2.44
  -8  -1   0  193.08    9.23
  -8   1   0  175.31    8.34
   8   1   1   63.34    3.41
  -8  -1  -1   59.00    5.10
  -8   1  -1   57.91    4.71
   8   1   2   46.37    2.94
  -8   1  -2   45.20    4.21
  -8  -1  -2   45.47    4.58
  -8  -1  -3   -0.96    1.44
  -8   1  -3   -0.53    1.12
   8   1   3    1.23    0.81
  -8   1  -4  144.52    8.24
   8   1   4  147.60    6.00
  -8  -1  -4  145.36    9.09
   8   1   5  106.71    5.18
  -8  -1  -5  108.27    7.77
  -8   1  -5  114.03    7.12
   8   1   6   31.89    2.94
  -8  -1  -6   29.89    4.29
  -8   1  -6   32.66    3.69
   8   1   7   49.02    3.72
  -8  -1  -7   50.84    5.33
  -8   1  -7   52.65    4.67
   8   1   8   30.74    2.97
  -8  -1  -8   26.95    3.91
  -8   1  -8   30.81    3.38
  -8  -1  -9    2.70    1.58
   8   1   9    3.49    1.19
   8   1  10    7.24    1.62
  -8  -1 -10   10.60    2.59
  -8  -1 -11   -0.49    1.36
   8   1  11    0.97    0.92
  -8  -1 -12   12.36    2.82
   8  -1  12   12.06    1.31
   8   1  12   10.64    1.88
   8   1  12   10.30    1.04
   8   1  12   12.52    1.29
   8  -1  13  154.20    5.22
   8   1  13  147.37    4.90
   8   1  13  139.25    4.38
   8  -1  13  148.47    4.43
  -8  -1 -13  144.96    9.04
   8   1  14   97.61    4.00
   8   1  14  108.18    5.96
   8   1  14  100.52    3.53
   8  -1  14   98.77    3.60
   8  -1  14  105.07    4.27
   8   1  14   91.90    3.47
   8  -1  15    0.78    0.65
   8   1  15   -1.63    0.97
   8  -1  15    0.37    0.62
   8  -1  15    0.32    0.54
   8   1  15   -0.03    0.58
   8   1  15    0.39    0.50
   8  -1  16    2.55    0.87
   8   1  16    1.85    0.61
   8  -1  16    1.77    0.60
   8  -1  16    1.56    0.69
   8   1  16    1.20    0.49
   8   1  17   11.53    1.41
   8  -1  17   11.97    1.20
   8  -1  17   12.15    1.46
   8   1  17   10.23    1.12
   8  -1  17    9.29    1.23
   8   1  18    2.36    0.70
   8  -1  18    2.25    0.78
   8  -1  19    0.35    0.67
   8   1  19    0.83    0.51
   8   1  19    0.34    0.42
   8  -1  20    2.92    0.53
   8   1  20    3.10    0.61
   8  -1  20    2.47    0.64
   8  -1  21    2.58    0.39
   8   1  21    3.09    0.54
   8  -1  21    4.14    0.76
   8  -1  21    2.64    0.44
   8   1  22    7.89    0.65
   8  -1  22    5.28    0.45
   8   1  23    1.43    0.31
   8  -1  23    1.38    0.31
  -8   2  28    1.33    0.28
  -8   2  27    0.52    0.27
  -8  -2  27    0.66    0.34
  -8   2  27    0.05    0.21
  -8   2  27    0.35    0.28
  -8   2  26    0.98    0.43
  -8   2  26    1.30    0.39
  -8  -2  26    0.34    0.33
  -8   2  26    0.85    0.34
  -8   2  25    1.11    0.39
  -8   2  25    1.14    0.43
  -8  -2  25    0.44    0.38
  -8   2  25    1.43    0.53
  -8   2  25    0.89    0.40
  -8   2  24    0.77    0.40
  -8   2  24    0.21    0.42
  -8  -2  24   -0.56    0.48
  -8   2  24   -0.44    0.49
  -8   2  23    6.31    0.88
  -8  -2  23    6.58    1.03
  -8   2  23    5.69    0.69
  -8   2  23    5.99    0.90
  -8  -2  23    6.22    1.12
  -8   2  23    6.06    0.86
  -8   2  22   21.21    1.58
  -8   2  22   18.96    1.55
  -8  -2  22   19.46    1.65
  -8   2  22   21.24    1.30
  -8  -2  22   18.89    1.73
  -8   2  22   19.31    1.58
  -8   2  21   32.58    1.99
  -8  -2  21   32.18    2.14
  -8  -2  21   28.61    2.15
  -8   2  21   31.85    1.69
  -8  -2  21   30.37    2.23
  -8   2  21   30.81    2.04
  -8   2  21   31.95    2.01
  -8   2  20    1.13    0.70
  -8   2  20    0.15    0.45
  -8  -2  20    0.12    0.53
  -8   2  20    0.25    0.33
  -8  -2  20   -0.85    0.69
  -8  -2  20    0.73    0.66
  -8   2  20    0.20    0.70
  -8  -2  20   -0.55    0.88
  -8   2  20    0.13    0.54
  -8   2  19   45.73    2.41
  -8   2  19   42.66    2.32
  -8  -2  19   44.16    2.46
  -8  -2  19   41.98    4.61
  -8   2  19   44.96    2.07
  -8   2  19   42.74    4.22
  -8  -2  19   44.11    2.62
  -8  -2  19   46.14    2.65
  -8   2  19   46.49    2.47
  -8   2  18   21.24    1.63
  -8   2  18   20.67    1.62
  -8  -2  18   18.84    1.66
  -8   2  18   23.02    1.44
  -8  -2  18   22.55    1.85
  -8  -2  18   20.59    3.42
  -8  -2  18   21.72    1.79
  -8   2  18   20.21    3.03
  -8   2  18   21.00    1.63
  -8   2  17    0.19    0.39
  -8   2  17   -0.15    0.33
  -8   2  17    0.33    0.48
  -8  -2  17   -0.02    0.54
  -8  -2  17   -0.17    0.51
  -8  -2  17    0.66    1.04
  -8  -2  17   -0.91    0.55
  -8   2  17   -0.03    0.47
  -8   2  17    0.10    0.76
  -8   2  16   28.37    3.46
  -8  -2  16   32.01    3.94
  -8   2  15   38.14    3.90
  -8  -2  15   40.67    4.37
  -8   2  14   21.15    2.85
  -8  -2  14   24.32    3.35
  -8   2  13   32.96    3.91
  -8  -2  13   35.66    3.91
  -8   2  13   32.01    3.57
  -8   2  12    8.84    2.03
  -8   2  12    7.55    1.65
  -8  -2  12   10.69    2.25
  -8   2  11   10.78    1.97
  -8  -2  11   13.05    2.25
  -8   2  11   12.19    2.34
  -8   2  10  146.59    7.72
  -8   2   9   55.01    4.57
  -8   2   8   54.19    4.45
  -8   2   7   69.68    4.91
  -8  -2   6    9.39    1.38
  -8  -2   6    9.63    2.16
  -8   2   6    8.85    1.75
  -8  -2   5   10.99    2.09
  -8  -2   4   72.82    4.95
  -8  -2   4   63.29    3.59
  -8  -2   3  148.50    5.86
  -8  -2   3  142.12    7.30
   8  -2  -2  317.27   11.47
  -8  -2   2  335.93   11.76
  -8  -2   1   16.08    2.45
   8   2  -1   21.42    1.67
   8  -2  -1   15.95    2.52
   8  -2   0  450.47   14.42
  -8  -2   0  467.82   15.84
  -8  -2  -1    3.97    1.62
   8   2   1    3.85    0.89
   8   2   2  507.26   12.41
  -8  -2  -2  464.54   16.66
   8   2   3   74.11    3.94
  -8  -2  -3   65.73    5.76
  -8   2  -3   62.20    4.68
  -8   2  -4   13.97    2.15
   8   2   4   14.09    1.77
  -8  -2  -4   12.97    2.86
   8   2   5   78.87    4.53
  -8  -2  -5   79.05    6.73
  -8   2  -5   78.36    5.33
   8   2   6   48.85    3.56
  -8  -2  -6   42.07    5.10
  -8  -2  -7    3.01    1.62
   8   2   7    3.13    1.16
   8   2   8    4.18    1.19
  -8  -2  -8    3.48    1.77
   8   2   9   13.55    2.00
  -8  -2  -9   13.17    3.15
   8   2  10    5.52    1.36
  -8  -2 -10    4.32    1.95
  -8  -2 -11    1.96    1.49
   8   2  11    0.42    0.71
   8   2  12   27.71    2.92
   8   2  12   27.61    1.80
   8  -2  12   27.58    1.93
   8  -2  12   27.13    1.66
  -8  -2 -12   26.01    4.32
   8   2  13   43.67    3.59
   8  -2  13   43.31    2.21
   8   2  13   39.09    2.19
   8  -2  13   40.49    2.44
  -8  -2 -13   41.71    5.36
  -8  -2 -14    4.25    1.87
   8   2  14    5.48    1.40
   8  -2  14    4.93    0.98
   8  -2  14    5.59    0.84
   8   2  14    4.06    0.79
   8  -2  15    7.67    1.16
   8  -2  15    7.77    0.99
   8   2  15    5.69    0.83
   8  -2  15    8.58    1.22
   8   2  15    7.02    1.03
   8  -2  16    0.96    0.64
   8  -2  16    0.82    0.64
   8   2  16    0.45    0.51
   8  -2  16    0.27    0.44
   8  -2  17    2.84    0.79
   8   2  18    1.14    0.49
   8  -2  18    1.48    0.69
   8   2  19   -0.11    0.36
   8  -2  19   -0.07    0.51
   8   2  20    1.84    0.47
   8  -2  20    2.47    0.65
   8   2  21    0.30    0.27
   8  -2  21   -0.16    0.28
   8   2  22    0.42    0.24
   8  -2  22    1.02    0.30
   8  -2  22    0.10    0.21
   8   2  22    0.42    0.25
  -8   3  27   -0.04    0.19
  -8   3  27   -0.06    0.18
  -8   3  26    3.63    0.43
  -8   3  26    2.59    0.42
  -8   3  26    2.96    0.47
  -8   3  25    1.05    0.41
  -8  -3  25    1.55    0.42
  -8   3  25    0.62    0.28
  -8   3  24    5.06    0.69
  -8  -3  24    5.02    0.67
  -8   3  24    4.54    0.72
  -8   3  23    4.75    0.71
  -8  -3  23    3.44    0.64
  -8   3  23    5.14    0.81
  -8   3  23    5.23    0.65
  -8   3  23    3.96    0.71
  -8   3  22    1.34    0.49
  -8   3  22    1.77    0.49
  -8  -3  22    1.83    0.62
  -8   3  22    1.89    0.49
  -8  -3  22    2.39    0.87
  -8   3  22    2.82    0.67
  -8   3  21   14.81    1.40
  -8  -3  21   14.78    1.34
  -8   3  21   16.33    1.19
  -8   3  21   14.59    1.23
  -8  -3  21   15.95    1.70
  -8   3  21   16.55    1.49
  -8   3  20    1.84    0.60
  -8  -3  20    1.89    0.59
  -8   3  20    1.89    0.69
  -8   3  20    1.61    0.52
  -8  -3  20    2.49    0.90
  -8   3  19   -0.21    0.58
  -8  -3  19   -0.09    0.46
  -8   3  19    0.14    0.34
  -8  -3  19    0.59    0.71
  -8   3  19    0.87    0.54
  -8   3  18   28.30    1.92
  -8   3  18   29.81    1.71
  -8  -3  18   24.98    2.02
  -8  -3  18   25.59    2.03
  -8   3  18   27.87    1.91
  -8   3  17    1.50    0.50
  -8  -3  17    0.70    0.61
  -8  -3  17    2.91    0.86
  -8   3  17    2.67    0.68
  -8   3  17    1.46    0.47
  -8   3  16    1.06    0.56
  -8   3  16    1.25    0.47
  -8  -3  16    0.66    0.56
  -8  -3  16    1.33    0.72
  -8  -3  16    1.47    0.91
  -8   3  16    1.01    0.44
  -8   3  16    1.21    0.60
  -8   3  15    6.74    1.40
  -8  -3  15    6.73    1.69
  -8   3  14    2.06    1.30
  -8   3  14    0.27    0.52
  -8  -3  14    1.56    0.94
  -8   3  13   11.00    1.78
  -8  -3  13   14.82    2.41
  -8   3  13   12.64    2.40
  -8   3  12    1.20    0.69
  -8  -3  12    1.53    1.17
  -8   3  12    1.83    1.23
  -8   3  11    2.68    1.23
  -8   3  11    4.16    1.30
  -8  -3  11    3.99    1.22
  -8   3  10    3.71    1.22
  -8  -3  10    6.13    1.52
  -8   3  10    4.16    1.13
  -8   3   9   18.82    2.59
  -8   3   9   16.39    1.93
  -8  -3   9   19.45    2.38
  -8   3   8  204.17    9.01
  -8   3   7    4.26    1.25
  -8   3   6   23.04    2.87
  -8  -3   5   14.69    2.36
   8  -3  -5   16.47    2.93
  -8  -3   4   40.48    3.98
   8  -3  -4   45.66    4.98
  -8  -3   4   41.50    4.03
  -8  -3   3    1.19    0.91
   8  -3  -3    2.42    1.93
  -8  -3   3    2.06    1.18
  -8  -3   2   64.59    5.24
   8  -3  -2   57.07    5.65
  -8  -3   2   54.84    4.70
   8  -3  -1    3.85    1.89
  -8  -3   1    0.76    0.98
  -8  -3   1    3.00    1.35
  -8  -3   0   60.28    4.82
   8  -3   0   46.48    4.81
  -8  -3   0   49.73    4.88
  -8  -3  -1    3.92    1.51
  -8  -3  -1    5.74    1.67
   8   3   1    4.80    0.97
  -8  -3  -2  113.07    7.69
   8   3   2  122.67    4.84
   8   3   3   24.47    2.19
  -8  -3  -3   23.47    3.59
   8   3   4   31.46    2.61
  -8  -3  -4   28.57    4.13
   8   3   5   27.38    2.50
  -8  -3  -5   26.67    3.89
  -8  -3  -6   24.11    3.99
   8   3   6   28.37    2.72
   8   3   7   -0.06    0.60
  -8  -3  -7    1.04    1.20
  -8  -3  -8    2.53    1.54
   8   3   8    1.44    0.91
  -8  -3  -9   14.04    3.43
   8   3   9   14.25    2.08
   8   3  10   10.34    1.78
   8  -3  10    9.31    0.96
  -8  -3 -10   11.83    3.16
   8   3  11    1.19    0.76
  -8  -3 -11    0.58    1.18
   8  -3  11    1.24    0.57
  -8  -3 -12   11.12    2.92
   8   3  12    9.51    1.72
   8  -3  12    9.91    1.04
   8   3  13   53.90    3.87
   8  -3  13   58.28    2.49
   8   3  13   46.30    2.48
  -8  -3 -13   58.24    6.39
   8  -3  14    1.77    0.58
   8   3  14    1.91    0.58
   8   3  14    1.63    0.49
   8   3  15    6.38    0.80
   8   3  15    7.87    0.89
   8  -3  15    8.22    1.02
   8  -3  15    8.55    1.25
   8   3  16    2.93    0.63
   8   3  16    2.11    0.55
   8  -3  16    2.90    0.81
   8   3  17    4.15    0.63
   8   3  17    4.62    0.70
   8  -3  17    5.51    1.02
   8   3  18    1.25    0.42
   8  -3  18    1.80    0.62
   8   3  19    0.95    0.37
   8  -3  19    1.03    0.54
   8  -3  20    4.65    0.64
   8   3  20    2.68    0.44
   8  -3  20    4.29    0.67
   8   3  21    0.56    0.27
   8  -3  21    1.11    0.35
  -8   4  26    0.20    0.20
  -8   4  25    1.42    0.34
  -8   4  25    1.18    0.30
  -8   4  25    1.44    0.33
  -8   4  24    0.88    0.35
  -8   4  24    0.29    0.29
  -8   4  23    2.01    0.48
  -8   4  23    2.37    0.51
   8  -4 -23    2.54    0.67
  -8   4  22    1.18    0.45
   8  -4 -22    1.54    0.70
  -8   4  22    1.53    0.42
  -8   4  22    1.27    0.50
  -8   4  21    6.96    0.95
  -8   4  21    7.56    0.93
  -8   4  21    6.90    0.78
  -8   4  20   14.27    1.34
  -8   4  20   15.06    1.17
  -8  -4  20   14.41    1.55
  -8   4  20   15.44    1.31
  -8   4  19    1.70    0.59
  -8   4  19    0.70    0.37
  -8  -4  19    1.62    0.87
  -8   4  19    1.06    0.51
  -8   4  18    0.93    0.51
  -8   4  18    0.89    0.41
  -8   4  18    0.72    0.29
   8  -4 -18    1.52    0.66
  -8  -4  18    1.06    1.00
  -8   4  18    1.18    0.49
  -8   4  17   10.47    1.24
  -8   4  17   10.56    0.91
   8  -4 -17    6.95    2.54
   8  -4 -17   11.92    1.22
  -8   4  17   11.52    1.05
  -8  -4  17   10.93    1.36
  -8   4  17   10.18    1.05
  -8   4  17   10.95    1.29
  -8   4  16    5.49    0.89
  -8   4  16    4.54    0.71
   8  -4 -16    4.65    0.83
   8  -4 -16    3.16    1.65
  -8   4  16    4.92    0.74
  -8  -4  16    4.76    0.93
  -8   4  16    3.58    0.69
  -8   4  16    4.62    0.94
  -8   4  15   10.97    1.16
  -8   4  15   11.79    1.00
  -8  -4  15    9.48    1.07
   8  -4 -15   11.69    1.25
  -8   4  15   12.04    1.07
  -8  -4  15    9.24    1.14
   8  -4 -15   11.52    3.28
  -8   4  15   10.54    0.97
  -8   4  15   10.80    1.31
  -8   4  14    4.06    0.75
  -8   4  14    4.59    0.68
  -8  -4  14    4.09    0.99
   8  -4 -14    3.39    0.71
  -8  -4  14    3.20    0.67
  -8   4  14    3.46    0.89
  -8  -4  14    3.47    0.81
   8  -4 -14    5.58    2.60
  -8   4  14    4.77    0.70
  -8   4  14    3.52    0.56
  -8   4  13    0.72    0.77
   8  -4 -13    1.84    1.96
  -8   4  13    0.51    0.53
   8  -4 -12   19.76    4.58
  -8   4  12   21.49    2.83
  -8   4  11   27.03    3.14
   8  -4 -11   24.61    4.70
  -8   4  10   47.45    4.14
   8  -4 -10   47.79    6.27
  -8   4   9    0.71    0.72
   8  -4  -9    1.35    1.59
  -8   4   8   25.63    3.03
   8  -4  -8   31.90    5.23
  -8   4   7   99.70    6.00
   8  -4  -7  110.57    9.36
  -8   4   6   13.30    2.12
   8  -4  -6   15.16    3.61
  -8  -4   5   14.19    2.88
   8  -4  -5   14.42    3.44
  -8  -4   4   -0.54    1.47
   8  -4  -4   -1.15    1.92
   8  -4  -3    8.67    3.49
  -8  -4   3    7.41    2.44
   8  -4  -2  139.81   10.02
  -8  -4   2  181.76   10.50
  -8  -4   1   32.56    4.40
   8  -4  -1   25.83    4.13
  -8  -4   1   28.76    3.70
  -8  -4   0   35.78    4.41
  -8  -4   0   28.53    3.97
  -8  -4  -1   -0.47    1.08
  -8  -4  -1    0.32    1.14
  -8  -4  -2  164.68    9.48
  -8  -4  -2  161.72    9.71
  -8  -4  -3    8.54    2.36
   8   4   4   33.51    2.69
  -8  -4  -4   34.46    4.62
  -8  -4  -5    3.40    1.62
   8   4   5    4.85    1.22
  -8  -4  -6    6.62    2.11
   8   4   6    8.46    1.58
  -8  -4  -7   -1.44    1.65
   8   4   7    0.45    0.57
   8   4   8   35.93    3.12
   8  -4   8   34.61    1.85
   8  -4   8   34.81    1.94
  -8  -4  -8   34.66    4.89
   8   4   9   43.03    3.37
   8  -4   9   43.36    2.06
  -8  -4  -9   40.03    5.34
   8   4  10    8.80    1.11
   8  -4  10   10.16    1.02
   8   4  10    9.34    1.66
  -8  -4 -10   10.79    2.95
   8   4  11   37.15    3.10
   8   4  11   39.03    2.14
  -8  -4 -11   35.46    5.11
   8  -4  11   36.38    1.88
  -8  -4 -12    0.76    1.02
   8  -4  12    0.93    0.57
   8   4  12    0.66    0.60
   8   4  12    1.14    0.45
   8   4  12   -0.05    0.45
   8   4  13    3.72    0.61
   8   4  13    4.52    0.81
   8   4  14    2.27    0.49
   8   4  14    2.15    0.55
   8  -4  14    2.85    0.70
   8   4  15    0.44    0.37
   8   4  15    0.69    0.38
   8  -4  15    0.75    0.51
   8   4  16    0.18    0.33
   8   4  16    0.37    0.36
   8  -4  16    0.77    0.54
   8   4  16    0.01    0.32
   8   4  17    0.84    0.30
   8   4  17    1.02    0.35
   8  -4  17    1.56    0.56
   8   4  18    1.76    0.37
   8   4  18    1.96    0.39
   8  -4  18    2.66    0.56
   8  -4  19   -0.34    0.35
   8   4  19    0.15    0.20
   8   4  19   -0.09    0.21
   8   4  20    4.42    0.42
   8  -4  20    6.53    0.63
  -8   5  25    1.91    0.25
  -8   5  25    1.48    0.24
  -8   5  24    3.63    0.43
  -8   5  24    3.00    0.39
  -8   5  23    2.07    0.40
   8  -5 -23    4.50    0.78
  -8   5  22    0.06    0.30
   8  -5 -22    0.02    0.52
  -8   5  21    0.24    0.39
   8  -5 -21   -0.23    0.59
  -8   5  20    8.00    0.96
  -8   5  20    7.29    0.64
  -8   5  20    9.33    0.85
  -8   5  19    4.42    0.70
  -8   5  19    2.87    0.44
  -8   5  19    4.60    0.67
   8  -5 -19    4.25    0.83
   8  -5 -18    0.50    0.68
  -8   5  18    0.11    0.43
  -8   5  18    0.42    0.35
  -8   5  18    0.29    0.33
  -8   5  17   11.82    1.21
  -8   5  17   11.61    0.97
   8  -5 -17   12.54    1.38
  -8   5  17   10.23    1.24
  -8   5  17   11.83    1.03
  -8   5  16   -0.10    0.44
  -8  -5  16    1.50    0.55
  -8   5  16    0.62    0.32
  -8   5  16    1.27    0.49
   8  -5 -16    0.97    0.62
  -8   5  16    0.34    0.54
  -8   5  15    2.35    0.73
   8  -5 -15    0.46    0.53
  -8   5  15    1.40    0.44
  -8   5  15    1.65    0.46
  -8  -5  15    1.63    0.63
  -8   5  15    1.18    0.61
   8  -5 -15    2.68    2.41
  -8   5  14   27.49    1.75
  -8   5  14   28.29    1.66
  -8  -5  14   26.39    1.96
   8  -5 -14   29.22    2.01
  -8   5  14   29.67    1.61
   8  -5 -14   35.06    5.78
  -8   5  14   29.58    2.16
  -8   5  13   53.55    2.46
  -8   5  13   53.52    2.39
  -8  -5  13   49.12    2.78
  -8   5  13   53.54    2.19
   8  -5 -13   52.92    2.80
  -8   5  13   57.30    3.11
  -8   5  12   29.90    1.75
  -8   5  12   31.16    1.76
  -8  -5  12   30.58    2.16
   8  -5 -12   30.76    2.03
  -8   5  12   30.93    1.57
   8  -5 -12   38.40    6.53
  -8   5  12   34.34    2.32
  -8   5  11  125.80    3.83
  -8   5  11  138.20    4.05
  -8  -5  11  128.63    4.67
   8  -5 -11  128.07    4.50
  -8   5  11  129.96    3.59
  -8   5  11  142.32    4.97
   8  -5 -10   79.01    8.95
   8  -5 -10   65.45    3.00
  -8   5  10   74.88    2.74
  -8   5  10   71.30    2.29
  -8  -5  10   64.46    3.21
  -8   5  10   76.57    3.38
  -8   5   9    0.94    0.38
  -8  -5   9    0.38    0.49
   8  -5  -9   -0.59    1.58
   8  -5  -9    0.19    0.46
  -8   5   9    0.38    0.54
   8  -5  -8   28.19    5.23
   8  -5  -7   -0.20    1.88
   8  -5  -6   40.43    6.28
  -8   5   5   32.20    3.16
  -8  -5   5   34.26    4.91
   8  -5  -5   36.70    5.73
   8  -5  -4    5.54    2.55
  -8  -5   4    3.92    1.96
  -8  -5   3    1.37    2.12
  -8  -5   2   44.83    5.97
  -8  -5   1    0.47    1.49
  -8  -5   0    9.03    2.73
  -8  -5  -1  132.47    9.46
  -8  -5  -2  228.82   12.55
  -8  -5  -2  230.07   11.82
  -8  -5  -3   18.00    3.34
  -8  -5  -3   18.59    3.50
  -8  -5  -4    3.99    1.64
   8  -5   4    7.32    0.98
   8   5   4    7.55    0.89
  -8  -5  -4    7.07    2.11
  -8  -5  -5    3.63    1.63
   8  -5   5    6.37    0.97
   8   5   5    8.12    0.95
  -8  -5  -5    3.77    1.64
  -8  -5  -6    0.87    1.00
   8  -5   6    2.26    0.63
   8   5   6    2.63    0.60
  -8  -5  -6    1.32    1.22
  -8  -5  -7    6.23    2.26
   8   5   7    7.22    0.92
   8  -5   7    7.00    1.03
  -8  -5  -8   14.87    3.25
   8   5   8   14.42    1.32
   8  -5   8   15.05    1.21
   8  -5   8   15.29    1.39
   8   5   9   79.23    3.19
   8   5   9   64.78    3.82
   8  -5   9   74.97    2.79
   8  -5   9   75.06    3.09
  -8  -5  -9   70.29    6.82
   8  -5  10   24.88    1.52
   8   5  10   25.88    1.75
   8   5  11   31.37    1.88
   8  -5  11   31.70    1.73
   8   5  12    1.34    0.54
   8   5  13   -0.22    0.42
   8   5  14    1.97    0.54
   8   5  15    1.06    0.43
   8   5  15    1.44    0.42
   8   5  16    1.72    0.31
   8   5  16    1.98    0.48
   8   5  16    2.06    0.42
   8  -5  17    3.53    0.53
   8   5  17    3.46    0.38
   8   5  17    3.37    0.47
   8   5  17    3.64    0.42
   8   5  18    1.40    0.29
   8  -5  18    1.49    0.35
   8  -5  19    0.89    0.26
  -8   6  23    0.24    0.16
  -8   6  22   -0.42    0.24
   8  -6 -22   -0.15    0.40
  -8   6  22    0.56    0.22
  -8   6  21    0.18    0.27
  -8   6  21    0.08    0.15
   8  -6 -21    0.38    0.46
  -8   6  20    1.06    0.36
  -8   6  20    1.06    0.26
   8  -6 -20    1.32    0.71
  -8   6  19    0.51    0.41
   8  -6 -19    0.10    0.62
  -8   6  19    0.87    0.30
   8  -6 -18   49.09    2.59
  -8   6  18   40.80    1.72
  -8   6  18   45.48    2.06
  -8   6  17   -0.14    0.40
  -8   6  17    0.09    0.31
   8  -6 -17    0.47    0.58
  -8   6  17    0.34    0.45
  -8   6  16    3.63    0.61
  -8   6  16    4.11    0.61
  -8  -6  16    2.93    0.70
   8  -6 -16    5.28    1.02
  -8   6  16    4.14    0.86
  -8   6  15   33.25    1.83
  -8   6  15   35.09    1.80
  -8  -6  15   30.98    2.14
   8  -6 -15   38.39    2.44
  -8   6  15   33.04    2.17
  -8   6  14    0.44    0.37
  -8   6  14    0.22    0.37
  -8  -6  14    0.13    0.59
   8  -6 -14   -0.47    0.56
  -8   6  14    1.43    0.75
  -8   6  13   35.63    1.79
  -8   6  13   40.05    2.04
  -8  -6  13   38.13    2.55
   8  -6 -13   38.72    2.60
  -8   6  13   37.30    2.41
  -8   6  12    2.75    0.58
  -8  -6  12    2.05    0.81
   8  -6 -12    2.33    0.85
  -8   6  12    2.03    0.74
  -8   6  11   91.30    3.20
  -8  -6  11   84.62    4.10
   8  -6 -11   88.39    3.84
   8  -6 -11   90.37    9.11
  -8   6  11   89.60    3.87
  -8   6  10   94.98    3.28
  -8  -6  10   91.75    4.18
   8  -6 -10   88.26    3.87
   8  -6 -10   89.11    9.11
  -8   6  10   91.71    3.93
   8  -6  -9    0.44    0.62
  -8  -6   9    0.95    0.71
  -8   6   9   -0.11    0.44
  -8   6   9   -0.28    0.55
  -8   6   8   52.27    2.25
  -8  -6   8   46.54    2.86
   8  -6  -8   47.55    2.63
   8  -6  -8   56.44    2.69
   8  -6  -8   49.77    2.27
   8  -6  -8   44.66    6.43
   8  -6  -7    0.30    0.44
  -8   6   7    0.77    0.51
   8  -6  -7    0.71    0.43
  -8  -6   7    0.05    0.54
   8  -6  -7    0.03    0.56
   8  -6  -6    1.74    0.69
  -8   6   6    1.62    0.41
  -8  -6   6    1.48    0.69
   8  -6  -6    1.97    0.60
  -8   6   5    5.11    0.67
  -8  -6   5    4.67    0.86
   8  -6  -5    4.86    0.86
   8  -6  -5    4.60    0.82
  -8   6   4    1.61    0.38
  -8  -6   4    1.47    0.67
   8  -6  -4    1.26    0.57
  -8  -6   4    1.22    1.34
   8  -6  -4    1.82    0.55
  -8  -6   3    1.43    1.59
   8  -6  -3    0.61    0.50
  -8  -6   3   -0.19    0.50
  -8  -6   2    1.56    0.68
  -8  -6   2    2.55    1.82
  -8  -6   1  136.95   10.10
  -8  -6   1  124.50    4.35
   8  -6  -1  124.13    4.32
  -8  -6   0   60.17    7.10
  -8  -6   0   59.31    2.87
   8  -6   0   53.99    2.72
   8  -6   1    0.06    0.55
  -8  -6  -1    1.99    2.11
  -8  -6  -2   16.40    3.69
   8  -6   2   17.77    1.60
  -8  -6  -3  112.78    8.81
   8  -6   3  114.00    4.26
   8   6   3  106.65    3.47
   8   6   4   23.06    1.53
  -8  -6  -4   23.68    3.98
   8  -6   4   26.36    1.98
  -8  -6  -5   14.58    3.09
   8  -6   5   15.38    1.56
   8   6   5   13.18    1.23
   8   6   6    3.51    0.78
   8  -6   6    3.77    0.87
   8  -6   7    5.22    0.94
   8   6   7    4.77    0.83
   8  -6   8    2.77    0.64
   8  -6   8    1.62    0.66
   8   6   8    1.15    0.59
   8  -6   9    8.09    0.87
   8  -6   9    7.65    0.93
   8   6   9    6.80    0.90
   8   6  10   29.14    1.76
   8   6  11    0.65    0.40
   8   6  12    2.55    0.54
   8   6  12    3.05    0.63
   8   6  13    4.54    0.63
   8   6  13    3.33    0.57
   8   6  14    3.30    0.50
  -8  -6 -14    4.44    0.88
   8   6  14    4.15    0.60
   8   6  15    0.69    0.28
   8  -6  15    0.06    0.23
   8   6  15    0.01    0.23
   8   6  16    2.69    0.36
   8   6  16    3.76    0.39
   8   6  17   -0.06    0.17
  -8   7  20   -0.01    0.13
   8  -7 -20   -0.06    0.30
  -8   7  19    0.38    0.19
  -8   7  19    0.50    0.19
   8  -7 -19    0.60    0.35
  -8   7  18    0.50    0.22
   8  -7 -18    1.07    0.44
  -8   7  18    0.85    0.27
  -8   7  17    0.55    0.25
   8  -7 -17   -0.18    0.54
  -8   7  17    0.83    0.31
   8  -7 -17    0.54    0.49
  -8   7  16   12.50    1.07
  -8   7  16   16.58    1.05
   8  -7 -16   18.15    1.51
  -8  -7  16   12.93    1.08
   8  -7 -16   16.02    1.41
  -8   7  15   20.90    1.24
  -8  -7  15   19.94    1.51
   8  -7 -15   25.96    1.90
   8  -7 -15   23.56    1.68
  -8   7  15   17.20    1.31
  -8   7  14    5.17    0.65
  -8  -7  14    4.51    0.90
   8  -7 -14    5.39    1.04
   8  -7 -14    5.63    0.94
  -8   7  14    3.77    0.71
   8  -7 -13    6.36    0.98
  -8   7  13    6.17    0.74
  -8  -7  13    5.08    1.00
   8  -7 -13    6.57    1.13
  -8   7  13    5.47    0.90
  -8   7  12    1.29    0.42
  -8  -7  12    1.33    0.71
   8  -7 -12    1.02    0.66
  -8   7  12    1.35    0.62
   8  -7 -12    1.44    0.58
   8  -7 -11    6.16    0.94
  -8   7  11    4.83    0.65
  -8  -7  11    5.18    1.06
   8  -7 -11    5.76    1.05
  -8   7  11    5.15    1.15
   8  -7 -10    3.91    0.77
  -8   7  10    2.95    0.53
   8  -7 -10    3.40    0.84
  -8  -7  10    3.01    0.91
  -8   7  10    3.11    0.85
  -8   7   9    5.93    0.74
   8  -7  -9    7.47    0.96
  -8  -7   9    5.25    1.04
   8  -7  -9    7.58    1.14
  -8   7   9    6.33    0.96
  -8   7   8   13.81    1.05
   8  -7  -8   13.52    1.25
  -8  -7   8   14.33    1.62
   8  -7  -8   14.27    1.49
   8  -7  -8   14.28    1.24
  -8   7   8   14.86    1.51
  -8   7   7    7.20    0.76
  -8  -7   7    7.48    1.22
   8  -7  -7    8.29    1.14
   8  -7  -7    7.35    0.96
  -8   7   7    9.33    1.25
  -8   7   6    1.09    0.37
   8  -7  -6    2.35    0.87
  -8  -7   6    1.55    0.71
   8  -7  -6    1.11    0.52
  -8   7   6    0.88    0.67
  -8   7   5    9.66    0.82
  -8  -7   5    9.18    1.28
   8  -7  -5   10.81    1.19
   8  -7  -5   10.03    1.16
   8  -7  -4   12.38    1.21
  -8  -7   4   11.03    1.34
   8  -7  -4   11.64    1.22
  -8  -7   3    0.47    0.59
   8  -7  -3    0.00    0.48
  -8  -7   2    0.52    0.57
   8  -7  -2    1.25    0.70
  -8  -7   1   38.30    2.36
   8  -7  -1   41.19    2.41
  -8  -7   0   30.59    2.09
   8  -7   0   28.13    2.01
  -8  -7  -1   17.47    1.59
   8  -7   1   14.99    1.49
   8  -7   2   -0.54    0.64
   8  -7   3   18.06    1.70
   8  -7   4    4.10    0.90
   8  -7   5   17.20    1.56
   8   7   5   15.25    1.17
   8  -7   6    1.91    0.62
   8   7   6    1.97    0.57
   8   7   6    1.93    0.66
   8  -7   7    0.35    0.36
   8  -7   7   -0.70    0.50
   8   7   7    0.54    0.42
   8   7   7    0.11    0.40
   8  -7   8    1.90    0.48
   8   7   8    1.62    0.52
   8  -7   8    1.84    0.68
   8   7   8    1.97    0.49
  -8  -7  -9    4.82    1.03
   8  -7   9    4.68    0.71
   8   7   9    4.40    0.63
  -8  -7  -9    5.34    0.76
   8   7   9    4.19    0.65
  -8  -7 -10   13.59    1.63
   8   7  10   11.63    0.91
  -8  -7 -10   13.53    1.15
   8   7  10   10.91    0.96
   8   7  11    0.38    0.32
  -8  -7 -11    0.24    0.65
   8   7  11    0.10    0.28
  -8  -7 -12   -0.18    0.70
   8   7  12    0.43    0.29
   8   7  12    1.22    0.34
   8   7  13    3.49    0.43
   8   7  13    2.68    0.36
   8   7  14    1.78    0.29
   8   7  14    2.08    0.29
   8   7  15    0.47    0.17
  -8   8  17    5.52    0.37
   8  -8 -16    1.63    0.31
  -8   8  16    1.56    0.27
  -8   8  15    5.57    0.48
   8  -8 -15    4.86    0.51
[truncated: 366,650 more chars]
