# Supplementary material for: Inference-assisted intelligent crystallography based on preliminary data
Source: Sci Rep. 2019 Aug 22;9:11886. doi: 10.1038/s41598-019-48362-3 (PMC6706436; doi:10.1038/s41598-019-48362-3)
Supplement: Supplementary file 8 — Supplementary Data 7 [file 41598_2019_48362_MOESM8_ESM.zip › suppl_data_7.cif]

 
data_comp2b

# start Validation Reply Form
_vrf_PLAT029_comp2b
;
PROBLEM: _diffrn_measured_fraction_theta_full value Low .      0.860 Why?  
RESPONSE: Some weak intensities at a high angle reagion are excluded 
          in data processing for twinning
;
_vrf_PLAT084_comp2b
;
PROBLEM: High wR2 Value (i.e. > 0.25) ...................       0.43 Report
RESPONSE: Data missing due to processing for twinnig decrease precision 
          of a weight parameter and increase R value
;
_vrf_PLAT097_comp2b
;
PROBLEM: Large Reported Max.  (Positive) Residual Density       1.98 eA-3  
RESPONSE: Some unmodeled disordered solvent molecules increase the level 
          of noise of electron density
;
_vrf_PLAT340_comp2b
;
PROBLEM: Low Bond Precision on  C-C Bonds ...............    0.01097 Ang.  
RESPONSE: Some unmodeled disordered solvent molecules somewhat decrease
          precision of structure analysis
;
_vrf_PLAT410_comp2b
;
PROBLEM: Short Intra H...H Contact  H9       ..H14B             1.86 Ang.  
RESPONSE: This is caused by automatic gemeration of a hydrogen atom
;
_vrf_PLAT911_comp2b
;
PROBLEM: Missing FCF Refl Between Thmin & STh/L=    0.597        812 Report
RESPONSE: Some reflections cannot be involved in data decomposition process
          for twinnnig 
;
_vrf_PLAT934_comp2b
;
PROBLEM: Number of (Iobs-Icalc)/SigmaW > 10 Outliers ....          5 Check 
RESPONSE: Modarete crystallinity is the reason of this alert
;
# end Validation Reply Form
 
_audit_creation_method            'SHELXL-2018/1'
_shelx_SHELXL_version_number      '2018/1'
_chemical_name_systematic         ?
_chemical_name_common             ?
_chemical_melting_point           ?
_chemical_formula_moiety          'C72 H48, 4(C H Cl3)'
_chemical_formula_sum             'C76 H52 Cl12' 
_chemical_formula_weight          1390.57

loop_
 _atom_type_symbol
 _atom_type_description
 _atom_type_scat_dispersion_real
 _atom_type_scat_dispersion_imag
 _atom_type_scat_source
 'C'  'C'   0.0181   0.0091
 'International Tables Vol C Tables 4.2.6.8 and 6.1.1.4'
 'H'  'H'   0.0000   0.0000
 'International Tables Vol C Tables 4.2.6.8 and 6.1.1.4'
 'Cl'  'Cl'   0.3639   0.7018
 'International Tables Vol C Tables 4.2.6.8 and 6.1.1.4'
 
_space_group_crystal_system       monoclinic
_space_group_IT_number            14
_space_group_name_H-M_alt         'P 21/c'
_space_group_name_Hall            '-P 2ybc'
 
_shelx_space_group_comment
;
The symmetry employed for this shelxl refinement is uniquely defined
by the following loop, which should always be used as a source of
symmetry information in preference to the above space-group names.
They are only intended as comments.
;
 
loop_
 _space_group_symop_operation_xyz
 'x, y, z'
 '-x, y+1/2, -z+1/2'
 '-x, -y, -z'
 'x, -y-1/2, z-1/2'
 
_cell_length_a                    19.1151(12)
_cell_length_b                    8.3459(5)
_cell_length_c                    20.9986(10)
_cell_angle_alpha                 90
_cell_angle_beta                  102.637(6)
_cell_angle_gamma                 90
_cell_volume                      3268.8(3)
_cell_formula_units_Z             2
_cell_measurement_temperature     100
_cell_measurement_reflns_used     3062
_cell_measurement_theta_min       4.4170
_cell_measurement_theta_max       69.5100
 
_exptl_crystal_description        block
_exptl_crystal_colour             colorless
_exptl_crystal_density_meas       ?
_exptl_crystal_density_method     ?
_exptl_crystal_density_diffrn     1.413          
_exptl_crystal_F_000              1424
_exptl_transmission_factor_min    ?
_exptl_transmission_factor_max    ?
_exptl_crystal_size_max           0.180
_exptl_crystal_size_mid           0.150
_exptl_crystal_size_min           0.050
_exptl_absorpt_coefficient_mu     5.002
_shelx_estimated_absorpt_T_min    0.466
_shelx_estimated_absorpt_T_max    0.788
_exptl_absorpt_correction_type    gaussian
_exptl_absorpt_correction_T_min   0.562
_exptl_absorpt_correction_T_max   0.989
_exptl_absorpt_process_details
;
CrysAlisPro 1.171.39.46 (Rigaku Oxford Diffraction, 2018)
Numerical absorption correction based on gaussian integration over
			a multifaceted crystal model
Empirical absorption correction using spherical harmonics,
 implemented in SCALE3 ABSPACK scaling algorithm.
;
_oxdiff_exptl_absorpt_empirical_full_min           0.542
_oxdiff_exptl_absorpt_empirical_full_max           1.552
_oxdiff_exptl_absorpt_empirical_details
;
Empirical correction (ABSPACK) includes:
- Absorption correction using spherical harmonics
- Frame scaling
- B-factor correction
;
_exptl_absorpt_special_details    ?
_diffrn_ambient_temperature       100
_diffrn_radiation_wavelength      1.54184
_diffrn_radiation_type            CuK\a
_diffrn_source                    'micro-focus sealed X-ray tube'
_diffrn_measurement_device_type   'SuperNova, Dual, Cu at home/near, EosS2'
_diffrn_measurement_method        '\w scans'
_diffrn_detector_area_resol_mean  8.1195
_diffrn_reflns_number             10299
_diffrn_reflns_av_unetI/netI      0.0905
_diffrn_reflns_av_R_equivalents   0.0663
_diffrn_reflns_limit_h_min        -22
_diffrn_reflns_limit_h_max        20
_diffrn_reflns_limit_k_min        -6
_diffrn_reflns_limit_k_max        9
_diffrn_reflns_limit_l_min        -24
_diffrn_reflns_limit_l_max        24
_diffrn_reflns_theta_min          4.316
_diffrn_reflns_theta_max          67.078
_diffrn_reflns_theta_full         67.078
_diffrn_measured_fraction_theta_max   0.860
_diffrn_measured_fraction_theta_full  0.860
_diffrn_reflns_Laue_measured_fraction_max    0.860
_diffrn_reflns_Laue_measured_fraction_full   0.860
_diffrn_reflns_point_group_measured_fraction_max   0.860
_diffrn_reflns_point_group_measured_fraction_full  0.860
_reflns_number_total              5004
_reflns_number_gt                 3031
_reflns_threshold_expression      'I > 2\s(I)'
_reflns_Friedel_coverage          0.000
_reflns_Friedel_fraction_max      .
_reflns_Friedel_fraction_full     .
 
_reflns_special_details
;
 Reflections were merged by SHELXL according to the crystal
 class for the calculation of statistics and refinement.
 
 _reflns_Friedel_fraction is defined as the number of unique
 Friedel pairs measured divided by the number that would be
 possible theoretically, ignoring centric projections and
 systematic absences.
;
 
_computing_data_collection       'CrysAlisPro 1.171.39.46 (Rigaku OD, 2018)'
_computing_cell_refinement       'CrysAlisPro 1.171.39.46 (Rigaku OD, 2018)'
_computing_data_reduction        'CrysAlisPro 1.171.39.46 (Rigaku OD, 2018)'
_computing_structure_solution    'SHELXT 2014/5 (Sheldrick, 2014)'
_computing_structure_refinement  'SHELXL-2018/1 (Sheldrick, 2018)'
_computing_molecular_graphics    'shelxle'
_computing_publication_material  'SHELXL-2018/1 (Sheldrick, 2018)'
_refine_special_details           ?
_refine_ls_structure_factor_coef  Fsqd
_refine_ls_matrix_type            full
_refine_ls_weighting_scheme       calc
_refine_ls_weighting_details
'w=1/[\s^2^(Fo^2^)+(0.2000P)^2^] where P=(Fo^2^+2Fc^2^)/3'
_atom_sites_solution_primary      iterative
_atom_sites_solution_secondary    difmap
_atom_sites_solution_hydrogens    geom
_refine_ls_hydrogen_treatment     constr
_refine_ls_extinction_method      none
_refine_ls_extinction_coef        .
_refine_ls_number_reflns          5004
_refine_ls_number_parameters      483
_refine_ls_number_restraints      282
_refine_ls_R_factor_all           0.1966
_refine_ls_R_factor_gt            0.1494
_refine_ls_wR_factor_ref          0.4295
_refine_ls_wR_factor_gt           0.4020
_refine_ls_goodness_of_fit_ref    1.519
_refine_ls_restrained_S_all       1.515
_refine_ls_shift/su_max           0.000
_refine_ls_shift/su_mean          0.000
 
loop_
 _atom_site_label
 _atom_site_type_symbol
 _atom_site_fract_x
 _atom_site_fract_y
 _atom_site_fract_z
 _atom_site_U_iso_or_equiv
 _atom_site_adp_type
 _atom_site_occupancy
 _atom_site_site_symmetry_order  
 _atom_site_calc_flag
 _atom_site_refinement_flags_posn
 _atom_site_refinement_flags_adp
 _atom_site_refinement_flags_occupancy
 _atom_site_disorder_assembly
 _atom_site_disorder_group
C1 C 0.8734(4) 0.0660(9) 0.4528(3) 0.0181(15) Uani 1 1 d . . . . .
C2 C 0.8526(4) -0.0712(9) 0.4810(4) 0.0271(17) Uani 1 1 d . . . . .
H2 H 0.875808 -0.098715 0.524385 0.033 Uiso 1 1 calc R U . . .
C3 C 0.7984(4) -0.1692(10) 0.4468(4) 0.0293(18) Uani 1 1 d . . . . .
H3 H 0.786396 -0.264569 0.466751 0.035 Uiso 1 1 calc R U . . .
C4 C 0.7610(4) -0.1300(9) 0.3835(4) 0.0254(17) Uani 1 1 d . . . . .
C5 C 0.7875(4) -0.0039(10) 0.3530(3) 0.0244(17) Uani 1 1 d . . . . .
H5 H 0.766894 0.018435 0.308455 0.029 Uiso 1 1 calc R U . . .
C6 C 0.8441(4) 0.0912(9) 0.3863(3) 0.0207(15) Uani 1 1 d . . . . .
H6 H 0.862840 0.173606 0.363616 0.025 Uiso 1 1 calc R U . . .
C7 C 0.6905(4) -0.1998(10) 0.3548(4) 0.0293(19) Uani 1 1 d . . . . .
C8 C 0.6469(5) -0.2552(13) 0.3964(5) 0.048(3) Uani 1 1 d . . . . .
H8 H 0.667409 -0.272456 0.441341 0.057 Uiso 1 1 calc R U . . .
C9 C 0.5755(5) -0.2842(13) 0.3730(5) 0.042(2) Uani 1 1 d . . . . .
H9 H 0.547426 -0.321067 0.402201 0.051 Uiso 1 1 calc R U . . .
C10 C 0.5420(4) -0.2607(11) 0.3062(4) 0.0321(19) Uani 1 1 d . . . . .
C11 C 0.5871(5) -0.2241(15) 0.2665(4) 0.045(3) Uani 1 1 d . . . . .
H11 H 0.567965 -0.220319 0.220794 0.054 Uiso 1 1 calc R U . . .
C12 C 0.6596(5) -0.1918(15) 0.2891(4) 0.048(3) Uani 1 1 d . . . . .
H12 H 0.688160 -0.164020 0.258959 0.057 Uiso 1 1 calc R U . . .
C13 C 0.4636(4) -0.2624(11) 0.2840(4) 0.0304(19) Uani 1 1 d . . . . .
C14A C 0.4173(7) -0.3470(17) 0.3124(6) 0.029(3) Uani 0.723(13) 1 d . . P A 1
H14A H 0.435597 -0.430686 0.342018 0.034 Uiso 0.723(13) 1 calc R U P A 1
C15A C 0.3440(6) -0.3145(17) 0.2993(6) 0.033(3) Uani 0.723(13) 1 d . . P A 1
H15A H 0.314355 -0.373136 0.321813 0.040 Uiso 0.723(13) 1 calc R U P A 1
C14B C 0.4248(19) -0.274(5) 0.3288(17) 0.029(3) Uani 0.277(13) 1 d . . P A 2
H14B H 0.448775 -0.309285 0.370984 0.034 Uiso 0.277(13) 1 calc R U P A 2
C15B C 0.3477(18) -0.237(5) 0.3195(17) 0.033(3) Uani 0.277(13) 1 d . . P A 2
H15B H 0.323222 -0.238638 0.354250 0.040 Uiso 0.277(13) 1 calc R U P A 2
C16 C 0.3128(4) -0.1986(10) 0.2540(4) 0.0253(17) Uani 1 1 d . . . . .
C17A C 0.3617(7) -0.1233(19) 0.2196(7) 0.038(4) Uani 0.723(13) 1 d . . P A 1
H17A H 0.343112 -0.049785 0.185545 0.046 Uiso 0.723(13) 1 calc R U P A 1
C18A C 0.4330(7) -0.154(2) 0.2341(8) 0.041(4) Uani 0.723(13) 1 d . . P A 1
H18A H 0.463104 -0.101336 0.210171 0.049 Uiso 0.723(13) 1 calc R U P A 1
C17B C 0.347(2) -0.201(5) 0.204(2) 0.038(4) Uani 0.277(13) 1 d . . P A 2
H17B H 0.321799 -0.181610 0.160905 0.046 Uiso 0.277(13) 1 calc R U P A 2
C18B C 0.424(2) -0.236(5) 0.219(2) 0.041(4) Uani 0.277(13) 1 d . . P A 2
H18B H 0.448665 -0.240611 0.184580 0.049 Uiso 0.277(13) 1 calc R U P A 2
C19 C 0.2401(4) -0.1333(9) 0.2475(4) 0.0232(16) Uani 1 1 d . . . . .
C20 C 0.2012(4) -0.1640(11) 0.2952(4) 0.0315(18) Uani 1 1 d . . . . .
H20 H 0.214303 -0.252239 0.323899 0.038 Uiso 1 1 calc R U . . .
C21 C 0.1438(5) -0.0679(10) 0.3016(4) 0.0287(18) Uani 1 1 d . . . . .
H21 H 0.118197 -0.092484 0.334320 0.034 Uiso 1 1 calc R U . . .
C22 C 0.1229(4) 0.0642(9) 0.2610(3) 0.0177(15) Uani 1 1 d . . . . .
C23 C 0.1558(4) 0.0794(9) 0.2067(3) 0.0216(16) Uani 1 1 d . . . . .
H23 H 0.138404 0.157488 0.174206 0.026 Uiso 1 1 calc R U . . .
C24 C 0.2118(4) -0.0162(10) 0.2006(3) 0.0228(16) Uani 1 1 d . . . . .
H24 H 0.232383 -0.003345 0.163630 0.027 Uiso 1 1 calc R U . . .
C25 C 0.0809(4) 0.1936(9) 0.2825(3) 0.0166(14) Uani 1 1 d . . . . .
C26 C 0.0377(4) 0.1631(9) 0.3279(3) 0.0199(15) Uani 1 1 d . . . . .
H26 H 0.020842 0.057503 0.332243 0.024 Uiso 1 1 calc R U . . .
C27 C 0.0198(4) 0.2837(9) 0.3657(3) 0.0202(15) Uani 1 1 d . . . . .
H27 H -0.007459 0.259788 0.397325 0.024 Uiso 1 1 calc R U . . .
C28 C 0.0416(4) 0.4443(9) 0.3581(3) 0.0174(15) Uani 1 1 d . . . . .
C29 C 0.0738(4) 0.4763(9) 0.3070(3) 0.0191(15) Uani 1 1 d . . . . .
H29 H 0.082035 0.584412 0.296513 0.023 Uiso 1 1 calc R U . . .
C30 C 0.0946(4) 0.3544(9) 0.2707(3) 0.0203(15) Uani 1 1 d . . . . .
H30 H 0.118661 0.380192 0.237001 0.024 Uiso 1 1 calc R U . . .
C31 C 0.0423(4) 0.5655(9) 0.4104(3) 0.0182(15) Uani 1 1 d . . . . .
C32 C 0.0775(4) 0.5269(9) 0.4739(3) 0.0198(16) Uani 1 1 d . . . . .
H32 H 0.086383 0.417735 0.485711 0.024 Uiso 1 1 calc R U . . .
C33 C 0.0995(4) 0.6451(9) 0.5198(3) 0.0193(15) Uani 1 1 d . . . . .
H33 H 0.124586 0.615622 0.562357 0.023 Uiso 1 1 calc R U . . .
C34 C 0.0859(4) 0.8075(9) 0.5052(3) 0.0170(15) Uani 1 1 d . . . . .
C35 C 0.0418(4) 0.8418(9) 0.4442(3) 0.0195(15) Uani 1 1 d . . . . .
H35 H 0.025349 0.948393 0.434921 0.023 Uiso 1 1 calc R U . . .
C36 C 0.0218(4) 0.7260(9) 0.3975(3) 0.0195(15) Uani 1 1 d . . . . .
H36 H -0.006318 0.754632 0.355939 0.023 Uiso 1 1 calc R U . . .
C37A C 0.3770(14) 0.687(3) 0.5596(13) 0.103(4) Uani 0.697(6) 1 d D U P B 1
H37A H 0.390569 0.611391 0.597373 0.123 Uiso 0.697(6) 1 calc R U P B 1
Cl1A Cl 0.2827(3) 0.6674(9) 0.5347(4) 0.100(2) Uani 0.697(6) 1 d D U P B 1
Cl2A Cl 0.4193(6) 0.6133(18) 0.5028(7) 0.095(3) Uani 0.697(6) 1 d D U P B 1
Cl3A Cl 0.4035(5) 0.8691(9) 0.5914(4) 0.111(2) Uani 0.697(6) 1 d D U P B 1
C37B C 0.3524(18) 0.755(5) 0.489(2) 0.102(5) Uani 0.303(6) 1 d D U P B 2
H37B H 0.351053 0.813547 0.447148 0.122 Uiso 0.303(6) 1 calc R U P B 2
Cl1B Cl 0.2642(7) 0.677(2) 0.4838(7) 0.096(4) Uani 0.303(6) 1 d D U P B 2
Cl2B Cl 0.4079(17) 0.597(5) 0.490(2) 0.107(6) Uani 0.303(6) 1 d D U P B 2
Cl3B Cl 0.3746(10) 0.894(2) 0.5496(9) 0.113(4) Uani 0.303(6) 1 d D U P B 2
C38A C 0.3182(14) 0.153(3) 0.3817(11) 0.101(4) Uani 0.697(6) 1 d D U P B 1
H38A H 0.312116 0.103407 0.337357 0.121 Uiso 0.697(6) 1 calc R U P B 1
Cl4A Cl 0.2608(4) 0.2982(9) 0.3766(3) 0.113(2) Uani 0.697(6) 1 d D U P B 1
Cl5A Cl 0.2988(4) -0.0011(9) 0.4371(3) 0.098(2) Uani 0.697(6) 1 d D U P B 1
Cl6A Cl 0.4117(4) 0.1949(12) 0.4111(3) 0.119(3) Uani 0.697(6) 1 d D U P B 1
C38B C 0.326(2) 0.245(5) 0.4127(19) 0.113(5) Uani 0.303(6) 1 d D U P B 2
H38B H 0.356003 0.287275 0.454130 0.136 Uiso 0.303(6) 1 calc R U P B 2
Cl4B Cl 0.2958(13) 0.394(3) 0.3657(10) 0.143(6) Uani 0.303(6) 1 d D U P B 2
Cl5B Cl 0.2528(11) 0.127(3) 0.4324(8) 0.126(5) Uani 0.303(6) 1 d D U P B 2
Cl6B Cl 0.3747(11) 0.096(2) 0.3809(8) 0.120(5) Uani 0.303(6) 1 d D U P B 2
 
loop_
 _atom_site_aniso_label
 _atom_site_aniso_U_11
 _atom_site_aniso_U_22
 _atom_site_aniso_U_33
 _atom_site_aniso_U_23
 _atom_site_aniso_U_13
 _atom_site_aniso_U_12
C1 0.023(3) 0.015(4) 0.016(3) -0.003(3) 0.001(3) 0.001(3)
C2 0.038(4) 0.014(4) 0.027(3) 0.005(3) 0.000(3) 0.002(3)
C3 0.036(4) 0.015(4) 0.033(4) 0.000(3) 0.000(3) -0.002(3)
C4 0.022(3) 0.012(4) 0.036(4) -0.006(3) -0.007(3) 0.007(3)
C5 0.027(4) 0.023(4) 0.020(3) -0.008(3) 0.000(3) 0.006(3)
C6 0.023(3) 0.022(4) 0.015(3) 0.000(3) 0.001(3) 0.004(3)
C7 0.030(4) 0.019(4) 0.034(4) -0.007(3) -0.002(3) 0.003(3)
C8 0.046(5) 0.040(6) 0.044(5) 0.007(4) -0.018(4) -0.004(5)
C9 0.034(5) 0.044(6) 0.046(5) 0.017(4) 0.001(4) -0.002(4)
C10 0.028(4) 0.026(5) 0.039(4) 0.000(4) 0.001(3) 0.004(4)
C11 0.034(5) 0.072(8) 0.027(4) -0.017(4) 0.000(4) -0.012(5)
C12 0.037(5) 0.081(8) 0.024(4) -0.011(5) 0.001(4) -0.016(5)
C13 0.028(4) 0.030(5) 0.029(4) -0.002(3) -0.001(3) 0.001(4)
C14A 0.031(5) 0.020(8) 0.029(6) 0.005(5) -0.007(5) -0.008(6)
C15A 0.028(5) 0.034(9) 0.034(6) -0.006(5) 0.000(5) -0.014(6)
C14B 0.031(5) 0.020(8) 0.029(6) 0.005(5) -0.007(5) -0.008(6)
C15B 0.028(5) 0.034(9) 0.034(6) -0.006(5) 0.000(5) -0.014(6)
C16 0.023(4) 0.017(4) 0.033(4) -0.001(3) 0.001(3) -0.003(3)
C17A 0.029(6) 0.032(10) 0.054(8) 0.022(7) 0.011(6) 0.011(6)
C18A 0.026(6) 0.037(10) 0.062(9) 0.020(8) 0.012(6) 0.000(7)
C17B 0.029(6) 0.032(10) 0.054(8) 0.022(7) 0.011(6) 0.011(6)
C18B 0.026(6) 0.037(10) 0.062(9) 0.020(8) 0.012(6) 0.000(7)
C19 0.026(4) 0.014(4) 0.029(3) -0.006(3) 0.004(3) -0.004(3)
C20 0.035(4) 0.020(4) 0.043(4) 0.006(4) 0.016(4) 0.001(4)
C21 0.042(4) 0.014(4) 0.035(4) 0.004(3) 0.019(4) 0.002(3)
C22 0.025(3) 0.015(4) 0.015(3) -0.004(3) 0.007(3) -0.007(3)
C23 0.022(3) 0.021(4) 0.020(3) -0.001(3) 0.001(3) -0.003(3)
C24 0.023(3) 0.028(4) 0.017(3) -0.009(3) 0.001(3) -0.006(3)
C25 0.020(3) 0.017(4) 0.013(3) 0.003(3) 0.003(3) -0.001(3)
C26 0.028(4) 0.017(4) 0.015(3) -0.001(3) 0.006(3) -0.005(3)
C27 0.021(3) 0.018(4) 0.021(3) 0.002(3) 0.003(3) -0.004(3)
C28 0.019(3) 0.014(4) 0.018(3) 0.001(3) 0.004(3) 0.001(3)
C29 0.030(4) 0.012(4) 0.014(3) 0.003(3) 0.002(3) -0.004(3)
C30 0.028(4) 0.022(4) 0.011(3) 0.000(3) 0.004(3) -0.003(3)
C31 0.021(3) 0.009(4) 0.024(3) -0.002(3) 0.004(3) 0.000(3)
C32 0.032(4) 0.013(4) 0.012(3) 0.002(3) -0.001(3) 0.001(3)
C33 0.034(4) 0.011(4) 0.011(3) 0.003(2) -0.001(3) -0.001(3)
C34 0.020(3) 0.013(4) 0.015(3) -0.002(3) -0.003(3) 0.001(3)
C35 0.027(4) 0.010(4) 0.020(3) 0.003(3) 0.003(3) 0.010(3)
C36 0.020(3) 0.020(4) 0.015(3) 0.004(3) -0.001(3) 0.002(3)
C37A 0.108(7) 0.102(7) 0.101(7) 0.015(6) 0.027(6) 0.015(6)
Cl1A 0.077(3) 0.110(5) 0.118(5) 0.039(4) 0.034(3) 0.010(3)
Cl2A 0.101(5) 0.101(6) 0.098(7) 0.022(4) 0.054(5) 0.031(5)
Cl3A 0.153(6) 0.078(4) 0.099(4) 0.011(3) 0.022(4) 0.010(4)
C37B 0.104(7) 0.105(7) 0.098(7) 0.014(6) 0.027(6) 0.013(6)
Cl1B 0.081(7) 0.130(9) 0.085(7) 0.045(7) 0.032(6) 0.020(7)
Cl2B 0.110(10) 0.110(10) 0.107(11) 0.014(8) 0.036(8) 0.022(8)
Cl3B 0.137(9) 0.107(8) 0.093(7) 0.006(7) 0.020(7) 0.028(8)
C38A 0.113(7) 0.111(7) 0.079(6) 0.002(6) 0.021(6) -0.022(6)
Cl4A 0.118(4) 0.104(5) 0.096(4) 0.030(3) -0.023(3) -0.040(4)
Cl5A 0.130(5) 0.099(5) 0.062(3) -0.001(3) 0.018(3) -0.021(4)
Cl6A 0.120(5) 0.164(7) 0.077(3) -0.001(4) 0.028(3) -0.029(5)
C38B 0.122(7) 0.120(7) 0.096(7) 0.001(6) 0.021(6) -0.016(6)
Cl4B 0.156(11) 0.146(11) 0.129(9) -0.019(9) 0.034(9) -0.011(10)
Cl5B 0.147(8) 0.126(9) 0.096(7) 0.010(7) 0.010(7) -0.009(8)
Cl6B 0.155(9) 0.127(9) 0.082(7) -0.011(7) 0.033(7) -0.030(8)
 
_geom_special_details
;
 All esds (except the esd in the dihedral angle between two l.s. planes)
 are estimated using the full covariance matrix.  The cell esds are taken
 into account individually in the estimation of esds in distances, angles
 and torsion angles; correlations between esds in cell parameters are only
 used when they are defined by crystal symmetry.  An approximate (isotropic)
 treatment of cell esds is used for estimating esds involving l.s. planes.
;
 
loop_
 _geom_bond_atom_site_label_1
 _geom_bond_atom_site_label_2
 _geom_bond_distance
 _geom_bond_site_symmetry_2
 _geom_bond_publ_flag
C1 C2 1.387(11) . ?
C1 C6 1.402(9) . ?
C1 C34 1.483(9) 3_666 ?
C1 C1 16.508(14) 3_666 ?
C2 C3 1.390(11) . ?
C2 H2 0.9500 . ?
C3 C4 1.404(11) . ?
C3 H3 0.9500 . ?
C4 C5 1.385(12) . ?
C4 C7 1.470(11) . ?
C4 C4 15.983(15) 3_666 ?
C5 C6 1.399(10) . ?
C5 H5 0.9500 . ?
C6 H6 0.9500 . ?
C7 C12 1.378(11) . ?
C7 C8 1.412(14) . ?
C7 C7 15.689(16) 3_666 ?
C8 C9 1.367(13) . ?
C8 H8 0.9500 . ?
C9 C10 1.422(12) . ?
C9 H9 0.9500 . ?
C10 C11 1.358(13) . ?
C10 C13 1.469(11) . ?
C10 C10 15.354(18) 3_666 ?
C11 C12 1.390(13) . ?
C11 H11 0.9500 . ?
C12 H12 0.9500 . ?
C13 C14B 1.32(4) . ?
C13 C14A 1.367(16) . ?
C13 C18A 1.411(17) . ?
C13 C18B 1.42(4) . ?
C13 C13 15.512(17) 3_666 ?
C14A C15A 1.393(18) . ?
C14A H14A 0.9500 . ?
C15A C16 1.394(15) . ?
C15A H15A 0.9500 . ?
C14B C15B 1.48(5) . ?
C14B H14B 0.9500 . ?
C15B C16 1.43(3) . ?
C15B H15B 0.9500 . ?
C16 C17B 1.34(4) . ?
C16 C17A 1.444(16) . ?
C16 C19 1.472(11) . ?
C16 C16 16.172(15) 3_666 ?
C17A C18A 1.356(19) . ?
C17A H17A 0.9500 . ?
C18A H18A 0.9500 . ?
C17B C18B 1.47(6) . ?
C17B H17B 0.9500 . ?
C18B H18B 0.9500 . ?
C19 C20 1.395(11) . ?
C19 C24 1.408(11) . ?
C19 C19 16.640(14) 3_666 ?
C20 C21 1.389(12) . ?
C20 H20 0.9500 . ?
C21 C22 1.398(11) . ?
C21 H21 0.9500 . ?
C22 C23 1.421(10) . ?
C22 C25 1.475(10) . ?
C22 C22 17.268(13) 3_666 ?
C23 C24 1.364(11) . ?
C23 H23 0.9500 . ?
C24 H24 0.9500 . ?
C25 C30 1.399(11) . ?
C25 C26 1.414(9) . ?
C25 C25 17.387(13) 3_666 ?
C26 C27 1.371(11) . ?
C26 H26 0.9500 . ?
C27 C28 1.423(10) . ?
C27 H27 0.9500 . ?
C28 C29 1.375(9) . ?
C28 C31 1.490(9) . ?
C28 C28 17.258(13) 3_666 ?
C29 C30 1.381(10) . ?
C29 H29 0.9500 . ?
C30 H30 0.9500 . ?
C31 C32 1.393(9) . ?
C31 C36 1.405(10) . ?
C31 C31 17.109(14) 3_666 ?
C32 C33 1.379(10) . ?
C32 H32 0.9500 . ?
C33 C34 1.402(10) . ?
C33 H33 0.9500 . ?
C34 C35 1.399(9) . ?
C34 C34 16.690(14) 3_666 ?
C35 C36 1.370(10) . ?
C35 H35 0.9500 . ?
C36 H36 0.9500 . ?
C37A Cl3A 1.69(3) . ?
C37A Cl2A 1.70(3) . ?
C37A Cl1A 1.77(3) . ?
C37A H37A 1.0000 . ?
C37B Cl2B 1.69(3) . ?
C37B Cl3B 1.70(3) . ?
C37B Cl1B 1.79(3) . ?
C37B H37B 1.0000 . ?
C38A Cl4A 1.62(3) . ?
C38A Cl6A 1.79(3) . ?
C38A Cl5A 1.82(2) . ?
C38A H38A 1.0000 . ?
C38B Cl4B 1.61(3) . ?
C38B Cl6B 1.77(3) . ?
C38B Cl5B 1.82(3) . ?
C38B H38B 1.0000 . ?
 
loop_
 _geom_angle_atom_site_label_1
 _geom_angle_atom_site_label_2
 _geom_angle_atom_site_label_3
 _geom_angle
 _geom_angle_site_symmetry_1
 _geom_angle_site_symmetry_3
 _geom_angle_publ_flag
C2 C1 C6 117.4(7) . . ?
C2 C1 C34 119.7(6) . 3_666 ?
C6 C1 C34 122.0(7) . 3_666 ?
C2 C1 C1 88.6(5) . 3_666 ?
C6 C1 C1 83.5(4) . 3_666 ?
C34 C1 C1 88.4(4) 3_666 3_666 ?
C1 C2 C3 121.1(7) . . ?
C1 C2 H2 119.5 . . ?
C3 C2 H2 119.5 . . ?
C2 C3 C4 121.3(8) . . ?
C2 C3 H3 119.4 . . ?
C4 C3 H3 119.4 . . ?
C5 C4 C3 117.0(7) . . ?
C5 C4 C7 120.4(7) . . ?
C3 C4 C7 121.8(8) . . ?
C5 C4 C4 87.6(4) . 3_666 ?
C3 C4 C4 94.9(5) . 3_666 ?
C7 C4 C4 79.0(4) . 3_666 ?
C4 C5 C6 121.4(7) . . ?
C4 C5 H5 119.3 . . ?
C6 C5 H5 119.3 . . ?
C5 C6 C1 120.6(7) . . ?
C5 C6 H6 119.7 . . ?
C1 C6 H6 119.7 . . ?
C12 C7 C8 117.0(8) . . ?
C12 C7 C4 123.0(9) . . ?
C8 C7 C4 119.2(7) . . ?
C12 C7 C7 102.7(6) . 3_666 ?
C8 C7 C7 67.4(6) . 3_666 ?
C4 C7 C7 90.4(4) . 3_666 ?
C9 C8 C7 120.9(8) . . ?
C9 C8 H8 119.5 . . ?
C7 C8 H8 119.5 . . ?
C8 C9 C10 121.9(9) . . ?
C8 C9 H9 119.0 . . ?
C10 C9 H9 119.0 . . ?
C11 C10 C9 115.3(8) . . ?
C11 C10 C13 123.2(8) . . ?
C9 C10 C13 121.3(8) . . ?
C11 C10 C10 107.1(6) . 3_666 ?
C9 C10 C10 70.6(6) . 3_666 ?
C13 C10 C10 87.6(5) . 3_666 ?
C10 C11 C12 123.6(8) . . ?
C10 C11 H11 118.2 . . ?
C12 C11 H11 118.2 . . ?
C7 C12 C11 120.6(9) . . ?
C7 C12 H12 119.7 . . ?
C11 C12 H12 119.7 . . ?
C14A C13 C18A 116.9(9) . . ?
C14B C13 C18B 115(2) . . ?
C14B C13 C10 117.8(15) . . ?
C14A C13 C10 125.5(8) . . ?
C18A C13 C10 117.2(9) . . ?
C18B C13 C10 126.4(18) . . ?
C14A C13 C13 98.8(7) . 3_666 ?
C18A C13 C13 83.0(8) . 3_666 ?
C10 C13 C13 81.5(5) . 3_666 ?
C13 C14A C15A 122.2(11) . . ?
C13 C14A H14A 118.9 . . ?
C15A C14A H14A 118.9 . . ?
C14A C15A C16 122.1(11) . . ?
C14A C15A H15A 119.0 . . ?
C16 C15A H15A 119.0 . . ?
C13 C14B C15B 126(3) . . ?
C13 C14B H14B 117.0 . . ?
C15B C14B H14B 117.0 . . ?
C16 C15B C14B 115(3) . . ?
C16 C15B H15B 122.6 . . ?
C14B C15B H15B 122.6 . . ?
C17B C16 C15B 123(2) . . ?
C15A C16 C17A 114.6(9) . . ?
C17B C16 C19 122.8(17) . . ?
C15A C16 C19 125.1(9) . . ?
C15B C16 C19 114.0(17) . . ?
C17A C16 C19 119.5(8) . . ?
C15A C16 C16 90.1(6) . 3_666 ?
C17A C16 C16 76.2(8) . 3_666 ?
C19 C16 C16 94.0(4) . 3_666 ?
C18A C17A C16 122.3(12) . . ?
C18A C17A H17A 118.9 . . ?
C16 C17A H17A 118.9 . . ?
C17A C18A C13 121.4(12) . . ?
C17A C18A H18A 119.3 . . ?
C13 C18A H18A 119.3 . . ?
C16 C17B C18B 118(3) . . ?
C16 C17B H17B 120.9 . . ?
C18B C17B H17B 120.9 . . ?
C13 C18B C17B 122(4) . . ?
C13 C18B H18B 118.9 . . ?
C17B C18B H18B 118.9 . . ?
C20 C19 C24 116.5(7) . . ?
C20 C19 C16 120.3(7) . . ?
C24 C19 C16 122.2(7) . . ?
C20 C19 C19 89.8(5) . 3_666 ?
C24 C19 C19 95.1(4) . 3_666 ?
C16 C19 C19 75.8(4) . 3_666 ?
C21 C20 C19 121.3(8) . . ?
C21 C20 H20 119.4 . . ?
C19 C20 H20 119.4 . . ?
C20 C21 C22 121.5(7) . . ?
C20 C21 H21 119.2 . . ?
C22 C21 H21 119.2 . . ?
C21 C22 C23 116.2(7) . . ?
C21 C22 C25 119.5(6) . . ?
C23 C22 C25 123.1(6) . . ?
C21 C22 C22 83.5(4) . 3_666 ?
C23 C22 C22 88.2(4) . 3_666 ?
C25 C22 C22 87.4(4) . 3_666 ?
C24 C23 C22 121.1(7) . . ?
C24 C23 H23 119.4 . . ?
C22 C23 H23 119.4 . . ?
C23 C24 C19 121.9(7) . . ?
C23 C24 H24 119.0 . . ?
C19 C24 H24 119.0 . . ?
C30 C25 C26 116.8(7) . . ?
C30 C25 C22 120.9(6) . . ?
C26 C25 C22 120.8(6) . . ?
C30 C25 C25 67.9(4) . 3_666 ?
C26 C25 C25 107.8(4) . 3_666 ?
C22 C25 C25 82.8(4) . 3_666 ?
C27 C26 C25 121.0(7) . . ?
C27 C26 H26 119.5 . . ?
C25 C26 H26 119.5 . . ?
C26 C27 C28 120.6(7) . . ?
C26 C27 H27 119.7 . . ?
C28 C27 H27 119.7 . . ?
C29 C28 C27 117.6(7) . . ?
C29 C28 C31 120.6(6) . . ?
C27 C28 C31 120.8(6) . . ?
C29 C28 C28 70.4(4) . 3_666 ?
C27 C28 C28 108.2(4) . 3_666 ?
C31 C28 C28 82.2(4) . 3_666 ?
C28 C29 C30 121.3(7) . . ?
C28 C29 H29 119.3 . . ?
C30 C29 H29 119.3 . . ?
C29 C30 C25 121.5(6) . . ?
C29 C30 H30 119.3 . . ?
C25 C30 H30 119.3 . . ?
C32 C31 C36 117.4(6) . . ?
C32 C31 C28 118.2(6) . . ?
C36 C31 C28 123.2(6) . . ?
C32 C31 C31 61.2(4) . 3_666 ?
C36 C31 C31 109.4(4) . 3_666 ?
C28 C31 C31 87.9(4) . 3_666 ?
C33 C32 C31 120.9(7) . . ?
C33 C32 H32 119.6 . . ?
C31 C32 H32 119.6 . . ?
C32 C33 C34 121.7(6) . . ?
C32 C33 H33 119.2 . . ?
C34 C33 H33 119.2 . . ?
C35 C34 C33 116.3(6) . . ?
C35 C34 C1 122.1(7) . 3_666 ?
C33 C34 C1 120.6(6) . 3_666 ?
C35 C34 C34 115.7(4) . 3_666 ?
C33 C34 C34 64.8(4) . 3_666 ?
C1 C34 C34 81.4(4) 3_666 3_666 ?
C36 C35 C34 121.9(7) . . ?
C36 C35 H35 119.0 . . ?
C34 C35 H35 119.0 . . ?
C35 C36 C31 120.8(6) . . ?
C35 C36 H36 119.6 . . ?
C31 C36 H36 119.6 . . ?
Cl3A C37A Cl2A 117.0(16) . . ?
Cl3A C37A Cl1A 113.3(14) . . ?
Cl2A C37A Cl1A 111.8(16) . . ?
Cl3A C37A H37A 104.4 . . ?
Cl2A C37A H37A 104.4 . . ?
Cl1A C37A H37A 104.4 . . ?
Cl2B C37B Cl3B 118(3) . . ?
Cl2B C37B Cl1B 107(2) . . ?
Cl3B C37B Cl1B 112(2) . . ?
Cl2B C37B H37B 106.3 . . ?
Cl3B C37B H37B 106.3 . . ?
Cl1B C37B H37B 106.3 . . ?
Cl4A C38A Cl6A 118.9(16) . . ?
Cl4A C38A Cl5A 109.8(15) . . ?
Cl6A C38A Cl5A 104.1(13) . . ?
Cl4A C38A H38A 107.8 . . ?
Cl6A C38A H38A 107.8 . . ?
Cl5A C38A H38A 107.8 . . ?
Cl4B C38B Cl6B 117(2) . . ?
Cl4B C38B Cl5B 112(2) . . ?
Cl6B C38B Cl5B 102(2) . . ?
Cl4B C38B H38B 108.7 . . ?
Cl6B C38B H38B 108.7 . . ?
Cl5B C38B H38B 108.7 . . ?
 
loop_
 _geom_torsion_atom_site_label_1
 _geom_torsion_atom_site_label_2
 _geom_torsion_atom_site_label_3
 _geom_torsion_atom_site_label_4
 _geom_torsion
 _geom_torsion_site_symmetry_1
 _geom_torsion_site_symmetry_2
 _geom_torsion_site_symmetry_3
 _geom_torsion_site_symmetry_4
 _geom_torsion_publ_flag
C6 C1 C2 C3 -7.8(12) . . . . ?
C34 C1 C2 C3 161.5(7) 3_666 . . . ?
C1 C1 C2 C3 74.2(8) 3_666 . . . ?
C1 C2 C3 C4 -2.3(13) . . . . ?
C2 C3 C4 C5 9.6(12) . . . . ?
C2 C3 C4 C7 -160.3(8) . . . . ?
C2 C3 C4 C4 -80.2(8) . . . 3_666 ?
C3 C4 C5 C6 -6.9(12) . . . . ?
C7 C4 C5 C6 163.1(7) . . . . ?
C4 C4 C5 C6 87.4(7) 3_666 . . . ?
C4 C5 C6 C1 -3.1(12) . . . . ?
C2 C1 C6 C5 10.4(11) . . . . ?
C34 C1 C6 C5 -158.6(7) 3_666 . . . ?
C1 C1 C6 C5 -74.6(7) 3_666 . . . ?
C5 C4 C7 C12 24.9(13) . . . . ?
C3 C4 C7 C12 -165.6(9) . . . . ?
C4 C4 C7 C12 105.4(9) 3_666 . . . ?
C5 C4 C7 C8 -144.7(9) . . . . ?
C3 C4 C7 C8 24.9(12) . . . . ?
C4 C4 C7 C8 -64.1(8) 3_666 . . . ?
C5 C4 C7 C7 -80.6(7) . . . 3_666 ?
C3 C4 C7 C7 89.0(7) . . . 3_666 ?
C4 C4 C7 C7 0.000(0) 3_666 . . 3_666 ?
C12 C7 C8 C9 -6.2(15) . . . . ?
C4 C7 C8 C9 164.0(9) . . . . ?
C7 C7 C8 C9 86.9(10) 3_666 . . . ?
C7 C8 C9 C10 0.2(17) . . . . ?
C8 C9 C10 C11 6.6(15) . . . . ?
C8 C9 C10 C13 -168.2(10) . . . . ?
C8 C9 C10 C10 -93.6(11) . . . 3_666 ?
C9 C10 C11 C12 -7.6(16) . . . . ?
C13 C10 C11 C12 167.1(11) . . . . ?
C10 C10 C11 C12 68.6(12) 3_666 . . . ?
C8 C7 C12 C11 5.3(16) . . . . ?
C4 C7 C12 C11 -164.4(10) . . . . ?
C7 C7 C12 C11 -65.5(12) 3_666 . . . ?
C10 C11 C12 C7 1.7(18) . . . . ?
C11 C10 C13 C14B -169(2) . . . . ?
C9 C10 C13 C14B 5(2) . . . . ?
C10 C10 C13 C14B -60(2) 3_666 . . . ?
C11 C10 C13 C14A 156.4(12) . . . . ?
C9 C10 C13 C14A -29.2(16) . . . . ?
C10 C10 C13 C14A -94.8(11) 3_666 . . . ?
C11 C10 C13 C18A -31.3(15) . . . . ?
C9 C10 C13 C18A 143.0(12) . . . . ?
C10 C10 C13 C18A 77.5(10) 3_666 . . . ?
C11 C10 C13 C18B 4(3) . . . . ?
C9 C10 C13 C18B 178(3) . . . . ?
C10 C10 C13 C18B 113(3) 3_666 . . . ?
C11 C10 C13 C13 -108.9(9) . . . 3_666 ?
C9 C10 C13 C13 65.5(8) . . . 3_666 ?
C10 C10 C13 C13 0.000(0) 3_666 . . 3_666 ?
C18A C13 C14A C15A -8.1(18) . . . . ?
C10 C13 C14A C15A 164.2(10) . . . . ?
C13 C13 C14A C15A 78.4(12) 3_666 . . . ?
C13 C14A C15A C16 3.1(19) . . . . ?
C18B C13 C14B C15B -10(4) . . . . ?
C10 C13 C14B C15B 163(3) . . . . ?
C13 C13 C14B C15B 96(3) 3_666 . . . ?
C13 C14B C15B C16 5(5) . . . . ?
C14A C15A C16 C17A 3.6(17) . . . . ?
C14A C15A C16 C19 -166.3(10) . . . . ?
C14A C15A C16 C16 -71.3(12) . . . 3_666 ?
C14B C15B C16 C17B 2(4) . . . . ?
C14B C15B C16 C19 -169(2) . . . . ?
C14B C15B C16 C16 -89(3) . . . 3_666 ?
C15A C16 C17A C18A -5(2) . . . . ?
C19 C16 C17A C18A 165.3(13) . . . . ?
C16 C16 C17A C18A 78.5(15) 3_666 . . . ?
C16 C17A C18A C13 0(2) . . . . ?
C14A C13 C18A C17A 6(2) . . . . ?
C10 C13 C18A C17A -166.5(13) . . . . ?
C13 C13 C18A C17A -89.8(15) 3_666 . . . ?
C15B C16 C17B C18B -4(5) . . . . ?
C19 C16 C17B C18B 167(3) . . . . ?
C16 C16 C17B C18B 61(4) 3_666 . . . ?
C14B C13 C18B C17B 8(5) . . . . ?
C10 C13 C18B C17B -165(3) . . . . ?
C13 C13 C18B C17B -68(4) 3_666 . . . ?
C16 C17B C18B C13 -1(6) . . . . ?
C17B C16 C19 C20 166(2) . . . . ?
C15A C16 C19 C20 11.7(13) . . . . ?
C15B C16 C19 C20 -22(2) . . . . ?
C17A C16 C19 C20 -157.7(10) . . . . ?
C16 C16 C19 C20 -81.2(7) 3_666 . . . ?
C17B C16 C19 C24 -26(3) . . . . ?
C15A C16 C19 C24 -180.0(9) . . . . ?
C15B C16 C19 C24 145.8(18) . . . . ?
C17A C16 C19 C24 10.6(13) . . . . ?
C16 C16 C19 C24 87.1(7) 3_666 . . . ?
C17B C16 C19 C19 -113(2) . . . 3_666 ?
C15A C16 C19 C19 93.0(9) . . . 3_666 ?
C15B C16 C19 C19 58.7(17) . . . 3_666 ?
C17A C16 C19 C19 -76.5(10) . . . 3_666 ?
C16 C16 C19 C19 0.000(0) 3_666 . . 3_666 ?
C24 C19 C20 C21 -9.0(11) . . . . ?
C16 C19 C20 C21 159.9(8) . . . . ?
C19 C19 C20 C21 86.5(8) 3_666 . . . ?
C19 C20 C21 C22 -0.6(13) . . . . ?
C20 C21 C22 C23 9.7(11) . . . . ?
C20 C21 C22 C25 -158.4(7) . . . . ?
C20 C21 C22 C22 -75.1(8) . . . 3_666 ?
C21 C22 C23 C24 -9.2(10) . . . . ?
C25 C22 C23 C24 158.4(7) . . . . ?
C22 C22 C23 C24 72.6(6) 3_666 . . . ?
C22 C23 C24 C19 -0.4(11) . . . . ?
C20 C19 C24 C23 9.5(11) . . . . ?
C16 C19 C24 C23 -159.2(7) . . . . ?
C19 C19 C24 C23 -82.7(7) 3_666 . . . ?
C21 C22 C25 C30 139.9(7) . . . . ?
C23 C22 C25 C30 -27.3(9) . . . . ?
C22 C22 C25 C30 58.9(5) 3_666 . . . ?
C21 C22 C25 C26 -25.4(10) . . . . ?
C23 C22 C25 C26 167.3(6) . . . . ?
C22 C22 C25 C26 -106.5(5) 3_666 . . . ?
C21 C22 C25 C25 81.0(6) . . . 3_666 ?
C23 C22 C25 C25 -86.2(6) . . . 3_666 ?
C22 C22 C25 C25 0.000(0) 3_666 . . 3_666 ?
C30 C25 C26 C27 -9.9(9) . . . . ?
C22 C25 C26 C27 156.1(6) . . . . ?
C25 C25 C26 C27 63.9(7) 3_666 . . . ?
C25 C26 C27 C28 2.9(10) . . . . ?
C26 C27 C28 C29 7.1(10) . . . . ?
C26 C27 C28 C31 -161.4(6) . . . . ?
C26 C27 C28 C28 -69.7(7) . . . 3_666 ?
C27 C28 C29 C30 -9.9(10) . . . . ?
C31 C28 C29 C30 158.6(6) . . . . ?
C28 C28 C29 C30 90.9(6) 3_666 . . . ?
C28 C29 C30 C25 2.8(10) . . . . ?
C26 C25 C30 C29 7.1(10) . . . . ?
C22 C25 C30 C29 -158.8(6) . . . . ?
C25 C25 C30 C29 -92.3(6) 3_666 . . . ?
C29 C28 C31 C32 -117.1(8) . . . . ?
C27 C28 C31 C32 51.1(9) . . . . ?
C28 C28 C31 C32 -55.5(6) 3_666 . . . ?
C29 C28 C31 C36 50.3(10) . . . . ?
C27 C28 C31 C36 -141.6(7) . . . . ?
C28 C28 C31 C36 111.9(7) 3_666 . . . ?
C29 C28 C31 C31 -61.6(6) . . . 3_666 ?
C27 C28 C31 C31 106.5(6) . . . 3_666 ?
C28 C28 C31 C31 0.000(0) 3_666 . . 3_666 ?
C36 C31 C32 C33 -8.3(11) . . . . ?
C28 C31 C32 C33 159.8(7) . . . . ?
C31 C31 C32 C33 89.8(7) 3_666 . . . ?
C31 C32 C33 C34 1.8(12) . . . . ?
C32 C33 C34 C35 7.0(11) . . . . ?
C32 C33 C34 C1 -162.4(7) . . . 3_666 ?
C32 C33 C34 C34 -100.5(7) . . . 3_666 ?
C33 C34 C35 C36 -9.4(11) . . . . ?
C1 C34 C35 C36 159.8(7) 3_666 . . . ?
C34 C34 C35 C36 63.8(8) 3_666 . . . ?
C34 C35 C36 C31 2.9(12) . . . . ?
C32 C31 C36 C35 6.1(11) . . . . ?
C28 C31 C36 C35 -161.4(7) . . . . ?
C31 C31 C36 C35 -60.8(8) 3_666 . . . ?
 
loop_
 _geom_hbond_atom_site_label_D 
 _geom_hbond_atom_site_label_H 
 _geom_hbond_atom_site_label_A 
 _geom_hbond_distance_DH 
 _geom_hbond_distance_HA 
 _geom_hbond_distance_DA 
 _geom_hbond_angle_DHA 
 _geom_hbond_site_symmetry_A 
 _geom_hbond_publ_flag
C37B^b H37B^b Cl6B^b  1.00 2.82 3.72(5) 149.7 1_565 yes
C38B^b H38B^b Cl2B^b  1.00 2.81 3.55(5) 131.3 . yes
 
_refine_diff_density_max    1.976
_refine_diff_density_min   -1.010
_refine_diff_density_rms    0.167

_shelx_res_file
;
TITL exp_102_twin1_hklf4_a.res in P2(1)/c
    exp_102_twin1_hklf4_a.res
    created by SHELXL-2018/1 at 16:32:12 on 16-Apr-2018
REM Old TITL exp_102_twin1_hklf4 in P2(1)/c
REM SHELXT solution in P2(1)/c
REM R1 0.316,  Rweak 0.067,  Alpha 0.073,  Orientation as input
REM Formula found by SHELXT:  C44
CELL  1.54184  19.1151   8.3459  20.9986   90.000  102.637   90.000
ZERR    2.000   0.0012   0.0005   0.0010    0.000    0.006    0.000
LATT  1
SYMM -X, 1/2+Y, 1/2-Z
SFAC C H CL
UNIT 152 104 24
SIZE 0.18 0.15 0.05
TEMP -173
SHEL 50 0.837
L.S. 20
CONF
BOND $H
EQIV $1 1-x, 1-y, 1-z
BIND C1 C1_$1
BIND C4 C4_$1
BIND C7 C7_$1
BIND C10 C10_$1
BIND C13 C13_$1
BIND C16 C16_$1
BIND C19 C19_$1
BIND C22 C22_$1
BIND C25 C25_$1
BIND C28 C28_$1
BIND C31 C31_$1
BIND C34 C34_$1
EQIV $2 x, y+1, z
HTAB C37B Cl6B_$2
HTAB C38B Cl2B
LIST 4
ACTA
FMAP 2
PLAN 20
WGHT    0.200000
FVAR       0.27017   0.72258   0.69714
C1    1    0.873356    0.066033    0.452789    11.00000    0.02285    0.01463 =
         0.01556   -0.00346    0.00127    0.00137
C2    1    0.852596   -0.071225    0.481003    11.00000    0.03819    0.01359 =
         0.02652    0.00500    0.00050    0.00231
AFIX  43
H2    2    0.875808   -0.098715    0.524385    11.00000   -1.20000
AFIX   0
C3    1    0.798385   -0.169216    0.446843    11.00000    0.03646    0.01510 =
         0.03287    0.00019   -0.00028   -0.00163
AFIX  43
H3    2    0.786396   -0.264569    0.466751    11.00000   -1.20000
AFIX   0
C4    1    0.760996   -0.130047    0.383495    11.00000    0.02226    0.01163 =
         0.03641   -0.00617   -0.00674    0.00745
C5    1    0.787531   -0.003940    0.352959    11.00000    0.02721    0.02295 =
         0.02030   -0.00790   -0.00048    0.00562
AFIX  43
H5    2    0.766894    0.018435    0.308455    11.00000   -1.20000
AFIX   0
C6    1    0.844091    0.091194    0.386275    11.00000    0.02301    0.02240 =
         0.01512   -0.00049    0.00077    0.00364
AFIX  43
H6    2    0.862840    0.173606    0.363616    11.00000   -1.20000
AFIX   0
C7    1    0.690535   -0.199821    0.354759    11.00000    0.03006    0.01936 =
         0.03406   -0.00733   -0.00230    0.00310
C8    1    0.646884   -0.255153    0.396423    11.00000    0.04568    0.04025 =
         0.04392    0.00741   -0.01844   -0.00392
AFIX  43
H8    2    0.667409   -0.272456    0.441341    11.00000   -1.20000
AFIX   0
C9    1    0.575489   -0.284161    0.373002    11.00000    0.03410    0.04396 =
         0.04590    0.01697    0.00147   -0.00191
AFIX  43
H9    2    0.547426   -0.321067    0.402201    11.00000   -1.20000
AFIX   0
C10   1    0.542013   -0.260705    0.306217    11.00000    0.02835    0.02569 =
         0.03925    0.00001    0.00077    0.00397
C11   1    0.587074   -0.224091    0.266509    11.00000    0.03358    0.07189 =
         0.02675   -0.01658    0.00004   -0.01160
AFIX  43
H11   2    0.567965   -0.220319    0.220794    11.00000   -1.20000
AFIX   0
C12   1    0.659629   -0.191830    0.289087    11.00000    0.03670    0.08060 =
         0.02377   -0.01111    0.00117   -0.01550
AFIX  43
H12   2    0.688160   -0.164020    0.258959    11.00000   -1.20000
AFIX   0
C13   1    0.463625   -0.262391    0.284027    11.00000    0.02844    0.03023 =
         0.02927   -0.00237   -0.00111    0.00082
EADP C14A C14B
EADP C15A C15B
EADP C17A C17B
EADP C18A C18B
PART 1 21.0
C14A  1    0.417261   -0.346993    0.312386    21.00000    0.03054    0.02025 =
         0.02859    0.00497   -0.00707   -0.00776
AFIX  43
H14A  2    0.435597   -0.430686    0.342018    21.00000   -1.20000
AFIX   0
C15A  1    0.344000   -0.314493    0.299254    21.00000    0.02825    0.03364 =
         0.03411   -0.00575    0.00010   -0.01430
AFIX  43
H15A  2    0.314355   -0.373136    0.321813    21.00000   -1.20000
AFIX   0
PART 0
PART 2 -21.0
C14B  1    0.424797   -0.273935    0.328849   -21.00000    0.03054    0.02025 =
         0.02859    0.00497   -0.00707   -0.00776
AFIX  43
H14B  2    0.448775   -0.309285    0.370984   -21.00000   -1.20000
AFIX   0
C15B  1    0.347693   -0.236983    0.319451   -21.00000    0.02825    0.03364 =
         0.03411   -0.00575    0.00010   -0.01430
AFIX  43
H15B  2    0.323222   -0.238638    0.354250   -21.00000   -1.20000
AFIX   0
PART 0
C16   1    0.312842   -0.198620    0.254050    11.00000    0.02337    0.01736 =
         0.03301   -0.00079    0.00131   -0.00318
PART 1 21.0
C17A  1    0.361656   -0.123340    0.219583    21.00000    0.02892    0.03248 =
         0.05423    0.02163    0.01057    0.01136
AFIX  43
H17A  2    0.343112   -0.049785    0.185545    21.00000   -1.20000
AFIX   0
C18A  1    0.433037   -0.153981    0.234110    21.00000    0.02559    0.03689 =
         0.06185    0.01998    0.01224   -0.00028
AFIX  43
H18A  2    0.463104   -0.101336    0.210171    21.00000   -1.20000
AFIX   0
PART 0
PART 2 -21.0
C17B  1    0.346970   -0.201409    0.204453   -21.00000    0.02892    0.03248 =
         0.05423    0.02163    0.01057    0.01136
AFIX  43
H17B  2    0.321799   -0.181610    0.160905   -21.00000   -1.20000
AFIX   0
C18B  1    0.424275   -0.235909    0.219395   -21.00000    0.02559    0.03689 =
         0.06185    0.01998    0.01224   -0.00028
AFIX  43
H18B  2    0.448665   -0.240611    0.184580   -21.00000   -1.20000
AFIX   0
PART 0
C19   1    0.240052   -0.133296    0.247452    11.00000    0.02599    0.01355 =
         0.02904   -0.00601    0.00398   -0.00431
C20   1    0.201228   -0.163955    0.295206    11.00000    0.03500    0.02004 =
         0.04295    0.00579    0.01584    0.00082
AFIX  43
H20   2    0.214303   -0.252239    0.323899    11.00000   -1.20000
AFIX   0
C21   1    0.143841   -0.067868    0.301583    11.00000    0.04153    0.01415 =
         0.03531    0.00448    0.01908    0.00150
AFIX  43
H21   2    0.118197   -0.092484    0.334320    11.00000   -1.20000
AFIX   0
C22   1    0.122938    0.064204    0.260957    11.00000    0.02510    0.01486 =
         0.01471   -0.00372    0.00747   -0.00672
C23   1    0.155775    0.079403    0.206744    11.00000    0.02166    0.02097 =
         0.02046   -0.00136    0.00058   -0.00308
AFIX  43
H23   2    0.138404    0.157488    0.174206    11.00000   -1.20000
AFIX   0
C24   1    0.211810   -0.016179    0.200603    11.00000    0.02293    0.02758 =
         0.01654   -0.00887    0.00145   -0.00581
AFIX  43
H24   2    0.232383   -0.003345    0.163630    11.00000   -1.20000
AFIX   0
C25   1    0.080893    0.193614    0.282461    11.00000    0.01963    0.01691 =
         0.01277    0.00290    0.00269   -0.00129
C26   1    0.037698    0.163147    0.327882    11.00000    0.02791    0.01716 =
         0.01506   -0.00078    0.00581   -0.00467
AFIX  43
H26   2    0.020842    0.057503    0.332243    11.00000   -1.20000
AFIX   0
C27   1    0.019771    0.283711    0.365717    11.00000    0.02126    0.01819 =
         0.02051    0.00204    0.00340   -0.00397
AFIX  43
H27   2   -0.007459    0.259788    0.397325    11.00000   -1.20000
AFIX   0
C28   1    0.041565    0.444347    0.358091    11.00000    0.01950    0.01438 =
         0.01822    0.00097    0.00383    0.00053
C29   1    0.073841    0.476297    0.307019    11.00000    0.02996    0.01236 =
         0.01391    0.00265    0.00244   -0.00426
AFIX  43
H29   2    0.082035    0.584412    0.296513    11.00000   -1.20000
AFIX   0
C30   1    0.094568    0.354362    0.270717    11.00000    0.02765    0.02205 =
         0.01112   -0.00021    0.00417   -0.00288
AFIX  43
H30   2    0.118661    0.380192    0.237001    11.00000   -1.20000
AFIX   0
C31   1    0.042292    0.565511    0.410376    11.00000    0.02105    0.00923 =
         0.02386   -0.00197    0.00393    0.00038
C32   1    0.077470    0.526914    0.473880    11.00000    0.03215    0.01258 =
         0.01204    0.00169   -0.00106    0.00067
AFIX  43
H32   2    0.086383    0.417735    0.485711    11.00000   -1.20000
AFIX   0
C33   1    0.099510    0.645051    0.519763    11.00000    0.03358    0.01090 =
         0.01067    0.00345   -0.00095   -0.00133
AFIX  43
H33   2    0.124586    0.615622    0.562357    11.00000   -1.20000
AFIX   0
C34   1    0.085864    0.807510    0.505175    11.00000    0.01993    0.01315 =
         0.01475   -0.00157   -0.00306    0.00083
C35   1    0.041830    0.841754    0.444208    11.00000    0.02719    0.01012 =
         0.02029    0.00327    0.00328    0.00989
AFIX  43
H35   2    0.025349    0.948393    0.434921    11.00000   -1.20000
AFIX   0
C36   1    0.021784    0.726031    0.397514    11.00000    0.02036    0.02023 =
         0.01535    0.00442   -0.00146    0.00230
AFIX  43
H36   2   -0.006318    0.754632    0.355939    11.00000   -1.20000
AFIX   0
ISOR 0.01 C37A > CL6B
SIMU 0.01 C37A > CL6B
PART 1 31.0
C37A  1    0.376954    0.686691    0.559649    31.00000    0.10811    0.10172 =
         0.10054    0.01482    0.02716    0.01475
AFIX  13
H37A  2    0.390569    0.611391    0.597373    31.00000   -1.20000
AFIX   0
CL1A  3    0.282659    0.667435    0.534721    31.00000    0.07731    0.11041 =
         0.11762    0.03894    0.03419    0.01034
CL2A  3    0.419270    0.613288    0.502830    31.00000    0.10101    0.10085 =
         0.09812    0.02227    0.05366    0.03144
CL3A  3    0.403469    0.869057    0.591442    31.00000    0.15270    0.07804 =
         0.09893    0.01149    0.02239    0.00979
PART 0
PART 2 -31.0
SAME C37A > CL3A
C37B  1    0.352392    0.755238    0.489000   -31.00000    0.10404    0.10482 =
         0.09807    0.01400    0.02702    0.01283
AFIX  13
H37B  2    0.351053    0.813547    0.447148   -31.00000   -1.20000
AFIX   0
CL1B  3    0.264218    0.677388    0.483818   -31.00000    0.08096    0.12960 =
         0.08510    0.04463    0.03194    0.01987
CL2B  3    0.407931    0.596799    0.489514   -31.00000    0.10988    0.11027 =
         0.10685    0.01446    0.03565    0.02239
CL3B  3    0.374628    0.893643    0.549595   -31.00000    0.13691    0.10666 =
         0.09294    0.00621    0.01984    0.02827
PART 0
PART 1 31.0
C38A  1    0.318220    0.152628    0.381652    31.00000    0.11294    0.11066 =
         0.07874    0.00225    0.02071   -0.02152
AFIX  13
H38A  2    0.312116    0.103407    0.337357    31.00000   -1.20000
AFIX   0
CL4A  3    0.260813    0.298190    0.376576    31.00000    0.11819    0.10424 =
         0.09587    0.02976   -0.02334   -0.03978
CL5A  3    0.298814   -0.001060    0.437127    31.00000    0.13033    0.09902 =
         0.06225   -0.00058    0.01849   -0.02063
CL6A  3    0.411668    0.194884    0.411109    31.00000    0.11987    0.16401 =
         0.07709   -0.00146    0.02799   -0.02936
PART 0
PART 2 -31.0
SAME C38A > CL6A
C38B  1    0.325573    0.244842    0.412674   -31.00000    0.12230    0.11973 =
         0.09623    0.00113    0.02116   -0.01583
AFIX  13
H38B  2    0.356003    0.287275    0.454130   -31.00000   -1.20000
AFIX   0
CL4B  3    0.295814    0.393608    0.365669   -31.00000    0.15604    0.14638 =
         0.12869   -0.01905    0.03406   -0.01127
CL5B  3    0.252836    0.127172    0.432368   -31.00000    0.14727    0.12555 =
         0.09639    0.00952    0.01018   -0.00909
CL6B  3    0.374718    0.095988    0.380867   -31.00000    0.15477    0.12731 =
         0.08184   -0.01099    0.03279   -0.03012
PART 0

HKLF 4


REM  exp_102_twin1_hklf4_a.res in P2(1)/c
REM R1 =  0.1494 for    3031 Fo > 4sig(Fo)  and  0.1966 for all    5004 data
REM    483 parameters refined using    282 restraints

END

WGHT      0.2000      0.0000

REM Highest difference peak  1.976,  deepest hole -1.010,  1-sigma level  0.167
Q1    1   0.3924  0.3859  0.4512  11.00000  0.05    1.98
Q2    1   0.3455  0.9281  0.4681  11.00000  0.05    0.82
Q3    1   0.2378  0.3843  0.4121  11.00000  0.05    0.82
Q4    1   0.2617  0.5047  0.4368  11.00000  0.05    0.80
Q5    1   0.2532  0.4769  0.4281  11.00000  0.05    0.79
Q6    1   0.4633  0.0368  0.4084  11.00000  0.05    0.69
Q7    1   0.2973  0.1767  0.3772  11.00000  0.05    0.67
Q8    1   0.2888  0.7981  0.5003  11.00000  0.05    0.67
Q9    1   0.5743 -0.1432  0.3882  11.00000  0.05    0.57
Q10   1   0.8458  0.1270  0.3806  11.00000  0.05    0.55
Q11   1   0.3227 -0.1823  0.2674  11.00000  0.05    0.54
Q12   1   0.0292  0.3558  0.3527  11.00000  0.05    0.51
Q13   1   0.0275  0.5373  0.4677  11.00000  0.05    0.50
Q14   1   0.0411  0.2083  0.3255  11.00000  0.05    0.49
Q15   1   0.3979 -0.2072  0.1980  11.00000  0.05    0.47
Q16   1   0.2249 -0.2414  0.3613  11.00000  0.05    0.45
Q17   1   0.7782 -0.1404  0.4022  11.00000  0.05    0.45
Q18   1   0.8157  0.0328  0.3808  11.00000  0.05    0.44
Q19   1   0.8626  0.0951  0.4061  11.00000  0.05    0.44
Q20   1   0.4172  0.8158  0.5007  11.00000  0.05    0.44
;
_shelx_res_checksum   56142

_shelx_hkl_file
;
  10   0   2  187.15    5.71
   8   1   3   43.94    4.78
  11   4   1   18.71    5.03
   5   1   3   30.39    3.69
   8   2   3  298.51    6.78
   3   0   2 1521.72    6.61
  10  -1   1    8.85    3.30
   7   1   3   14.28    3.90
  11   1   2   19.98    4.15
   5   2   3   53.11    4.04
  10   3   2   13.70    4.56
   6   1   3   17.15    3.80
  11   2   2   36.70    5.03
   7   2   3   73.61    4.96
   6   2   3  163.54    5.08
  13   1   1    0.22    4.23
  13   2   1    3.79    4.46
   9   0   2  360.17    6.59
  10   4   1   17.77    5.17
   3   3   2  383.22    5.28
  12   3   1   -1.66    4.63
   9   3   2    4.04    4.19
  10   1   2    0.53    3.83
   2   1   2  175.22    3.17
  10   2   2   64.09    5.03
   9   4   1    3.71    4.19
   8   0   2 1146.11    9.95
   2   2   2    2.28    2.46
   4   0   2 2706.57    9.87
   8   3   2    2.98    3.92
   4   4   1    2.58    2.80
   4   3   2   70.62    3.48
   8   4   1   15.89    4.12
  12   2   1   14.47    4.53
   7   0   2  731.40    7.50
   7   3   2    9.54    3.71
   9   2   2    4.90    4.00
   5   0   2 1447.60    8.38
   9   1   2  490.50    7.90
   5   3   2    3.95    3.06
   6   3   2   18.89    3.57
   6   0   2   52.74    3.48
  15   0  -2    3.70    3.39
   8   2   2  206.90    6.20
   8   1   2  581.45    8.06
  14   1  -1    2.16    3.97
  10   3   1   27.39    4.77
   3   2   2  428.19    5.23
   3   1   2 2132.04    8.99
  11   2   1    2.86    4.22
  11   1   1   18.47    4.36
   7   2   2  175.53    5.45
   7   1   2    4.05    3.49
   4   2   2   89.54    3.49
  11   4  -1   24.49    4.66
   6   2   2   59.17    4.10
   4   1   2  666.32    6.16
   5   2   2  157.13    4.58
   6   1   2  623.47    7.15
   5   1   2   85.98    3.73
  10   2   1   25.39    4.69
  10   1   1    8.57    4.01
  14   0  -2   14.83    3.38
  13   2  -1    0.75    4.15
  12   3  -1    6.29    4.48
  10   4  -1    1.50    4.32
  14   2  -2   22.49    4.32
  14   1  -2   13.26    3.78
  13   3  -2    5.18    4.00
   9   4  -1    8.72    4.33
  11   4  -2   10.75    4.12
  12  -1  -2   19.50    2.93
  11   3  -1   22.71    4.47
   8   2   1    3.77    4.51
  13   0  -2  258.74    5.66
   8   4  -1   -2.26    3.84
  13   2  -2   85.29    4.97
  12   3  -2   12.18    4.17
  14   1  -3   -1.75    3.41
  10   4  -2    2.86    4.00
  13   1  -2   17.39    3.93
  10   3  -1    1.85    4.29
   7   4  -1   10.73    4.07
  11   2  -1    7.76    4.10
  11   4  -3   18.91    4.11
  11  -1  -2   -2.36    2.77
   9   4  -2   18.27    4.02
  12   0  -2   77.49    4.10
  12  -1  -3  117.40    4.02
  12   2  -2   47.73    4.33
  11   3  -2    3.72    3.86
  13   2  -3    3.57    3.74
   9   3  -1    0.81    3.95
   4   4  -1    2.07    2.81
  12   3  -3    0.92    3.99
  10   4  -3    5.49    4.08
  10   2  -1    4.56    4.03
  12   1  -2   23.28    3.77
  13   1  -3    8.76    3.66
  14   0  -4   28.93    4.13
   8   4  -2   36.04    4.17
  14   2  -4   -0.93    4.16
  10   1  -1   22.16    4.13
  13   3  -4   -1.34    4.42
  14   1  -4    2.43    3.80
  15   0  -6    6.39    4.27
  10   3  -2   33.76    4.36
  10  -1  -2  268.06    4.87
  11   2  -2   12.11    4.13
   9   4  -3   97.40    5.18
  11   0  -2   15.98    3.62
   7   4  -2    2.48    3.70
  11   3  -3   21.03    4.43
  12   2  -3   58.02    4.78
  11  -1  -3    1.65    2.87
  11   1  -2   -2.47    3.58
  12   1  -3  118.66    5.19
   6   4  -2  134.29    4.78
   7  -2  -2    5.01    2.13
  13   2  -4   15.70    4.51
  12   3  -4    9.47    4.34
   9   3  -2  102.02    4.84
   8   4  -3   56.89    4.82
  13   0  -4    4.27    3.47
   7  -1  -1   11.45    3.02
   5   4  -2   96.17    4.05
  10   2  -2   15.71    3.80
   8   2  -1    3.07    4.34
  10   3  -3   30.64    4.36
  13   1  -4    4.37    4.02
  12  -1  -4   17.78    3.36
  11   2  -3   23.02    4.08
   9  -1  -2  188.94    4.11
   4   4  -2   12.66    2.95
  10   0  -2  218.21    5.26
   3   4  -2    4.82    2.41
   7   4  -3    3.07    3.70
  10   1  -2  274.04    6.00
   8   3  -2   33.19    4.26
  11   4  -6   12.70    4.71
   9   4  -4   12.04    4.30
  11   1  -3    2.26    3.79
  10  -1  -3   11.29    3.09
  11   3  -4   -1.42    4.37
  12   2  -4   -0.61    4.35
   9   3  -3   15.99    3.97
   9   2  -2  154.73    5.26
   0   3  -1    9.19    1.39
   6   4  -3   -0.35    3.39
   6  -2  -2  211.10    2.71
  10   2  -3   17.83    3.90
  13   2  -6    2.63    4.14
  12   1  -4   18.14    3.96
   7   3  -2    5.26    3.64
   8   4  -4   15.29    3.96
   9   0  -2 1297.55    9.65
   1   3  -1  281.95    3.06
   2   3  -1   11.32    2.28
  10   4  -6    4.57    4.17
   8  -1  -2    3.21    2.73
  11  -1  -4   11.20    3.16
   9   1  -2  173.21    5.04
   7   1  -1    8.92    3.62
   5   4  -3   51.88    3.88
  10   3  -4   10.31    4.16
   6   2  -1    6.24    3.75
  14   1  -7    0.89    3.61
  13   0  -6   25.39    3.65
  11   4  -7   25.01    4.37
  13   1  -6    4.37    4.04
  10   1  -3    8.77    3.61
   8   3  -3   14.58    3.84
   8   2  -2   90.87    4.58
   6   3  -2   82.61    4.25
   4   4  -3  226.59    5.39
   9  -1  -3  204.09    4.28
   7   4  -4    7.07    3.97
  14   0  -8    3.73    3.39
  14   1  -8   37.29    4.31
   9   2  -3    8.63    3.77
  11   3  -6    0.24    4.24
  12  -1  -6   27.59    3.51
  13   2  -7   24.03    4.08
  12   3  -7   30.45    4.28
  12   2  -6    8.27    4.14
  11   1  -4    9.80    3.89
   3   4  -3  202.04    4.56
   9   3  -4    4.63    3.94
  10   4  -7   50.28    4.39
   7   3  -3    8.87    3.63
   8   1  -2    4.58    3.44
   8   0  -2  281.18    5.03
   5   3  -2   34.33    3.71
   7  -2  -3   30.48    2.21
   6   4  -4   22.83    3.60
   7   2  -2    7.18    3.49
  13   2  -8   64.22    4.97
  12   3  -8   14.75    4.33
  10   2  -4   22.02    4.05
  13   1  -7   46.86    4.20
   5  -2  -2    8.06    1.54
   9   1  -3  188.18    5.23
   7  -1  -2  596.67    5.42
  12   1  -6   24.94    4.17
  10  -1  -4    4.31    3.05
  10   4  -8   10.08    4.01
   8   2  -3  155.07    5.12
   8   4  -6  120.19    4.86
  10   3  -6    1.15    4.13
   4   3  -2  232.31    4.82
  11   3  -7    2.31    3.94
  13   1  -8   52.68    4.43
   9   4  -7    3.71    3.49
   6   3  -3    6.64    3.44
  12   2  -7   -0.25    3.74
  13   0  -8    9.21    3.37
   8  -1  -3    7.13    2.71
  10   1  -4    5.22    3.73
  10   0  -4    8.42    3.47
   7   1  -2  587.03    6.71
  12  -1  -7    6.20    3.08
   6   2  -2  207.20    4.95
  11   3  -8    6.35    4.23
   7   0  -2   26.30    3.29
   3   3  -2  135.43    3.72
  12   2  -8   12.58    4.17
  13   2  -9   -2.97    4.15
   4   4  -4   20.17    3.60
   9   4  -8   -0.02    3.58
   7   4  -6  198.78    5.44
   8   1  -3    9.30    3.67
  12   1  -7    6.45    4.02
   7   2  -3   33.39    3.92
   5   3  -3  167.74    4.98
   8   4  -7    6.04    3.80
  10   3  -7    4.36    4.06
  12  -1  -8   55.81    3.79
   6  -1  -2   49.17    2.72
   3   4  -4    4.38    3.14
   2   3  -2   62.59    2.92
  11   2  -7    0.46    4.08
  13   1  -9    6.10    4.30
  12   1  -8   51.38    4.73
   5   2  -2    8.38    3.36
   6  -2  -3  356.81    3.36
   6   4  -6    8.26    3.36
  12   0  -8  291.03    6.85
   8   4  -8   47.61    4.65
  10   3  -8   13.67    4.34
   6   1  -2   49.65    3.74
  11   3  -9    0.41    4.42
   9   4  -9    5.01    4.38
  11   2  -8   18.47    4.49
   7  -1  -3   43.02    2.87
  12   2  -9    7.05    4.53
   1   3  -2  448.47    4.20
   4   3  -3   15.87    3.61
   7   4  -7  120.94    5.05
   9   4 -10   61.83    4.58
  11  -1  -7    4.02    3.12
   7   1  -3   46.94    3.71
   6   2  -3  327.45    6.02
   6   0  -2 1201.96    7.83
  11   1  -7    0.41    3.96
   9   3  -7   42.01    4.58
   0   3  -2  432.25    3.42
   5   4  -6  152.76    4.91
   1   2  -1  259.75    3.13
   9   2  -6   21.85    4.29
  10   2  -7    7.83    3.92
   7   4  -8    2.30    3.64
   4   2  -2  630.24    6.38
   4  -2  -2  621.16    2.74
  12   1  -9    2.21    4.42
  12  -1  -9    2.66    3.48
  11   1  -8   58.20    4.75
   9   3  -8    8.01    4.18
   8   4  -9    0.93    3.94
  11  -1  -8   62.23    3.95
  10   3  -9   22.79    4.58
   6   4  -7   21.48    3.67
   3   3  -3  496.29    6.69
   8   1  -4    1.71    3.89
   8  -1  -4    3.37    3.15
   5   1  -2  468.56    5.63
  11   0  -8  112.43    5.06
  11   2  -9    3.49    4.33
   8   3  -7    3.82    3.96
   4   4  -6   40.64    3.71
   5   2  -3  140.46    4.52
   5  -1  -2  456.45    4.26
  12   1 -11   -3.47    4.27
   8   4 -11    4.36    3.85
  10   3 -11  150.18    6.17
   6   4  -8   52.93    4.58
   6   1  -3  453.10    6.16
  10   1  -7   60.54    4.71
  11   2 -11    6.30    4.76
   7   4  -9    0.92    4.23
  10  -1  -7   59.64    3.76
   0   2  -1  240.29    2.40
   5   4  -7   25.91    3.68
   9   2  -7   10.47    4.15
   8   3  -8   88.94    5.22
   2   3  -3   13.16    2.90
   6  -1  -3  442.62    4.77
   5   0  -2 2290.84    9.53
   3   2  -2   32.93    3.21
   9   3  -9    9.38    4.41
  11   1  -9   16.26    4.65
  12   1 -12    1.92    4.40
  10   1  -8   12.52    3.88
   6   3  -6    7.82    3.73
   5  -2  -3  150.58    2.40
  11  -1  -9   17.99    3.59
   9   2  -8  122.36    5.50
  11   2 -12   66.46    5.23
   7   3  -7   94.24    4.62
   5   4  -8   61.40    4.78
  10  -1  -8   10.45    3.23
  12   0 -12   65.72    4.63
   9   3 -11  154.43    6.22
  10   0  -8   17.52    4.01
   6   4  -9   17.38    3.76
  11   1 -11   -0.76    4.42
   4   4  -7   62.03    4.08
   4   2  -3 1278.42    9.32
   4   1  -2 1612.49    8.35
   9   1  -7    4.98    3.82
   7   4 -12   -0.21    4.03
   7   3  -8   21.77    4.12
   1   3  -3   51.84    2.92
  11  -1 -11    1.61    3.69
   8   3  -9   -0.60    4.47
   8   2  -7  222.52    5.99
   5   1  -3   46.57    3.66
   9   3 -12   33.29    4.83
   8   3 -10   94.73    5.04
   6   4 -11    8.38    3.79
   4   4  -8   26.58    3.77
  11   1 -12    0.59    4.43
  11   1 -13    0.15    4.64
   5   3  -6   34.36    4.12
  10   1  -9   13.31    4.56
   2   2  -2  934.14    6.10
   9  -1  -7    6.91    3.35
   9   1  -8   78.36    4.99
   6   3  -7  114.21    4.97
  10   2 -12   33.24    4.97
   5   4  -9   22.59    3.97
   8   3 -11   19.01    4.69
   8   2  -8    9.12    4.51
   8   0  -6    0.79    3.72
   6   4 -12   48.29    4.81
  11  -1 -12    0.28    3.59
  -1   2  -1  361.73    1.93
  11  -1 -13    1.63    3.95
  11   0 -12   73.59    5.05
  10   1 -11   11.57    4.69
  10  -1  -9   12.39    3.77
   4   0  -2 3683.44   10.64
   9   2 -11    0.80    4.48
   6   3  -8   31.57    4.43
   9   0  -8   18.17    4.09
   4  -1  -2 1540.46    6.09
   5   4 -11    8.22    4.22
   9  -1  -8   88.85    4.51
   7   3  -9    6.00    4.34
   8   3 -13    0.42    4.63
   3   2  -3    4.72    3.25
   8   3 -12   24.58    4.80
   0   3  -3  103.47    2.90
   5  -1  -3   47.31    2.82
   7   2  -7  118.95    5.28
   8   1  -7   81.53    4.76
   6   2  -6    1.01    3.98
   8  -2  -7  214.29    4.20
  10  -1 -11   16.46    4.08
   4   3  -6  214.80    5.23
  10   1 -13    0.15    4.64
  10   1 -12   40.68    4.97
   7   3 -11    1.24    4.33
   2   3  -4    0.58    2.98
   9   2 -13    1.25    4.63
   5   3  -7 1063.28   10.00
   9   2 -12   16.61    4.61
   9   1  -9   -1.13    4.26
   8   2  -9   12.94    4.60
   7   2  -8  122.15    5.54
   4   1  -3  419.89    5.13
   8   1  -8   64.63    4.73
   7   3 -13   13.93    4.76
   7   3 -12   32.61    4.70
  10   0 -12    4.77    4.23
   9   1 -11    1.90    4.52
   5   3  -8   46.70    4.60
   8   2 -11   51.22    4.93
  10  -1 -13    0.28    3.81
   8  -1  -7   81.19    4.01
  10  -1 -12   34.12    4.00
   1   2  -2  541.12    4.33
   7   0  -6    2.25    3.62
   9  -1  -9   -1.69    3.57
   6   3 -11   -1.49    3.95
   8   0  -8    0.75    3.60
   6   2  -7  279.53    6.08
  -1   3  -3   85.46    2.28
   8   2 -13    8.99    4.57
   9   1 -13    5.25    4.57
   3   3  -6   11.54    3.20
   8   2 -12  228.70    6.96
   9   1 -12    9.90    4.62
   7   1  -7  770.45    8.68
   4   3  -7  304.57    5.86
   8  -1  -8   48.96    3.94
  10   0 -14    0.23    4.89
   2   2  -3  666.80    5.77
   5  -2  -4    1.59    2.04
   1   3  -4  220.07    3.92
   4  -2  -3 1399.73    4.93
   3   4   1   22.22    2.71
   1   3   1  169.33    2.79
   4  -1   1  485.03    4.00
   9  -1   1  122.40    4.48
  10   5  -1   68.71    6.11
   8  -1   1   32.77    3.55
  12   1   1   44.45    4.70
  11   3   1   79.48    5.58
   5   4   1  101.38    4.02
   5  -1   1  191.19    3.44
   7   4   1   48.96    4.24
   6   4   1    2.90    3.29
   7  -1   1   61.90    3.42
   6  -1   1  189.43    3.88
  12  -1  -1   59.28    3.88
  13   3  -1   69.97    5.64
   2   3   1  266.84    3.79
   9   3   1   35.28    4.62
   1   2   1  331.62    3.15
   8   3   1  127.31    5.71
   7  -2  -1   82.68    2.66
  11  -1  -1   93.36    4.06
  13   1  -1  128.88    5.52
   3   3   1   55.20    3.05
   1   1   1   44.98    1.61
   7   3   1  231.68    6.43
   9   2   1    3.66    4.39
   4  -2  -1  285.95    1.64
   6  -2  -1    7.93    1.85
   4   3   1    7.62    3.22
   6   3   1   78.63    4.68
   9   1   1  130.35    5.42
   5   3   1  401.60    6.19
   5  -2  -1  221.73    2.20
  12   2  -1   35.17    4.57
  12   1  -1   56.60    4.71
  10  -1  -1   24.77    3.23
   8   1   1   33.46    4.35
   2   2   1 1346.75    6.61
   7   2   1  219.18    6.01
  15   0  -4   54.59    4.22
   7   1   1   66.62    4.33
   6   2   1   83.71    4.61
   3   2   1    3.01    2.80
   2   1   1  457.52    3.84
   5   2   1   50.67    4.01
  11   1  -1  103.39    5.10
   4   2   1  285.50    4.88
   6   4  -1  114.82    4.84
   9  -1  -1    4.79    3.18
   6   1   1  185.68    5.02
   5   4  -1   12.51    3.40
   3   4  -1   33.91    2.65
   5   1   1  200.93    4.64
   3   1   1  407.33    4.56
   4   1   1  506.53    5.62
   8   3  -1   59.91    4.91
   8  -1  -1   27.05    3.17
  11   4  -4  120.13    6.01
   9   2  -1  340.17    7.41
   7   3  -1  884.68   10.33
   9   1  -1    6.63    3.92
  10   4  -4   49.98    5.21
   6   3  -1  123.11    5.29
  14   0  -6   42.28    4.27
  14   1  -6  217.96    6.48
   5   3  -1   19.12    3.86
   8   1  -1   27.24    4.35
   7   2  -1   80.18    4.78
   4   3  -1   98.01    4.12
   6  -1  -1 1231.60    7.22
  12   0  -4  125.38    5.11
  12   3  -6   71.47    5.34
   3   3  -1   49.04    3.29
  11   2  -4   98.72    5.27
   5  -1  -1  275.00    3.71
   9   4  -6   44.10    4.54
  11   0  -4  224.93    5.52
   5   2  -1  219.91    5.15
   6   1  -1 1164.72    9.09
  12   0  -6  210.40    5.67
   4   2  -1  343.11    5.47
   5   4  -4   63.13    4.23
   8   3  -4  247.33    6.44
  11   2  -6   52.15    4.84
   5   1  -1  276.83    4.99
   4  -1  -1    7.57    2.08
  11  -1  -6  194.81    4.81
   9   2  -4   66.95    4.63
   3   2  -1  124.04    3.90
  10   4  -9   81.04    5.15
  11   1  -6  181.39    5.97
   9   3  -6  196.05    6.21
  11   0  -6  274.26    6.30
   7   3  -4  244.05    6.11
   9  -1  -4   18.03    3.31
  10   2  -6   59.03    4.89
   4   1  -1    6.13    3.42
   2   2  -1  226.60    3.87
   9   1  -4   12.83    4.04
   8   2  -4  548.76    8.32
   9   0  -4   44.32    3.91
   8   3  -6  123.54    5.54
   6   3  -4  161.40    5.50
  10  -1  -6  199.22    4.96
  10   1  -6  194.88    6.14
  10   0  -6   35.63    4.14
   3   1  -1   34.64    3.11
   3  -1  -1   37.92    1.82
   7   2  -4   88.15    4.70
   5   3  -4  108.79    4.80
   7   3  -6   45.83    4.38
   7  -2  -4   93.98    2.86
   8   0  -4  159.08    4.92
   9   1  -6  468.45    7.90
   8   2  -6   92.15    5.24
   9  -1  -6  491.92    6.83
   9   0  -6  284.39    6.32
   4   3  -4  169.73    4.89
   6   2  -4   31.19    4.20
  10   2  -9   55.88    5.17
   7   1  -4  379.57    6.57
   2   1  -1  507.31    4.09
  10   2 -11   78.23    5.67
   7  -1  -4  389.98    5.36
   8   1  -6  166.49    5.67
   7   2  -6   10.08    4.39
   7   0  -4  268.15    5.26
   3   3  -4   58.65    3.87
   9   2  -9   64.73    5.49
   8  -1  -6  176.95    4.93
   5   2  -4    2.89    3.80
   6   1  -4   27.95    4.08
   6  -2  -4   28.45    2.28
   7   1  -6  580.70    7.94
   3   1  -2  785.09    5.89
   7  -2  -6    9.70    2.65
   6   0  -4  900.07    7.74
   1   1  -1  140.57    2.19
   4   2  -4   69.31    4.03
   6   3  -9   10.92    4.21
   6  -1  -4   28.24    2.98
   3  -2  -2   35.41    1.17
   7  -1  -6  574.36    6.78
   5   1  -4  702.29    7.19
   5   2  -6   71.22    4.51
   2  -1  -1  416.78    2.01
  10  -1 -14   33.49    4.82
   7   2  -9  288.70    7.22
   8   1  -9   75.11    5.28
   8   2 -14    4.06    4.81
   9   1 -14   24.31    5.17
  -8   3  13    6.62    5.71
  -8   3  12   20.94    6.09
  -6   3   7  117.86    6.22
  -6   2   6   -0.42    4.96
  -9   1  13    5.70    5.15
  -5   3   6   32.65    5.22
  -7   3   9    6.14    5.29
  -4   1   3  418.05    5.87
  -9   1  12    7.39    5.20
  -9   0  12   35.53    4.89
  -7  -1   8   13.86    3.53
  -7   2   8  127.60    6.28
  -6   3   8   30.90    5.23
  -4   4   7   49.49    5.17
  -7   1   7  733.82    9.38
  -8  -1  11   39.15    4.09
  -6   4  12   40.68    5.89
  -3   1   2  731.08    5.92
  -3   0   2   13.76    2.46
  -7   3  11    6.43    5.32
  -3   4   6   67.71    4.78
  -1   3   2  502.21    5.48
  -2   3   3   17.91    3.51
  -5   4   9   13.25    4.88
  -9   1  14   17.95    5.76
  -8   2  13   14.44    5.34
  -9   0  14    6.31    5.04
  -8   2  12  205.46    7.65
  -4   4   8   29.43    4.70
  -6   0   6    1.21    3.89
  -7   3  13    6.84    5.39
  -7   1   8    7.56    4.58
  -7   3  12   18.62    5.26
  -7   0   8  147.96    5.39
  -5   4  11    5.10    4.75
  -3   2   3    4.34    3.57
  -5   3   7 1002.67   10.96
  -6   2   7  259.55    6.52
  -1   4   4  354.37    5.82
  -3   3   4   62.48    4.25
  -8   2  14    0.35    5.37
  -6   3   9   10.58    4.77
  -2   2   2  868.38    6.42
  -8   1  13    2.97    4.71
  -5   4  12   33.51    5.31
  -8   1  12   49.75    5.12
  -3   4   7  200.59    5.81
  -7   2  11    8.41    4.94
  -5   3   8   68.20    5.75
  -6   2   8   83.96    5.57
  -8   0  12   14.51    4.28
  -2   4   6   -0.07    3.63
  -4   4   9   17.65    4.67
  -6  -1   7   83.41    3.68
  -7  -1   9   24.56    4.00
  -6   3  13   23.71    5.57
  -7   2  13   -2.07    5.25
  -3   4   8   23.14    4.56
  -8   1  14    7.44    5.26
  -4   4  11   24.63    5.01
  -6   3  12   19.06    5.42
  -6   1   7   88.05    5.04
  -7   2  12   18.45    5.37
  -3  -1   3   30.76    2.08
  -7   1   9   22.03    5.16
  -7  -1  11   -0.92    3.41
  -8   0  14   13.98    4.93
  -6  -1   8  471.89    6.45
  -7   1  11    0.99    4.48
  -4   4  12   40.81    5.38
  -1   3   3   49.46    3.39
  -7   2  14   43.43    5.81
  -6   1   8  471.30    8.13
  -4   3   7  342.79    6.78
  -3   1   3   35.23    3.53
  -7  -1  13   -1.05    3.72
  -5   3   9   13.85    4.72
  -7   1  13    0.54    4.71
   0   3   2  489.03    4.84
  -7   0  16   63.97    5.68
  -2   4   7    7.96    3.93
  -5   2   7   58.15    4.89
  -5   3  11   16.22    5.24
  -6   0   8 1263.87   10.61
  -7   1  12   44.28    5.40
  -3   4   9   15.28    4.49
  -7  -1  12   44.70    4.04
  -6   2  11   58.08    5.31
  -4   3   8   57.53    5.21
  -2   3   4   -0.38    3.37
  -5   3  13    9.29    5.18
  -3   4  11    1.69    4.54
  -1   4   6    1.52    3.49
  -3   4  13   43.21    5.81
  -2   4   8    7.72    3.98
  -5   2   8   26.86    4.70
  -5   3  12    4.93    4.75
  -6   2  13    2.67    4.89
  -7   0  12  131.63    5.69
  -7   1  14    3.95    4.69
  -2   2   3  635.53    6.22
  -3   4  12   49.16    5.76
  -6   2  12   12.10    5.01
  -5   3  14    0.34    5.21
  -7   0  14    6.04    4.80
  -6   1  11   24.38    4.70
  -6   1  15   33.22    5.20
  -4   3   9   20.74    4.51
  -4   3  11   26.77    4.96
  -6   0  16   16.12    4.98
  -5   1   7   10.92    3.90
  -1   4   7   26.23    3.97
  -2   4   9    3.57    4.05
  -2   4  13   97.23    5.94
  -2   4  11    3.70    4.48
  -6  -1  11   24.01    3.82
  -6   1  13    4.84    4.73
  -3   3   7   12.37    4.32
  -4   3  13   41.65    6.03
  -1   2   2  484.13    4.65
  -2   4  12  283.55    7.40
  -5   2  11  115.61    5.94
  -6  -1  13    9.83    3.78
  -5   2   9    6.32    4.48
  -4   3  12  116.07    6.23
  -6   1  12    6.88    4.48
  -5   1   8  131.27    5.28
  -1   4   8   26.39    4.08
   0   4   6   21.54    3.51
  -3   3   8   21.67    4.38
  -5   2  13   57.96    6.05
  -5  -1   7   10.18    2.94
  -4   2   7   20.70    4.07
  -6   1  14  127.89    6.20
  -2   3   6   -0.24    3.93
   0   3   3  122.53    3.43
  -5   2  12   48.64    5.37
  -6  -1  12    6.96    3.62
  -5  -1   8  122.00    4.15
  -4   1   6    7.56    3.90
  -5   1  16  110.17    6.62
  -4   2   8  172.23    5.86
  -5   2  14   25.14    5.43
  -6   0  12 1031.64   11.07
  -1   4  13   25.65    5.12
  -1   3   4  205.58    4.46
  -5   0   8  -14.65    4.13
  -1   4  11   14.70    4.64
  -6   0  14   10.48    4.89
  -3   3  13   87.02    6.15
  -1   4   9   25.89    4.18
  -3   3  11   67.43    5.52
  -1   4  12    4.05    4.67
  -5   0  16   16.10    4.91
   0   4   7   61.34    4.41
  -3   3   9   -0.07    4.19
   1   3   2   93.72    2.66
  -5   1  11   45.89    5.04
  -3   3  14    0.47    4.92
  -5   1  13   53.84    5.78
  -3   3  12    8.09    4.95
   0   4   8   68.24    4.44
  -4  -1   6    7.66    2.91
  -4   2  13   31.50    5.62
  -2   3   7  259.97    5.79
  -5  -1  15   11.57    4.11
  -4   2  11    4.76    4.68
   0   4  13   66.89    5.87
  -3  -1   4    4.37    2.24
  -3   1   4    3.53    3.58
  -2   1   3 1239.15    6.72
  -5   1  12  107.61    5.71
  -2   3   8  105.07    5.39
  -5   1  14   20.89    5.00
  -4   2   9   53.84    4.84
  -4   1  16   -1.10    5.24
  -4   2  14   53.39    5.81
   0   4  11   24.95    4.67
  -5  -1  13   74.99    4.73
  -4   2  12   84.49    5.75
  -5  -1  11   41.54    3.94
  -1   2   3   53.58    3.35
  -2   2   4   18.40    3.52
   0   4  12   26.66    5.03
  -4   1   7    6.62    3.78
  -2   3  13   34.10    5.65
   0   4   9  233.57    6.30
  -4  -2   7   18.21    2.32
  -4   1   8  324.01    6.46
  -1   3   6   24.24    3.75
  -4   1  15  197.14    6.68
  -2   3  14   -2.32    5.16
  -3   2   7   85.07    4.52
  -2   3  11   10.72    4.56
  -4  -2   8  153.79    3.58
  -4   0  16   62.56    5.78
  -5   0  12  118.34    5.64
  -5   0  14    2.23    4.30
  -3   2   8  148.54    6.25
  -5  -1  14   12.50    4.43
  -5  -1  12  110.43    4.76
  -2   3  12  113.17    6.14
   1   4   7  163.81    5.04
   1   4   8   34.72    4.20
  -2   3   9    9.99    4.37
  -4   1  13   22.56    5.07
  -3   2  13  229.14    7.68
   1   4  11   15.34    4.54
   1   4  12    7.95    4.92
  -4   1  11  267.66    7.22
  -3   1  16   11.78    5.53
  -3   2  11  258.81    7.39
   1   3   3  101.96    3.15
  -3   2  14   17.63    5.16
  -4  -1  15  187.14    5.85
   0   3   4    3.60    2.93
  -4   1  14   13.00    4.81
  -1   3  13  163.40    6.77
  -4   0   8   47.01    4.02
  -1   3   7   57.83    4.61
  -1   3  14   11.56    5.25
  -3   2  12   44.24    5.41
  -4   1  12   34.10    5.26
  -1   3   8  101.79    5.29
   1   4   9   88.24    5.02
  -4  -1   8  314.91    5.30
  -4  -1   7    7.57    3.01
  -3   2   9   56.08    4.80
  -1   3  11    6.31    4.77
  -3   0  16   15.97    4.99
  -1   3  12    9.70    5.02
  -4  -1  13   19.52    4.27
  -3  -1  16    9.48    4.80
   0   2   2  352.25    3.95
  -4   0  14   53.18    5.24
  -2   2  13   83.43    6.52
  -2   1  16   16.75    5.38
  -4  -1  11  258.24    5.89
  -1   3   9  194.09    6.22
   0   3   6    0.81    3.49
  -4  -1  14    8.16    4.46
   0   3  14    5.58    5.16
  -4   0  12   55.74    4.80
  -3   1  13   14.67    5.04
  -2   2  14  144.32    6.88
  -2   2   8   62.03    4.62
  -2   2   7   16.33    3.82
  -3   1   8   19.27    4.05
  -3   1   7   12.01    3.78
  -3   1  14  163.72    7.04
  -4  -1  12   34.22    4.17
  -2   2  11   33.13    4.83
   2   3   2   31.68    2.28
  -2   2  12   92.78    5.66
  -3   1  11   10.86    4.55
   0   3  12   17.76    4.89
   0   3  11   73.20    5.43
  -3   1  12    0.13    4.59
  -2   0  16   30.46    5.39
   0   3   8   17.57    4.15
   0   3   7  146.30    5.08
   1   3  13   12.93    5.15
  -2  -1  16   14.16    4.78
  -1   2  13   49.86    5.53
  -2   2   9  353.77    7.03
  -1   2  14    4.22    5.13
  -3   0  14    9.59    4.66
   0   2   3  526.33    4.96
   1   3   4   -0.08    2.73
   0   3   9    3.87    4.03
  -2   1  13   -5.54    4.92
  -2   1  14   90.87    5.96
  -3  -1  14  166.40    5.93
   1   3  12   21.16    4.96
  -3   0   8   28.31    3.76
   2   3   3  197.82    3.91
   1   3  11   -1.80    4.40
  -3  -2   8  155.97    4.04
  -1   2  11   13.85    5.12
  -1   2  12    6.13    5.05
   2   3  13    8.08    4.95
  -3   0  12   51.81    5.64
  -1   0  16   15.84    5.32
   1   3   6  125.62    4.35
  -3  -2  10  517.56    5.28
  -3  -1  11   15.32    3.73
  -1   2   8  138.75    5.43
   0   2  14    5.38    5.02
  -2   1  11   19.43    4.50
  -1  -1  16    7.14    4.89
   0   2  13  113.78    6.37
  -2   1  12    1.05    4.46
  -3  -1  12    1.88    3.83
   1   3   8   75.97    4.78
  -3  -2   7   83.92    2.68
  -3  -1   8   23.76    3.37
  -1   2   7    9.73    3.74
  -2   1   8   23.91    4.38
   1   3   7   11.74    4.11
  -6  -1   6  127.49    4.46
  -1   2   1  266.30    3.97
  -8   2  11   49.54    6.37
  -8   1   9   66.30    5.70
  -5   1   4  670.78    8.05
  -6   1   6  140.71    5.45
  -5   0   4 2312.81   11.87
  -8   1  11   42.21    5.53
  -7   2   9  273.88    8.06
  -4  -1   4 1283.88    6.71
  -4   3   6  212.85    6.50
  -4   2   4   60.71    4.50
  -5   2   6   61.97    5.05
  -3  -2   4  736.49    3.10
  -5  -1   6   85.48    3.58
  -2  -1   2  316.54    2.02
  -5   1   6   84.87    4.66
  -6   2   9  191.27    6.95
  -1   1   1  129.08    2.27
  -4   1   4 1329.14    9.46
  -3   3   6   13.67    4.35
  -5   0   6  184.27    4.95
  -4   2   6  282.75    6.40
   0   2   1  249.39    3.14
  -2   1   2  310.39    3.92
  -3   2   4  751.83    7.75
  -4  -2   6  287.11    3.42
  -4   0   4 2005.93    9.79
  -6   1   9   30.02    5.03
  -6  -1   9   31.87    3.83
   2   3   1  317.61    2.95
  -6  -1  14  121.14    5.51
  -2   0   2   39.42    1.84
  -3   2   6   27.97    4.05
  -5   1   9   35.01    5.03
  -4   0   6    4.73    3.57
  -3   0   4  111.95    3.66
  -5  -1   9   34.39    3.96
  -4  -2   9   60.52    3.36
  -3   1   6   27.93    4.03
  -2   2   6   42.18    4.27
  -4   1   9  196.91    6.34
  -1   1   2   54.75    2.29
  -3  -2   6   26.98    2.36
   1   2   1  356.50    3.10
  -3   0   6  513.21    6.11
  -1   2   4  188.53    4.51
  -2  -1   3 1223.99    4.43
  -4  -1   9  193.27    5.16
  -2   1   4  950.38    7.07
  -3  -1   6   21.58    3.12
  -3   1   9  176.34    6.03
  -1   2   6  201.70    5.23
   0   1   1   99.45    1.70
  -2   1   6  287.62    5.53
  -1   1   3 1378.71    6.81
  -2   0   4  932.84    5.97
  -3  -2   9   49.18    3.39
  -3  -1   9  183.20    5.14
 -11  -2  11   -2.25    5.50
  -5  -1   8  127.10    4.77
  -8  -3   9    1.13    4.60
 -10  -2  11   52.38    5.64
  -7  -4   7   90.62    5.54
  -4  -1   7    4.37    3.10
  -2  -3   3   21.31    2.97
  -8  -4   8   54.76    5.53
  -4   1   6    5.83    2.24
  -4  -3   6  197.10    5.40
  -6  -3   8   29.94    4.39
  -5  -2   8   21.94    4.27
  -6   1   8  454.12    5.58
  -5   0   8   -0.86    3.45
  -9  -3  10   50.31    5.44
  -9  -1  11    1.91    4.18
  -5  -3   7  885.87   10.43
 -12  -1  12    0.78    4.65
  -8  -5   6    7.67    4.32
  -3  -2   6   25.16    3.12
  -5   1   7    6.95    2.28
  -4  -2   7   17.53    3.49
  -4  -4   4   17.19    3.77
  -3  -4   3  281.87    5.26
 -11  -1  12    0.19    4.62
  -5  -4   6  141.87    5.29
  -7  -3   9    3.73    4.30
  -9  -4   9    2.25    5.38
 -10  -3  11  152.15    7.41
  -6  -2   9  177.49    5.91
  -7  -4   8   -1.55    4.53
  -6  -5   4   -2.26    3.74
 -11  -2  12   57.93    6.12
  -6  -4   7   17.19    4.35
  -1  -2   3   59.33    2.92
  -8  -1  11   40.24    4.69
  -7  -5   6    2.03    4.13
 -10  -1  12   32.69    5.13
  -8  -2  11   36.38    5.09
  -5  -3   8   62.05    5.38
  -4  -1   8  354.03    6.16
  -7   1   9   17.81    3.08
  -9  -3  11  133.07    6.99
 -10  -2  12   22.45    5.45
  -8  -4   9    1.75    5.22
  -8  -5   7   12.62    4.76
  -4  -2   8  169.12    5.59
  -9  -4  10   43.89    5.96
  -4  -3   7  259.42    6.33
  -3  -3   6    9.11    3.66
 -10   0  12    1.61    4.09
  -6  -4   8   76.75    5.75
  -6  -3   9    9.36    4.20
  -9  -1  12   46.62    5.25
  -7  -1  11   -0.75    4.09
  -9  -2  12   12.13    5.20
  -8  -3  11   17.26    5.41
 -11  -1  13    2.62    5.04
  -4  -4   6   43.18    4.31
  -5  -4   7   21.65    4.53
  -7  -2  11    7.37    4.82
  -6  -5   6   10.29    4.19
  -3  -1   7   12.06    3.23
  -4   0   8   55.12    3.61
  -5  -2   9    4.54    3.97
  -7  -5   7   -0.26    4.42
  -7  -4   9    6.56    4.70
  -2  -3   4    0.39    3.05
  -5   1   8  136.53    3.69
  -3  -2   7   72.82    4.05
  -1  -3   2  465.90    5.29
  -2  -4   2  132.13    3.91
  -9   0  12   27.77    4.48
 -10  -1  13    3.16    4.99
  -4  -3   8   55.42    5.19
 -10  -2  13   48.11    6.74
  -8  -1  12   41.02    5.04
  -9  -3  12   25.92    6.04
  -8  -2  12  199.53    7.63
  -1  -3   3   62.10    3.29
  -2  -4   3   49.68    3.35
  -7  -3  11    7.75    4.96
  -5  -4   8   97.92    6.10
  -5  -3   9   21.48    4.41
  -7  -5   8    4.36    4.84
  -6  -1  11   25.05    4.38
  -6  -2  11   70.31    5.37
  -9  -1  13    4.71    4.83
  -9  -2  13    5.90    5.76
  -3  -1   8   26.85    3.73
  -6  -5   7   22.86    4.77
  -5  -5   6  174.45    5.97
  -3  -2   8  206.06    6.46
  -6  -4   9   22.18    4.97
  -3  -3   7   23.03    4.50
  -4   1   7    1.87    2.29
  -4  -4   7   61.98    5.05
  -8  -3  12   21.45    5.71
  -8   0  12   14.73    4.11
  -3  -4   6   81.05    4.58
  -4  -2   9   55.24    4.89
  -2  -3   6   -2.45    3.59
  -4  -1   9  205.85    5.81
  -7  -2  12   14.59    4.97
  -7  -1  12   36.92    4.84
   0  -3  -1    8.74    1.37
  -6  -3  11   -0.02    4.79
  -6  -5   8    0.46    4.38
  -8  -2  13   11.19    5.07
  -8  -1  13    2.54    4.47
  -3  -3   8   23.08    4.39
  -7  -4  11    2.31    5.07
  -4  -4   8   36.61    4.84
  -7  -3  12   14.88    5.30
  -5  -2  11  116.91    5.75
 -10  -1  14   14.20    5.75
  -7  -5   9   30.41    5.67
  -2  -2   7   15.63    3.40
  -4  -3   9   19.55    4.48
  -5  -5   7   -0.49    4.16
  -5  -1  11   49.62    4.65
  -3   0   8   37.75    3.42
  -5  -4   9   14.16    4.71
  -8  -3  13   12.51    5.36
  -2  -1   7  178.95    4.62
  -4  -5   6   11.54    3.87
  -7   0  12  120.09    5.22
   0  -3   1    9.81    2.24
   0  -2   3  549.24    5.22
  -6  -2  12    7.88    4.79
  -7  -2  13    5.95    4.79
  -6  -1  12    6.61    4.24
  -5  -3  11   10.96    4.51
  -4   1   8  361.16    4.66
  -7  -1  13    3.05    4.20
  -3  -4   7  183.26    5.97
  -5  -5   8   13.03    4.52
  -6  -4  11    0.67    5.00
  -9  -1  14   14.07    5.29
  -2  -2   8   49.57    4.24
  -2  -3   7  220.09    5.93
  -6  -3  12   12.61    5.12
  -6  -5   9    1.58    4.79
  -1  -4   3  220.80    4.50
  -7  -3  13   11.42    5.18
  -1  -4   2   67.86    3.36
  -3  -2   9   55.34    4.47
  -2  -1   8   32.25    4.13
  -2  -4   6    1.49    3.48
  -5   1   9   35.33    3.00
  -3  -4   8   16.34    4.41
  -4  -2  11    3.34    4.22
  -4  -5   7   11.79    4.09
  -4  -4   9   15.68    4.73
  -6  -2  13    5.66    4.74
  -1  -3   6   21.79    3.70
  -2  -3   8  104.24    5.28
  -4  -1  11  255.64    6.56
  -8  -1  14    2.28    4.52
  -5  -2  12   45.22    5.17
   0  -3   3  131.54    3.60
  -3  -3   9    3.23    4.25
  -6   0  12  934.13   10.52
  -6  -1  13    8.52    4.21
   0  -3   2  410.83    4.97
  -5  -4  11    8.32    4.89
  -3  -5   6    3.95    3.57
  -4  -3  11   26.47    4.77
  -5  -1  12   96.18    5.39
  -6  -3  13   38.40    5.73
  -4  -5   8    8.91    4.34
  -5  -3  12    2.92    4.59
  -6  -4  12   47.29    5.87
  -5  -5   9   24.04    4.92
  -7  -2  14   42.31    5.60
  -1  -2   7   16.07    3.45
  -2  -4   7    7.64    3.85
  -3   1   7   12.88    2.43
  -7  -1  14    0.65    4.44
  -5  -2  13   57.96    5.93
  -2   0   8  339.90    5.50
  -3  -2  11  262.56    7.08
  -1  -1   7   61.84    3.77
  -2  -4   8    9.28    4.09
  -2  -2   9  343.12    7.08
  -3  -4   9   14.53    4.49
  -3  -5   7   10.09    3.97
  -4  -2  12   71.87    5.34
  -1  -3   7   51.68    4.71
  -4  -4  11   27.45    5.12
  -1  -2   8  123.72    4.91
  -5  -1  13   68.58    5.18
  -1  -4   6   -0.43    3.43
  -5  -4  12   28.70    5.55
  -5   0  12  100.73    5.31
  -3  -3  11   74.60    5.44
  -3  -1  11   12.66    4.11
  -4  -3  12  100.30    5.98
  -6  -2  14    1.21    4.76
  -4  -1  12   21.74    4.54
  -2  -3   9    8.34    4.27
  -3  -5   8   13.87    4.34
  -4  -5   9  101.96    5.77
  -1  -3   8   98.78    5.28
  -1  -1   8  337.62    5.81
  -2  -5   6    3.03    3.59
  -3   1   8   19.21    2.55
   0  -3   4    5.49    3.14
  -6  -3  14    6.87    5.40
  -4   1   9  194.38    4.12
  -6  -1  14  116.21    6.03
   0  -3   6    1.76    3.73
   0  -4   3   32.52    3.21
  -4  -2  13   31.55    5.04
  -4  -3  13   47.49    6.06
  -3  -4  11   -0.50    4.42
  -4  -4  12   28.08    5.34
  -1  -4   7   30.50    4.05
   0  -4   2  149.55    3.71
  -4  -1  13   29.40    4.60
  -3  -2  12   36.64    4.87
  -2  -2  11   37.60    4.59
   1  -2   3 1133.90    7.20
  -5  -2  14   31.56    5.07
  -2  -4   9    7.44    4.27
  -2  -5   7   19.14    3.93
  -3  -3  12    1.84    4.70
  -1  -4   8   28.37    4.24
  -5  -3  14    4.90    4.92
  -2  -3  11    4.52    4.26
  -4   0  12   43.59    4.12
   0  -2   7   22.96    3.61
  -3  -5   9    4.47    4.26
  -1  -2   9   61.78    4.59
  -3  -1  12    0.70    3.93
  -2  -5   8  152.34    5.82
  -5  -1  14   34.45    4.77
  -2  -1  11   25.58    4.13
   1  -3   3   99.06    3.34
  -6   0  14    6.47    3.74
   0  -3   7  129.02    5.05
   1  -2   2  589.75    5.14
   0  -2   8  339.15    6.89
  -1  -3   9  185.42    6.16
  -3  -2  13  185.79    7.24
   0  -4   6   32.70    3.70
  -1   0   8  170.38    4.56
  -3  -3  13  104.52    6.21
   0  -3   8   27.19    4.25
   0  -1   7  102.47    3.95
  -3  -4  12   27.53    5.84
  -2  -4  11    2.95    4.57
  -4  -2  14   50.63    5.51
   1  -3   2   78.16    2.98
  -3  -1  13   19.78    4.38
  -4  -3  14    7.14    5.05
   0  -1   8   16.16    3.32
  -4   1  11  260.15    5.14
  -2  -2  12   72.30    5.32
  -2  -3  12  116.61    6.25
  -6  -1  16   50.76    5.44
  -1  -2  11   16.92    4.64
  -2   1   7  174.06    3.47
  -1  -4   9   15.86    4.16
  -1  -3  11   11.57    4.60
  -3   1   9  163.25    3.95
  -4  -1  14    9.01    4.28
   1  -3   6  122.93    4.67
  -2  -5   9   29.04    4.69
   0  -4   7   56.18    4.73
  -1  -5   7   11.21    3.94
  -5   0  14    0.47    3.72
  -3   0  12   37.29    5.32
   0  -4   8   74.18    4.81
  -1  -5   8   25.97    4.76
  -2   1   8   37.60    3.14
  -2  -2  13   85.52    6.34
  -2  -3  13   20.65    5.33
  -1  -1  11   16.12    4.22
   1  -4   3   44.05    3.17
  -2  -4  12  210.50    7.78
  -3  -2  14   23.57    5.14
   0  -3   9    3.76    4.06
  -3  -3  14   -0.16    4.93
  -1  -4  11   12.89    4.83
  -5  -1  16  115.46    6.32
   1  -2   7   51.44    4.18
  -2  -1  13    7.46    4.52
   1  -3   7    9.18    4.54
   1  -2   8   19.63    4.36
   1  -3   8   66.91    4.88
   1  -4   6   65.34    4.23
  -1  -2  12    2.22    4.56
  -1  -3  12    4.48    5.13
  -3  -1  14  157.06    6.46
  -4   0  14   51.21    4.65
   0  -2  11    9.46    4.20
  -1  -5   9    5.62    4.34
   0  -3  11   68.67    5.40
  -3   1  11   13.19    3.05
   0  -4   9  222.18    6.80
   0   0   8  190.00    4.60
   1  -4   4  102.31    4.03
  -1  -2  13   40.80    4.99
  -1  -3  13  143.17    6.63
   1  -1   7   38.53    3.59
  -2   0  12  627.45    9.01
  -1  -1  12  143.80    5.84
   1  -1   8   28.73    4.20
  -4  -1  16    7.90    4.58
   0  -5   8   20.64    4.08
  -1  -4  12    2.19    4.92
   2  -2   3  224.16    4.00
   1  -4   7  165.40    5.60
  -2  -2  14  128.50    6.46
  -2  -3  14    0.91    4.73
   1  -4   8   38.03    4.26
   2  -3   3  218.28    4.27
   0  -1  11   65.65    4.82
   0  -4  11   23.39    4.75
  -1  -1  13   23.65    4.46
   1  -2   9    1.93    4.31
   1  -3   9   14.46    4.08
  -2  -1  14   77.78    5.34
   0  -3  12   15.72    4.55
   0  -2  12    4.59    4.23
  -3   0  14    8.45    3.71
  -3  -1  16    2.94    4.49
  -1   1   8  315.32    4.52
   2  -3   8  193.54    6.02
  -1   1   7   59.73    2.85
   2  -2   4    2.97    3.05
   0  -5   9    6.11    4.30
   2  -2   8  198.81    5.70
   1  -3  11    0.70    4.31
   2  -3   7  366.62    7.96
  -3   1  12    0.19    2.90
   2  -2   7   77.11    4.29
   1  -2  11   12.77    4.33
   0  -3  13   -1.78    4.48
   2  -2   2    3.32    2.33
   2  -3   2   26.78    2.61
   0  -2  13   82.13    5.82
   2  -4   6  101.64    4.40
   1  -4   9   77.82    4.98
   0  -4  12   31.79    5.22
  -1  -2  14    3.29    4.56
   2  -1   6    6.60    3.34
   2  -4   3   62.67    3.36
  -2   1  11   25.20    3.22
   0  -1  12   48.16    4.93
   2  -1   3  451.33    4.76
  -1   0  12   26.38    3.99
   1  -4  11   12.23    4.70
   2  -4   8  105.78    5.32
   2  -4   7    8.60    3.73
   1  -1  11   60.10    4.90
   0  -1  13    8.53    4.61
   1   0   8  106.63    4.16
   2  -1   8  170.66    5.20
  -1  -1  14    8.84    4.38
   2  -1   7    3.99    3.27
   1  -3  12   18.17    4.95
   2  -4   4    7.74    3.13
  -2  -1  16   12.91    4.76
   1  -2  12   87.39    5.55
  -2   0  14   16.27    4.10
   2  -3   9  171.52    5.91
   3  -3   6   19.21    4.11
   1  -3  13   10.46    5.16
   0  -3  14   -2.94    5.08
   1  -2  13    3.40    4.47
   0  -2  14    1.21    4.50
   2  -3  11   11.28    4.51
   1  -5   9   34.09    4.48
   1  -4  12   14.89    5.10
   2  -2  11   12.96    4.43
  -2   1  12    1.86    3.00
   2  -4   9    5.77    4.17
   3  -3   8    3.70    3.96
   3  -3   3  181.96    4.09
   1  -1  12   41.58    4.84
   3  -2   8   94.15    5.22
   3  -3   7  227.74    6.27
   0   0  12  248.36    6.80
   3  -2   3  190.85    4.12
   2  -4  11   -1.14    4.47
   3  -2   7   10.71    4.31
  -1   1  11   10.42    3.33
   3  -4   6   15.04    3.59
  -1  -1  16    9.38    5.06
   0  -1  14   49.42    5.33
   0   1   8   17.17    2.95
   2  -1  11    9.46    4.29
   3  -4   8   27.76    4.63
   2  -3  12   26.71    5.16
  -1   0  14   -0.36    3.99
   2  -2  12   78.46    5.82
   3  -4   7   81.24    4.83
   0   1   7  104.10    3.38
   2  -3  13    4.27    5.14
   1  -2  14    2.24    4.93
   3  -3   9    0.78    4.53
   3  -1   8   68.23    5.17
   2  -2  13   39.31    5.40
   3  -4   3  466.69    5.89
   2   0   8  515.26    7.15
   3  -3  11   75.60    5.88
   3  -1   7  408.55    6.99
   3  -2  11   47.82    5.08
   3  -3   2  392.64    5.30
  -1   1  12  153.10    5.07
   3  -4   4   23.72    3.48
   2  -1  12   42.82    5.11
   3  -4   9   10.83    4.44
   3  -2   2  477.00    5.50
   1   0  12   90.58    6.75
   3  -4  11    3.31    4.86
   4  -2   6   13.12    4.43
   4  -3   8   44.39    4.71
   3  -1   3   23.44    3.33
   2  -1  13   15.89    5.04
   4  -2   8   10.78    4.46
  -1   0  16   12.46    4.71
   0   1  11   68.67    4.15
   0   0  14   19.48    4.44
   4  -3   7   12.37    4.31
   3  -3  12   24.76    5.33
   3  -1   9    5.10    4.54
   4  -2   7  355.25    7.54
   3  -1  11   -0.64    4.28
   3  -2  12  101.88    6.80
   3  -3  13    2.91    5.36
   4  -4   8   23.79    4.53
   3  -2   1    2.43    2.54
   3  -2  13   17.71    5.34
   4  -3   3   16.50    3.33
   4  -4   7   47.76    4.81
   1   1   8   32.04    3.76
   4  -3  11   14.02    5.15
   4  -2   3   14.46    3.30
   4  -2  11   19.22    5.36
   4  -1   8   14.34    4.33
   0   1  12   44.91    4.23
   3   0   8  110.58    6.11
   3  -1  12    9.48    5.03
   1   1   7   39.13    3.31
   2  -1  14   18.43    5.43
   0   0  16   47.41    5.45
   4  -2   4    1.69    3.64
   4  -4  11    1.36    5.08
   2   0  12   13.20    4.70
   4  -4   9    1.99    4.71
   4  -1   7   30.17    4.97
   0   1  13    8.96    4.05
   3  -1  13    5.75    4.94
   1   0  14   11.94    4.56
   5  -3   8   23.87    4.83
   4  -3  12    2.20    5.28
   5  -3   6    2.66    4.47
   1   1  11   60.61    4.44
   3  -1   2 2210.60    9.90
   5  -2   8  257.97    7.05
   4  -2  12   66.44    6.07
   3  -2  14    2.80    5.63
   0   1   3   37.07    1.80
   4  -1   9    5.98    4.82
   5  -3   7   39.37    4.77
   4  -2  13  121.73    6.86
   5  -4   8   34.03    4.99
   5  -2   7   11.44    4.72
   4  -3   2   73.29    3.56
   5  -3  11   23.06    5.59
   5  -3   9   38.70    5.74
   1   0  16    1.41    5.12
   5  -4   7   52.81    4.83
   1   1  12   41.52    4.28
   5  -2  11   22.83    6.00
   4  -2   2   95.46    3.70
   4  -1   3  422.58    5.88
   3  -1  14   10.26    5.62
   4  -1  12   22.40    5.24
   5  -2   9    2.33    5.02
   2   1   8  177.53    5.04
   5  -1   8    9.45    4.60
   1   1  13    4.37    3.96
   3   0  12   22.75    4.93
   4  -1  13   16.99    5.47
   4   0   8   12.30    4.68
   5  -3   3    4.20    3.40
   5  -1   7   61.41    5.23
   2   1  11    7.06    3.90
   2   1   6    9.20    3.38
   2   1   7    1.50    3.38
   5  -2  12    8.76    5.41
   6  -3   8    0.05    4.60
   5  -2   3   57.07    3.94
   5  -1  11   24.22    5.73
   6  -2   8   15.93    5.00
   5  -1   9    6.48    5.19
   6  -3   7   50.67    5.17
   6  -4   8    9.42    4.65
   6  -2   7   22.72    4.89
   2   1  12   42.54    4.62
   1   1   4   10.75    2.81
   6  -2  11    4.50    5.75
   6  -3   9    2.86    5.30
   5  -1  12   24.50    5.66
   2   1  13   17.40    4.31
   3   0  14   11.49    5.45
   5  -1  13    3.97    5.13
   4   0  12   48.36    5.43
   6  -4   7   14.80    4.26
   6  -2   9   10.51    5.34
   4  -1   2  656.58    6.74
   3   1   8   60.38    4.73
   6  -1   8   89.92    5.61
   6  -4   9   42.51    5.89
   5   0   8  101.10    5.62
   5  -3   2    3.23    3.09
   3   1  11    0.04    4.20
   6  -2  12    7.92    5.63
  -1   2   7   12.33    2.11
   5  -1   3   36.33    3.99
   6  -1  11   17.78    5.72
   6  -1   7   99.02    5.68
   5  -2   2  153.25    4.59
   7  -3   8    4.46    4.81
   3   1   7  419.64    6.84
   3   1   9    5.91    4.35
   5   0   6    8.36    4.45
   7  -2   8   14.23    4.95
   6  -1   9    0.86    4.91
   6  -3   3    6.52    3.64
   0   2   8  305.77    4.74
   1   1   3  461.30    4.04
   3   1  12    9.53    4.39
  -3  -1   6   22.75    3.28
  -1  -3   1  265.75    3.85
  -6  -1   9   24.29    4.32
  -3   0   6  470.97    5.58
  -2  -2   4   16.92    3.11
  -2  -4   1  132.10    3.54
   0  -1   1   97.65    1.74
  -5  -1   9   24.39    4.12
   0  -2   1  217.39    3.20
  -2  -1   6  293.09    5.47
  -3  -4   4    2.40    3.50
  -2  -2   6   48.74    3.97
  -6   1   9   27.13    3.31
  -2   0   6  143.78    3.95
  -1  -2   4  177.01    4.53
   0  -3  -2  339.17    2.36
  -3   1   6   22.64    2.35
  -1   0   4   15.39    2.39
  -2   1   4  905.00    4.32
  -1  -4   1   66.07    2.97
   0  -2   2  378.44    4.49
  -2  -4   4    6.92    3.46
   0  -1   2  116.49    2.49
   0  -1   3   29.98    2.53
  -1  -3   4  208.68    5.06
  -1  -2   6  197.60    5.22
  -3  -1   9  171.29    5.81
  -1  -4   4  383.21    6.42
   0  -2   4   35.36    3.43
  -1   0   6  730.27    6.62
   0  -2   6  110.37    4.50
  -2  -1   9  116.12    5.02
   0   0   2    9.82    1.15
  -2   1   6  286.47    3.78
   1  -2   1  348.46    3.75
   0   0   4  481.08    4.56
   1  -3   1  193.55    3.34
   0  -4   4  228.03    5.19
  -1  -1   9  109.33    5.01
   1  -1   3  451.34    4.66
   1  -2   6   40.15    4.03
   1  -1   1   42.72    1.73
   1  -2   4  645.81    6.60
   0   0   6  181.65    4.42
   1  -3   4    0.41    3.28
   1  -1   2  221.13    3.09
   0  -2   9  693.21    9.93
   1  -1   6  272.39    5.39
  -1   1   4 9899.97   13.41
   1  -2  -1  237.61    1.76
   0  -1   9  220.68    6.10
  -1   1   3 1348.61    3.85
  -1   1   6  140.79    3.25
   1  -3  -1  277.95    2.30
   2  -2   6    3.79    3.57
   2  -3   6    7.53    3.82
  -2   1   9  116.02    4.01
   1   0   4   53.15    3.03
   2  -3   4  282.08    5.38
   1   0   6  129.12    4.12
   2  -2   1 1238.75    6.26
   2  -3   1  266.08    3.64
   1  -1   9  182.44    5.69
   2  -2   9  119.18    5.89
   3  -2   6   54.49    4.44
  -1   1   9  103.87    4.02
   2  -1   2  197.60    3.53
   0   1   6  202.31    3.96
   2  -1   9  180.98    6.11
   3  -3   4   84.80    4.12
   3  -1   6  273.27    5.94
   3  -2   4  133.36    4.31
   2   0   6  311.26    5.61
   2  -1   1  415.16    3.79
   3  -2   9  434.74    8.82
   0   1   4 1174.45    5.69
   4  -3   6   66.70    4.94
   0   1   9  209.62    5.19
   3  -3   1   65.14    2.87
   3  -1   4  400.52    5.92
   4  -4   6  136.52    5.34
   2   0   4  560.67    5.90
   4  -3   9   61.74    5.69
   4  -2   9   61.55    5.61
   4  -1   6  322.86    6.82
   1   1   6  258.37    4.58
   4  -3   4  232.00    5.71
   3   0   6    1.54    3.66
   1   1   9  196.90    5.38
   4  -4   4   38.70    3.88
   5  -2   6  469.09    8.53
   4  -1  11   57.18    5.81
   5  -4   6   27.54    4.55
   4  -1   4   25.65    4.00
   2   0  14   60.59    5.86
   5  -4   9   56.91    5.81
   5  -1   6  165.78    6.16
   3  -1   1  367.90    4.59
   2  -3  -1   17.77    1.40
   5  -3   4  217.21    5.98
   4   0   6   43.01    4.41
   4  -3   1    7.70    2.71
   2   1   9  185.78    5.77
   5  -2   4  135.13    5.31
   6  -3   6  408.35    8.58
   4  -2   1  266.66    4.53
   6  -2   6   57.14    5.57
   6  -3  11  166.71    8.18
  -2   2   6   48.65    1.77
   4  -1  14  126.23    7.65
   6  -4   6  110.87    5.69
   2  -2  -1  205.06    2.13
   5  -1   4  431.91    7.26
   6  -1   6  392.26    8.40
   3   1   6  259.61    5.70
   6  -3   4  241.12    6.47
   4   0   4 1292.65   10.16
   7  -3   6   31.13    4.98
   6  -2   4  169.11    6.02
   4   0  14   33.10    5.90
   7  -3   9    3.31    5.39
   7  -2   9    9.29    5.58
   2   1   4 2089.49   10.27
   1   2  10    6.78    3.49
   0   4   6   29.33    4.95
  -2   5   7   12.56    5.45
   0   3   1    7.46    4.11
   1   3   8   55.58    4.89
  -1   4   2   87.61    5.31
   0   4   8   56.90    5.68
  -4   5   1    2.49    4.11
   1   3   7   25.49    4.94
   0   4   7   73.76    5.78
  -6   6   4   11.40    6.53
  -5   6   5   21.57    6.18
  -3   5   2    3.11    4.56
  -2   5   9   36.21    5.98
   1   3   3   95.12    4.67
  -1   4   1   65.26    4.90
   1   2  11    5.69    3.64
  -2   5   4   45.79    5.59
  -2   5   3  132.01    6.61
  -1   4  12    9.89    5.08
   0   4   3   24.91    4.96
   0   3  12   19.13    4.50
  -3   4  -1   25.27    3.96
  -1   5   6   -1.94    4.94
   1   3   4    1.12    4.07
   2   1   6    6.64    2.92
  -5   6   4    1.38    5.60
   0   4   4  219.26    6.70
  -1   5   8   10.41    5.71
   2   2   5  400.26    5.91
  -2   3  -2   33.46    2.98
  -4   6   5    3.05    5.60
   0   4   9  204.15    7.25
  -3   5   1   -1.44    4.04
  -1   4  13   11.55    5.15
  -1   5   7   15.71    5.26
   1   3   9   17.14    4.57
   0   4  11   22.68    5.15
  -4   5   0   13.92    4.03
  -5   6   3   17.22    5.57
   2   2   8  188.72    5.11
  -2   5   2   51.03    5.31
   1   3  11   -0.56    4.00
   2   1   8  174.35    3.93
   1   4   6   64.29    5.23
  -3   6   6   27.38    6.17
   2   2   7   88.56    4.32
  -1   2  -2  614.67    4.75
   1   3   2   92.53    4.46
   0   4   2  194.33    6.05
  -4   6   4   -1.10    5.26
  -1   5   9    2.89    5.36
   1   4   8   26.67    5.18
  -3   6   5   69.74    6.98
  -1   5   3   88.06    6.08
  -1   5   4  131.51    6.55
   2   2   3  235.29    4.80
   2   1   7    2.17    2.57
   1   4   7  172.68    6.54
  -4   6   3    3.37    5.07
   1   0   2    3.70    0.93
  -2   5   1    6.43    4.40
   2   3   8  176.67    6.00
  -3   5   0   37.73    4.70
   0   5   6   35.84    5.39
   0   4   1  139.33    5.52
   0   4  12   22.55    5.17
   0   5   8   16.39    5.56
   2   1   3  483.25    4.65
  -3   4  -2   59.91    3.81
   2   3   7  426.56    8.57
   1   4   3   36.25    4.81
   0   5   7    1.23    5.12
   2   2   4    3.79    3.65
   2   2  10   71.71    4.36
  -3   6   4  115.44    6.91
  -2   6   6    3.76    5.67
   0   4  13   12.76    5.52
  -1   5   2   54.04    5.34
  -3   6   3    1.51    4.94
   2   3   3  200.16    5.67
  -3   3  -3  180.23    3.34
   1   3  12   26.30    4.51
  -4   6   2    5.17    4.87
   1   4  11   10.41    4.86
   0   5   9    9.14    5.41
   0   5   3   57.94    5.79
  -1   3  -2   89.79    3.62
   0   5   4   20.25    5.06
  -1   5   1    3.32    4.24
   2   4   6  113.96    5.87
   1   4   2  197.24    6.52
  -2   6   4    2.69    5.43
   2   4   8   96.30    6.05
   1   3   0  182.42    5.53
  -1   6   6   25.54    5.94
  -3   6   2   43.30    5.43
   1   5   6   -3.20    5.09
  -2   6   3   11.14    5.23
   2   3  11   10.68    4.31
   1   5   8   30.86    5.55
   2   4   7   14.63    4.78
  -2   4  -2   18.61    3.39
   0   3  -1    8.81    3.52
   1   5   7   22.23    5.46
   2   3   2   33.25    4.04
   3   2   5  208.90    5.19
   1   4  12   15.98    5.17
   0   5   2   71.60    5.58
  -2   2  -3  235.79    2.66
   3   3   6   22.75    4.95
   3   2   8   88.91    4.30
   2   4   3   57.29    5.32
   3   3   8    1.84    3.92
   2   4   4    3.58    4.80
  -2   6   2   -2.07    4.92
   3   2   7   11.23    3.94
   1   5   9   23.07    5.53
   1   5   3   13.98    5.26
   2   4   9   10.51    5.24
  -1   6   4   28.67    5.67
   0   5   1    8.88    4.57
  -1   6   3    3.51    5.06
   3   3   7  240.24    6.65
   1   5   4   66.93    5.90
   0   6   6    1.26    5.61
   2   4  11    0.14    4.36
  -2   3  -3  184.01    3.94
   3   2   3  171.38    4.58
  -2   5  -1    2.92    3.78
   3   3   3  181.29    5.45
   2   5   6  134.61    6.82
   0   2  -2  352.67    4.21
  -1   4  -2  164.66    4.98
   2   4   2   21.67    4.80
  -2   6   1    1.14    4.60
   2   5   8    5.51    5.30
   3   3  10    1.85    4.77
   0   3  -2  424.89    5.81
   3   1   5  352.86    4.63
   3   4   8   24.67    4.96
   1   5   2   57.77    5.54
   2   5   7    8.11    5.10
  -1   6   2    2.30    4.91
   3   1   8   47.48    3.08
   3   4   7   73.38    5.69
   0   6   4   21.23    5.65
   3   3   9    2.04    4.11
   0   6   3    5.03    5.15
   2   4  12    3.60    4.63
   3   1   7  412.46    5.13
   1   5   1   15.23    4.78
   2   5   3    9.30    5.00
   3   4   3  447.78    8.67
   2   5   9   27.38    5.61
  -1   6   1   -0.84    4.56
   2   5   4    2.56    5.25
   3   3   2  419.49    7.37
  -1   5  -1   20.63    4.23
   3   4   4   23.82    4.96
   3   2   2  471.61    6.51
   3   4   9    9.36    4.89
   0   6   2    2.19    4.78
   4   3   5  325.05    7.31
   0   4  -2  148.73    4.99
   3   4  11    5.48    5.01
   3   5   6    8.71    5.05
  -1   3  -3   97.47    3.18
   4   3   8   35.73    4.26
   4   2   6   13.86    3.84
   3   5   8    1.34    4.97
   3   1   3   16.80    2.81
   2   5   2   23.36    5.09
   1   6   3    4.32    5.18
   1   6   4   52.41    6.05
   4   2   5   30.47    3.73
   4   3   7    7.56    4.13
   3   4   2   66.95    5.12
   3   5   7   38.50    5.62
   4   2   8   13.27    3.48
   0   6   1   -1.93    4.52
   4   4   8   22.91    4.82
   2   5   1    1.20    4.90
   4   3   3   14.95    4.21
   4   2   7  347.61    6.24
   1   3  -2  450.70    6.13
   0   5  -1    4.07    3.90
  -1   5  -2   49.98    4.23
   3   4   1   26.97    4.86
   4   4   7   45.37    5.28
   3   5   3   66.34    5.59
  -1   2  -3 1061.03    5.32
   1   3   6  129.05    5.96
   2   2   6    4.54    3.81
   2   1   4 2125.18    9.61
  -1   3  -1  198.06    4.78
   2   3   6    5.76    4.67
   1   3   1  182.28    5.59
   0   1  -1  104.73    1.91
  -2   4  -1  359.75    6.70
  -1   1  -2  262.15    1.80
   1   4   4   90.57    5.95
   1   4   9   73.78    6.13
   2   2   9  117.75    4.88
   0   2  -1  253.93    4.29
   2   3   4  285.26    6.73
   2   3   9  169.41    6.29
   2   1   9  174.60    4.17
  -1   4  -1   39.01    4.40
   3   2   6   58.78    4.24
   1   4   1   42.95    5.05
   2   3   1  284.83    6.39
   2   0   6  326.48    3.10
   2   1   2  217.89    3.87
   3   1   6  260.73    4.53
   3   4   6   10.90    5.01
   0   4  -1  151.25    5.49
   3   3   4   81.33    5.31
   3   2   4  134.65    4.77
   2   4   1  366.72    7.96
   3   2   9  414.02    6.85
   2   1   1  411.28    4.30
   1   3  -1  323.55    5.92
   1   2  -1  252.40    4.55
   4   3   6   69.32    5.06
   2   0   4  597.82    3.48
   3   3   1   56.04    4.53
   1   4  -1   73.17    4.89
   4   4   6  123.68    6.39
   3   1   4  398.29    5.03
   3   5   4   12.13    5.35
   4   3   4  213.64    6.47
   4   3   9   55.57    4.85
   2   3  -1    9.20    3.86
   4   4   4   35.39    5.22
   4   2   4    1.07    3.74
  -7   3  -4    2.80    6.39
 -11   1  -1   17.56    6.27
 -12   1  -2   67.68    7.11
 -10   3  -6   25.31    8.27
 -13   1  -3    6.16    6.88
 -11   2  -3   11.36    7.02
  -6  -1   2   44.60    3.46
  -8   2  -1    7.15    6.26
  -8   3  -4   38.06    7.46
  -7  -1   2  526.37    5.89
 -10   2  -2   55.57    6.74
  -5   3  -3   -1.21    6.30
  -6   3  -3   11.91    6.63
 -12   2  -4   25.92    7.46
  -7   3  -3   20.80    6.30
  -4   3  -3    3.23    5.52
  -8  -1   2   -0.73    3.60
  -5  -1   2  443.57    4.52
  -3   2  -1    0.60    5.56
  -7   1   1    6.98    5.56
  -9   3  -4   39.65    7.35
 -12   1  -1   38.37    6.84
 -12   2  -3   15.17    6.75
  -8   3  -3   17.81    6.41
  -7   4  -8    6.32    6.32
  -5   4  -7   48.54    6.32
 -11   2  -2   44.39    6.62
 -13   1  -2   32.08    6.40
  -8   1   1   20.79    5.93
 -14   0  -2   13.31    6.25
  -6   4  -7    9.74    6.19
  -3   3  -3  183.05    6.79
  -1   3  -4    2.73    4.05
 -10   2  -1   21.17    6.51
  -7   0   2   24.62    4.28
  -9  -1   2  152.13    5.10
  -6   0   2 1049.06    8.69
  -9   3  -3   28.71    6.80
  -7   4  -7   16.71    6.81
 -10   3  -4   19.14    7.20
  -8   0   2  271.48    6.33
  -9   1   1    2.53    6.15
  -6   3  -2   14.51    6.33
 -13   1  -1    2.50    6.45
  -7   3  -2    9.76    6.00
  -8   4  -7    1.35    6.48
  -5   3  -2    0.61    5.60
 -12   2  -2    6.16    6.78
  -9   0   2 1181.00   10.68
 -11   2  -1    2.46    6.64
 -10   3  -3    2.25    6.44
  -5   0   2 2215.07   10.76
  -8   3  -2    2.66    6.33
 -10  -1   2  244.70    5.61
 -11   3  -4   -6.36    6.96
 -10   1   1   24.87    6.03
  -8   4  -6   21.11    6.57
  -4   3  -2   86.04    6.21
  -2   3  -3  182.74    5.94
  -9   3  -2    3.96    6.37
 -10   0   2  194.29    6.52
 -11   3  -3   15.53    6.55
 -12   2  -1    8.37    7.14
  -9   4  -6    4.18    7.53
 -13   2  -2   15.42    6.80
   0   2  -2  325.89    4.04
 -14   1  -1    4.80    6.48
 -10   3  -2   18.13    6.36
  -4  -1   2 1546.12    5.56
  -3   3  -2  492.46    8.32
  -7   1   2  563.30    8.55
  -8   1   2    3.51    5.27
 -11   0   2   11.16    4.92
  -9   1   2  163.27    6.91
  -4   0   2 3613.54   11.58
  -8   2   1    0.56    6.42
  -6   1   2   54.97    5.41
  -6   4  -4   10.59    6.77
  -7   4  -4   15.46    7.05
  -9   3  -1   32.68    6.72
 -13   2  -1    7.10    6.79
 -11   3  -2   26.28    7.03
   0   3  -4    5.03    3.08
  -6   2   1   11.33    5.49
   1   2  -3   48.73    2.28
  -5   4  -4    0.10    5.79
  -8   4  -4   11.77    6.62
 -10   1   2  237.41    7.70
 -10   3  -1   19.02    6.72
 -12   0   2   67.55    5.22
 -10   2   1    2.47    6.05
  -4   4  -4   34.67    6.12
 -12   3  -2    1.46    6.94
  -5   1   2  486.21    7.40
 -11   1   2   -0.83    5.14
  -1   3  -3   75.54    4.05
 -10   4  -4    2.54    7.17
  -7   4  -3  184.29    8.29
  -2   3  -2   33.56    4.37
  -8   4  -3   10.30    6.60
  -8  -1   3    1.49    3.47
  -6   4  -3   17.01    6.44
  -4   3  -1    4.40    6.04
 -11   2   1    7.56    6.82
  -9  -1   3  157.02    4.72
  -9   4  -3   16.70    6.80
 -13   0   2  256.21    7.20
 -12   1   2   17.02    5.76
  -7  -1   3   38.42    3.25
  -5   4  -3    6.27    6.14
  -3   4  -4   17.23    5.33
 -12   3  -1    1.48    6.74
  -5  -2   2    6.42    1.34
 -10   4  -3   27.73    7.21
 -12   2   1   24.06    6.76
  -8   2   2   76.36    6.39
  -9   2   2  144.96    7.28
  -7   2   2    4.18    5.85
 -14   1   1    0.96    6.38
  -9   1   3  174.24    7.10
  -8   4  -2  107.44    8.11
  -8   1   3    7.18    5.55
 -10   2   2    8.71    6.18
  -7   4  -2   57.19    7.12
 -13   1   2   16.00    5.79
  -4   4  -3    4.95    5.44
  -9   4  -2    3.71    6.24
 -10   1   3    2.28    5.26
  -6   4  -2   14.59    6.07
  -7   1   3   50.18    5.54
 -11   2   2   10.45    6.39
  -3   3  -1   60.19    5.24
  -6  -1   3  442.11    4.72
 -10   4  -2   27.78    7.23
 -13   2   1   -1.18    6.41
  -6   2   2  190.23    6.98
 -11   1   3    5.83    5.10
  -9   3   1    2.13    6.90
  -5   4  -2   43.87    6.69
  -2   4  -4    2.42    4.47
 -12   2   2   42.50    6.44
  -6   1   3  491.07    7.79
 -10   3   1    6.67    6.65
 -14   1   2   18.06    5.84
 -14   2   1   11.41    7.40
  -3   0   2   14.71    2.49
  -8   4  -1   13.33    7.44
 -12   1   3  107.03    6.84
  -9   4  -1    6.44    7.13
  -1   3  -2   87.49    3.89
  -3   4  -3  376.42    8.02
 -11   3   1   12.54    7.04
  -7   4  -1   47.14    7.31
 -10   4  -1   13.29    7.83
  -5   2   2    5.66    5.02
 -13   2   2   77.25    7.52
  -4   4  -2   29.02    5.90
  -9   2   3    4.15    6.41
 -11   4  -1   11.99    8.12
 -10   2   3   25.93    6.50
 -12   3   1    1.63    7.01
  -6   4  -1    0.99    6.57
 -13   1   3    8.33    5.50
  -8   2   3  166.32    7.86
 -10   0   4   12.72    5.28
 -11   2   3   29.63    6.33
  -5   1   3   53.20    5.29
  -8   5  -4    0.98    7.80
 -14   2   2   16.83    7.00
  -7   2   3   38.80    6.64
  -9   3   2   90.24    7.66
 -10   3   2   28.45    6.57
   0   3  -3   88.96    3.38
  -8   3   2   29.40    6.68
 -10   1   4    5.96    5.82
 -12   2   3   51.13    6.82
 -11   3   2   -2.76    6.98
 -11   1   4    8.95    6.24
 -14   1   3    1.75    5.81
  -3   4  -2   73.05    5.61
  -8   1   4    6.00    6.39
  -4   2   2  589.46    8.38
  -5  -1   3   36.59    2.77
 -12   3   2   13.86    7.07
  -6   2   3  385.07    8.68
 -12   1   4   13.46    6.26
  -8   5  -3   77.86    8.10
 -13   2   3    9.01    6.67
  -2   4  -3   43.93    4.81
  -7   5  -3    3.83    6.68
 -13   3   2   10.95    7.07
  -6   3   2   80.46    7.61
 -13   1   4    6.43    5.94
  -5   2  -1   56.85    5.89
  -6   2  -1   82.66    6.37
  -7   2  -1  182.43    7.59
  -4   2  -1  264.91    7.58
  -2   3  -4  285.12    7.24
  -6   1   1 1091.64   10.67
  -9   2  -1    3.62    6.59
  -5   4  -6   25.54    6.45
  -6   4  -6   90.73    7.66
  -7   4  -6   59.96    7.15
  -4   4  -6  114.94    7.05
  -2   2  -1 1403.05    9.80
 -11   1   1   94.05    6.66
  -7   3  -1  232.10    8.73
  -8   3  -1  117.29    7.56
  -6   3  -1   75.19    6.97
  -7   2   1   65.31    6.78
 -12   1   1   52.26    6.68
  -9   2   1  298.89    8.94
  -5   3  -1  404.07    9.26
  -9   4  -4  142.49    8.70
  -5   2   1  192.87    7.09
 -11   3  -1   53.40    7.94
 -13   1   1  105.66    7.61
  -4   2   1  341.18    7.24
  -1   2  -1  340.50    5.24
  -8   3   1   49.46    7.63
  -7   3   1  864.38   13.34
  -3   2   1  106.72    5.94
  -6   3   1  116.60    7.89
  -9   0   4   45.00    5.47
  -5   3   1   25.86    6.82
 -11   0   4  218.03    6.96
 -13   3   1   78.38    9.03
  -8   0   4  167.27    6.02
  -9   1   4   12.06    5.95
  -2   3  -1  273.96    6.49
  -5   4  -1  106.55    8.02
 -12   0   4  121.59    6.40
   0   2  -1  213.64    3.78
  -4   3   1  100.69    6.51
  -7   0   4  284.50    6.57
  -7   1   4  460.08    8.83
  -2   2   1  214.72    5.47
  -3  -1   2  713.49    2.81
  -8  -1   4    5.03    3.81
  -5   4   1    8.41    6.26
 -12   3   4    9.97    6.80
  -9   3   4    3.45    6.58
  -4   3   2  197.87    7.17
  -7   4   2   -1.78    6.28
  -9   5   0   -5.25    7.06
  -6   2   4   30.34    6.02
 -13   3   4   -0.05    6.90
  -6   5  -1   10.20    6.08
 -13   2   5    9.36    6.05
 -10   4   3    6.92    7.27
 -11   4   3   14.49    7.23
  -5   3   3  201.69    7.32
  -9   4   3  102.69    8.08
  -6   4   2  128.13    7.46
  -8   4   3   85.18    7.89
  -4   4   1    4.07    5.81
  -9   5   1   72.95    9.11
  -5   5  -1    4.21    5.53
 -12   1   6   28.24    6.24
  -7   4   3    9.19    7.04
  -1   4  -2  158.39    4.73
 -13   1   6    4.69    5.90
 -11   2   6   50.56    7.36
  -2   4  -1  329.70    6.60
  -5   4   2  105.73    7.09
 -12   2   6    4.47    6.54
  -3   2   3    7.13    4.55
  -3   3   2  127.18    5.77
  -7   5   1   22.02    7.58
 -10   4   4   45.69    8.57
  -6   3   4  172.53    7.87
  -2   2   2  801.39    7.67
  -4   3   3   28.11    5.67
  -9   2   6   29.47    6.91
 -13   2   6    0.16    6.80
  -9   4   4   12.79    7.54
  -6   4   3    6.26    6.57
  -9   5   2   -6.70    7.82
 -14   2   6   -2.65    6.97
  -4  -1   3  416.41    3.14
  -6   5   1   10.34    6.82
   0   3  -1    5.43    3.23
  -8   5   2    1.19    7.42
  -3   4   1   32.72    5.70
  -8   4   4   14.24    7.59
 -11   3   6    1.80    7.24
 -10   3   6    0.79    7.45
  -8   0   6   -0.44    4.94
  -4   4   2    8.14    5.53
  -7   5   2   17.15    6.94
  -5   3   4   95.99    6.82
   1   3  -3   47.84    2.23
  -5   4   3   67.80    6.55
 -12   1   7    7.75    5.53
  -7   4   4   11.22    7.31
 -11   1   7    3.09    5.47
  -9   5   3   12.96    7.71
 -13   1   7   53.82    6.00
  -5   5   1   13.64    6.23
 -12   2   7    0.97    6.20
 -11   2   7    1.31    5.93
 -13   2   7   23.48    6.49
 -10   1   7   59.98    6.17
  -3   3   3  629.53    8.74
 -10   2   7   17.36    6.57
  -8   5   3   74.12    8.47
 -14   2   7    8.13    6.26
  -6   5   2   31.78    6.56
  -9   1   7    0.22    5.67
  -2   3   2   57.32    4.96
  -7   0   6    4.20    4.66
  -9   2   7   10.00    6.77
  -6   4   4   23.96    6.37
  -7   5   3   41.28    7.71
 -12   3   7   22.73    7.69
  -6   2   6    2.52    6.31
  -2   2   3  702.30    7.73
 -11   4   6    7.87    7.75
  -4   4   3  363.79    8.89
  -4   5   1    2.95    5.41
 -10   4   6    3.65    8.41
 -10   3   7    6.23    7.18
  -3   4   2    2.16    5.22
  -9   5   4   21.82    8.78
  -4   3   4  159.95    6.83
  -8   2   7  237.08    8.78
  -8   1   7   87.87    6.43
  -5   5   2    6.15    5.69
  -9   4   6   61.53    9.13
  -9   3   7   49.60    7.85
  -6   5   3    9.83    6.41
  -8   5   4   24.69    8.02
 -12   2   8   13.37    6.65
 -11   2   8   14.59    6.35
 -12   1   8   43.24    6.10
 -13   2   8   63.89    7.38
  -5   4   4   65.56    6.29
 -11   1   8   61.75    6.10
   1   3  -2  431.89    3.91
  -6   3   6    4.35    6.99
 -10   2   8   -1.40    6.08
  -1   2   2  450.25    5.95
  -8   3   7    6.51    6.56
 -10   1   8    8.76    5.70
  -7   2   7  102.32    7.59
  -6   0   6    3.12    4.12
  -7   5   4   -0.06    6.62
  -7   1   7  795.73   10.32
 -12   3   8   21.77    7.27
  -2   3   3   19.90    4.53
 -11   3   8    0.97    7.00
  -9   2   8  161.21    8.26
  -5   5   3  142.55    7.64
  -3   4   3  343.36    7.96
 -10   4   7   49.10    8.31
  -3   5   1   -2.15    4.83
  -4   5   2  113.91    6.56
  -9   1   8   86.25    6.68
 -10   3   8   10.74    6.93
  -7   3   7   97.25    7.25
  -5   3   6   29.28    5.69
  -9   3   8   21.46    7.14
  -8   2   8    5.17    6.51
  -4   4   4   15.39    5.74
  -2   4   2  113.85    6.00
  -6   2   7  285.80    7.93
 -13   2   9   -0.19    6.75
  -8   1   8   54.11    5.98
  -6   4   6   11.47    6.16
 -12   2   9    3.55    6.75
  -1   3   2  390.16    6.81
  -8   4   7   14.35    7.08
  -6   1   7   91.18    6.10
 -11   2   9    8.80    6.83
  -8   3   8  131.52    8.02
  -4   5   3   32.75    5.61
  -6   3   7  103.64    7.40
 -12   3   9    8.03    7.90
 -10   4   8    4.06    7.53
  -7   2   8  175.48    7.81
  -8   5   6   11.00    8.21
 -11   1   9   16.92    5.94
 -11   3   9    9.29    7.37
  -1   2   3   69.77    4.36
  -9   0   8   18.09    4.69
  -3   5   2    1.18    4.60
   0   3   1    8.81    3.75
  -7   4   7  115.07    7.98
  -5   5   4    3.39    5.59
  -9   4   8   -1.26    7.09
  -4   1   6    9.95    4.89
  -7   1   8   11.51    5.22
  -4   3   6  217.27    7.16
  -7   3   8   28.35    6.61
 -10   3   9   32.66    8.21
  -2   4   3   41.14    5.09
 -10   1   9   10.30    6.00
  -5   4   6  155.22    7.77
  -7   5   6    8.87    7.04
  -5   2   7   51.61    5.71
  -2   2   4   21.20    4.79
  -3   4   4    2.01    5.23
  -8   4   8   72.94    8.49
  -9   3   9    8.74    7.23
  -1   3   3   63.77    4.83
  -6   2   8  107.91    6.91
  -5   3   7 1029.83   13.28
  -9   1   9    0.65    5.95
  -6   4   7   12.92    6.73
  -8   0   8   -1.68    4.65
  -3   5   3   82.30    5.79
  -2   3   4    1.94    4.76
  -8   2   9   22.06    6.30
  -8   5   7   13.98    8.32
  -6   3   8   41.50    6.09
  -6   5   6    7.82    6.47
  -4   5   4   -0.36    5.26
  -7   4   8   11.76    7.42
  -8   3   9    0.89    6.76
  -1   4   2   57.74    5.10
  -6   1   8  565.15    9.29
  -3   2   6   29.38    4.88
  -4   4   6   46.92    6.08
  -9   4   9    8.27    7.45
  -7   5   7   -8.44    7.49
  -6   6   4    6.23    6.72
  -2   5   2   25.77    4.75
  -5   4   7   18.31    6.23
  -4   2   7   12.73    5.30
  -5   2   8   34.93    6.31
  -7   0   8  188.38    5.65
  -6   4   8   90.68    7.45
  -5   5   6  192.01    8.14
  -7   3   9   22.09    6.40
  -4   3   7  308.41    8.34
   0   2   2  325.78    5.22
  -5   3   8   87.78    7.24
  -8   4   9    0.71    7.18
  -1   4   3  212.13    6.07
 -12   2  11   40.17    7.63
  -2   4   4   10.33    5.28
  -6   5   7   18.04    6.70
   0   3   2  369.96    6.39
  -2   5   3  178.69    6.17
 -11   2  11    3.46    7.00
  -7   1   9   28.39    6.12
  -3   5   4  216.36    7.18
  -5   1   8  147.49    6.03
  -7   5   8    0.05    7.19
  -4   1   7    3.08    4.41
  -3   4   6   79.95    6.34
  -7   4   9    3.82    6.62
  -6   2   9  205.98    7.96
  -5   4   8  130.53    7.56
  -6   3   9   11.66    5.81
  -4   4   7   40.97    6.80
  -4   5   6    9.92    6.04
  -4   2   8  195.10    6.73
  -4   3   8   72.11    6.62
   0   2   3  511.21    6.25
  -9   2  11    0.36    6.89
  -9   3  11  165.66    9.21
  -5   5   7    4.65    5.76
  -6   0   8 1441.49   10.41
  -2   3   6   -1.69    5.23
  -6   5   8   18.39    6.52
   0   3   3  122.95    4.75
  -8   3   4  265.03    9.76
  -5   1   4  723.64    8.82
  -7   3   4  259.11    9.83
 -11   1   6  192.17    7.75
 -10   1   6  210.10    8.09
  -2   3   1   11.35    4.72
  -5   0   4 2478.18   11.62
  -8   5   1  149.78    9.53
  -1   2   1  219.67    4.92
  -5   2   4    2.72    5.31
  -9   1   6  517.24   10.21
 -11   0   6  260.44    7.25
 -10   2   6   59.11    7.30
 -10   0   6   35.93    5.25
 -11   4   4  129.61    9.63
  -2   0   2   38.57    1.97
  -8   1   6  183.57    7.71
  -9   0   6  276.75    7.45
  -6  -1   4   25.12    3.01
  -8   2   6  111.62    8.35
  -4   1   4 1414.15   10.70
 -12   3   6   66.10    8.47
  -7   1   6  598.97   10.02
  -9   3   6  225.40   10.20
  -4   2   4   65.14    5.41
  -7   2   6   12.73    6.86
  -8   3   6  147.76    8.71
  -1   3   1  293.46    5.91
  -6   1   6  170.33    6.78
  -7   3   6   52.31    7.36
  -4   0   4 2097.33    9.86
  -1   4  -1   34.97    4.24
  -2   4   1  146.04    6.21
  -5  -1   4  694.81    4.81
  -8   4   6  145.20    9.74
   1   2  -1  225.65    3.00
  -3   2   4  753.87    9.08
  -5   2   6   61.92    6.27
  -5   1   6   90.74    5.53
  -7   4   6  231.29   10.12
   0   2   1  207.78    4.36
  -3   3   4   59.33    5.92
   0   1   1   97.24    2.43
  -3   0   4  117.81    3.91
  -1   4   1   61.70    5.05
  -4   2   6  272.13    7.25
 -10   2   9   61.24    7.66
  -5   0   6  200.37    5.15
  -9   2   9   75.41    7.72
   1   3  -1  266.95    3.79
  -7  -1   6  570.67    5.87
  -8   1   9   87.75    6.98
  -3   3   6   10.34    5.32
  -1   0   2   12.97    1.55
  -7   2   9  313.22    9.81
   0   4   1  124.21    5.00
  -3   1   6   22.32    4.99
  -4  -1   4 1351.22    5.49
  -4   0   6    2.73    3.90
 -10   2  11   80.16    7.91
 -10   3  11  204.99   10.09
  -6  -1   6  158.58    3.79
  -1   2   4  170.34    5.75
  -1   3   4  188.98    6.07
  -2   2   6   46.80    5.10
  -2   0   4  948.21    6.27
  -6   1   9   35.28    5.68
   0   1   2  111.15    3.11
 -11   3   6    0.57    6.55
 -10   2  12   28.77    7.53
 -11   3   3   14.34    5.39
 -10   3   6   10.62    6.68
 -10   3   3   29.32    5.46
  -4   1  10   27.34    4.44
 -13   3   5   12.33    5.84
 -12   3   7   44.82    6.83
 -11   3   7   11.76    6.46
 -13   3   6   17.70    6.62
  -9   3   3   13.15    5.11
  -5   2   8   18.09    5.42
  -9   3   4    2.74    5.88
 -10   3   7   10.58    6.39
 -10   3   2   36.36    5.17
  -9   2  12   10.18    6.54
 -12   3   8    8.08    6.72
 -11   3   8   11.37    6.71
  -9   3   2   93.58    5.71
 -10   3   8    6.94    6.59
  -8   3   3   17.89    5.04
  -9   3   7   48.50    6.79
  -7   2  11   10.14    5.91
  -8   1  14   -2.21    6.05
 -10   2  13   28.02    8.16
  -6   2  10   70.96    6.01
 -11   3   9    1.86    7.42
  -9   3   8    8.77    6.53
  -9   1  15   -1.11    6.26
  -6   1  13    6.51    4.69
  -8   2  12  221.89    8.62
  -8   3   2   38.56    4.78
  -9   3   1    1.35    4.64
  -8   3   7    4.77    5.79
 -10   3   9   22.54    7.64
  -9   2  13   -7.81    6.57
  -4   1  11  242.13    6.27
  -7   3   3   10.94    4.90
  -4   2   7   14.21    4.66
  -3   2   3   10.78    3.73
 -11   3  10   26.54    7.11
  -5   1  12  103.58    5.38
  -1   1   3 1386.18    7.06
  -1   0   8  160.28    3.59
  -2   1   7  184.85    4.84
  -8   3   8  124.78    7.76
  -2   0  10   95.75    3.55
  -5   2  -2  174.55    3.41
  -5   2   9    7.68    5.66
 -10   3  10   -4.64    6.98
  -4   2   8  158.66    6.17
  -9   3   9   10.92    7.09
  -6   2  11   58.15    5.96
  -7   1  14    0.16    5.25
  -8   1  15    2.71    5.69
  -7   3   2    4.53    4.47
  -2   1   8   27.31    3.94
  -8   2  13   17.54    6.14
  -7   2  12   18.43    5.85
  -7   3   7  103.69    6.84
  -5   2  10   31.41    5.19
  -3   1  10   84.83    4.60
  -9   3  10   81.53    7.45
  -3   2   2   36.69    3.76
  -3   2   6   25.97    4.57
  -7   3   8   28.52    6.26
  -6   3   3   10.66    4.87
  -8   3   9    2.07    6.49
  -6   3   6    7.86    5.96
  -5   1  13   75.89    5.30
  -9   2  14   14.59    7.41
  -7   2  13    9.31    5.94
  -6   3   2   73.77    5.20
  -6   3   7  107.38    6.75
  -5   2  11  119.73    6.40
  -6   2  12    7.15    5.55
  -6   3   8   48.73    6.14
  -7   3   9    2.50    6.37
  -4   1  12   28.36    4.36
  -3   2   7   80.47    5.23
  -3   1  11   10.29    4.21
  -8   3  11   28.44    7.35
  -7   3  10   19.40    6.40
  -5   3   3  207.06    6.84
  -5   3   6   36.47    6.32
  -8   2  14   -4.66    6.72
  -3   2   8  181.44    7.02
  -4   2  10   66.28    5.61
  -9   3  12   38.45    7.83
  -5   3   4  116.87    6.14
  -6   2  13    1.53    5.58
  -7   3  11    3.01    6.44
  -5   3   7 1167.53   13.76
  -2   2   5 -398.92    7.99
  -6   3   9    9.67    6.37
  -5   3   2   33.07    5.04
 -11   4   6   14.65    7.77
  -4   1  13   27.90    4.60
  -5   3   8   58.84    6.54
 -11   4   7   29.17    7.68
  -6   3   0    5.21    4.28
  -8   3  12   37.10    7.39
 -10   4   6    9.94    7.36
  -5   2  12   41.68    5.58
  -4   2  11    7.00    4.77
  -7   2  14   48.42    7.01
 -10   4   7   60.70    7.83
  -2   1  10   92.15    4.59
  -4   2  -2  111.18    3.02
 -10   4   8   10.79    7.26
 -10   4   4   59.74    7.43
  -1   1   7   70.14    4.09
  -9   4   7   -0.82    6.54
  -4   3   3   24.74    4.87
  -9   4   8    1.38    6.85
  -8   3  13    6.02    6.98
  -1   1   8  302.40    5.58
  -2   2   2  887.89    8.01
  -9   4   4   14.10    6.55
  -7   3  12   19.35    6.48
  -5   2  13   54.31    6.15
  -3   2  10  451.65    7.79
  -9   4   3  114.56    6.78
  -7   2  15   95.90    6.90
  -5   3   9   15.92    5.73
  -3   1  12   -2.97    3.99
  -4   3   4  177.62    6.39
  -8   4   7   11.24    6.74
  -8   4   8   66.91    7.76
  -4   3   7  335.88    8.12
  -1   0  10   46.02    3.12
  -2   2   7   16.78    4.42
  -9   4   9   -3.05    7.56
  -4   3   8   48.28    6.02
  -2   2   8   47.30    5.08
  -8   4   4   19.90    6.24
  -5   3   0   12.02    4.21
  -6   2  14    1.92    5.71
  -8   4   3   84.76    6.35
  -4   3   2  222.57    6.40
  -2   1  11   26.59    4.37
  -7   3  13   18.46    6.55
  -4   2  12   62.12    5.59
  -8   4   9    4.08    7.14
  -7   4   7  150.74    7.85
  -7   4   8   17.06    6.47
  -6   3  12   25.82    6.21
  -5   3  11   15.12    5.82
  -3   2  11  242.66    6.99
  -7   4   4   10.04    5.83
  -7   4   3   10.23    5.13
  -6   2  15  105.57    6.39
  -8   4   2   38.27    5.25
  -6   4   6    6.53    6.11
   0   1   3   30.47    3.00
   0   0   8  188.04    3.42
  -3   3   3  603.52    8.79
  -4   2  13   25.95    5.26
  -8   4  11    0.32    7.39
  -4   3   9   22.08    5.48
  -6   3  13   27.68    6.35
  -7   4   9   -2.66    6.26
  -6   4   8   81.33    7.35
  -6   4   7   23.54    6.13
  -3   3   7   21.01    5.37
  -3   3   8   18.77    5.36
  -5   2  14   31.52    5.81
  -3   3   4   58.32    5.05
  -7   4   2   -0.83    4.61
  -6   4   3   -0.57    4.78
  -6   4   4   22.76    5.32
  -5   3  12    2.19    5.62
  -4   3   0   -4.03    4.94
  -7   4  11   -0.15    6.31
  -1   1  10  193.77    4.70
  -4   3  11   27.41    5.51
  -3   3   2  132.64    5.14
  -5   4   5   -0.22    5.44
  -6   4   9   20.69    6.22
  -3   2  12   28.12    4.78
  -7   4   1   20.26    4.69
  -5   3  13    5.54    5.34
  -2   1  12    0.87    3.56
  -5   4   8  102.93    7.19
  -5   4   7   24.31    5.56
  -5   3  -1  415.99    5.92
  -1   2   8  124.29    5.25
  -1   2   7   10.02    3.99
  -6   4   2  135.72    5.83
  -2   2  11   32.18    4.48
  -2   3   6    1.71    4.81
  -5   4   3   64.66    5.50
  -6   3  14   18.94    6.26
  -3   2  -2  581.05    4.48
 -12   3   6   72.03    7.36
  -9   3   6  239.39    9.35
  -4   2   6  280.70    6.85
  -6   2   9  197.47    7.91
   0   0   4  511.53    3.58
  -8   3   6  140.05    7.91
  -8   3   4  260.09    8.38
  -7   3   6   51.55    6.59
  -8   3   1   67.09    5.26
  -7   3   4  283.17    8.36
  -3   1   9  157.23    5.55
  -1   1   4 9999.00   20.68
  -3   2   1  121.25    4.50
  -7   3   1  933.02   10.64
 -10   3  11  187.71   10.38
  -3   2   4  715.30    8.20
  -6   3   4  176.51    7.34
  -9   3  11  188.48   10.21
  -1   1   6  145.65    4.55
  -6   1  14  123.72    6.74
  -4   2  -1  301.15    4.59
  -6   3   1  129.78    5.73
  -4   2   9   55.35    5.94
   0   0   6  181.00    3.31
  -2   1  -2  206.06    2.03
  -2   1   9  117.90    5.16
  -2   2   6   46.07    4.96
  -5   3   1   21.49    4.97
  -9   4   6   64.33    7.95
  -4   3   6  229.48    7.79
 -10   4   9  109.27    9.79
  -8   4   6  140.94    8.44
  -3   2   9   47.42    5.69
  -2   2   1  217.03    5.06
  -7   4   6  235.77    9.30
  -4   3   1  106.07    5.11
  -6   3  -1   85.96    4.43
  -3   3   6   11.74    5.32
   0   1   4 1245.60    7.82
  -3   2  -1    4.43    2.99
  -1   2   6  197.18    5.81
   0   1   6  209.32    4.82
  -2   2   9  358.03    7.92
  -1   1   9  109.68    4.88
  -5   4   6  173.11    7.81
  -3   3   1   51.14    4.50
  -1   1  -1   39.54    1.61
  -3   3   9   -1.14    5.44
  -4   2  14   38.45    5.37
  -5   5  -1    5.05    6.81
  -3   5  -1   25.01    7.19
   2   5  -3  120.56    8.27
   0   6  -4   34.43    8.48
  -6   5  -1    6.08    6.09
   3   4  -2    7.34    5.81
  -4   6  -3    0.03    7.61
  -3   6  -3    5.23    7.69
  -2   5  -1   -0.62    7.19
   4   4  -3  288.25    8.56
   6   4  -5    2.93    4.79
   1   5  -2   47.87    7.12
  -2   6  -3    2.58    7.54
  -1   3   1  332.42    7.63
  -7   5  -1   -0.33    6.16
   1   6  -4   16.71    7.74
  -1   5  -1   16.68    7.46
   4   5  -4    4.26    5.86
  -1   6  -3    3.60    7.99
   3   6  -6   18.76    7.89
  -4   4   1   -0.07    6.55
   5   5  -5   16.03    5.98
  -3   4   1   30.55    6.52
   3   5  -3   58.17    7.01
  -5   2   2   10.12    3.97
  -4   2   2  542.62    6.95
   0   6  -3    1.67    8.08
  -4   6  -2   19.87    7.57
   2   5  -2   46.49    7.11
   2   4  -1  160.72    7.40
  -3   6  -2   -0.40    7.32
   3   6  -5    7.99    8.28
  -2   4   1  183.05    7.92
  -5   6  -2   38.98    7.84
   2   6  -4    6.31    7.27
   0   5  -1    4.32    7.10
   0   3   1    8.09    5.30
  -2   6  -2    2.13    8.01
  -6   2   2  179.46    4.39
  -5   3   2   36.15    5.11
  -4   3   2  218.62    6.94
   4   4  -2   12.51    5.61
  -3   2   2   33.59    4.66
  -7   4   1    7.63    5.04
   6   4  -4   19.01    4.79
  -1   6  -2   -7.19    7.99
   4   6  -6    9.30    7.28
   1   6  -3   10.32    7.40
  -6   3   2   62.84    4.84
  -1   4   1   73.81    7.20
  -3   3   2  118.14    6.28
   5   4  -3   46.11    5.42
   5   5  -4   -0.66    5.49
   5   2  -2    6.02    3.25
   1   5  -1    1.87    6.84
   3   6  -4   93.15    7.98
   0   6  -2    0.97    7.67
   5   3  -2   35.43    4.48
   3   5  -2   -1.46    5.94
   4   6  -5   -2.16    6.70
   4   5  -3   22.07    6.16
  -7   2   2    4.54    3.09
  -2   2   2  853.90    8.93
  -7   3   2    4.46    4.17
  -5   6  -1    5.61    7.52
  -3   6  -1   53.44    7.95
  -2   3   2   61.76    5.98
   6   5  -5    3.99    5.34
   1   3   1  198.34    6.36
   0   4   1  138.99    7.31
   2   6  -3   17.92    7.22
  -2   6  -1   24.61    7.89
  -4   5   1    8.05    6.18
  -4   4   2   15.52    5.97
  -5   4   2   81.96    6.16
  -5   5   1    7.83    6.56
  -3   5   1    8.08    6.77
  -3   4   2    4.86    6.27
  -6   4   2  108.62    6.26
  -1   6  -1    3.73    7.80
   6   3  -3   10.50    3.98
  -6   5   1    3.70    6.34
   2   5  -1    7.04    6.50
  -2   5   1   11.17    7.19
   4   6  -4    3.59    6.46
  -1   3   2  468.94    9.04
   5   4  -2   84.83    5.85
  -2   4   2  134.10    8.12
   4   5  -2  137.73    7.20
  -7   4   2   -0.13    4.64
   5   6  -5   17.50    6.69
   1   4   1   35.39    6.45
   3   6  -3    0.38    6.59
   2   6  -2    1.21    6.91
  -4   1   2 1474.59    6.84
  -1   5   1    0.85    6.94
  -7   5   1    9.50    6.18
   0   6  -1    0.28    7.51
   6   5  -4   10.65    5.16
  -5   1   2  432.09    3.87
   5   5  -3  116.93    6.89
  -1   4   2   72.77    7.92
   6   4  -3   -1.01    4.46
   0   5   1    9.45    7.26
  -3   1   2  703.40    5.13
   0   3   2  440.14    8.95
   4   4  -1   -0.16    5.90
   3   5  -1   -3.00    6.41
  -4   3   3   20.39    5.33
  -5   3   3  174.87    6.15
  -4   5   2  109.22    8.17
  -5   5   2   -2.20    6.19
   5   6  -4    0.74    6.20
   3   6  -2   41.04    7.40
  -3   5   2    8.66    7.10
  -3   3   3  570.52    9.49
  -6   5   2   32.01    6.18
   2   4   1  373.54    8.98
   4   6  -3   -0.71    6.65
  -6   3   3    9.93    4.45
  -6   1   2   44.09    2.12
   0   4   2  142.39    8.10
  -4   6   1    2.26    7.35
   6   3  -2   61.66    4.67
  -2   5   2   34.55    7.70
  -4   4   3  308.83    9.25
  -5   4   3   54.46    6.14
   5   5  -2   -0.56    5.60
  -3   6   1   37.06    8.35
   1   5   1   20.98    7.02
  -5   6   1   14.47    7.37
  -2   3   3   18.86    5.84
  -7   5   2   21.71    5.81
  -3   4   3  305.30    9.40
  -4   2   3 1398.98    9.96
  -2   6   1    4.14    8.01
  -6   4   3   -1.92    5.27
   2   6  -1   -0.90    7.43
  -5   2   3  147.71    4.73
  -6   6   1    3.21    6.67
   6   4  -2  116.64    5.60
  -1   5   2   27.65    8.18
  -7   3   3    7.12    4.39
  -3   2   3    7.56    4.74
  -2   4   3   38.86    7.30
  -2   1   2  333.10    4.55
   1   3   2   75.80    6.03
  -1   6   1  -10.83    8.33
   4   6  -2   11.58    6.67
   6   5  -3   18.74    5.55
   4   5  -1    1.03    6.25
  -7   4   3    5.28    4.76
  -1   3   3   73.96    6.34
  -6   2   3  344.90    5.24
   1   4   2  148.20    8.82
   2   5   1    0.62    7.12
   3   4   1   26.41    6.49
   5   6  -3   11.96    6.35
  -1   4   3  252.12    9.14
   0   5   2   66.55    8.56
  -2   2   3  702.35    8.87
   0   6   1   -0.18    8.02
  -4   5   3   38.16    7.20
   5   4  -1    8.31    5.53
  -5   5   3  137.38    8.12
   6   2  -2  171.00    3.96
   3   6  -1   27.70    8.08
  -3   5   3   87.22    8.20
  -4   6   2    2.33    7.68
  -5   6   2   25.92    7.53
  -3   6   2   29.11    8.36
  -6   5   3   15.90    6.12
   5   1  -2  416.98    3.15
   4   1  -1    4.39    2.57
  -2   5   3  157.59    9.29
  -6   6   2   12.50    7.08
   6   5  -2   43.02    5.89
  -2   6   2   -5.31    8.38
   0   3   3  137.02    6.67
   1   6   1   23.60    8.02
   0   4   3   26.07    7.16
   1   5   2   44.14    8.22
   5   6  -2   31.10    6.77
   2   3   2   31.42    6.04
   2   4   2   14.62    6.82
  -1   2   3   67.58    6.21
   3   5   1   37.19    7.00
  -1   5   3  100.44    8.98
  -1   6   2    1.08    8.54
  -5   4   4   63.94    6.42
  -4   4   4   16.54    6.55
  -5   3   4  108.94    6.00
  -4   3   4  166.80    6.80
   5   5  -1   12.84    6.51
  -1   1   2   66.59    3.53
  -6   4   4   21.49    5.58
  -3   4   4    6.66    6.83
   4   6  -1    2.15    7.53
  -3   3   4   49.05    6.07
   4   4   1    0.93    6.39
   2   6   1   38.55    7.98
   0   5   3   69.67    8.48
   4   3   1    5.17    5.53
   1   4   3   38.09    7.38
  -4   6   3    4.29    7.68
  -2   4   4   12.53    7.19
  -7   4   4    4.63    5.12
  -5   6   3   18.15    7.43
   2   5   2   18.41    6.96
  -3   6   3    0.10    7.85
   1   3   3  100.26    6.14
  -4   5   4    7.68    6.92
  -5   5   4   -0.44    6.58
   7   3  -2    6.91    3.81
  -2   3   4    2.11    5.96
  -2   6   3   16.28    8.70
  -6   6   3   26.96    7.27
  -3   5   4  228.06    9.79
  -6   5   4    3.52    6.19
   4   5   1    6.99    6.92
   3   4   2   63.38    7.24
   1   6   2   -3.86    7.78
   1   5   3   18.52    7.84
  -1   4   4  406.05   10.74
  -1   6   3   -1.13    8.49
  -2   5   4   47.00    7.98
   3   6   1   63.78    8.11
   5   4  -4   42.28    5.90
   6   3  -4  124.04    5.16
  -1   1   1  131.41    3.34
   3   1  -1   34.04    2.63
  -5   4   1   12.18    5.92
  -6   4   1   98.09    6.84
   3   3  -1   45.32    5.55
   3   4  -1   35.03    6.52
   4   3  -1   81.09    5.50
   6   2  -3  329.58    4.81
   4   2  -1  299.78    5.57
   2   3   1  274.14    7.56
   2   2   1 1297.30   10.25
   3   3   1   55.57    5.81
   1   1   1   46.63    3.16
   5   3  -1   20.46    5.39
   3   2   1    0.91    4.84
  -6   3   4  138.40    6.41
   5   2  -1  205.59    4.94
  -7   3   4  221.92    6.83
   6   4  -1  105.50    6.83
   6   1  -3  368.92    2.60
   6   3  -1  102.88    5.52
   5   6  -1   16.56    7.21
   6   5  -1    6.50    5.96
  -2   2  -6    4.44    3.25
  -3  -2 -12   97.91    6.37
  -3  -2 -13   19.51    5.21
  -4  -1  -8   19.52    4.70
  -4   0  -8    9.02    4.65
  -2   2 -13   54.96    5.00
  -2   2 -12   78.31    5.29
  -3   1 -13   -0.26    4.68
  -3   1 -12   11.49    5.04
  -2   1  -3  482.21    4.53
  -4  -1 -11   68.34    5.62
  -3  -1 -14   10.56    5.59
  -3   0 -14   13.39    5.44
  -3  -3  -8    7.26    3.69
  -4  -1  -7   31.04    4.57
  -3  -3 -11   81.16    5.46
  -4  -1  -9    7.99    4.87
  -4  -2  -8   14.56    4.38
  -2  -1  -2  193.39    3.45
  -4  -2 -11   21.00    4.97
  -4  -1 -13   18.62    5.32
  -4  -1 -12   27.90    5.24
  -4   0 -12   48.50    5.86
  -3  -2 -14    9.24    5.87
  -3  -1  -3   21.70    3.28
  -4   1 -10    4.57    4.57
  -4   1  -8   15.08    4.08
  -3   2 -11   52.33    4.57
  -4   1 -11   57.47    5.13
  -3   2  -8   96.61    4.48
  -3  -3  -9    6.32    4.30
  -3  -3 -13    3.50    4.94
  -3  -3 -12   34.95    5.20
  -3  -3  -7  241.89    5.69
  -3   1 -14    8.45    5.58
  -4  -2  -7  364.61    7.24
  -4  -2 -13  163.52    6.52
  -3  -3  -6   23.02    3.77
  -4  -2  -6   10.91    4.16
  -4  -2 -12   63.25    5.61
  -3   2 -13    4.45    4.36
  -4   1 -13   11.12    4.72
  -4   1  -9    5.18    4.79
  -3   2 -12  105.25    5.61
  -4   1 -12   20.22    4.62
  -4   1  -7   29.25    4.45
  -5  -1  -8    3.09    4.43
  -5  -1 -11   30.05    5.53
  -5   0  -8  117.20    5.12
  -4   0 -14   32.03    5.76
  -3   2  -7   15.67    3.69
  -1   2  -3 1130.17    4.83
  -4  -3 -11   18.37    4.57
  -4  -3  -8   48.75    4.09
  -5  -1 -13    1.46    5.04
  -5  -2 -11   22.46    4.84
  -5  -1 -12   29.45    5.19
  -5  -1  -9    2.98    4.76
  -3  -2  -3  179.28    3.91
  -5  -1  -7   65.76    4.91
  -5  -2  -8  287.09    6.50
  -5   0 -12    6.01    4.82
  -5   0  -6    7.85    4.34
  -4  -3 -12    2.16    4.48
  -2  -2  -2    1.95    2.22
  -5   1 -11   24.89    4.76
  -4   2 -11   23.93    4.18
  -3   2 -14   18.36    4.58
  -5  -2 -13  158.54    6.78
  -5   1  -8    3.55    4.14
  -5  -2 -12   15.80    4.89
  -5  -2  -9   -0.03    4.64
  -4   2  -8    5.95    3.89
  -4  -3  -7    7.12    3.64
  -3   1  -3   12.26    2.82
  -5   1 -13    1.53    4.76
  -5  -2  -7   10.62    4.01
  -4   2 -13  140.93    5.47
  -5   1 -12   21.37    4.97
  -2  -3  -3  223.96    3.49
  -4   2 -12   75.87    5.18
  -6  -1 -11   23.13    5.08
  -5   1  -9    5.44    4.56
  -4  -1  -3  449.38    5.51
  -6  -1  -8   89.56    5.41
  -2   2  -4    2.59    2.54
  -4   2 -14   42.28    5.69
  -5   1  -7   62.21    4.62
  -6   0  -8   -0.11    3.99
  -3  -1  -2 2209.72    9.09
  -2   1  -2  202.72    3.06
  -6  -1 -12   -3.55    5.03
  -6  -2 -11    7.12    5.02
  -4   2  -7  377.36    6.22
  -4  -2  -4    2.15    3.24
  -5  -3  -8   34.74    4.12
  -6   0 -12    5.99    4.61
  -6  -1  -9    0.40    4.44
  -5  -3 -12   24.37    4.94
  -6  -2  -8   13.73    4.42
  -6  -1  -7   93.83    5.27
  -4   2  -6   14.69    3.58
  -6   1 -11   24.07    4.72
  -5   2 -11   20.08    4.05
  -5  -3  -9   34.18    4.44
  -6  -2 -12   12.06    4.98
  -6   0  -6    0.98    4.35
  -6   1  -8  102.66    4.99
  -6  -2  -9   10.49    4.57
  -4  -2  -3    9.96    2.88
  -6   1 -13   21.36    4.89
  -5   2 -13  165.98    5.84
  -5  -3  -7   37.65    3.99
  -1  -3  -2   60.29    1.91
  -5   2  -8  307.24    5.97
  -6   1 -12    2.10    4.72
  -5   2 -12    9.37    4.44
  -6  -2  -7   17.13    4.27
  -7  -1 -11   10.93    5.00
  -5  -3  -6   -0.05    3.61
  -6   1  -9    4.65    4.40
  -7  -1  -8    8.07    4.16
  -2   2  -3  231.75    3.06
  -3  -2  -2  464.14    4.94
  -5   2  -9   13.36    4.22
  -7   0  -8  168.00    6.11
  -6   1  -7  103.32    5.14
  -4   1  -3  458.77    5.32
  -7  -2 -11    5.20    5.15
  -3  -3  -3  202.99    3.51
  -5  -1  -3   37.42    3.41
  -7   0 -12   17.28    4.88
  -6  -3  -8    1.07    3.88
  -7  -1  -9   30.60    5.22
  -5   2  -7   16.24    3.80
  -7  -2  -8   30.54    4.53
  -7   1 -11   21.14    5.20
  -4  -1  -2  678.09    6.27
  -7  -1  -7   18.39    4.43
  -6   2 -11    3.50    4.36
  -6  -3  -9   -1.05    4.34
  -7  -2  -9   16.26    4.77
  -7   1  -8   11.76    4.61
  -3   1  -2 2349.07    8.95
  -7   1 -12    3.47    5.23
  -6  -3  -7   46.65    4.45
  -6   2 -12   11.36    4.80
  -8  -1 -11    7.24    5.42
  -6   2  -8   14.35    4.16
  -7  -2  -7    3.42    4.09
  -5  -2  -3   59.43    3.77
  -7   1  -9   35.26    5.51
  -8  -1  -8    7.67    4.56
  -6   2  -9   11.54    4.39
  -8   0  -8  180.56    6.99
  -7   1  -7   20.46    4.72
  -2  -3  -2   25.76    2.13
  -4  -2  -2   84.81    3.49
  -7  -3  -8   10.27    4.49
  -8  -1  -9    3.55    5.44
  -5   1  -3   21.78    3.76
  -6  -1  -3    6.66    3.86
  -3   2  -3  147.11    3.59
  -8  -2  -8    1.67    4.61
  -4  -3  -3   13.16    3.05
  -6   2  -7   26.88    4.16
  -8   1 -11    3.39    5.28
  -7   2 -11    0.74    4.65
  -8  -1  -7   85.93    5.65
  -7  -3  -9   -2.80    4.92
  -4   2  -4   -0.54    3.19
  -5  -1  -2   83.87    4.09
  -8  -2  -9   16.38    5.32
  -8   1  -8    6.60    5.02
  -7  -3  -7   -3.56    4.20
  -7   2  -8   22.60    4.32
  -8  -2  -7    3.79    4.51
  -4   1  -2  694.58    6.28
  -6  -2  -3  163.72    5.03
  -8   1  -9   -1.77    5.35
  -8  -2  -6    8.29    4.86
  -9  -1  -8   18.65    5.16
  -7   2  -9    9.33    4.63
  -9   0  -8  234.72    7.96
  -7   0  -4   25.79    4.90
  -8   1  -7   85.92    5.76
  -1   2  -2  702.61    3.22
  -8  -3  -8   11.63    4.73
  -9  -1  -9    5.08    5.72
  -3  -3  -2  391.12    4.62
  -5  -2  -2  147.22    4.47
  -9  -2  -8   58.95    5.66
  -7  -1  -3   13.73    4.32
  -6   1  -3    5.29    3.74
  -5  -3  -3    4.25    3.12
  -7   2  -7    1.98    4.18
  -4   2  -3    1.70    2.92
  -8   2 -11  224.89    7.11
  -9  -1  -7   59.15    5.54
  -8  -3  -9   19.38    5.47
  -9  -2  -9   -4.78    5.34
  -6  -1  -2  620.50    7.59
  -9   1  -8   17.33    5.13
  -8  -3  -7   21.79    4.80
  -6   0  -2   48.70    3.99
  -8   2  -8    8.68    4.46
 -10  -1  -9    6.45    5.63
  -9  -2  -7   86.71    5.78
  -5   1  -2   84.97    3.84
  -7  -2  -3   75.80    4.80
  -9   1  -9    3.90    5.64
  -9  -2  -6    6.67    5.24
  -8  -3  -6   29.07    5.05
 -10  -1  -8  103.51    6.78
  -8  -1  -4    3.50    4.82
  -8   2  -9   12.85    5.21
  -2   2  -2    3.12    1.96
 -10   0  -8    1.87    5.25
  -8   0  -4   -0.14    5.02
  -9   1  -7   56.19    5.77
  -4  -3  -2   67.97    3.33
  -9  -3  -8   84.56    5.89
  -6  -2  -2   59.81    4.04
  -3  -2  -6   54.72    4.29
  -3   1  -6  262.76    5.76
  -4  -1  -6  344.47    6.87
  -4   0  -6   45.91    4.50
  -3  -1  -4  408.99    6.06
  -4  -2  -9   65.57    5.62
  -3   2  -9  469.92    7.78
  -4   1  -6  352.73    6.50
  -3  -2  -4  151.28    4.41
  -4  -1 -14  134.86    7.39
  -3   2  -6   65.85    3.81
  -2  -3  -4  281.84    4.55
  -3   1  -4  420.28    5.50
  -5  -1  -6  172.95    5.49
  -4   1 -14  144.47    7.07
  -4  -3  -9   68.44    5.02
  -4  -1  -4   24.65    3.95
  -1  -2  -1  344.41    2.60
  -4   0  -4 1341.58    9.39
  -4  -3  -6   64.43    4.19
  -5  -2  -6  493.83    7.87
  -4   2  -9   58.82    4.58
  -2  -1  -1  429.34    3.51
  -5  -3 -11   32.78    5.06
  -5   1  -6  174.31    5.55
  -6  -1  -6  415.16    7.78
  -3  -3  -4   86.87    3.54
  -4   1  -4   25.19    3.43
   0   2  -2  423.62    1.81
  -5  -1  -4  432.69    6.67
  -6  -2  -6   56.79    5.01
  -5   0  -4  364.11    6.03
  -6  -3 -11  194.07    6.84
  -1   1  -1   46.93    1.32
  -6   1  -6  426.64    7.67
  -3   2  -4  144.23    3.61
  -5  -2  -4  134.27    4.84
  -7  -1  -6  605.13    9.68
  -5   2  -6  512.40    7.43
  -7   0  -6   47.25    5.31
  -2  -2  -1 1357.95    5.64
  -4  -3  -4  237.44    4.82
  -3  -1  -1  390.78    4.46
  -5   1  -4  433.65    6.58
  -7  -2  -6   80.85    5.40
  -6  -3  -6  436.03    7.70
  -6  -1  -4   79.68    5.01
  -6   0  -4  308.41    6.46
  -7   1  -6  610.92    9.64
  -6  -2  -4  172.32    5.70
  -8  -1  -6   37.60    5.23
  -6   2  -6   62.90    4.76
  -8   0  -6  283.08    7.96
  -5  -3  -4  218.13    5.28
  -2   1  -1  443.58    3.59
  -4  -1  -1  481.67    5.70
  -6   1  -4   86.98    5.06
  -3  -2  -1    2.02    2.59
  -7  -3  -6   39.48    4.88
  -7  -1  -4  181.31    6.10
  -8   1  -6   40.23    5.60
  -7  -2  -4  281.62    7.10
  -9  -1  -6  158.44    7.17
  -5   2  -4  134.71    4.74
  -7   2  -6   84.44    5.32
  -9   0  -6  226.77    7.71
  -6  -3  -4  253.66    5.86
  -3   1  -1  389.35    4.50
  -5  -1  -1  184.31    4.76
  -4  -2  -1  283.44    4.62
  -7   1  -4  188.10    6.37
  -8  -2  -4    8.95    4.52
  -6   2  -4  181.34    5.49
  -7  -3  -4    5.00    4.03
   0  -3  12   12.94    5.36
   2  -3   7  430.56    9.69
   1  -5   2   55.88    5.06
   0  -2  12    4.75    4.50
   2  -3   8  189.20    7.31
   0  -6   6   -1.65    5.72
   1  -4   9   92.49    6.74
   1  -5   7   25.90    6.05
   1  -5   8   33.29    5.92
   2  -2   7   89.08    5.52
   1  -3  11    1.74    5.21
   2  -4   2   24.46    4.47
   2  -2   8  203.20    6.39
   0  -4  12   32.23    6.44
   2  -4   4    6.91    5.03
   0  -3  13    5.00    5.14
   2  -4   7   11.15    4.93
   0  -6   4   23.27    5.25
   1  -2  11    9.65    4.29
   2  -4   8  117.55    6.72
  -1  -3  14   11.55    5.13
   1  -4  -1   74.80    3.40
   1  -4  11   14.65    5.72
   2  -1   6    6.25    3.90
   0  -2  13   76.79    5.90
  -1  -2  14    2.26    4.37
   2  -5   6  140.03    6.95
   2  -5   3   10.69    4.65
   3  -3   3  179.59    5.52
   1  -5   9   34.20    6.32
   3  -3   6   23.09    5.39
   2  -3   9  165.21    6.87
   0  -1  12   58.35    4.48
   1  -6   6   89.28    6.66
   1  -3  12   30.16    5.28
   2  -5   7    2.83    5.57
   2  -5   4    4.60    4.81
   2  -5   8    7.68    5.87
   3  -2   3  163.25    5.17
   3  -4   6   10.70    5.12
   3  -4   3  449.75    8.77
   2  -4   9    7.40    5.35
   2  -1   7    1.50    3.34
   1  -4  12   14.44    5.75
   2  -1   8  170.03    5.27
   2  -5   2   22.79    4.46
   1  -2  12   95.66    5.49
   3  -3   7  235.26    7.50
   3  -3   2  436.72    7.27
   3  -3   8    3.84    4.98
   1  -1  11   63.98    4.36
   2  -5   1    1.41    4.08
   1  -6   4   48.38    5.89
   2  -3  11   17.48    5.28
   1  -3  13   13.01    5.40
   0  -3  14    3.49    4.87
   3  -4   7   86.77    6.49
   3  -4   8   24.01    5.80
   2  -4  11    3.45    5.65
   3  -4   4   24.69    4.74
   3  -4   2   76.14    5.26
   3  -2   8   94.42    5.49
   3  -2   7   12.03    4.90
   2  -2  11   15.14    4.41
   1   0   8  100.29    3.49
   3  -4   1   28.42    4.53
   1  -2  13   -1.94    4.28
   2  -5   9   36.27    6.14
   3  -2   2  499.65    6.56
   3  -5   6   12.66    5.31
   3  -5   3   72.34    5.57
   2  -3  12   46.65    5.62
   2  -4  -1  148.38    4.40
   3  -3   9    7.66    5.14
   3  -5   8    4.49    5.77
   3  -5   7   50.98    6.51
   3  -5   4    6.65    4.87
   3  -4   9    6.39    5.70
   4  -3   3   15.39    4.42
   2  -6   4   -2.45    5.03
   1  -1  12   47.43    4.19
   2  -3  -2   64.09    2.66
   3  -5   2   56.93    5.53
   4  -4   3    2.98    4.53
   2  -3  13   -0.26    5.18
   1  -3  14   -2.85    5.10
   3  -3  11   73.48    5.84
   2  -2  12   81.95    5.61
   3  -4  11    3.81    5.86
   4  -3   8   45.77    5.64
   3  -5   1   36.54    4.35
   4  -3   7    7.73    5.23
   1  -3  -3   45.86    2.20
   2  -4  -2  145.99    3.84
   4  -4   8   25.86    5.63
   4  -2   6    9.60    4.64
   4  -4   7   45.11    5.95
   2  -1  11    7.56    3.89
   3  -1   8   60.75    4.98
   4  -3   2   83.51    5.23
   4  -2   3   11.65    3.64
   3  -1   7  431.69    7.15
   4  -5   6    7.20    5.57
   2  -2  13   50.77    5.16
   3  -2  11   49.98    4.92
   4  -4   2   12.83    4.51
   1   0   2    2.67    1.45
   4  -2   8   10.27    5.08
   4  -2   7  363.09    8.26
   4  -5   3   48.48    5.47
   4  -4   1    0.66    4.59
   4  -5   8    7.02    6.00
   4  -5   7   -2.34    6.04
   3  -3  12   26.27    5.83
   4  -2   4    0.13    3.85
   4  -4   9    3.04    5.52
   3  -6   4   17.11    5.51
   4  -5   4   16.28    5.12
   5  -3   6    1.75    5.34
   3  -3  13   -1.32    5.42
   4  -2   2   97.39    4.70
   4  -5   2    0.12    4.37
   4  -3  11   16.39    5.99
   3  -4  -1   38.67    3.68
   2   0   8  500.36    6.21
   2  -2  -2  851.37    5.12
   5  -4   3    0.61    4.81
   5  -3   3    3.89    4.61
   2  -1  12   41.62    4.48
   3  -2  12  116.18    6.67
   5  -4   8   33.61    5.88
   5  -3   8   28.02    5.56
   4  -5   1   12.16    4.16
   3  -1   9    6.55    4.42
   5  -4   7   63.55    6.58
   5  -3   7   51.78    5.71
   5  -5   6    1.28    5.78
   5  -4   4   10.56    5.12
   3  -2  13    8.23    4.97
   4  -2  11   16.01    5.33
   5  -4   2   31.87    5.12
   5  -5   7   14.66    6.33
   3  -4  -2    8.75    3.06
   5  -5   3    2.49    4.74
   5  -3   2    3.74    4.66
   3  -3  -2  118.28    3.56
   4  -3  12    7.80    5.95
   4  -1   8   15.08    4.55
   4  -6   4   11.69    5.65
   5  -2   8  247.95    7.51
   5  -2   3   51.54    4.34
   4  -1   7   36.83    5.36
   5  -2   7   10.95    5.21
   5  -5   4   37.73    5.87
   5  -3   9   37.90    6.43
   5  -5   2    6.68    4.93
   6  -4   8   13.94    6.05
   2  -3  -3   14.60    2.05
   6  -4   7    1.61    5.90
   4  -2  12   74.76    5.95
   6  -4   3   26.23    5.43
   5  -5   1   10.29    4.95
   6  -3   8   -2.06    5.74
   4  -4  -1    4.82    3.98
   6  -5   6   24.51    7.06
   6  -3   7   50.77    6.01
   6  -3   3   10.79    4.91
   5  -2   2  157.82    5.49
   5  -2   9    1.41    5.02
   6  -4   4    8.03    5.98
   4  -1   9    7.82    4.56
   4  -2  13  102.37    6.46
   1  -2  -3   45.18    1.79
   6  -5   3  110.83    6.88
   5  -2  11   22.16    6.01
   3   0   8   89.85    5.03
   6  -4   2    9.51    5.05
   4  -1  11   53.61    5.03
   6  -4   9   54.23    7.38
   6  -5   4   59.42    6.69
   6  -3   2   18.32    5.33
   6  -2   8   11.14    5.63
   4  -4  -2   13.84    3.66
   6  -3   9   -2.88    6.45
   6  -2   7   26.94    5.37
   5  -1   8    1.04    4.68
   6  -2   3  143.53    6.24
   6  -5   2   15.52    5.56
   5  -1   7   58.19    5.34
   3  -2  -2   30.84    2.94
   4  -3  -2  225.98    4.92
   7  -4   8    3.86    6.34
   7  -4   7   13.21    6.89
   2   0   2   29.85    2.38
   6  -5   1   11.71    5.66
   5  -2  12   10.17    5.76
   7  -4   3  212.93    8.05
   7  -3   8    8.89    5.98
   5  -1   3   34.04    4.11
   7  -3   7   -4.27    5.84
   7  -3   3   26.88    5.84
   7  -4   4   21.46    6.32
   6  -2   9   10.14    6.10
   5  -2  13  122.75    7.13
   0   1   7  108.64    2.12
   7  -5   3    6.95    6.14
   6  -2   2   60.62    5.48
   5  -1   9    4.11    5.02
   7  -3   4    2.66    6.15
   6  -2  11    3.49    6.19
   3  -3  -3  481.62    5.55
   7  -4   2   58.79    6.11
   7  -5   4   43.02    7.26
   6  -5   0    2.04    4.98
   5  -1  11   27.77    5.60
   7  -3   9    0.39    6.66
   7  -2   8   20.98    5.67
   7  -3   2    9.76    5.40
   8  -4   6   16.55    7.43
   8  -4   5    5.81    6.79
   4   0   8   12.46    4.31
   5  -4  -2  103.96    4.89
   7  -5   2    3.43    5.95
   7  -2   7    2.04    5.90
   5  -1   2   90.12    4.74
   6  -1   8   84.45    6.12
   8  -3   6   23.83    6.99
   7  -2   3   66.67    6.27
   6  -1   7   95.19    6.25
   7  -5   1    1.12    5.97
   8  -4   3   14.75    6.15
   8  -3   8   18.81    6.23
   6  -2  12   10.55    6.13
   5  -3  -2   35.36    4.14
   8  -3   7   20.35    6.78
   8  -4   4    9.55    6.61
   8  -3   3   18.52    5.69
   4  -2  -2  554.52    6.09
   8  -5   3   70.91    7.09
   7  -2   9   11.09    6.14
   6  -1   3    6.93    4.42
   2  -2  -3  553.37    4.33
   1  -1  -2   63.44    1.22
   7  -2  11   -0.80    6.55
   8  -4   2  104.98    7.39
   7  -2   2  145.04    6.68
   6  -1   9   -2.39    5.37
   8  -2   6    6.07    6.57
   8  -3   9   23.25    7.52
   3   0   2 1407.30    8.42
   4  -3  -3   17.75    3.34
   6  -1  11   17.54    5.72
   8  -4   1   17.36    6.00
   8  -5   2    7.84    6.50
   8  -2   8    0.64    6.36
   8  -3   2    1.25    5.93
   9  -4   5   44.46    8.02
   6  -4  -2  115.93    5.36
   8  -2   7    2.43    6.03
   5   0   6   12.39    5.06
   9  -3   6   26.80    7.96
   7  -1   8    5.63    5.64
   5   0   8   98.68    5.60
   6  -1   2  570.08    8.71
   8  -2   3  267.27    8.60
   9  -4   3   21.48    6.98
   9  -3   8   69.16    7.97
   7  -1   7   16.45    5.63
   9  -3   7   24.12    7.59
   6  -3  -2   68.67    5.27
   8  -2   4   11.77    6.50
   1   1   7   41.53    2.32
   8  -4   0  151.08    7.57
   7  -4  -1   13.08    5.24
   9  -3   3   26.88    6.22
   8  -2   9   14.21    6.91
   5  -2  -2   10.35    3.91
   7  -1   3   27.03    5.89
   9  -3   4   35.31    6.94
   9  -4   2    9.44    6.49
   3  -2  -3    3.27    2.79
   8  -2   2  198.18    8.37
   7  -1   9   30.64    6.19
   9  -2   6    6.36    7.55
   6  -2  -1    9.73    4.95
   5  -3  -3  168.57    5.09
   9  -4   1   -0.84    6.73
   9  -3   2    5.11    6.61
   7  -1  11   13.68    6.44
   9  -2   8   64.98    7.72
   7  -4  -2    1.13    4.80
   8  -2   1    1.40    6.66
  10  -4   4    3.09    8.55
   9  -2   7   87.45    8.06
   4   0   2 2529.42   13.05
   2  -1  -2  321.61    3.25
  10  -3   6   29.63    8.01
   9  -5   1   31.91    7.62
  10  -3   5    2.48    7.43
   9  -3   1   31.40    7.00
   8  -1   8    5.12    6.05
  10  -4   3   20.74    7.91
   6   0   6    6.54    5.57
   9  -2   3   34.15    6.70
   6   0   8    0.73    5.01
   7  -1   2    2.76    4.93
   8  -1   7   94.12    6.93
   7  -3  -2    6.46    5.10
   9  -4   0   57.86    6.72
   9  -2   4   40.99    7.62
   8  -4  -1    3.51    5.78
  10  -3   3   -1.97    7.02
   9  -2   9   -0.89    7.21
   6  -2  -2  182.83    5.62
  10  -4   2   23.90    7.48
  10  -3   4   21.42    7.68
   8  -1   3   37.88    6.59
   4  -2  -3 1296.54    8.77
   2   1   7   -0.84    2.69
   8  -1  10   27.61    6.71
   9  -3   0   48.17    6.46
   9  -2   2    1.38    6.04
   8  -1   4    8.90    6.91
   6  -3  -3    9.28    4.40
   8  -1   9   -0.67    6.32
   2   1   6    8.21    2.90
  10  -2   6    5.49    7.65
  10  -4   1   20.95    7.66
  10  -2   5   11.79    7.24
   8  -4  -2   36.16    5.44
  10  -3   2   15.98    6.45
   3  -1  -2  746.14    5.68
  10  -2   8   93.32    8.37
   5   0   2 1359.25   11.17
  10  -2   7   25.83    7.83
  10  -3   1   17.02    7.04
  11  -3   5    7.53    7.01
   9  -1   5   -1.88    5.86
   9  -1   8   18.51    6.42
  10  -2   3   16.16    6.66
   8  -1   2  493.87   10.08
   8  -3  -2   28.86    5.28
   7   0   8  136.69    6.49
   9  -4  -1    8.37    6.29
   9  -1   7   59.29    7.03
  10  -4   0    8.26    6.45
  10  -2   4   44.10    7.81
   5  -2  -3  140.61    4.65
  11  -3   3   16.81    7.23
   7  -2  -2    3.05    4.94
   9  -2   0  191.58    8.12
   8  -1   1   19.62    5.83
  11  -4   2    1.39    8.01
   9  -1   3  185.90    7.79
  10  -3   0   25.62    6.20
  11  -3   4   -1.17    8.06
   3   1   7  428.00    5.84
   7  -3  -3    6.12    4.61
   4  -1  -2 1600.46    9.09
   9  -3  -1   -2.14    6.03
  10  -2   2   51.07    6.97
   9  -1  10   16.61    6.45
   8  -2  -1    2.36    5.77
   9  -1   4    6.08    6.47
   9  -4  -2   18.37    5.60
  11  -4   1   13.48    7.60
  11  -2   6    6.13    7.34
   9  -1   9    1.73    6.59
  11  -2   5    4.96    7.30
  11  -3   2   18.67    7.29
  10  -2   1   24.98    7.17
   6   0   2   41.26    4.97
   7   0   4   20.43    5.85
  10  -1   6   11.67    7.09
   9  -3  -2   92.14    6.41
  10  -1   5   14.99    7.01
   9  -1   2  409.53   10.11
   6  -2  -3  320.43    6.48
  11  -2   3    5.55    6.70
  10  -1   8   89.19    7.66
  10  -4  -1    4.42    6.49
   8   0   8  141.33    6.90
   8  -1   0   14.92    5.47
  11  -4   0   44.72    7.02
   5  -1  -2  476.39    6.44
   8  -2  -2   68.63    5.83
  10  -1   7   11.03    6.53
  11  -2   4   12.84    7.37
   8  -3  -3   13.34    4.83
  10  -2   0   11.92    5.72
   4   1   7   36.59    4.42
  10  -1   3  175.92    8.20
  10  -3  -1    5.18    6.06
  11  -3   0   12.99    6.63
  11  -2   2   33.09    6.73
   7  -1  -1    5.56    5.29
  10  -4  -2    5.05    5.45
   7   0   2  649.94    9.75
  12  -3   2    7.62    6.72
  10  -1   9    6.56    7.15
  12  -2   5   16.78    7.81
  11  -2   1    3.36    6.67
   7  -2  -3   30.03    5.04
   6  -1  -2   56.21    4.56
   8   0   4   -1.81    6.15
  10  -3  -2   32.85    5.81
  12  -3   1   -2.96    7.74
   1   1   4   12.35    2.27
  10  -1   2    0.70    5.57
  11  -1   6    9.77    7.47
   9  -2  -2  144.28    6.88
  11  -1   5    5.29    6.31
  12  -2   3    8.88    6.63
  11  -4  -1   19.55    7.04
   9   0   8  195.74    7.83
  11  -1   8    8.47    7.06
   9  -3  -3   10.36    5.02
   5   1   7   61.90    4.75
  11  -1   7   12.23    6.77
  12  -2   4   17.28    7.98
  10  -1   1    3.99    6.17
  11  -2   0  209.38    8.83
   8  -1  -1   20.63    5.85
  10  -2  -1    2.04    6.02
  11  -3  -1   25.23    6.72
  11  -1   3    1.77    6.33
  12  -3   0    0.28    6.68
   7  -1  -2  598.93    8.56
   8   0   2  931.81   12.65
   8  -2  -3  164.63    6.50
  12  -2   2   -1.89    6.85
  11  -4  -2    7.19    6.09
  11  -1   4   14.84    7.24
  12  -2   1   12.47    7.40
   4   1   4   22.95    4.13
  11  -3  -2    4.42    5.55
  10  -2  -2   10.79    5.68
   6  -2  -4   27.29    4.35
  10  -1   0   10.87    6.13
  11  -1   2   14.81    6.46
  10  -3  -3   31.22    5.31
   6   1   7   91.59    5.26
  12  -1   6   21.64    7.67
  12  -1   5   53.13    7.53
   9  -1  -1    5.87    6.12
   8  -1  -2    4.23    5.08
  10   0   8    2.83    5.65
  11  -1   1   11.79    6.72
   4  -1  -3  396.52    5.51
  12  -2   0  131.24    8.54
   9  -2  -3    7.17    5.53
  11  -2  -1   10.48    6.71
   5  -1  -3   39.70    4.29
   9   0   2  296.51    8.79
  12  -3  -1   -0.42    6.90
   9  -3  -4   -0.58    4.81
  12  -1   3   10.57    6.87
   3   1   3   27.15    3.78
   4   1   3  429.42    6.21
  13  -2   2   15.23    7.34
   3  -1  -3   43.06    3.21
  12  -1   4   50.82    8.32
   6  -1  -3  426.99    6.94
  11  -2  -2    7.74    5.94
  13  -2   1    0.90    7.44
  12  -3  -2   14.59    6.34
  11  -1   0   16.34    6.04
   7   1   7   14.79    4.63
   9  -1  -2  163.97    6.63
   5   1   3   32.76    4.35
  11  -3  -3   12.14    5.78
  12  -1   2   66.44    7.53
   7   1   5   19.66    5.49
  10  -1  -1   16.00    6.42
   2   1   3  454.57    4.50
  10  -2  -3   19.00    5.52
  11   0   6    1.77    6.56
   7  -1  -3   43.66    4.85
  10  -3  -4    6.35    5.05
  12  -1   1   35.17    7.05
  10   0   2  143.50    7.47
  12  -2  -1   29.00    6.80
  13  -2   0   68.83    8.09
  13  -1   4   33.42    8.20
  11   0   8   80.90    7.18
   6   1   3   10.23    4.45
  13  -1   3    9.00    6.69
   8  -1  -3    7.74    5.08
  10  -1  -2  242.10    7.84
  12  -2  -2   43.25    6.30
  11   0   4   29.29    7.00
  12  -1   0    4.48    5.84
   8   1   5   53.65    6.22
   8   1   7   78.48    5.59
  13  -3  -2    2.02    6.96
  12  -3  -3    1.18    5.38
  11  -2  -3   17.18    5.54
   7   1   3   16.60    5.13
   4   1   2  669.06    7.45
  13  -1   2   22.88    7.07
  11  -3  -4    2.02    5.51
   5   1   2   81.65    4.83
  11   0   2   32.94    6.02
  12   0   6   55.59    7.56
  13  -1   1   -4.67    6.94
   9  -1  -3  171.43    7.13
  13  -2  -1   -2.57    6.98
  10  -2  -4   22.79    5.56
   6   1   2  594.20    8.84
   2  -1  -3 1221.19    4.77
   3   1   2 2298.30   10.18
  10   0   0   17.18    5.97
   8   1   4    4.10    5.41
  11  -1  -2   -0.69    5.58
   8   1   3   42.88    5.85
   9   1   5    6.85    5.14
   9   1   7   50.53    5.47
  13  -1   0   17.06    6.85
   6   0  -2 1200.06   10.37
  12   0   4    2.94    6.01
   7   1   2    1.89    4.39
  12  -2  -3   40.66    6.23
  12  -1  -1   46.13    7.28
  13  -3  -3   10.35    6.27
  12  -3  -4    6.94    5.75
  10  -1  -3    7.84    5.70
   7   0  -2   22.67    4.59
   6  -1  -4   24.54    4.46
  12   0   2   25.23    6.21
   9   1   4    6.20    5.68
  11   0   0  185.16    8.99
   9   1   3  181.42    7.17
  14  -1   1   -3.40    7.39
   8   0  -2  299.24    7.47
  12  -1  -2   10.52    6.16
   8  -1  -4    5.88    4.95
   8   1   2  489.33    9.45
  10   1   6   13.51    5.79
   9  -2  -5   20.41    4.77
   4   0  -2 3534.51   13.41
  10   1   5    7.44    5.67
  11  -1  -3    0.00    5.05
  14  -2  -2   13.59    7.71
  13  -2  -3    4.74    5.93
   9   0  -2 1177.48   13.06
  14  -1   0    2.46    6.38
   2   1   2  212.15    3.27
  12  -2  -4    1.32    5.88
  13  -3  -4    4.18    6.20
  13   0   4   22.33    7.58
  10  -2  -5    8.67    4.55
   9   1   2  398.24    9.45
  10   1   3  168.28    7.37
   8   1   1   25.77    6.17
  12   0   0   12.29    6.59
  13   0   2   11.65    6.54
   1   1   3  426.98    2.75
   2  -3   1  275.14    6.08
   2  -2   1 1215.01    9.00
   2  -4   1  371.35    7.32
   1   0   4   52.15    2.81
   1  -1   9  185.45    5.77
   1   0   6  114.27    3.63
   3  -2   6   53.14    5.08
   2  -1   4 2131.94   11.72
   2  -2   9  122.41    6.37
   3  -3   4   76.92    5.62
   1  -1  -1  113.09    1.71
   3  -3   1   68.49    4.52
   2  -1   1  420.42    4.62
  -1   1   7   77.26    1.86
   3  -2   4  136.09    4.93
   2  -3  -1   14.61    2.86
   3  -2   1    2.78    3.68
   4  -3   6   54.59    5.92
   2  -1   9  186.86    5.84
   4  -4   6  144.54    7.46
   3  -1   6  269.84    6.13
   3  -2   9  447.55    9.20
   2  -2  -1  188.60    3.68
   4  -3   4  231.71    7.33
   4  -4   4   40.33    5.50
   4  -3   1    9.24    4.39
   3  -1   4  379.60    6.36
   2   0   6  306.84    5.07
   4  -3   9   59.78    6.37
   5  -4   6   28.81    6.06
   3  -3  -1   49.07    3.65
   4  -2   1  253.58    5.72
   4  -2   9   55.32    5.40
   4  -1   6  326.56    6.94
   5  -3   4  212.00    7.17
   5  -2   6  464.36    9.55
   5  -4   9   65.41    7.12
   5  -4   1  120.18    6.05
   5  -3   1  403.22    8.08
   2   0   4  559.02    5.63
   6  -4   6  113.41    7.49
   6  -3   6  412.73   10.32
   5  -3  11   26.86    6.76
   5  -2   4  126.20    5.77
   3  -2  -1  104.27    3.82
   4  -1   4   24.14    4.09
   4  -3  -1   93.91    4.44
   3   0   6    5.72    3.44
   6  -3   4  234.18    7.75
   6  -2   6   50.66    6.32
   5  -2   1   53.78    5.05
   5  -1   6  163.95    6.24
   6  -4   1    0.81    5.15
   7  -4   6   64.80    7.66
   6  -3  11  166.35    9.06
   6  -3   1   68.85    6.03
   7  -3   6   38.97    6.23
   6  -2   4  173.70    7.19
   2  -1  -1  429.70    3.73
   5  -4  -1   17.95    4.60
   5  -1   4  432.07    7.84
   0   1   6  208.95    2.32
   4  -2  -1  323.71    5.75
   3   0   4 2632.34   12.21
   5  -3  -1   19.44    4.61
   7  -2   6   75.33    7.01
   6  -2   1   88.28    5.55
   4   0   6   43.30    4.38
   7  -4   1   53.36    6.17
   6  -1   6  387.96    8.97
   7  -3   1  226.24    8.12
   7  -2   4  266.55    8.69
   6  -4  -1  121.51    6.01
   8  -3   4   42.05    6.39
   6  -1   4   82.12    6.16
   6  -3  -1  107.96    5.84
   5  -2  -1  199.64    5.54
   4   0   4 1267.28   10.12
   3  -1  -1   35.05    3.52
   7  -2   1  182.03    7.55
   7  -1   6  545.68   10.95
   8  -3   1  107.12    7.60
   8  -5   1  101.31    7.79
   9  -4   4  151.92    9.20
   6  -1   1  161.87    6.36
   1   1   6  271.78    3.42
   7  -1   4  191.70    7.89
   7  -3  -1  795.75   11.46
   5   0   4  366.39    7.34
   4  -1  -1    5.18    4.28
   8  -1   6   33.57    6.57
   7  -1   1   50.08    5.80
   8  -3  -1   54.69    6.59
   7  -2  -1   74.72    6.47
   4  -3  -4  162.28    4.30
   9  -2   1    1.50    6.64
   5  -1  -1  256.07    6.43
   6   0   4  295.83    7.74
   9  -1   6  143.55    8.52
   7   0   6   44.60    6.39
   5  -3  -4   95.37    4.40
   3   1   6  267.97    5.08
   6  -1  -1 1065.00   10.77
  11  -3   1   63.72    8.05
   8   0   6  253.13    8.64
   6  -3  -4  162.56    5.35
   9  -1   1   98.29    7.26
   4   1   6  333.91    6.18
   9  -2  -1  296.19    9.02
  10  -1   4   52.74    7.41
   2   1   4 2170.44    9.01
   7  -3  -4  249.19    6.56
   9   0   6  198.21    8.38
   5   1   6  170.80    5.85
   4  -2  -4   62.53    3.46
   3   1   4  421.55    5.82
   5  -2  -4    0.27    3.58
   3  -2  -4  730.72    5.19
   8  -3  -4  245.05    6.93
   9   0   4   84.96    7.23
   6   1   6  406.03    8.15
  10   0   6   13.80    6.45
   5   1   4  437.18    7.48
   7  -2  -4   88.37    5.40
  10   0   4  188.77    8.52
   7   1   6  576.54    9.76
   8  -2  -4  553.53    9.17
   6   1   4   80.88    5.61
  13  -3  -1   78.77    8.36
   8   1   6   32.02    5.51
   9  -2  -4   66.08    5.99
   7   1   4  180.26    6.93
  11  -1  -1   74.56    7.42
   9   1   6  137.60    6.96
  13  -2  -2   65.86    7.65
   2  -2  -4   16.20    1.80
  11  -2  -4   83.66    6.67
   7  -1  -4  383.26    7.51
   6   1   1  168.90    6.46
   5  -1  -4  681.59    7.45
   5   1   1  159.06    6.03
   7   1   1   56.42    5.66
   9  -1  -4   13.79    5.82
  13  -1  -1   98.62    8.50
  10   1   4   47.68    6.18
   4   1   1  457.95    6.93
   4  -1  -4 1364.00    8.55
  -2   2   8   39.61    6.76
  -1   2  10  217.90    8.81
  -1   2  11   12.02    6.50
  -5   2  14   25.18    7.65
  -2   2  13  -21.86    8.59
  -4   2  14   36.69    8.50
   3   1  13   -6.58    6.38
  -5   2   8   -8.86    5.42
  -6   2  14   -0.54    6.70
  -1   2   8  118.36    7.17
  -3   2  14   19.28    8.92
   4   1   8   16.41    5.32
  -1   2  12    4.63    7.39
  -3   2   7   71.63    5.71
   6   0  10    5.72    4.75
   3   1   5  347.68    6.52
  -5   2  15   10.12    7.05
  -1   2  13   42.56    8.38
   4   1  10    9.06    5.51
  -4   2  15   63.89    8.56
  -4   2   7   15.28    5.00
  -2   2   7   11.57    5.10
   0   2  11    6.06    6.85
   4   1  11   66.55    6.86
   6   0   6    6.95    4.00
  -6   2  15   78.77    7.49
  -3   2  15    7.00    8.08
   0   2   8  217.45    9.10
  -6   2   8   70.88    5.09
  -1   2   7   20.34    5.30
   0   2  12    3.89    6.58
   4   1   9    5.06    5.88
  -2   2  15  119.56   10.21
  -5   2   7   66.49    4.48
   0   2  13   30.96    8.32
  -1   2  14   -3.10    8.81
   1   2  11    7.06    6.84
   3   1  14    4.48    7.46
   1   2  10   -0.92    6.57
   4   1  12   31.07    7.25
   5   0  14    4.18    6.79
  -2   2   6   46.28    5.35
  -1   2  15   13.83    8.25
  -3   2   6   26.85    5.09
   0   2   7   23.02    5.41
   6   0  12    1.99    5.82
   1   2   8  -14.92    6.53
  -1   2   6  201.92    6.77
   1   2  12   99.66    7.89
   1   2   9   10.28    6.99
  -2   1   2  347.59    3.55
   0   2  14    0.08    7.96
   2   1   3  485.62    6.25
  -1   1   2   74.58    3.00
   5   1   8   -4.41    5.30
   5   1  11   31.54    6.25
  -6   2   7  275.00    5.74
   5   1  10   89.95    6.54
   0   2  15   13.32    8.98
   2   2  11   15.09    6.18
   0   2   6  111.78    5.81
   2   2  10  109.07    7.46
   7   0   8  165.70    5.81
   1   2   7   60.48    5.85
   2   2   8  195.51    7.55
   2   2  13   15.83    7.56
   1   2  14    3.91    7.83
   2   2  12   93.94    8.38
   5   1   9    5.05    5.62
   5   1  13    5.40    6.72
   5   1  12   23.99    7.03
   5   1   7   68.38    5.60
  -3   1   2  755.61    4.18
   3   2  11   48.72    7.44
   3   2  10   56.20    7.67
   2   2   7  100.36    6.62
   2   2  14   -1.83    8.17
   3   2   8  104.50    7.14
   6   1  11   21.83    6.24
   3   1   3   18.36    4.14
   6   1  10    3.12    5.40
   6   1   8   77.27    5.88
   4   2  11   19.70    6.85
  -3   3  12   11.50    7.71
   4   1   4   19.70    4.40
  -4   3  12   93.54    7.89
   3   2   7   17.10    5.85
   4   2  10    7.62    6.50
  -4   3  13  -11.33    7.98
  -3   3  11   58.51    7.79
   6   1  12    2.08    6.65
   6   1   9    0.10    5.51
  -2   3  11    5.99    6.97
  -2   3  12  127.88    9.36
  -2   3  13   -5.76    8.26
  -4   3  14    8.70    8.18
   3   2  14   11.76    8.28
  -3   3  14    2.03    8.84
  -4   3  11   24.34    6.60
  -5   3  12   10.97    6.16
  -3   3  10   38.97    6.91
  -1   3  11   12.58    7.43
  -2   3  10  171.32    8.74
  -6   2   6    0.10    3.60
   4   2   8    5.41    5.89
  -1   3  13   81.33   10.23
  -5   3  14    3.80    7.35
  -1   3  12    6.78    8.19
  -2   3  14   -2.12    9.19
  -4   3  10   12.67    5.94
  -1   3  10   98.96    8.05
  -2   2   4   24.20    4.92
  -5   3  11   20.68    6.11
   0   3  11   60.11    7.91
   0   3  13   -6.58    7.50
  -2   3   9    9.66    6.82
  -1   3  14    3.55    9.77
   0   3  12   20.45    7.89
   0   3  10   40.43    7.45
  -5   3  10    2.23    5.03
   2   1   2  265.68    4.62
   7   1  11   10.14    6.20
  -4   3   9   15.66    5.97
   7   1  10   -1.63    5.13
   5   2  11   27.50    7.08
   4   1   3  456.10    6.26
   7   1  12   -0.41    6.46
   4   2   7  406.08    9.49
   1   3  11    0.56    7.20
   5   2  10    7.46    5.91
   0   3  14    0.65    9.17
   7   1   8   13.05    4.68
  -2   3   8   92.34    7.81
   1   3  12   32.80    8.09
   0   3   9    5.08    7.15
   5   0   2 1495.07    7.27
  -1   3   8   77.76    7.55
   5   2  13   95.06    8.73
  -3   3   8   17.28    6.31
  -5   3   9   12.94    5.46
   5   2   8  235.02    8.23
   5   2  12    5.36    7.35
   4   2   6   13.75    5.96
   0   3   8   17.86    6.58
   2   3  11   11.39    6.63
   5   2   9    7.22    6.40
   1   3   9   20.78    7.26
   7   1   9   35.78    5.81
   2   3  13    4.32    7.65
  -4   3   8   41.16    5.95
  -4   1   2 1541.39    4.40
   2   3  10    6.98    6.80
   2   3  12   40.98    7.38
   1   3   8   61.44    6.65
  -2   3   7  217.73    7.42
  -1   3   7   71.67    6.49
   7   1   7   15.37    4.60
   6   2  11    8.05    6.44
   2   2   4    2.25    4.34
   5   2   7   11.89    5.08
   3   1   2 2395.00   10.67
  -3   3   7   21.42    5.44
   0   3   7  142.24    7.40
   6   2  10   34.42    6.03
   3   3  11   71.19    7.48
  -5   3   8   42.64    5.41
   2   3   8  182.01    8.38
   3   3  10   64.14    7.58
   3   3  12   20.54    7.23
   1   3   7   31.23    5.88
   6   2  12    6.60    6.76
   6   2   8   11.42    5.20
   5   1   3   26.05    3.70
   7   0   4   20.88    3.38
  -4   3   7  275.34    7.13
   0   2   3  494.86    7.47
  -1   2   3   19.56    5.06
   6   2   9   15.03    5.76
  -1   3   6   26.93    5.91
   3   3   9    3.29    6.69
   3   3   8    3.84    6.22
   0   3   6   -2.79    5.77
   4   3  11    6.62    6.71
   2   3   7  446.70   10.75
  -2   3   6   -0.39    5.34
   4   3  10   71.90    7.18
  -2   2   3  552.58    7.56
   4   3  12   10.23    7.01
   1   3   6  133.89    7.19
   7   2  11   -0.29    5.84
   6   2   7   24.54    5.17
  -5   3   7  931.73    9.82
   7   2  10   -1.28    5.22
  -3   3   6   11.16    4.88
   4   1   2  723.39    6.79
   3   3   7  268.70    8.88
   4   3   8   43.80    5.99
  -2   4  13   37.75    8.66
  -2   4  12  229.18   10.41
   5   3  11   25.82    6.99
   7   2   8   24.61    5.28
  -3   4  12   46.31    7.35
   4   2   4    1.32    4.80
  -1   4  12   13.96    7.97
   5   3  10    7.38    6.32
  -2   4  11    7.78    6.81
  -4   4  12   21.56    6.40
   0   4  12   34.91    7.86
   3   2   3  143.89    6.10
   7   2   9   10.97    5.61
  -3   4  11    6.07    6.36
   6   0   2   38.37    2.47
   0   4  11    7.87    7.81
  -3   2   3   -3.13    3.11
   3   3   6   20.24    6.21
   6   1   3    6.17    3.31
  -1   4  10    0.45    6.63
  -2   4  10   -1.58    6.44
   4   3   7   17.82    5.95
   1   4  11   13.18    7.60
   1   4  12   18.63    7.76
  -3   4  10    4.46    6.07
   5   3   8   21.23    6.28
  -4   4  11   16.91    5.80
  -6   2   9  173.02    6.61
  -1   2   9   65.44    7.06
   2   1   4 2157.00   12.41
  -2   2  14  122.09   10.36
   0   2   9  721.45   12.99
   4   1   7   61.75    6.04
   4   1   6  324.65    7.31
  -4   2   6  288.40    6.63
   4   0   2 2750.61    9.48
   3   1   4  404.82    7.03
   4   1  14  126.01    9.29
   2   2   9  130.03    7.70
   1   2   6   44.06    5.44
   5  -1   1  155.58    1.56
  -5   2   6   64.99    4.38
   5   1   6  183.59    6.71
   7   0   6   45.26    4.34
   3   2  12  139.74    9.25
   3   2   9  460.75   11.02
   2   2   6    5.32    5.69
   6   0   4  272.14    4.98
   6   1   7  122.35    6.61
   6  -1   2  596.59    3.66
   4   2  12   82.54    8.38
   3   2   6   62.34    6.50
   6   1   6  482.41    8.81
   4   2   9   62.07    7.08
  -1   2   4  202.51    6.70
  -3   3   9    2.45    6.73
  -1   3   9  219.16    9.91
   0   2   4   38.42    5.32
  -3   2   4  774.93    8.47
  -6   1   3  364.26    2.11
   1   2   4  714.05    9.32
   5   1   4  473.74    7.41
  -4   2   4   65.56    3.78
   7   1   6  599.21    9.02
   2   3   9  186.64    9.14
   5   2   6  475.29    9.50
   3   2   4  138.52    5.94
   6   1   4   78.67    4.78
  -5   2   4    2.52    2.62
   2   3   6    5.66    5.60
   6   2   6   58.03    5.77
   4   3   9   62.64    7.35
   8   1   7   74.00    5.22
   8   1   6   41.94    4.35
  -4   3   6  199.58    6.29
   2   1   1  443.16    4.88
  -1   1   1  140.02    2.51
   5   3   9   38.81    7.43
   7   2   7   -1.52    4.93
   5   2   4  141.57    6.23
   7   1   4  191.65    5.56
  -8   1  -3   48.60    5.96
  -9  -1  -3  203.79    7.25
 -10   1  -6   20.38    6.75
  -9   2  -7   94.91    6.42
  -4   2  -2   91.31    3.73
 -11  -1  -7   23.58    7.23
  -8  -1  -2  535.62    8.97
 -11  -1  -6    8.58    7.07
  -9   2  -6    3.46    5.69
  -8   0  -2 1061.26   11.62
 -11  -2  -7   16.96    7.33
  -7   1  -2    3.52    4.75
 -11   0  -6    2.43    7.15
 -10  -3  -7   55.71    7.00
  -9  -2  -3   45.76    5.69
  -9   1  -4    8.24    5.97
  -6  -3  -2   17.11    4.06
 -10   2  -8  106.82    7.01
 -10  -3  -6   27.83    6.86
 -11  -2  -6    6.51    7.34
  -8  -2  -2  186.12    6.58
  -3  -3  -1   61.72    2.70
  -7   2  -3   65.66    5.22
  -5   2  -2  162.44    4.72
  -8  -3  -3   19.04    4.64
 -11   1  -7   24.48    7.23
  -9   1  -3  197.81    7.20
 -10  -1  -3  212.09    7.70
 -11   1  -6   17.26    7.07
  -8   2  -4   14.03    5.63
  -9  -1  -2  463.59    9.21
 -10   2  -7   30.56    6.55
 -10  -2  -4   36.47    6.85
  -4  -3  -1    4.89    2.87
  -8  -1  -1   26.96    5.87
  -8   1  -2  529.26    8.71
  -9   0  -2  327.30    8.20
 -10   2  -6   -2.86    5.74
 -12  -1  -6   39.32    8.03
  -7  -3  -2    2.58    4.06
 -12   0  -6   59.83    8.46
 -10  -2  -3   35.73    5.97
  -6   2  -2   64.93    4.44
  -9  -2  -2    3.41    5.31
  -8   2  -3  279.91    7.02
 -11  -1  -4   12.50    6.68
  -9  -3  -3   42.94    5.31
 -11   0  -4   45.61    7.08
  -8  -2  -1    5.70    4.97
 -10   1  -3  205.21    7.25
 -11  -1  -3    8.68    6.09
 -10  -1  -2    1.35    5.30
  -9   1  -2  453.65    8.92
 -12   1  -6   32.96    7.41
 -10   0  -2  167.98    7.23
 -11  -2  -4   12.60    6.81
  -8  -3  -2    4.93    4.45
  -7   2  -2  173.85    5.64
 -10  -3  -4   31.84    5.83
  -8   1  -1   26.97    5.39
 -11   2  -6   10.53    6.11
 -11  -2  -3    6.15    5.94
 -11   1  -4   17.29    6.32
  -9   2  -3   39.71    5.47
 -10  -2  -2   69.58    5.99
 -10  -3  -3    5.68    4.86
 -11   1  -3    5.50    5.56
 -12   0  -4    5.51    6.82
 -10  -1  -1    6.77    5.56
 -12  -1  -3   19.53    6.05
 -10   2  -4   26.39    6.14
 -11  -1  -2   26.13    5.98
 -10   1  -2    7.11    5.47
  -8   2  -2  190.25    6.45
  -9  -3  -2    1.40    4.61
 -11   0  -2   50.12    6.09
 -12  -2  -4   37.81    7.44
 -11  -3  -4    0.72    5.76
  -6   3  -3    7.18    3.61
 -13  -1  -4   34.07    7.52
 -10   2  -3   21.50    5.25
 -12  -2  -3   12.16    5.68
 -10  -2  -1   21.01    5.34
 -13   0  -4   38.32    7.42
 -11  -2  -2   35.42    5.88
 -11  -3  -3   19.47    5.45
 -11  -1  -1   19.58    5.94
  -9   2  -2    0.58    4.84
 -12   1  -3   12.45    5.94
 -11   1  -2   17.63    5.54
 -10   1  -1    8.36    5.87
  -7   3  -3   17.55    3.84
 -10  -3  -2   12.62    4.77
 -12  -1  -2   75.71    6.67
 -11   2  -4   17.22    5.95
 -12  -3  -4   -3.61    7.54
 -13  -1  -3    3.54    6.24
 -12   0  -2   37.60    6.45
  -7  -1   1    6.85    4.61
  -9  -3  -1   34.59    4.99
 -13   1  -4   26.67    7.68
  -8   2  -1    8.09    4.95
 -11   2  -3    0.44    5.00
 -11  -2  -1    4.33    5.47
 -12  -2  -2    6.55    5.58
 -13  -2  -3   -0.46    6.33
  -8  -1   1   24.24    4.98
 -10   2  -2   54.24    5.57
  -6  -2   1    8.49    3.96
 -11   1  -1   15.89    6.03
 -12  -3  -3   54.40    6.16
 -12   1  -2   77.80    6.63
 -13   1  -3    8.94    6.31
 -11  -3  -2   17.08    5.01
 -13  -1  -2   23.43    6.64
 -10  -3  -1   18.84    4.90
 -12   2  -4   22.71    6.49
 -13   0  -2   22.62    6.17
  -9  -1   1    1.05    5.05
  -5   3  -2    4.96    3.33
 -12  -2  -1   13.26    5.91
  -6   3  -2   17.97    3.68
 -12   2  -3   11.08    5.65
  -8  -2   1    1.63    4.66
  -7   1   1   12.08    4.77
 -11   2  -2   40.46    5.48
 -13  -2  -2   10.25    6.17
 -12   1  -1   40.03    6.36
 -13  -1  -1   -1.02    6.45
 -10   2  -1   21.64    5.28
  -7   3  -2    7.07    3.82
 -10  -1   1   22.27    5.64
  -8   1   1   16.32    5.26
 -13   1  -2   27.83    6.55
 -12  -3  -2    9.00    5.29
  -8   3  -2    3.36    3.92
  -7  -1   2  563.92    7.27
 -13  -2  -1    5.58    6.08
  -9   1   1    2.17    5.25
  -6  -1   2   54.97    4.14
 -13   2  -3    3.32    6.01
  -7   0   2   21.61    4.13
 -12   2  -2    5.79    5.36
 -11   2  -1    2.11    5.68
  -8  -1   2    0.67    4.52
 -13   1  -1   -1.65    6.30
  -8   0   2  265.97    6.16
 -10  -2   1    5.16    5.15
 -14  -1  -1    8.43    7.02
  -9   3  -2    4.36    3.92
 -12  -3  -1   -4.78    5.89
  -9  -1   2  157.58    6.09
  -5  -1   2  481.07    6.02
  -9   0   2 1179.93   11.25
 -10   1   1   18.11    5.91
 -10  -1   2  246.05    7.01
 -12   2  -1   11.16    5.86
 -11  -2   1    7.35    5.67
 -10   0   2  188.68    6.81
 -13   2  -2   10.24    5.66
  -7  -2   2    1.93    4.26
  -8  -2   2   84.13    5.17
 -14   1  -1    5.14    6.58
  -9  -2   2  157.05    6.10
  -6  -2   2  196.54    4.76
  -7   1   2  523.35    7.46
  -8   1   2   -0.11    4.69
 -11  -1   2    1.30    4.96
 -11   0   2   11.59    5.19
  -9  -3   1    2.11    4.46
  -4  -1   2 1535.14    8.17
  -9   1   2  165.05    6.44
 -12  -2   1   30.74    6.34
  -8   2   1    2.03    4.93
 -10  -2   2   17.85    5.00
  -6   1   2   50.58    4.60
  -9   3  -1   27.03    4.83
 -13   2  -1   -0.28    5.97
  -6   2   1    2.88    4.32
 -10   1   2  245.89    7.28
 -10  -3   1    4.01    4.80
 -12  -1   2   17.79    5.63
 -12   0   2   70.09    6.07
  -5  -2   2    7.81    3.37
 -11  -2   2   16.91    4.95
 -10   3  -1   14.49    4.64
  -8  -1   3    6.91    4.76
 -10   2   1    1.26    5.13
 -11   1   2   -2.24    4.94
  -9  -1   3  181.06    6.34
  -5   1   2  437.82    6.22
 -13  -2   1   -1.55    5.86
  -7  -1   3   39.14    4.47
  -5   1  -1  178.97    5.06
  -6  -2  -1   85.56    4.98
  -8  -3  -4   49.15    5.35
  -7  -1  -1   60.96    5.12
 -10  -1  -4   60.21    6.84
 -10   0  -4  237.46    8.75
  -6   1  -1  170.86    5.55
  -7  -2  -1  193.20    6.36
  -9  -3  -4   52.77    5.78
 -10   1  -4   59.13    6.76
  -7   1  -1   60.35    5.21
  -5  -3  -1  403.55    5.77
  -9   2  -4   46.58    5.85
  -9  -1  -1  100.76    6.80
  -6  -3  -1   76.54    4.48
  -9  -2  -1    4.41    5.03
  -4   2  -1  259.71    4.81
 -12  -1  -4   59.21    7.42
  -7  -3  -1  240.10    5.98
  -5   2  -1   48.49    4.14
  -3   2  -1    3.29    2.88
  -9   1  -1   91.57    6.49
  -6   2  -1   79.67    4.43
  -4  -1   1    6.81    3.72
  -5  -1   1  246.92    5.40
  -8  -3  -1  120.48    5.42
 -12   1  -4   59.78    7.17
  -6  -1   1 1087.84    8.99
  -7   2  -1  167.62    5.79
  -3  -1   1   39.83    3.19
  -5  -2   1  209.50    4.66
 -12  -1  -1   44.79    6.59
  -2   2  -1 1376.25    5.39
  -9   2  -1    3.17    4.80
  -7  -2   1   79.51    5.21
  -4  -2   1  326.83    4.54
  -6   1   1  987.54    8.87
  -5   1   1  245.70    5.25
  -4   1   1    4.81    3.94
 -11  -3  -1   81.57    6.16
  -2  -1   1  475.23    3.33
  -9  -2   1  321.47    7.68
  -3  -2   1  126.27    3.04
 -11  -1   1   93.77    6.50
  -3   1   1   35.01    3.12
  -7  -3   1  838.12    8.38
 -12  -1   1   50.66    6.65
  -6  -3   1  110.37    4.24
  -8  -3   1   58.25    4.74
 -11   1   1   84.99    6.70
  -7   3  -1  198.79    5.57
  -8   3  -1  108.23    5.31
  -6   3  -1   69.36    4.34
  -7   2   1   68.56    5.22
 -13  -1   1  120.05    7.63
  -5  -3   1   19.63    3.34
 -12   1   1   53.71    6.80
  -9   2   1  298.25    7.40
  -5   3  -1  347.51    5.49
  -5   2   1  193.75    5.17
 -11  -3   1   14.25    5.42
 -13   1   1  112.20    7.68
 -14  -1   1    0.94    6.77
 -13   3  12    9.00    5.13
 -15   3  12   -1.75    5.27
 -21   2   9   24.84    3.96
 -22   3   7    2.24    3.22
 -12   3  12   45.62    5.59
 -16   6   7    2.53    4.59
 -18   6   5   -4.95    3.61
 -16   4  11   14.27    5.90
 -16   3  12   17.96    5.07
 -18   3  11    3.41    4.91
 -17   2  12    6.65    4.39
  -9   5   9   21.73    5.09
 -17   6   6    4.32    4.30
 -10   4  11   33.61    5.41
 -13   6   8   26.83    5.47
 -12   6   8   42.99    5.93
 -11   3  12  116.83    5.47
  -9   6   7   10.04    4.70
 -20   4   9   15.58    4.20
 -21   3   9    1.63    3.62
 -11   6   8   17.19    5.40
 -18   5   9    3.73    4.85
 -17   3  12   14.16    5.05
 -20   5   6   -0.71    3.62
 -17   4  11    4.76    5.73
 -19   2  11    3.48    4.31
 -17   6   7    2.72    4.22
 -20   5   7   -0.22    3.35
 -15   6   8   19.20    5.02
 -19   5   8   -0.39    4.23
  -9   4  11   94.56    4.96
 -18   2  12    7.07    4.28
 -10   3  12    0.73    4.88
 -14   4  12    0.40    5.45
 -10   6   8   38.53    5.28
 -13   4  12    6.00    5.56
  -8   5   9   21.93    4.58
 -15   4  12   24.06    5.69
 -14   2  13   62.61    5.03
 -13   2  13  140.33    5.59
 -19   3  11    8.38    4.80
 -12   4  12    7.26    5.91
 -12   2  13   78.67    5.14
 -22   3   8    0.40    2.99
 -16   4  12    3.87    5.00
 -16   6   8    1.56    4.78
 -13   5  11   11.54    6.05
 -21   4   8    2.63    3.43
 -14   3  13   39.82    5.46
 -13   3  13    9.56    5.33
 -14   5  11   -0.12    5.80
 -12   5  11   13.23    6.62
 -18   4  11    7.06    5.30
 -18   6   6    4.59    3.83
 -11   4  12   28.78    5.69
  -9   6   8    9.07    5.03
 -13   6   9    2.27    5.97
 -14   6   9    3.77    5.65
 -15   3  13    3.74    5.38
 -16   2  13   15.78    4.71
 -12   3  13   21.80    5.75
 -11   2  13  124.14    5.27
 -19   5   9    4.17    4.10
 -12   6   9    4.66    5.76
 -15   5  11    6.92    6.02
 -11   5  11   -2.43    5.68
 -18   6   7    1.52    3.53
 -12   1  13   43.46    4.03
 -17   4  12   -2.75    5.16
 -15   6   9   -0.73    5.24
 -16   3  13    2.98    4.93
 -11   3  13    7.53    5.54
 -11   6   9   18.75    5.65
 -10   4  12    1.63    5.62
 -17   6   8    5.15    4.17
 -17   2  13    5.97    4.68
 -16   5  11   -0.67    5.67
 -20   2  11   -2.11    3.92
 -19   3  12    2.64    4.32
 -16   6   9   13.23    5.06
  -8   6   8    0.11    4.58
 -19   6   6    3.69    2.99
 -20   5   8    2.07    3.48
 -17   3  13   15.83    5.08
 -10   3  13   26.70    5.00
 -10   6   9    2.97    5.48
 -13   7   6   17.37    4.60
 -13   4  13    7.28    5.65
 -14   4  13   -1.71    5.36
 -18   4  12   10.56    4.59
 -19   4  11    6.43    4.65
 -20   3  11    3.68    4.38
 -12   4  13    4.43    6.03
 -15   4  13   11.20    5.46
  -9   4  12    2.47    4.93
 -17   5  11    9.83    4.99
  -9   5  11   14.15    5.24
 -14   5  12    2.45    5.51
 -13   5  12   51.25    6.08
 -14   7   6    0.70    4.02
 -14   2  14   10.68    5.45
 -18   2  13    9.25    4.23
 -15   2  14   10.87    4.96
 -15   5  12   -2.82    5.29
 -11   4  13   -0.84    5.78
 -13   2  14   18.60    5.34
 -17   6   9   -2.38    4.39
 -16   4  13    5.76    4.99
 -12   5  12   11.60    5.78
  -9   3  13   22.83    4.83
 -20   5   9    2.47    3.32
 -14   3  14   -3.03    5.99
 -15   3  14   13.11    5.92
 -18   3  13    1.79    4.29
 -16   2  14   -1.91    5.04
 -13   3  14   12.17    5.86
 -20   2  12    0.76    3.47
 -18   6   8    1.64    3.53
 -12   2  14   76.32    5.42
 -16   5  12   23.34    4.96
 -16   7   5    8.96    2.93
 -11   5  12    4.07    5.81
 -13   7   7   -0.91    4.11
 -16   3  14    0.88    5.54
 -10   4  13    0.24    5.80
 -12   3  14    2.58    5.37
 -19   4  12    0.28    4.22
 -20   3  12    2.45    3.73
  -8   4  12   11.95    4.51
 -15   7   6   -0.46    3.73
 -17   4  13    3.67    4.86
  -8   5  11   50.36    5.31
 -14   7   7   11.44    3.95
 -21   4  10    1.30    2.90
 -18   5  11   -1.45    4.35
 -11   2  14   67.10    5.23
 -17   2  14    2.20    4.54
 -10   5  12   57.01    6.10
 -17   5  12   29.84    4.89
 -11   3  14   10.78    5.29
 -17   3  14   20.04    5.43
 -12   1  14    6.52    3.94
  -8   6   9    3.77    4.71
 -19   2  13    1.31    3.68
 -20   4  11    0.82    3.76
 -18   6   9    3.70    3.44
  -9   4  13   16.14    5.26
 -14   4  14    5.36    5.81
 -15   7   7   13.11    3.46
 -13   6  11    6.79    5.61
 -15   4  14   -0.28    5.80
 -13   4  14   20.17    5.75
 -12   6  11    7.00    6.14
 -19   3  13    4.40    4.09
 -14   6  11   11.48    5.52
 -13   5  13    1.05    5.92
 -10   2  14    4.24    4.70
 -18   4  13    9.97    4.28
 -14   5  13   41.87    6.06
 -12   5  13   33.82    5.93
 -12   4  14   22.40    6.26
 -16   4  14   11.87    5.30
 -10   3  14   39.52    5.40
 -11   6  11   29.74    5.63
 -12   7   8    6.21    4.48
  -9   5  12    1.49    5.81
 -18   2  14    0.25    4.27
  -7   5  11   77.18    4.75
 -13   7   8   16.31    4.28
 -15   5  13    7.06    5.01
 -21   3  11    2.24    3.33
 -20   5  10   -0.83    2.83
 -15   6  11   20.15    5.09
 -18   3  14    6.75    4.70
 -16   7   6   25.29    3.31
 -18   5  12   16.85    4.16
 -11   5  13   -2.15    6.15
 -11   4  14   13.64    6.12
 -20   4  12   13.43    3.23
  -8   4  13    9.52    4.81
 -10   6  11   87.28    5.87
 -16   7   7    3.07    2.91
 -16   5  13   27.43    4.90
 -17   4  14    3.60    5.09
 -19   5  11    0.16    3.78
  -9   3  14   46.34    5.00
 -10   5  13    0.94    5.93
 -16   6  11    1.56    4.37
  -8   5  12   32.16    5.59
 -21   3  12    7.03    2.75
 -10   4  14    8.57    6.00
 -15   7   8   -0.41    3.40
 -18   6  10    6.68    3.17
 -19   4  13   -0.41    3.80
  -9   6  11   90.91    6.04
 -13   6  12   75.00    5.78
 -17   5  13    8.07    4.43
  -6   5  11   68.38    4.56
 -13   7   9    5.05    4.52
 -12   6  12    6.64    5.53
 -19   3  14    3.13    3.86
 -20   3  13    4.64    3.26
 -12   7   9    3.13    4.53
 -18   4  14   11.92    4.60
 -15   6  12   15.19    4.61
  -7   4  13   30.44    4.94
  -9   5  13   21.79    6.09
 -14   7   9   10.81    4.07
 -19   5  12   14.15    3.32
 -14   5  14    1.86    6.00
 -13   5  14   16.30    6.44
 -15   5  14    5.74    5.26
 -11   6  12   13.10    5.93
 -11   7   9    3.32    4.72
  -8   3  14    9.76    4.46
  -9   4  14    9.02    5.41
 -17   6  11    6.21    3.70
 -12   5  14   -0.09    5.84
  -7   5  12  125.67    5.41
 -16   6  12    3.84    4.05
  -8   6  11    7.96    5.18
 -15   7   9    6.68    3.57
 -16   5  14   17.23    4.95
 -10   6  12   17.21    5.86
 -11   5  14    2.51    6.25
 -18   5  13    5.50    3.86
  -8   5  13   55.03    5.83
 -13   2  16    2.58    5.29
 -13   3  16   13.34    5.60
 -14   2  16    5.07    4.89
 -14   3  16   14.30    5.66
 -12   2  16   10.08    5.25
 -18   6  11    3.06    3.07
 -12   3  16   10.63    5.78
 -15   3  16    6.74    5.64
 -19   4  14    2.91    3.54
 -15   2  16   22.74    5.27
  -6   4  13   93.68    4.65
  -8   4  14    9.84    5.13
 -17   5  14    5.00    4.53
 -13   6  13    5.36    5.04
 -10   5  14    0.53    6.13
 -12   6  13    6.52    5.64
  -7   3  14   24.32    4.39
 -20   4  13    3.92    3.23
 -17   6  12    8.75    3.39
  -9   6  12   16.41    5.33
 -11   3  16   24.17    6.06
 -14   6  13    6.43    4.81
 -11   2  16   -0.04    5.42
  -7   6  11    3.67    4.57
 -20   3  14    1.51    3.15
 -16   3  16    2.42    5.18
 -11   6  13    3.50    5.54
 -16   2  16   -2.21    4.69
  -6   5  12  109.99    5.39
 -15   6  13   16.61    4.25
 -13   4  16    7.18    5.79
  -7   5  13   37.99    5.61
 -14   4  16   -0.02    5.86
 -12   4  16   22.45    5.90
 -10   3  16    3.87    5.64
 -10   2  16   32.44    5.12
  -9   5  14   12.07    5.86
 -15   4  16    1.51    5.32
 -10   6  13    0.13    5.66
  -7   4  14   10.74    5.13
  -8   6  12   27.73    4.94
 -11   4  16   41.74    6.45
 -18   5  14   -1.04    3.57
 -19   5  13    2.03    3.08
 -17   3  16   -1.55    4.53
 -16   6  13    2.57    3.79
 -11   1  16   35.92    4.62
 -17   2  16   11.65    4.13
  -5   4  13  223.76    4.98
 -12   7  11   25.04    4.65
 -16   4  16    1.88    4.94
  -9   3  16   -0.03    5.75
  -9   2  16    8.69    5.14
 -13   7  11   -0.80    4.10
  -4   5  11  103.29    4.45
  -6   6  11   14.18    4.54
  -9   6  13   16.22    5.71
 -10   4  16   42.83    6.25
 -11   7  11   34.38    4.86
 -14   3  17   28.52    5.28
  -8   5  14   65.96    5.80
 -13   3  17    9.86    5.45
 -13   6  14   -2.32    4.99
  -6   5  13   46.08    4.89
 -14   2  17    1.49    4.60
 -14   6  14    1.41    4.83
 -10   1  16    3.70    4.27
 -15   3  17    6.14    4.72
 -13   2  17   23.39    4.98
  -5   5  12   13.54    4.56
 -14   7  11    4.75    3.71
 -12   6  14    6.50    5.18
 -15   2  17    0.02    4.42
 -12   3  17    6.59    5.69
 -10   7  11    1.93    4.74
 -12   2  17    1.67    5.29
  -7   6  12    5.97    4.84
 -21   4   9   32.31    3.56
 -17   4  16   -0.98    4.27
 -18   3  16    9.17    3.88
  -6   2  18    7.63    4.07
 -13   1  21    8.52    3.41
 -16   3  20    1.49    2.41
 -14   4  19   -0.63    3.10
 -15   1  21    8.08    3.12
  -6   4  16    9.62    3.36
  -5   4  15   97.68    3.67
  -9   1  20    9.83    3.78
  -9   3  19   -0.52    3.97
  -9   4  18    0.23    3.69
 -13   4  19    0.74    3.49
  -6   0  18   14.21    3.23
 -12   1  21   -0.09    3.55
 -13   5  17   -1.11    2.82
 -15   4  19    3.05    2.75
 -14   2  21    1.34    3.14
 -13   2  21   -1.06    3.56
 -14   5  17    4.52    2.52
  -9   5  16   -0.68    3.39
 -12   5  17    1.67    3.09
  -9   2  20    5.14    4.25
 -12   4  19    3.78    3.84
 -15   2  21    2.75    3.04
 -12   2  21    1.94    3.63
 -16   1  21    2.55    2.60
 -11   1  21    0.77    3.73
 -15   5  17    1.43    2.13
  -7   1  19   68.33    3.88
  -7   4  17   20.35    3.77
 -17   3  20   -0.63    1.91
  -4   3  16  453.79    5.28
 -11   5  17    0.65    3.29
 -16   4  19    6.51    2.31
 -10   3  20   16.52    4.19
 -11   4  19    3.65    3.65
 -11   2  21   12.10    3.92
  -4   4  14  111.40    3.31
  -7   2  19    6.47    3.79
  -8   4  18   30.70    3.94
 -16   2  21    7.61    2.70
  -8   3  19   -0.85    3.95
  -6   3  18    4.27    3.77
 -17   1  21   -0.72    2.06
  -8   5  16   17.27    3.38
  -5   3  17    3.25    3.53
  -3   2  16   40.67    3.08
  -5   2  18    3.70    3.63
  -4   1  17   39.44    3.35
 -10   1  21    3.74    3.85
 -10   5  17    1.46    3.38
  -5   4  16   46.61    3.43
 -10   4  19    5.26    3.93
  -4   2  17   98.67    3.83
 -10   2  21   21.15    4.09
  -5   0  18   45.91    3.17
 -13   3  21    4.84    3.13
 -14   3  21    2.58    2.95
 -12   3  21    0.12    3.26
  -6   4  17   33.22    3.71
  -6   1  19   65.29    3.82
  -7   4  18   20.04    3.86
  -9   1  21   15.79    3.81
  -9   5  17    5.02    3.31
  -7   3  19   13.95    3.92
 -13   4  20    0.52    2.83
 -15   3  21    1.34    2.55
 -13   5  18    6.59    2.42
 -12   5  18    5.22    2.82
  -7   5  16    4.45    3.11
  -6   2  19   28.59    4.07
 -14   4  20    4.75    2.44
  -9   2  21   25.12    3.94
  -9   4  19   35.76    3.91
 -12   4  20    3.50    3.06
 -14   1  22    3.00    2.63
 -13   1  22    7.17    2.95
  -3   3  16   45.32    3.28
 -11   5  18    2.21    3.03
  -4   1  18   55.29    3.49
 -14   5  18    0.22    2.13
 -16   3  21   -0.62    1.93
 -14   2  22   10.52    2.65
 -15   4  20    1.72    2.01
 -12   1  22    5.81    3.26
 -13   2  22    6.09    2.98
  -4   3  17   36.96    3.47
  -3   4  14   58.04    2.89
 -10   3  21    7.64    3.56
  -7   0  20    2.98    3.21
 -12   2  22    9.61    3.11
  -4   4  16   61.40    3.45
 -10   5  18   13.05    3.27
 -15   2  22    4.63    2.21
  -8   1  21    7.74    3.75
  -3   1  17   60.88    3.31
  -8   5  17    5.10    3.23
  -2   2  16   13.90    3.05
 -11   1  22   15.12    3.53
  -8   2  21   34.87    3.84
 -10   4  20    5.67    3.52
  -3   2  17    1.98    3.05
  -8   4  19    3.70    3.57
  -5   4  17    5.42    3.41
 -11   2  22    0.54    3.36
  -6   3  19   25.01    3.74
 -13   0  22   34.17    2.68
  -5   1  19   80.14    3.70
 -14   0  22   -0.30    2.21
  -9   3  21   14.39    3.91
  -9   5  18   11.05    3.28
  -5   2  19    3.93    3.60
 -12   0  22    3.62    2.73
 -10   2  22   -0.26    3.41
 -15   0  22   -0.97    1.79
  -7   1  21    3.47    3.60
 -11   0  22    6.46    2.97
  -7   5  17   25.08    3.31
 -13   3  22    3.92    2.52
  -2   3  16   45.05    3.30
  -7   2  21   21.05    3.75
 -14   3  22    0.13    2.18
  -7   4  19    4.18    3.53
 -12   3  22    0.65    2.81
  -3   3  17    3.94    3.36
  -8   3  21   -0.18    3.82
 -13   5  19    2.04    2.26
 -12   5  19   18.77    2.73
  -8   5  18   15.95    3.32
  -9   1  22    1.68    3.47
 -12   4  21    0.14    2.57
  -3   4  16   40.82    3.27
 -13   4  21    3.74    2.30
 -11   3  22    3.74    3.07
  -2   4  14   10.63    2.67
 -11   5  19   17.13    2.76
  -9   2  22    9.24    3.70
 -10   0  22    5.93    3.08
  -5   3  19   14.12    3.72
 -11   4  21   10.09    3.00
 -14   4  21   -0.40    2.04
  -4   4  17   88.52    3.95
  -5   5  16  131.08    3.64
  -2   1  17    0.13    2.82
  -3   0  18  114.58    3.60
  -1   2  16    1.74    2.74
  -4   1  19   71.04    3.73
  -2   2  17   26.53    3.24
  -4   2  19   34.78    3.80
 -13   1  23   -0.78    2.25
 -10   5  19   -0.72    2.88
  -6   1  21    0.22    3.47
 -10   3  22    5.24    3.27
 -12   1  23    0.20    2.64
 -10   4  21    0.92    3.18
  -6   5  17    4.72    3.09
  -6   2  21    2.04    3.67
  -7   3  21    8.53    3.72
 -13   2  23   24.58    2.38
 -12   2  23    1.66    2.66
  -3   3  18   12.78    3.53
  -8   1  22   -0.83    3.39
  -9   0  22   15.35    3.23
 -14   1  23    0.75    2.02
  -6   4  19    7.36    3.57
 -11   1  23   34.15    3.06
  -5   0  20   -1.17    3.22
  -8   2  22    3.11    3.71
 -11   2  23    2.31    2.98
 -14   2  23    2.21    1.92
  -9   4  21    2.12    3.29
  -2   1  18   10.54    3.18
  -9   5  19   -1.45    3.07
  -9   3  22    0.19    3.55
  -5   3  20   23.97    3.87
 -10   1  23    6.01    3.07
  -1   3  16   18.65    2.89
  -2   3  17    2.17    3.06
 -10   2  23   -0.56    3.12
  -4   3  19   10.86    3.43
  -4   5  16   74.39    3.27
  -2   4  16   10.23    3.13
  -3   4  17   54.69    3.58
  -8   0  22   51.12    3.39
  -6   3  21    4.00    3.47
  -7   1  22    0.88    3.40
  -5   1  21   14.59    3.44
  -7   2  22    8.42    3.69
  -5   2  21   37.51    3.82
  -3   1  19    9.90    3.41
  -5   5  17    7.40    3.10
  -8   4  21   32.55    3.49
  -9   1  23    2.03    3.19
  -1   4  14   10.72    2.58
  -3   2  19   13.42    3.41
  -1   1  17   44.39    3.21
  -8   3  22   17.82    3.51
  -2   0  18   33.26    3.03
  -8   5  19    9.82    3.15
  -9   2  23    2.01    3.33
  -5   4  19   91.22    3.98
 -12   5  20    0.93    1.89
   0   1  16   10.12    2.65
  -1   2  17   25.66    3.20
 -12   3  23    0.48    2.17
  -4   0  20    1.05    3.04
  -2   3  18   11.83    3.36
 -11   3  23    3.39    2.55
 -13   3  23    1.25    1.99
 -10   5  20   -0.32    2.47
 -12   4  22   -0.57    2.04
 -11   4  22   -1.73    2.36
  -8   1  23    7.42    3.20
  -7   0  22    9.65    3.18
  -8   2  23   17.61    3.48
  -7   4  21   -2.26    3.33
  -6   1  22    0.04    3.44
  -1   1  18  123.74    3.79
  -7   3  22    0.74    3.31
  -6   2  22   41.14    3.60
  -3   3  19   43.70    3.62
  -7   5  19   15.99    3.10
 -10   4  22   17.37    2.77
  -1   2  18  150.95    4.06
  -1   3  17    9.28    3.07
  -4   1  21   35.65    3.60
  -3   5  16  222.50    4.03
  -4   2  21  107.80    4.11
   0   3  16  106.02    3.51
  -9   3  23   10.06    3.09
  -2   4  17    2.03    3.20
  -4   5  17    6.22    3.01
  -1   4  16   11.30    3.07
  -4   4  19   12.02    3.38
  -2   1  19   25.85    3.33
  -9   4  22    1.37    2.84
  -2   2  19   69.18    3.96
  -8   5  20   21.58    2.93
 -12   1  24   14.10    2.24
  -7   1  23   55.73    3.47
  -2   5  15    6.22    2.63
 -12   2  24    2.41    2.03
  -7   2  23   31.53    3.58
  -1   0  18  201.69    3.66
  -6   4  21   -1.29    3.21
 -11   1  24    1.39    2.19
  -6   0  22   34.74    3.24
 -11   2  24   -0.03    2.23
   0   1  17   92.40    3.44
   0   4  14   29.28    2.73
   0   2  17   17.43    3.20
  -3   3  20   12.07    3.59
  -1   3  18    1.33    3.08
  -8   3  23    1.83    3.03
  -6   3  22    1.23    3.35
  -6   5  19    4.58    2.94
   1   1  16    8.37    2.62
  -5   1  22   -3.37    3.33
  -5   2  22    7.44    3.51
   1   2  16   17.25    2.91
  -4   3  21    0.06    3.42
   1   4  13   37.56    2.58
  -2   4  18   24.18    3.37
 -10   1  24    4.83    2.49
  -8   4  22   -2.19    2.86
 -10   2  24    4.23    2.44
  -2   3  19    4.30    3.46
  -3   1  21   14.79    3.38
  -3   2  21    9.13    3.52
   0   1  18   47.26    3.45
  -2   5  16   19.25    2.86
   0   2  18   61.29    3.84
 -10   5  21   -0.10    1.94
  -3   5  17   29.42    3.00
  -3   4  19   18.61    3.48
   0   3  17   10.70    3.14
  -9   1  24    7.01    2.62
  -9   2  24    7.51    2.70
  -5   4  21    7.58    3.05
  -1   4  17   15.96    3.18
   1   0  16    6.47    2.40
   1   3  16   36.79    3.30
  -5   0  22   51.75    3.35
   0   4  16    3.42    2.99
  -5   3  22    0.03    3.14
  -7   4  22    7.63    2.92
  -9   5  21    0.40    2.16
  -1   1  19   20.86    3.20
  -1   2  19    1.47    3.20
  -5   5  19    3.01    2.85
   0   1  21    2.42    3.24
  -3   3  22    0.17    3.08
   1   4  16   11.04    3.14
  -7   2  25    4.11    2.21
   2  -1  17    4.00    2.65
  -4   3  23    3.89    3.05
   1   2  19   18.25    3.57
   1   1  20   16.98    3.51
  -8   4  23    2.53    2.04
  -3   4  21    1.06    3.02
  -4   1  24   -6.76    2.97
  -1   3  21   -0.99    3.40
  -1   1  22    0.22    3.18
   0   2  21    7.67    3.48
   0   4  18   25.91    3.42
  -2   4  20   21.34    3.33
  -5   4  22    1.08    2.78
   3   3  15   39.28    3.29
   3   1  17    5.03    3.26
   3   3  14    3.81    3.13
   3  -1  16   74.17    2.69
  -4   0  24    5.19    2.63
  -1   0  22    8.35    2.87
   0   3  20    2.04    3.39
  -7   4  23   -0.12    2.28
   2   3  17    0.96    3.13
   2  -1  18    4.98    2.63
   1   2  20    4.03    3.21
  -2   2  23   17.48    3.28
  -6   3  24    0.17    2.57
  -6   2  25    1.08    2.30
   4   2  15  114.20    3.81
   4   3  13   23.35    2.57
  -4   5  19    6.53    2.72
   1  -1  19   21.34    2.72
  -1   2  22   11.87    3.36
   4   1  16   29.05    2.99
   3   3  16    8.93    3.03
  -4   2  24    4.75    2.86
  -5   1  25   10.86    2.56
   3   1  18   65.01    3.51
   3   2  17    7.56    3.17
   2   4  15   36.22    3.28
  -2   3  22   13.06    3.04
   2   1  19    6.61    3.41
  -2   5  18    8.26    2.75
   4   0  16    3.63    2.67
  -6   4  23    4.99    2.33
   3   0  18   24.62    2.95
   1   1  21    7.04    3.12
   1   4  17   19.66    3.36
   4   2  16   41.20    3.42
   0  -1  21    3.86    2.56
  -2   4  21    2.83    2.92
  -4   4  22    3.05    2.77
   3   2  18   31.22    3.60
   1   3  19   -0.12    3.33
  -3   1  24    8.75    2.81
   3   4  12   38.86    2.55
  -1   4  20    2.80    2.97
  -5   3  24    9.60    2.57
   2   2  19    7.86    3.55
  -5   2  25    1.51    2.37
   2   1  20    0.10    3.22
   1   4  18    6.76    2.99
   0   1  22   26.85    3.08
   1   2  21   12.51    3.39
  -3   0  24    4.26    2.57
   3  -1  17    2.27    2.64
  -1   5  17    5.35    2.70
  -4   5  20   48.23    2.80
  -3   5  19   -0.53    2.67
   2   0  20   64.71    3.65
  -4   1  25    2.37    2.34
   1   3  20    2.80    3.30
  -5   4  23    3.03    2.36
   4   3  15   15.29    3.24
   0   0  22    0.51    2.73
  -3   2  24   15.30    2.81
   4   1  17    1.52    3.12
   2   2  20   18.02    3.34
   0   4  19    4.94    3.33
   5   1  14    2.70    2.88
   3   3  17    4.99    3.22
  -2   3  23    3.62    2.86
   0   2  22   26.30    3.30
  -1   3  22    9.83    3.07
  -1   5  18   47.29    3.04
  -3   4  22    5.81    2.82
   3  -1  18   50.30    2.84
   4   3  16    1.43    3.29
   3   4  15    8.26    3.03
  -1   4  21    6.10    2.94
   3   3  18    0.04    3.45
   5   3  13   12.13    2.96
   4   2  17   63.53    3.76
   3   4  14   13.13    3.10
  -4   3  24    3.44    2.51
   4   1  18    0.86    3.30
   2  -1  19    4.77    2.71
   5   1  16    1.60    3.11
  -4   2  25    8.28    2.26
  -2   1  24   11.03    2.73
   2   4  17   10.52    3.25
   2   1  21    0.15    3.03
   0   4  20    3.97    2.99
   0   1  23    1.11    2.86
  -4   4  23    0.47    2.33
   2   3  19    4.31    3.50
  -3   5  20   11.35    2.55
   3   4  16  106.65    3.78
   4   4  13    5.82    2.77
   1   3  21    6.29    3.15
   4   2  18   12.63    3.52
   4   0  18   11.75    3.05
   5   2  16    2.61    3.12
   5   0  16    0.05    2.78
  -2   5  19    2.79    2.64
   1   5  16    1.24    2.73
   2   4  18    0.31    3.00
   0   5  17    7.49    2.70
  -3   1  25   -0.56    2.25
   6   2  13   15.75    2.82
   4   4  12    2.79    2.59
   1   1  22    8.74    2.92
   3   2  19   20.78    3.62
  -2   0  24    4.30    2.36
   2   2  21    4.15    3.23
  -2   2  24   13.21    2.80
   0   2  23    3.62    2.94
   2   3  20    3.40    3.08
  -1   3  23   11.50    2.77
  -2   4  22    4.23    2.72
   1   4  19    7.39    3.33
   0   5  18    5.65    2.66
   1   0  22    6.65    2.64
   0   3  22   28.12    3.03
   5  -1  15    1.08    2.85
   1   2  22    0.78    2.85
   5   3  15    6.31    3.07
   3   2  20   49.36    3.52
   4  -1  17    3.85    2.60
  -3   3  24   -4.00    2.46
   4   3  17    6.08    3.41
  -3   2  25    0.60    2.08
   5   3  14    0.39    3.23
   0   4  21    2.61    2.76
   5   1  17   51.61    3.54
  -3   4  23    1.70    2.29
  -2   5  20    8.33    2.43
   6   1  14    9.82    3.03
   4   4  15   13.11    2.96
  -1   1  24    4.58    2.57
   4   3  18    5.73    3.35
   2   5  15    6.33    2.68
   5   3  16    2.61    3.21
   1   4  20   27.92    3.05
   4   4  14    5.36    3.16
  -3   5  21    0.88    2.15
   5   4  11   22.24    2.45
   6   2  15   32.47    3.55
   3   4  17    4.20    3.21
   5   2  17   -1.58    3.20
  -1   5  19    4.97    2.66
   6   3  13   17.67    2.88
   5   1  18    5.86    3.17
   4  -1  18    2.85    2.51
   5  -1  16    2.10    2.58
   3   3  19    4.26    3.50
   6   0  14    7.24    2.56
   3   1  21   15.62    3.16
   3  -1  19   44.65    2.83
   6   1  16    9.32    3.30
   2   3  21    3.06    3.01
  -2   1  25    5.65    2.09
   4   4  16   31.23    3.33
   6   3  12   83.70    3.18
   2   5  16   -3.10    2.74
   1   5  17    8.77    2.70
   3   4  18   13.35    3.19
   5   4  13   -1.16    2.71
  -1   2  24    2.01    2.67
   7   1  13   37.50    2.84
   5   2  18    0.57    3.18
  -1   0  24   13.08    2.32
   2   1  22    2.46    2.71
   0   3  23    9.96    2.59
   6   2  16    3.03    3.28
  -1   4  22    9.62    2.62
   1   2  23    0.98    2.69
   3   2  21   13.75    3.16
   4   2  19    7.44    3.60
   5   0  18   19.30    3.07
   5   4  12   -1.13    2.47
   6   0  16   -1.66    2.94
   4   1  20    0.07    3.14
   3   3  20    5.08    2.97
   1   5  18   23.24    2.78
  -2   3  24    7.81    2.55
   7   2  13   14.72    2.92
   2   4  19   17.59    3.43
  -2   4  23    0.26    2.19
   1   3  22   19.72    2.98
  -2   2  25    0.82    2.05
   7   2  12    2.18    2.58
  -1   5  20    2.35    2.32
   2   2  22    3.97    2.72
   1   4  21    5.45    2.70
  -2   5  21    1.64    2.07
   2   0  22   94.77    3.16
   4   2  20    4.04    3.11
   6   3  15    6.05    3.38
   5   3  17    3.93    3.38
   6   3  14    0.02    3.18
   0   5  19   19.48    2.82
   6  -1  15   -3.67    2.54
   2   4  20    1.24    2.82
   5  -1  17   50.13    2.98
   0   1  24    6.24    2.43
   3   5  15    4.88    2.72
   6   1  17    2.86    3.30
   7   3  11   -0.04    2.69
   5   4  15   31.68    3.17
   6  -1  14   10.69    2.34
   4   4  17    8.11    3.16
   5   4  14    0.65    3.14
   6   3  16   44.22    3.39
  -1   1  25    2.42    1.94
   6   4  11    0.62    2.46
   2   5  17    0.00    2.69
   6   2  17   16.03    3.34
   3   5  16    3.15    2.64
   3   3  21    4.34    2.97
   2   1  23    3.01    2.64
   4   3  19    0.34    3.47
   7   3  13  102.77    3.72
   6   4  10    7.66    2.36
   5   4  16   25.39    3.24
   0   2  24   11.00    2.60
   6   1  18    7.38    3.11
   0   4  22    0.80    2.29
   4   1  21    4.70    2.82
   4   4  18    0.31    2.93
   5   1  19    3.37    3.32
   7   2  14   -0.71    3.24
   1   3  23    3.52    2.25
  -1   4  23    3.52    2.08
   7   3  12    6.52    2.76
   7   1  16   14.93    3.20
   6   4  13    3.83    2.77
   5  -1  18    3.21    2.51
  -1   3  24    3.85    2.25
   7   0  14    3.90    2.72
   0   0  24    4.83    2.07
   6  -1  16    6.19    2.69
   2   5  18    7.32    2.51
   6   2  18    6.04    3.41
  -1   5  21    4.65    2.01
   3   1  22   25.44    2.92
   4   2  21   19.50    3.05
   0   5  20    9.42    2.31
  -1   2  25    0.37    1.79
   5   2  19    4.30    3.51
   4   3  20    0.71    2.92
   3   4  19   -0.53    3.21
   6   4  12   80.80    3.24
   7   2  16   10.88    3.20
   8   1  13   75.60    3.22
   2   3  22    2.67    2.67
   7  -1  13   38.71    2.44
   8   1  12   52.06    2.93
   6   0  18    2.58    2.79
   2   4  21    6.79    2.52
   3   2  22   26.03    2.87
   8   2  13  103.26    3.77
   7   0  16    9.43    3.30
   8   2  12  118.59    3.53
   1   5  19   18.40    2.76
   5   2  20    0.09    3.13
   3   0  22   12.26    2.43
   7   3  15   56.85    3.64
   6   3  17   16.06    3.26
   8   0  12    0.67    2.53
   4   5  15   19.66    2.84
   7   3  14    2.64    3.50
   4   5  14    4.65    2.82
   1   1  24    4.17    2.42
   6   4  15    5.78    3.16
   5   4  17    4.69    3.07
   3   5  17    0.95    2.61
   8   3  11    2.93    2.80
   7   1  17    5.96    3.18
   6   3  18    2.41    3.15
   6   4  14    3.69    3.04
   4   5  16    7.55    2.65
   7   3  16    7.29    3.45
   6  -1  17    3.03    2.59
   1   4  22    6.61    2.28
   7  -1  15   10.09    2.79
   4   3  21    2.34    2.66
   0   4  23    4.07    1.91
   7   4  11   14.02    2.83
   5   3  19   11.70    3.44
   1   2  24    1.78    2.35
   7   2  17    0.59    3.10
   0   5  21    7.42    1.92
   6   4  16    1.73    2.87
   2   3  23    1.69    2.16
   7  -1  14   34.64    2.47
   7   4  10   45.78    2.88
   0   3  24    5.57    2.15
   3   5  18    5.81    2.45
   8   3  13    0.51    3.09
   1   5  20    6.13    2.15
   5   1  21    1.22    2.78
   7   1  18    1.31    3.19
   6   1  19   -0.20    3.41
   7   4  13    8.00    3.02
   8   2  14   -1.91    3.54
   8   3  12    7.15    3.11
   4   4  19    0.46    3.08
   8   1  16    1.10    3.18
   1   0  24   16.82    1.97
   3   3  22   14.63    2.60
   5   2  21    1.60    2.68
   7   2  18   32.24    3.31
   5   3  20    0.92    2.91
   4   1  22    7.94    2.52
   7   4  12   45.52    2.98
   6   2  19    0.07    3.25
   3   4  21    5.42    2.44
   8   2  16    1.87    3.38
   7  -1  16   10.90    2.86
   1   3  24    2.12    1.94
   9   1  13   20.76    3.19
   2   5  19   15.48    2.55
   6   1  20    0.79    2.87
   9   1  12   43.98    3.07
   4   2  22    6.19    2.59
   7   0  18    1.07    2.75
   8  -1  13   74.95    2.59
   8  -1  12   48.15    2.60
   9   2  13   59.87    3.56
   8   0  16   13.02    3.33
   6   2  20    7.81    2.89
   5   5  15    0.13    2.66
   9   2  12    8.57    3.17
   4   4  20    0.48    2.53
   8   3  15    2.07    3.34
   7   3  17   10.78    3.35
   5   5  14    9.14    2.92
   4   0  22    9.11    2.32
   4   5  17   13.91    2.65
   7   4  15   -0.24    3.04
   9   0  12   45.88    3.01
   6   4  17   19.55    2.89
   2   1  24    4.93    2.11
   5   5  16   13.67    2.70
   2   4  22    3.32    2.23
   7   4  14    6.95    3.40
   1   5  21    1.52    1.79
   7   3  18    2.69    3.00
   6   5  13    8.41    2.68
   8   1  17    7.02    3.02
   8   3  16    2.98    3.12
   8   4  11   12.35    2.76
   2   5  20    2.21    2.01
   5   3  21    0.62    2.46
   4   5  18    1.28    2.33
   6   3  19    0.00    2.98
   7   4  16    0.88    3.03
   2   2  24    2.05    1.97
   8   2  17   13.12    3.35
   9   3  13   22.45    3.41
   8  -1  15    2.99    2.64
   4   1  23    3.23    2.02
   8   4  13   14.00    2.95
   8  -1  14  116.39    3.03
   9   2  14    1.90    3.55
   5   4  19    0.81    2.88
   6   1  21    1.51    2.53
   7   1  19    0.22    3.16
  10   1  10   -1.94    2.99
   8   1  18   41.99    3.33
  10   1  11    2.35    3.25
   8   4  12   16.96    3.04
   4   3  22    1.31    2.29
   6   3  20    3.96    2.62
   4   4  21   12.99    2.22
   9   1  16   22.56    3.46
   8   2  18    0.88    2.94
   6   2  21    9.02    2.50
   3   5  19    3.28    2.40
   7   2  19    4.71    3.20
   5   1  22    8.33    2.35
   3   1  24    0.64    1.83
   9   0  14    3.30    3.20
   9   2  16    4.80    3.42
   2   0  24    5.29    1.78
  10   1  13  132.95    4.06
   8   4   9    4.35    2.81
  10   1  12   55.73    3.41
   8  -1  16    4.35    2.82
   6   5  15   12.67    2.62
   5   2  22    3.71    2.34
   5   4  20    4.21    2.38
  10   0  10  482.95    4.11
   6   5  14    0.45    2.89
  10   2  12  117.37    3.93
   8   0  18   12.11    2.74
   7   2  20   -0.45    2.52
   9  -1  12   36.04    2.75
   9  -1  13   17.01    2.56
   8   3  17   -1.74    2.96
   5   5  17    9.83    2.75
   9   0  16    4.22    3.29
   8   4  15   23.89    3.14
   9   3  14    8.58    3.53
   6   5  16   -0.28    2.50
   7   4  17    1.53    2.95
   8   4  14    2.04    3.25
   3   4  22    3.96    2.00
  10   0  12  123.83    3.67
   5   0  22    5.04    2.07
   3   5  20    6.36    1.91
   9   4  11    2.94    3.08
   5   5  18   12.50    2.33
   9   4  10  105.06    3.61
   7   5  12   26.42    2.77
   9   1  17    6.36    2.96
   7   3  19    0.00    2.98
   7   4  18   16.00    2.66
   6   3  21    1.07    2.12
  10   3   8   13.72    2.79
  10   3  13   -1.26    3.37
   9   2  17   -0.12    3.11
   9   4  13    0.83    3.05
  10   1  14    2.91    3.55
  10   3  12    1.49    3.28
   9   4   8   99.78    3.28
   6   4  19   15.97    2.82
   9   4  12   42.74    3.36
  10   2  14    3.76    3.38
   9  -1  15    3.13    2.57
   9  -1  14   63.47    2.96
   5   1  23    1.32    1.76
   4   5  19    3.05    2.23
   8   1  19    5.86    2.95
   9   1  18   32.49    3.13
   7   3  20    1.81    2.25
   5   4  21    3.16    1.94
   5   3  22    2.03    2.15
  11   2  11   12.00    3.69
   7   1  21    1.56    2.47
   5   2  23   -0.72    1.67
   9   2  18   11.19    2.91
   8   2  19   -0.34    3.02
  11   1   8   15.06    2.83
   7   2  21    3.11    2.11
   7   5  15    0.50    2.48
  10   2  16    1.31    3.18
  10  -1  10   39.15    2.33
  10  -1  11    2.58    2.54
  11   2   8    8.63    2.82
   6   1  22    6.14    2.03
   7   5  14   -0.93    2.76
  11   1  13   41.07    3.62
  11   1  12  101.75    3.91
  11   2  13    8.46    3.34
   6   4  20    3.00    2.05
   6   5  17    2.61    2.46
  11   2  12    3.31    3.22
  11   0  10  295.27    3.93
   9   4   7    0.51    2.33
   6   2  22    4.07    2.06
  10   3  15    0.24    3.09
  11   1   9    4.68    3.13
   9   3  17    0.52    2.86
   9   4  15    7.50    3.00
   7   5  16   30.88    2.50
  10  -1  12   67.03    3.03
   8   2  20    3.81    2.31
  10  -1  13  140.66    3.30
   9   0  18   -1.55    2.61
   8   4  17    5.79    2.78
   9   4  14    0.72    3.30
  10   0  16   13.49    3.19
  10   4  11   -0.90    3.18
  10   4  10   44.73    3.39
   8   5  12   24.41    2.81
   6   5  18    0.56    1.99
  11   0  12  104.00    3.68
   9   3  18    2.73    2.71
  10   3  16   10.30    3.29
   9   4  16    9.10    2.82
  11   3   8  178.73    3.92
   8   4  18    6.72    2.36
   8   3  19    1.70    2.80
  10   4  13   -0.13    2.83
  10   1  17   -0.23    2.71
  10   4   8    1.20    2.68
   7   3  21    1.26    1.91
   6   0  22   19.79    1.83
  11   3  12   29.80    3.36
  10   2  17   11.75    2.96
  11   1  14   -0.37    3.57
  10   4  12    1.86    2.96
  11   2  14   11.29    3.47
  11   3   9    4.37    3.21
   7   4  19    0.50    2.34
  12   1  10   29.17    3.29
   5   5  19    6.83    2.03
  12   2  11    7.35    3.42
  10  -1  15    1.42    2.42
  11   3   7   19.49    2.94
  10  -1  14    0.67    2.61
  12   1   8  133.22    3.72
   8   5  15    3.84    2.41
   8   3  20    3.98    2.07
  12   2   8   81.33    3.57
   9   1  19    3.38    2.78
  10   1  18   11.92    2.68
   8   5  14    4.82    2.70
   9   5  11    3.72    2.63
  11   1  16   18.93    3.07
  10   2  18   12.65    2.50
  10   4   7   84.45    2.94
  11  -1  10  473.45    3.94
  11   2  16    1.82    3.05
   9   2  19    0.54    2.63
   7   2  22    6.69    1.77
  12   1  12   -2.61    3.35
   8   1  21   10.27    2.07
  12   1  13   16.44    3.25
  12   2  13   17.53    3.45
   8   2  21    3.66    2.05
  12   2  12    4.12    3.29
   7   5  17    7.40    2.35
  12   0  10  791.32    5.67
  11   3  15   11.07    3.12
   9   5  13   29.83    2.77
  12   2   9    8.02    3.32
  10   4  15    0.52    2.75
  12   1   7    8.94    2.75
   7   4  20    4.06    1.79
   6   5  19   10.54    1.76
  10   3  17    6.51    2.59
  12   2   7  187.98    3.98
  10   4  14   12.83    2.98
  12   0   8  307.17    4.08
  11   4  11    5.49    3.19
  11  -1  12  102.47    3.29
   9   5  12    5.73    2.51
  12   3  11   -0.58    3.53
   9   4  17    0.34    2.47
  11  -1  13   45.56    2.88
   9   2  20    7.33    2.08
  11  -1   9    7.15    2.53
  12   3   8   11.86    2.97
  12   0  12    1.39    2.99
   7   5  18    2.01    1.77
  10   0  18    0.29    2.22
  10   4  16    0.27    2.48
  11   3  16    6.67    2.88
  11   4  13    3.46    2.90
  10   3  18    0.07    2.24
  12   3  13    7.39    3.07
  12   3  12    3.91    2.96
   9   4  18   -0.12    1.93
  12   3   9    2.17    3.44
  11   1  17    4.36    2.60
   9   3  19   11.46    2.45
  12   1  14    1.77    3.31
  13   1  10   29.59    3.41
  12   3   7    0.91    2.98
  11   2  17    3.13    2.63
  12   2  14   10.56    3.31
  13   2  10   30.24    3.52
  13   1  11    2.60    3.40
  13   2  11    3.15    3.29
  13   1   8   18.48    2.97
  11   4   7  253.53    3.87
  13   2   8    5.12    2.98
  10   5  11    0.34    2.39
   8   4  19   -0.93    2.08
   9   5  15    3.27    2.22
  10   5  10    4.60    2.50
   9   5  14    4.64    2.50
   9   0  20   -0.08    1.72
  11  -1  14    1.99    2.50
  12  -1  10   45.03    2.74
  13   1  12   39.39    3.41
  12   1  16    1.78    2.75
  13   1   7   86.02    3.52
  13   2  12   25.79    3.35
  13   1  13   13.54    3.04
  12   0  14    2.73    3.09
  13   2   9    1.57    3.42
  12   2  16    1.28    2.82
  11   1  18   40.61    2.45
  13   0  10   90.42    3.40
  13   2  13   29.01    3.30
   9   3  20    1.00    1.62
  10   5  13    9.08    2.36
  11   2  18    4.30    2.23
  10   1  19    3.14    2.30
  13   2   7    0.94    2.92
  12   3   5    1.75    2.75
  10   2  19   -1.20    2.31
   8   5  17    3.18    2.03
  12   3  15   -0.22    2.61
  13   0   8    6.41    3.04
  11   4  15    0.23    2.49
  10   5  12    5.40    2.47
  13   3  11    6.52    3.07
  11   4  14    2.63    2.81
   9   5  16    0.71    1.85
  12   3  14    5.46    2.93
  13   3   8    8.69    3.10
  12   4   8    5.43    2.87
  12  -1  12   -0.39    2.58
  11   3  17    2.02    2.46
  12  -1   9   84.59    2.88
  10   4  17   13.92    2.31
  12  -1  13   11.87    2.75
  13   0  12   12.93    2.99
  12  -1   7    6.40    2.35
  13   1   5   95.55    2.88
  13   2   5   62.31    2.99
  12   4  13    1.42    2.60
  12   4  12    6.61    2.83
  13   0   6    6.93    2.86
  12   4   9    5.38    3.12
  13   3  12    2.57    2.91
  12   0  16    3.04    2.49
  13   3  13    2.19    2.79
  13   3   7   69.09    3.35
  11   4  16    4.81    2.21
  12   3  16    0.06    2.27
  13   3   6   -0.26    2.97
  12   4   7   16.18    2.84
  14   1  10    9.68    2.99
  14   2  10   24.01    3.24
  11   3  18   14.18    1.90
  14   1   8    3.35    3.41
  12   4   6    0.21    2.86
  14   2   8   11.54    3.21
  13   1  15   19.42    2.66
  14   1  11   15.41    3.33
  11   5  11    2.35    2.38
  14   2  11    3.18    3.32
  10   4  18    1.48    1.58
  13   2  14    3.47    2.95
  12   3   4    7.35    2.75
  11   5  10    9.74    2.50
  12   1  17    3.13    2.08
  -1   4  19   46.41    3.76
   4   2  14   44.73    3.05
   2   4  14  104.40    3.40
   4   3  14   38.00    3.23
   4  -1  16   26.56    2.63
   5   2  14   37.62    3.41
   3   1  19   45.12    3.64
   6   2  14   33.01    3.41
   4   1  19   77.74    4.00
   7   1  14   40.24    3.28
   8   2  11  251.81    4.21
   8   1  14  118.97    3.94
   9   1  11   49.86    3.25
   9   2  11   45.69    3.31
   8   0  14  129.89    3.82
   8   3  14   23.61    3.58
   9   3  11  169.03    4.21
   9   1  14   55.61    3.75
  10   2  11   41.83    3.51
   9   3   9   24.50    2.88
   9  -1  11   57.21    2.62
  10   2   9   39.19    3.07
  10   3  11   26.06    3.64
   9   3  16   28.59    3.56
  11   1  11  129.17    4.10
  10   3   9  149.66    4.04
  10   1  16   25.51    3.40
   9   4   9   41.91    3.16
  10   0  14   34.70    3.47
  11   2   9   28.39    3.44
  10   3  14   54.21    3.89
  11   3  11   44.81    3.78
  12   1  11   41.42    3.53
  10   4   9   28.09    3.11
  11   3   6  131.88    3.70
  11   0  14   27.11    3.37
  11  -1  11  141.63    3.37
  12   1   9   94.32    3.76
  10   4   6  118.81    3.35
  11   3  14   25.08    3.36
  12   2   6   76.22    3.41
  11   0  16   62.38    3.04
  11   4   9   35.61    3.45
  12   3   6   19.52    2.99
  11   4   6    2.20    2.91
  13   1   9   91.70    4.04
  12  -1  11   41.68    2.89
  12  -1   8  127.85    3.32
  13   1   6   40.26    3.23
  13   2   6   26.96    3.15
  12   4  11   35.45    3.28
  13   3   9   27.86    3.44
  11   0  18   35.16    2.20
  13   1  14   29.73    3.18
  10   3  19    4.12    1.93
  10   5  14   25.06    2.45
  14   1   9    4.19    3.21
  11   4   4   25.74    2.68
  14   2   9   71.07    3.88
  13   2   4   28.48    2.82
  11   5   9   10.17    2.72
  13   0  14    2.35    2.61
  12   4  14    2.04    2.45
  12   1   8  143.32    3.88
  12   0  10  263.39    5.44
   9   3  18    3.09    2.93
  10   3  16   10.79    3.45
   5   4  21    2.65    2.05
  12   1  13   17.79    3.56
  12   0   8  332.83    4.09
   8   4  17    4.49    2.88
  12   2  11    0.56    3.96
  11   3  13    2.40    3.59
  11   3   8  191.29    4.25
   9   1  20    6.78    2.37
  12   2  10   13.19    3.76
  12   1  12    3.48    3.46
  10   2  18   14.09    2.99
   9   4   7    0.25    2.74
   7   3  21   -1.02    2.24
  11   3  12   30.26    3.77
  11   2  16   -0.56    3.46
  10   4  11   -1.17    3.56
   8   2  21    3.10    2.26
  12   2   8   90.63    3.83
   7   5  14    1.22    2.87
  12   0  12    5.85    3.31
  12   2  13   11.17    3.74
   9   4  16    7.78    3.35
  11   3   9    2.03    3.72
  12   1   7   12.05    3.16
   8   3  20    3.45    2.31
  10   4  13    5.84    3.35
   8   4  18    3.20    2.51
  12   2  12    4.11    3.63
   7   2  22    3.38    2.02
  10   4  12    6.51    3.35
  11  -1  14   -2.04    2.89
  10   4   8    5.04    3.19
  11   3   7   18.30    3.39
   9   2  20    3.41    2.29
   8   5  13    0.33    2.88
  12   2   9    9.14    3.85
   7   4  19    1.67    2.63
   7   5  16   34.40    2.74
   8   5  12   17.02    3.13
  11   1  17    6.21    3.01
  12   2   7  179.39    4.16
  10   3  17    6.99    2.98
  11   3  14   22.84    3.90
  12   1  14    2.00    3.62
  13   1  11    2.10    3.91
  12   3  11   -0.81    3.97
  13   1  10    8.35    3.82
  13   1   8   18.82    3.56
  10   4   7   78.13    3.49
  12   0  14    4.19    3.41
  12   3   8    8.49    3.66
  11   1  18   30.14    2.82
  11   2  17    4.57    2.91
  13   0  10   32.00    3.54
  11   3  16    4.34    3.31
  12   1  16    1.63    3.26
  10   4  14    7.07    3.58
  10   3  18   -2.92    2.55
  10   1  19    5.19    2.63
  12   2  14    6.31    3.82
  12   3  13    8.61    3.49
  13   0   8    8.05    3.10
  11   4  11    2.34    3.71
   9   4  17    1.84    2.69
  13   2  11    2.41    4.00
  13   1  13    7.43    3.38
   8   5  14    1.92    3.02
  12   3  12    4.59    3.64
   9   3  19    7.94    2.66
  13   2   8    2.88    3.65
   9   5  11    6.61    3.27
  13   1  12   43.73    3.76
  11   0  18   27.51    2.47
  12   0  16    2.57    3.06
  12   3   9    2.74    3.89
  11   4   8    1.28    3.36
  11   4  13    2.27    3.23
  11   2  18    8.92    2.51
  12   2  16    0.79    3.16
  13   1   7   93.57    3.80
  10   4  16    1.22    2.91
  12   3   7    0.81    3.50
   7   5  17    6.25    2.21
   9   5  13   42.49    3.00
  11   4  12   -0.08    3.35
  13   2  13   24.10    3.62
  13   0  12   16.51    3.28
  10   2  19   -0.49    2.60
   9   5  12    7.50    3.07
  13   2  12   26.48    3.82
  10   1  20    5.96    2.07
   9   4  18    1.37    2.24
  13   2   9    1.80    3.98
   8   5  16    3.44    2.60
  13   0   6    5.78    3.16
  13   2   7    1.85    3.53
  13   2   6   23.18    3.71
  11   4   7  205.45    4.26
   8   4  19    2.00    2.30
  13   3  11    9.78    3.85
  12   3  14    4.92    3.60
  11   3  17    1.37    2.61
  13   1  15    4.81    2.89
  13   3   8    9.45    3.77
  14   1  10    0.41    3.61
  14   1  11   19.11    3.90
  14   1   8    4.25    3.55
  12   1  17    7.42    2.71
  10   5  11    1.07    3.02
  11   4  14    6.20    3.31
   9   5  14    2.76    2.93
  14   2  10   12.39    3.76
  14   0  10   28.72    3.61
  13   2  15    0.99    2.98
  13   3  13    0.37    3.25
  14   2  11    5.53    3.84
  12   4   8    3.72    3.58
  14   0   8   15.33    3.35
  14   2   8   11.70    3.61
  12   3  16    0.99    2.87
  13   3  12    4.54    3.47
  13   2  14    6.19    3.56
  10   4  17    9.78    2.45
  13   0  14    0.68    3.21
  12   2  17    3.85    2.59
  13   3   7   64.26    3.88
  13   3   6    0.92    3.82
  10   5  13    7.81    2.74
  11   3  18    7.70    2.15
  14   1   6    6.82    3.70
  14   1  13    2.50    3.15
  10   5  12    2.32    2.93
  14   1   9    4.20    3.86
  14   1   7   40.71    3.72
  13   1  16    3.55    2.79
  12   4  13    0.16    3.10
  14   1  12    1.75    3.57
  12   4  12    3.96    3.32
  12   1  18   -0.39    2.06
  12   4   9    2.25    3.75
  10   5   9   -0.44    3.36
  11   4  16    5.45    2.57
  10   3  19    4.00    2.22
  14   2   7   35.86    3.79
  12   4   7   16.11    3.61
  14   2  13   -1.03    3.16
  12   3   4    6.16    3.33
   9   5  16   -0.33    2.25
  14   2  12    0.49    3.40
  13   2  16   11.25    2.67
  12   4   6    0.81    3.52
  14   0  12  112.60    3.56
  13   0  16    2.18    2.25
  10   4  18    1.83    1.81
  14   3  10   33.36    3.84
  12   0  18    2.08    1.76
  14   3  11    6.10    3.57
  11   2  19   -1.60    2.02
  11   5  11    0.80    2.89
  15   1   8    1.88    3.49
  13   3  14    1.40    3.19
  13   4  11    1.29    3.44
  15   1  10    6.11    3.36
  13   4   8   46.43    3.68
  10   5  14   20.16    2.81
  15   1  11    3.45    3.35
  11   5   8   20.77    3.10
  12   4  14    1.22    2.91
  15   2   8   16.27    3.59
  14   3   6   13.79    3.82
  14   3   7    4.76    3.62
  12   3  17    3.90    2.11
  14   3   9   18.37    3.98
  15   0   8   45.21    3.45
  14   1  14   10.46    3.05
  15   2  11   -0.34    3.44
  11   5  12    5.24    2.77
  14   3  13   -0.08    2.74
  15   1   6    2.61    3.61
  14   3  12    3.70    3.17
  11   5  13    7.61    2.54
  11   5   9    6.68    3.10
  13   3   4    1.85    3.51
  15   1   7    1.40    3.44
  14   1   4    0.52    3.33
  13   4   7   18.71    3.53
  14   1   3   -1.69    2.95
  13   4  12   19.49    3.01
  15   1   9    6.30    3.66
  13   4   6    3.15    3.60
  13   4  13    9.35    2.76
  14   2  15    3.07    2.46
  13   3   3   14.51    3.24
  13   1  17    0.17    1.99
  14   2  14    3.02    3.02
  11   5   7   25.52    3.11
  13   3  16   -0.72    2.27
  15   2   7    9.79    3.53
  11   4  17   14.53    1.99
  14   2   4   19.46    3.59
  15   1  12    1.15    2.95
  15   1  13    2.80    2.57
  14   2   3   11.72    3.22
  14   0  14    5.20    2.75
  12   4   4    0.95    3.18
  13   2  17    4.57    2.08
  12   4  16    0.39    2.03
  10   5  16   -0.40    1.78
  15   2  12    4.70    3.06
  15   2  13   11.98    2.74
  15   3   8    3.99    3.49
  14   1  16    1.16    2.10
  12   5  11    1.77    2.78
  12   5   8   12.07    2.92
  12   4   3   20.84    3.05
  14   4   8    7.98    3.35
  15   3  11    4.22    3.20
  15   0  12    8.84    2.78
  14   4  11    3.29    2.98
  16   1   8    3.05    3.20
  15   3   6    8.45    3.70
  14   1   2    1.14    2.86
  15   3   7   21.35    3.67
  13   3   2   -2.93    2.95
  14   3   4    8.60    3.68
  12   5   9    4.30    3.02
  16   1  10    6.45    3.08
  11   5  14   -0.54    2.31
  14   3   3   35.57    3.49
  16   2   8    0.67    3.27
  14   3  14    0.28    2.74
  12   5   7    2.05    2.72
  14   4   6    0.66    3.49
  14   2   2   18.83    3.12
  15   1   3    0.86    3.16
  14   4   7    6.04    3.25
  15   1   4   24.10    3.67
  16   1   6   16.52    3.59
  12   5  12   68.53    2.63
  16   1  11   -1.28    3.02
  14   4   9    6.01    3.51
  12   5   6   19.28    3.17
  16   2  10    3.04    3.15
  12   5  13    0.13    2.17
  13   4  14    1.60    2.50
  16   1   7   46.43    3.64
  16   0   8    1.73    2.99
  15   2   3   54.14    3.54
  16   2   6    8.75    3.79
  16   2  11    6.40    3.04
  15   3  12    0.61    2.67
  16   2   7   25.48    3.48
  15   3  13   -0.06    2.39
  14   4  12    3.87    2.52
  13   4   3    4.29    3.12
  13   3   1    2.26    3.16
  16   1   9   16.66    3.42
  12   4   2    5.92    2.75
  15   0   4    5.49    3.19
  14   4  13   -0.91    2.24
  14   2   1   19.25    3.20
  15   1  14    7.99    2.47
  13   5   8    3.50    2.66
  16   3   8    1.07    3.18
  14   3   2   48.82    3.47
  15   2  14   12.61    2.47
  15   4   8   15.67    3.06
  15   1   2   38.65    3.20
  16   1  12    3.75    2.58
  15   3   4   -0.52    3.69
  12   1  11   31.95    4.01
  11   1  16   19.60    3.52
  11   3  11   48.42    4.20
  11   0  16   60.45    3.53
  12   1   9  101.81    4.13
  11   3   6  162.14    3.95
  10   4   9   26.61    3.73
  12   2   6   75.52    3.71
  10   4   6  118.05    3.63
  13   1   9   87.39    4.33
  13   1   6   40.31    3.73
  12   3   6   17.51    3.75
  11   4   9   34.84    3.87
  11   4   6    0.08    3.42
  13   1  14   25.04    3.69
  12   4  11   34.70    3.74
  13   3   9   32.70    4.18
  14   2   6   35.89    4.01
  14   2   9   61.11    4.35
  14   0   6  109.45    3.82
  11   1  19   21.44    2.33
  13   2   4   27.23    3.48
  11   4   4   27.56    3.22
  11   4   3  240.75    4.11
  13   4   9   25.78    3.67
  15   2   6   34.07    4.09
  15   0   6    9.42    3.29
  15   2   9   56.49    4.13
  14   0   4   99.74    3.59
  14   2  16   16.09    2.14
  15   3   9   49.24    3.85
  14   0  16   20.51    1.83
  15   2   4   34.47    3.89
  13   4   4   56.99    3.81
  16   0   6   45.18    3.54
  16   2   9   54.96    3.73
  13   5  11   45.81    2.75
  16   2  12   13.44    2.80
  13   5   9    0.42    2.75
  14   4   4    8.12    3.53
  16   1   4   39.04    3.83
  15   0  14    0.72    2.07
  16   2   4   10.18    3.77
  16   3   9    6.33    3.28
  15   4   9   32.05    3.24
  12   5  14    4.94    1.87
  -8   7   8   34.45    4.55
 -14   7  10    0.85    3.04
 -16   7   8    5.70    2.32
  -8   6  12   34.35    4.26
  -9   7   9    1.27    4.26
  -6   7   2   11.67    3.07
  -7   7   7   10.22    4.01
  -4   6   8   -0.01    3.36
  -5   6   9   27.39    3.57
  -6   7   4   28.62    3.55
 -13   6  14    2.47    3.51
  -6   5  13   39.31    3.56
  -9   6  13   19.73    4.24
  -4   5  11  136.02    3.71
 -14   6  14    0.49    3.15
  -6   7   6    2.53    3.78
 -15   7  10   -2.66    2.58
 -16   7   9    1.17    2.33
  -5   5  12    9.18    3.30
 -12   6  14    2.68    3.88
 -13   5  16    7.19    3.24
  -6   6  11   19.19    3.82
  -7   7   8    7.53    4.10
 -14   5  16   -1.33    2.86
 -12   7  11   32.34    3.89
 -12   5  16    2.72    3.09
 -15   6  14    0.71    2.73
 -13   7  11   -0.63    3.52
  -8   7   9   14.29    4.19
 -17   6  13    1.70    1.89
 -11   7  11   46.95    4.30
  -5   7   3   -2.83    3.32
 -11   6  14    8.27    3.94
  -7   6  12    6.59    3.87
 -15   5  16    3.27    2.50
 -14   7  11    3.83    3.13
  -8   6  13    5.67    3.95
  -6   7   7    0.48    3.82
 -11   5  16    0.17    3.28
 -10   7  11    5.63    4.13
  -7   5  14  117.99    4.05
  -5   7   2   91.03    3.72
  -3   6   7  112.15    3.57
  -5   7   4   11.07    3.30
 -10   6  14   23.77    4.09
 -16   6  14    0.30    2.20
  -5   7   6   33.85    3.86
  -6   7   8    3.36    3.95
  -4   6   9   35.87    3.52
  -7   7   9   58.68    4.47
  -3   6   8   50.85    3.81
  -9   7  11    8.53    4.27
  -5   5  13   30.01    3.94
 -10   5  16   10.38    3.42
 -15   7  11    2.93    2.62
  -5   6  11    3.73    3.57
 -12   7  12    0.11    3.34
 -13   7  12    6.44    3.00
 -16   5  16    4.26    2.07
  -3   5  11   11.92    2.87
  -6   6  12    4.48    3.63
  -4   5  12   36.59    3.18
 -11   7  12    6.08    3.82
  -7   6  13   18.26    3.94
  -4   7   3  144.56    4.71
  -9   6  14   16.67    4.07
 -14   7  12    5.66    2.60
  -5   7   7   51.21    3.99
  -8   7  11   22.80    4.29
 -10   7  12   21.24    4.12
 -16   7  11    1.08    1.94
  -6   5  14  240.10    4.62
  -4   7   2   79.94    3.26
  -9   5  16   -3.96    3.22
  -5   7   8    0.46    3.71
  -6   7   9   39.10    4.16
  -4   7   4   35.49    3.39
  -4   7   6    4.18    3.51
 -15   7  12    0.81    2.08
 -11   8   5    5.28    3.14
 -11   8   4    0.14    3.17
 -11   8   6    0.24    3.36
  -2   6   7   17.65    3.02
 -10   8   6    4.02    3.42
 -10   8   4   11.85    3.57
  -9   7  12   10.10    4.09
  -8   6  14   13.11    3.90
 -12   8   5   14.91    2.64
  -4   6  11    0.13    3.41
  -6   6  13   20.86    3.90
  -3   6   9   15.30    3.29
 -11   8   7    0.87    3.25
 -12   7  13   13.47    3.19
  -7   7  11    2.85    3.97
 -12   8   6    0.87    2.91
  -9   8   6   -1.94    3.63
  -4   5  13   -0.83    2.98
 -12   8   4    0.36    2.68
  -9   8   4    4.09    3.58
  -5   6  12    4.23    3.59
 -13   7  13    0.37    2.70
 -12   8   7   37.78    3.02
  -2   6   8   10.28    3.15
 -11   7  13    2.35    3.43
 -10   8   7   30.72    3.71
  -9   8   3    8.62    3.26
  -4   7   7    3.14    3.54
  -3   7   3    2.67    3.36
  -8   5  16   18.65    3.25
 -11   8   8   -0.07    3.20
 -13   8   5    6.30    2.17
 -10   7  13    0.44    3.77
  -9   8   7    0.28    3.68
  -8   7  12    5.54    4.09
  -8   8   6   20.69    3.86
  -3   5  12   11.12    2.95
  -8   8   3   38.16    3.61
 -10   8   8    6.23    3.56
 -14   7  13    0.98    2.26
  -8   8   4    4.11    3.31
 -13   8   7    8.06    2.36
 -12   8   8    7.73    2.79
  -4   7   8   19.63    3.99
  -5   7   9   19.15    3.94
  -2   5  11    8.87    2.77
 -13   8   6    5.56    2.51
  -3   7   2   33.65    3.14
  -5   5  14    8.52    3.19
  -7   6  14    3.59    3.68
  -3   7   6    8.21    3.45
  -9   8   8    5.81    3.76
  -3   7   4   13.35    3.19
  -6   7  11   -1.77    3.92
  -9   7  13   23.04    4.02
  -8   8   7   -1.22    3.69
 -12   6  16    1.60    2.66
 -13   8   8    0.35    2.30
 -11   8   9   10.52    3.46
  -7   8   3   14.99    3.32
  -7   8   6    5.62    3.61
 -12   8   9    1.51    2.91
 -13   6  16    1.36    2.53
  -5   6  13    5.02    3.65
  -7   8   4   -0.31    3.38
 -10   8   9    2.10    3.50
 -11   6  16   -0.10    2.96
  -7   7  12    9.51    3.93
  -8   8   8    1.17    3.78
  -7   5  16    5.62    3.12
  -3   6  11    1.80    3.37
  -4   6  12   11.12    3.55
  -1   6   7   75.29    3.38
 -12   7  14    4.91    2.96
 -13   8   9   10.81    2.41
  -3   7   7   10.77    3.49
  -8   7  13    2.41    3.77
  -2   6   9   17.50    3.29
  -7   8   7    5.54    3.75
  -9   8   9    1.36    3.67
 -14   6  16    2.77    2.14
  -3   5  13   19.68    3.01
 -10   6  16    1.35    3.07
 -13   7  14   10.30    2.55
  -2   7   3  142.64    4.11
 -11   7  14   -0.11    3.07
  -6   8   3    6.89    3.25
  -1   6   8   29.38    3.23
  -4   7   9   24.09    3.80
  -6   8   6   -0.48    3.55
  -3   7   8   -0.11    3.58
  -6   6  14   -0.10    3.49
  -7   8   8    3.68    3.79
  -5   7  11   -1.01    3.94
  -6   8   4    3.20    3.28
 -10   7  14    0.61    3.37
  -8   8   9    3.27    3.82
  -2   7   2   12.65    2.84
  -6   7  12   14.94    3.92
 -14   7  14    2.21    1.99
  -2   7   6    6.76    3.42
  -2   5  12   17.66    2.98
  -4   5  14   17.91    3.02
  -9   6  16    1.57    3.37
  -7   7  13    0.49    3.84
  -2   7   4  152.38    3.94
 -13   8  10    3.98    2.07
  -6   8   7    0.99    3.76
  -1   5  11    0.96    2.76
  -4   6  13   20.37    3.76
  -6   5  16   -1.17    2.97
  -9   7  14    3.80    3.60
  -5   8   3    5.59    3.26
  -6   8   8    1.08    3.76
  -5   8   6    7.00    3.59
 -11   8  11    1.43    2.75
  -7   8   9    2.16    3.79
  -3   6  12   14.17    3.51
 -10   8  11    4.34    3.15
  -2   6  11   -0.97    3.32
  -5   8   4   10.04    3.32
  -2   7   7    0.54    3.40
  -8   6  16   -2.01    3.31
 -12   8  11    1.77    2.51
  -4   7  11   15.06    3.84
  -3   7   9   29.71    3.94
  -5   6  14   18.13    3.64
  -9   8  11    3.38    3.45
  -2   7   8   19.13    3.78
   0   6   7    7.98    3.09
  -6   7  13    0.47    3.75
  -1   6   9    4.26    3.17
  -5   7  12   -1.12    3.69
  -1   7   3   47.92    3.31
  -5   8   7   60.15    3.98
  -8   7  14    2.30    3.68
  -2   5  13    6.17    2.92
   0   6   8  104.97    3.67
 -12   6  17    7.02    2.13
  -5   8   8   36.80    4.15
  -8   8  11    4.22    3.63
  -4   8   3   21.07    3.45
  -6   8   9    1.24    3.80
 -11   6  17    8.32    2.48
  -1   7   6    5.32    3.48
  -4   8   6   -0.51    3.50
  -1   7   2   -0.13    2.68
 -13   6  17    3.82    1.76
  -3   6  13   14.67    3.54
  -3   5  14   -0.49    2.95
  -1   7   4   74.03    3.57
 -11   8  12    1.51    2.49
  -7   6  16    5.27    3.29
  -5   5  16  130.53    3.66
  -4   8   4   42.32    3.61
 -10   8  12   -0.11    2.85
 -10   6  17    3.89    2.63
  -1   5  12   11.16    3.00
  -7   7  14    0.57    3.59
 -12   8  12    5.18    2.05
  -7   8  11    2.18    3.63
  -4   8   7   18.16    3.75
  -9   8  12    0.56    3.20
  -3   7  11    6.39    3.74
   0   5  11    6.32    2.84
  -2   6  12   10.94    3.50
  -4   7  12   -0.76    3.72
  -4   6  14   13.62    3.50
  -1   7   7    4.25    3.50
  -2   7   9    1.16    3.71
  -1   6  11    5.84    3.34
  -4   8   8   -2.55    3.82
  -5   8   9    1.65    3.82
  -9   6  17   23.07    3.03
  -1   7   8    7.59    3.48
  -3   8   3    6.67    3.19
  -8   8  12    2.73    3.43
  -3   8   6    1.48    3.54
   0   7   3   87.96    3.51
  -6   8  11    4.04    3.71
  -6   6  16   14.83    3.38
   0   6   9    4.82    3.19
  -6   7  14    1.99    3.52
   1   6   7   19.49    2.98
  -3   8   4   31.10    3.41
  -1   5  13    4.76    2.93
 -10   8  13    1.31    2.53
   1   6   8   59.97    3.43
  -2   6  13    3.35    3.47
  -8   6  17    1.39    2.87
 -11   8  13    4.62    2.12
  -4   5  16   69.86    3.42
  -4   7  13   12.09    3.72
  -7   8  12    7.98    3.53
   0   7   2    1.74    2.71
  -3   8   7    6.27    3.69
   0   7   4   51.76    3.60
  -9   8  13    2.75    2.94
  -2   5  14   -1.24    2.98
  -4   8   9   15.62    3.80
 -11   7  16    2.56    2.10
  -3   7  12    5.75    3.83
 -10   7  16    2.94    2.41
  -5   8  11    5.87    3.65
  -3   6  14   12.52    3.51
   0   5  12   67.76    3.43
  -1   6  12    6.56    3.49
  -8   8  13   30.65    3.36
  -2   8   3    2.53    3.07
  -1   7   9   57.28    4.13
   0   7   7    4.36    3.50
  -9   7  16    3.44    2.66
  -2   8   6    2.83    3.50
  -5   7  14    9.44    3.67
  -5   6  16    6.13    3.21
   2   6   6   49.84    3.18
  -6   8  12    6.30    3.51
   0   6  11   14.41    3.47
   0   7   8    6.66    3.57
  -7   6  17    2.74    2.96
   1   5  11    0.14    2.85
  -2   8   4   -4.37    3.31
   1   7   3    8.34    3.37
  -8   7  16    0.32    2.81
  -3   7  13   13.68    3.77
  -2   8   7   24.98    3.77
  -8   9   6   10.55    2.63
  -3   8   9    2.73    3.67
   1   6   9    8.51    3.32
  -9   9   7    3.22    2.29
  -4   8  11    5.66    3.61
  -9   9   6    7.32    2.29
  -2   8   8    2.80    3.69
  -8   9   7    3.08    2.56
   1   7   6    6.80    3.49
  -1   6  13   83.84    3.94
  -7   9   6    1.00    2.75
   2   6   7   -2.58    3.23
   0   5  13  484.35    4.88
  -2   7  12   27.29    3.86
 -10   8  14   13.26    2.13
  -5   8  12    9.41    3.51
  -1   7  11    1.33    3.66
   1   7   2    5.32    2.88
  -9   9   8    5.08    2.30
  -8   9   8    0.75    2.56
   2   6   8   10.87    3.37
  -7   9   7   10.95    2.87
   1   7   4    8.70    3.17
  -9   8  14   -0.78    2.45
  -6   8  13    8.64    3.35
  -4   7  14    2.05    3.49
  -7   7  16    7.43    2.96
  -1   8   3    1.82    3.06
  -6   6  17    8.76    3.19
  -1   5  14   48.41    3.34
  -1   8   6    7.86    3.57
  -2   6  14   14.28    3.46
  -4   6  16   54.99    3.46
  -6   9   6   11.31    2.93
  -7   9   8    5.05    2.92
   0   7   9    8.25    3.69
   0   6  12    6.55    3.41
   1   7   7   26.67    3.79
  -9   9   9    3.01    2.31
  -8   8  14    8.33    2.78
  -1   8   4   43.43    3.62
  -6   9   7   17.17    3.10
  -8   9   9    7.88    2.54
   1   7   8    8.98    3.66
   1   5  12   68.22    3.75
  -3   8  11   10.29    3.73
  -1   8   2    4.97    2.96
   1   6  11    2.62    3.44
  -1   8   7    5.53    3.82
  -2   7  13   31.85    3.75
  -2   8   9    2.65    3.67
  -6   9   8    5.27    3.03
  -5   9   6   26.10    3.16
  -4   8  12   11.54    3.57
   3   6   6   42.11    3.36
  -5   8  13    5.65    3.41
  -6   7  16   -5.72    2.91
  -1   8   8   31.17    3.86
  -7   9   9    5.02    2.78
   1   4  13   35.80    2.62
  -7   8  14    9.43    3.03
   2   5  11   91.64    3.49
   2   7   3  114.31    3.67
  -5   9   7   10.27    3.11
  -1   7  12    2.68    3.68
  -5   6  17    7.16    2.94
  -3   7  14    6.09    3.54
  -5   9   4    3.28    2.73
   0   6  13   47.41    3.70
  -9   7  17    0.23    2.02
   0   7  11   -0.40    3.74
   2   7   6   61.88    3.88
   2   6   9   40.66    3.66
  -5   9   8    6.71    3.10
   0   8   3    4.10    3.15
   0   8   6   11.21    3.67
  -3   6  16   63.71    3.57
  -6   9   9    3.85    2.87
  -4   9   6   12.10    3.22
   1   5  13   12.21    3.15
   3   6   7   99.46    4.00
   2   7   2   84.09    3.51
   2   7   4    5.95    3.26
  -1   6  14   13.88    3.45
  -6   8  14    8.30    3.06
  -8   7  17    2.93    2.30
  -2   8  11    5.79    3.62
   3   6   8    2.67    3.29
   1   7   9    3.34    3.74
  -5   7  16    5.67    3.11
   0   8   4    9.35    3.40
  -3   8  12    4.92    3.67
   0   5  14  188.97    4.27
  -4   9   7   26.54    3.26
  -1   8   9   10.55    3.67
   2   7   7    0.84    3.71
   0   8   2   -0.68    2.95
   1   6  12    2.79    3.50
   0   8   7    0.46    3.68
  -4   9   4   24.91    2.98
  -1   7  13    2.34    3.62
  -5   9   9    4.30    3.03
   2   7   8    3.49    3.59
   0   8   8    1.87    3.64
   2   6  11   25.95    3.71
  -3   9   6    4.48    3.13
  -7   7  17    5.82    2.51
  -7   9  11    0.42    2.37
   2   5  12    6.24    3.30
  -2   7  14    9.47    3.51
  -5   8  14   -0.99    3.06
   0   7  12    8.09    3.65
   4   6   6   32.68    3.32
   3   7   3   92.50    3.99
  -3   9   7   17.43    3.21
   1   8   3    0.18    3.32
  -3   8  13   35.59    3.51
   1   7  11    8.21    3.72
   1   8   6   23.02    3.69
  -4   7  16    5.22    3.01
  -6   9  11    1.02    2.58
  -2   6  16    4.41    3.19
  -3   9   4    7.77    2.86
   1   6  13    8.00    3.57
   3   5  11   11.74    3.16
  -4   9   9    1.87    3.01
   3   7   6   24.74    3.69
  -2   8  12   27.76    3.71
  -1   8  11    7.28    3.59
   4   6   4   10.83    2.95
   2   4  13   32.33    2.69
   3   6   9   88.39    4.00
  -6   7  17    3.00    2.65
   0   6  14    0.95    3.38
   1   8   4    7.90    3.33
   0   8   9   15.16    3.74
   3   7   2   17.05    3.28
   3   7   4    1.17    3.34
   3   7   1   11.63    3.00
  -2   9   6   35.85    3.25
   2   7   9    1.05    3.72
   1   8   7   -0.27    3.80
   4   6   7    2.46    3.37
   2   5  13   18.53    3.26
   1   8   2   13.64    3.13
   0   7  13    0.44    3.54
  -5   9  11    0.33    2.62
  -4   8  14    2.86    3.10
   1   8   8   38.45    3.79
   4   6   8    0.74    3.43
   3   7   7    9.07    3.72
   1   5  14   54.04    3.45
   2   6  12    3.40    3.52
  -3   6  17    7.32    2.91
  -2   9   7    3.61    3.22
   3   7   8    6.30    3.77
   4   5   9   58.84    3.27
  -3   9   9    4.09    3.09
  -1   7  14    7.20    3.42
  -2   9   4    4.80    2.90
  -2   8  13    7.26    3.34
  -2   9   8    7.56    3.21
  -3   7  16   16.99    3.14
   3   4  12   33.62    2.77
   1   7  12    6.35    3.57
   3   6  11   48.31    3.89
  -5   7  17    7.62    2.78
  -4   9  11    0.04    2.74
   2   8   3   18.96    3.34
   2   8   6    5.48    3.70
   0   8  11   28.52    3.62
   3   5  12    1.05    3.25
  -1   6  16   17.32    3.19
   2   7  11    6.56    3.78
   5   5   8   23.94    3.09
  -1   9   6    2.06    3.14
   4   7   3  110.14    3.79
   5   6   6    9.26    3.39
   2   6  13    4.34    3.44
  -3   8  14    0.47    3.01
   4   7   6   32.69    3.82
   1   8   9   12.32    3.76
   2   8   4   66.52    3.86
  -5   9  12    2.19    2.40
   2   8   7    1.33    3.76
   4   5  11  149.58    4.00
   1   6  14    1.72    3.38
  -1   9   7    1.48    3.20
   2   8   2   -1.50    3.17
   4   6   9   45.33    3.91
  -2   9   9    4.86    3.10
   5   6   4   63.37    3.38
  -1   9   4   38.08    3.16
   2   8   8    7.30    3.76
   4   7   2  213.74    4.57
   3   7   9   29.13    3.95
  -1   9   8    5.23    3.14
   4   7   4    1.91    3.53
   4   7   1  239.86    4.04
   3   4  13   26.04    2.77
  -3   9  11   11.29    2.78
  -1   8  13   20.32    3.39
  -2   6  17   -4.76    2.94
  -4   7  17   -5.75    2.73
   5   6   7   28.54    3.76
   3   5  13   11.39    3.32
   4   7   7    3.45    3.83
  -2   7  16   11.04    3.08
   0   7  14    6.60    3.41
   3   6  12    6.96    3.66
   5   6   8   28.19    3.75
   4   7   8   28.48    3.95
   2   5  14   59.47    3.53
  -4   9  12    8.84    2.48
   0   8  12    3.12    3.44
   0   9   6   23.82    3.28
   2   7  12   -0.24    3.62
   1   8  11    2.31    3.55
  -2   8  14    8.10    3.10
   3   8   3   15.42    3.41
   5   5   9  119.05    3.76
   3   8   6   16.75    3.77
   4   6  11    9.63    3.67
   0   6  16    7.69    3.09
   3   7  11    3.48    3.77
  -1   9   9   19.20    3.21
   0   9   7   -0.94    3.17
  -2   9  11    1.39    2.82
   6   6   3   11.18    3.16
   4   4  12    1.17    2.74
   2   8   9    1.97    3.66
   0   9   4   14.50    3.05
   5   7   3   28.79    3.60
   6   5   7    0.04    3.06
   0   9   8    1.95    3.14
   3   8   4    0.04    3.58
   4   5  12   27.10    3.52
   3   6  13    9.68    3.56
   3   8   7   11.85    3.67
   5   7   6   24.53    3.97
   6   5   8   12.84    3.23
   3   8   2    3.33    3.31
  -3   9  12   -0.02    2.52
   6   6   6   12.80    3.67
   0   8  13    5.35    3.25
   3   8   8   -0.04    3.68
   2   7  13   16.16    3.60
   2   6  14    5.40    3.41
   6   6   2   18.17    3.10
   4   7   9    3.51    3.84
  -1   7  16    2.27    2.86
   5   4  11   26.80    2.98
   5   6   9    1.54    3.71
   5   7   2    8.72    3.38
   5   7   4    3.23    3.53
   5   5  11    6.33    3.46
   6   6   4   32.44    3.46
   5   7   1  238.42    4.29
   1   7  14    0.84    3.32
   1   9   6   23.35    3.23
   1   8  12    4.32    3.42
   5   7   7    0.80    3.86
  -1   8  14   -1.28    2.99
   6   6   7   36.52    3.99
   4   4  13   10.52    2.85
   2   8  11    1.97    3.53
   5   7   8    6.85    4.03
   4   5  13   18.25    3.46
   4   6  12   41.47    4.13
  -1   9  11    1.56    2.81
   3   7  12    2.20    3.75
   0   9   9   -0.66    3.08
   6   6   8    9.17    3.83
   4   8   3   25.36    3.55
   4   8   6    1.54    3.64
   1   9   7    7.12    3.30
   3   5  14    8.75    3.17
  -2   9  12    3.78    2.57
   1   9   4    6.42    3.03
   1   9   8    0.74    3.12
   1   6  16    3.12    3.11
   4   7  11   26.81    4.03
   3   8   9    4.07    3.60
   5   6  11   15.25    3.91
   6   5   9  139.32    4.20
  -2   7  17    5.53    2.65
   4   8   4   17.48    3.61
   1   8  13   35.72    3.32
   4   8   7   20.95    3.93
   6   7   3   41.22    3.88
   4   8   2    1.77    3.37
   7   6   3    3.91    3.41
   4   6  13   39.17    3.79
   6   7   6   12.86    4.04
   3   7  13    4.74    3.53
   5   5  12   11.81    3.56
   7   5   7   17.57    3.57
   0   7  16   -0.79    2.86
   5   4  12   -0.21    2.95
   2   9   6   26.77    3.20
   3   6  14   14.22    3.64
   7   6   6    5.40    4.11
   7   5   8   20.94    3.63
   5   7   9   17.91    4.13
   2   8  12   -0.99    3.31
   0   8  14    7.77    2.99
   0   9  11    4.09    2.72
   2   7  14   13.51    3.39
   6   7   2   18.48    3.56
   6   7   4    8.22    3.77
   7   6   2   20.55    3.39
   6   6   9   58.64    4.21
   7   6   1   41.42    3.34
   6   7   1   44.38    3.58
   1   9   9    4.49    3.08
  -1   9  12    1.85    2.55
   3   8  11   -0.17    3.50
   7   6   4   25.62    3.71
   2   9   7    1.07    3.18
   6   5  11    4.59    3.62
   6   7   7   40.12    4.43
   6   4  11    0.45    3.34
   2   9   4   45.46    3.26
   2   9   8   -1.45    3.08
   6   7   8   24.77    4.06
   4   7  12   21.41    3.91
   5   8   3   15.56    3.66
   5   8   6    6.48    3.84
   7   6   7    6.64    4.02
   5   6  12    3.78    3.80
   5   5  13   22.36    3.49
   7   6   8   11.27    4.15
   5   4  13    0.87    3.01
  -1   7  17    6.16    2.58
   4   8   9    5.24    3.70
   4   5  14    4.06    3.33
   2   6  16    2.99    3.06
   5   7  11   54.06    4.09
   2   8  13   -0.73    3.10
   5   8   4   -1.17    3.60
   8   5   6    3.44    3.94
   5   8   7    7.54    3.86
   5   8   2   34.49    3.87
   3   9   6   12.39    3.19
   7   5   9    3.80    3.71
   5   8   8    5.80    3.81
   7   7   3   27.17    4.05
   1   7  16    1.07    2.80
   7   5  10   60.36    3.91
   7   4   9  108.46    3.69
   1   9  11    3.63    2.66
   8   5   4    4.61    3.26
   4   7  13   22.28    3.66
   7   7   6    2.06    4.48
   5   6  13    0.17    3.62
   8   6   3   90.68    4.21
   1   8  14   19.69    3.01
   3   8  12    1.15    3.24
   2   9   9    5.40    3.04
   3   9   3   17.00    2.94
   6   5  12   -0.47    3.68
   4   6  14   26.76    3.59
   8   5   7   -0.55    3.86
   3   7  14    3.75    3.35
   6   7   9    6.13    4.11
   3   9   7    8.10    3.17
   8   6   6   16.64    4.57
   6   4  12   65.29    3.63
   3   9   4    4.19    3.01
   4   8  11    6.12    3.50
   7   7   2    7.06    3.76
   7   7   4   25.35    4.10
   8   5   8    5.45    3.96
   3   9   8    1.90    3.07
   7   7   1   24.00    3.69
   7   6   9   28.09    4.23
   8   4   8   12.05    3.42
   8   6   2    7.96    3.68
   8   6   1    5.17    3.75
   7   6  10  130.34    4.56
   7   7   7   29.51    4.42
   8   6   4   13.47    4.07
   6   8   3   10.24    3.73
   6   8   6    5.20    3.84
   5   7  12   -4.34    3.68
   7   5  11   -1.14    4.15
   7   7   8    7.15    4.32
   0   7  17   -0.20    2.45
   8   6   7    2.61    4.21
   6   6  12    9.30    3.95
   7   5   6   57.92    3.76
   6   6  11   36.79    4.39
 -20  -3  -6   -0.67    2.67
 -16  -4   4   -1.23    4.12
 -20  -2  -1   13.17    4.46
 -17  -1   4   -2.91    4.72
 -20  -1  -5   -5.86    3.18
 -18  -5  -1   17.94    3.15
 -19  -2   2    6.41    4.38
 -18  -4   2   31.07    3.96
 -19   0  -2   18.93    4.31
 -18   1  -3    0.50    3.53
 -18  -3   3    3.95    4.52
 -20  -3  -1    1.50    4.05
 -16   0   4    6.80    4.73
 -20  -3  -2    8.23    3.91
 -16   1   2    2.37    3.96
 -18  -1   3    2.96    4.57
 -20  -2   0   -3.61    4.06
 -19  -3   2   -0.39    4.07
 -20  -1  -1    8.20    4.23
 -19  -1   1    4.41    5.11
 -18   0   2    0.49    4.48
 -20  -1  -2   21.61    4.27
 -19  -1   2   -0.41    4.65
 -15  -2   6   -0.72    4.46
 -15   1   3   12.50    3.64
 -18  -2   4    0.69    5.13
 -20  -2  -7    1.73    2.56
 -18   1  -2    4.01    3.71
 -18   1  -1    0.82    4.12
 -20  -1  -4    0.29    3.84
 -18  -3   4    9.50    4.72
 -17  -4   4    9.13    4.10
 -20  -4  -4   -1.13    2.50
 -20  -4  -3    9.06    2.76
 -18  -1   4    9.68    5.14
 -17   1   1    4.18    4.46
 -17   0   4   27.71    4.59
 -19  -2   3    1.72    4.55
 -14  -2   7   12.63    3.80
 -17   1   2    4.19    4.23
 -18  -4   3    1.75    3.80
 -16   1   3   15.54    3.95
 -21  -2  -3   14.44    3.22
 -20  -1  -7    0.85    2.53
 -19  -3   3    2.59    4.08
 -19  -4   1    0.84    3.75
 -20  -2   2   25.17    4.22
 -20  -4  -1    6.32    3.05
 -20  -2   1   10.89    4.63
 -14  -3   7   21.04    3.61
 -19  -4   2   27.17    3.63
 -16  -3   6   -4.14    4.43
 -15  -2   7   42.09    4.23
 -20  -4  -2   -0.56    2.87
 -19   0   2    2.34    4.52
 -19  -2   4    2.87    4.88
 -19  -5  -2    1.65    2.36
 -21  -2  -1    4.26    3.69
 -21  -2  -5    9.38    2.32
 -20  -3   2    4.66    3.67
 -21  -3  -3   10.75    2.72
 -19   1  -3    0.37    3.29
 -20   0  -2   12.83    3.87
 -20  -3   1   11.80    4.21
 -20  -1   2    5.34    4.38
 -20  -1   1    2.46    4.74
 -21  -2  -2    0.70    3.44
 -21  -1  -3    4.43    3.36
 -21  -3  -4    5.04    2.42
 -15  -1   7   20.70    4.34
 -15  -3   7   95.68    4.30
 -18  -4   4    9.25    4.05
 -15   0   6   10.48    4.02
 -20   0  -6    3.64    2.55
 -19  -3   4    1.18    4.48
 -18   0   4    1.70    4.92
 -20   0   0   -5.51    4.07
 -19  -1   4   10.75    4.99
 -17  -2   6    9.03    4.87
 -16   1   4    5.60    4.35
 -19  -5  -1    0.60    2.41
 -21  -3  -1    8.82    3.21
 -21  -1  -1    2.00    3.65
 -19   1  -1    0.47    3.93
 -16  -2   7   37.85    4.40
 -18   1   1    2.01    4.47
 -17   1   3    0.88    4.26
 -15   2   2   50.83    3.65
 -20   0  -4    6.75    3.39
 -18   1   2   15.85    4.40
 -19   1  -2   -0.34    3.69
 -21  -3  -2    6.03    3.12
 -17  -1   6    7.50    4.82
 -21  -1  -2   21.42    3.74
 -20  -2   3   18.80    4.21
 -21  -1  -5    9.70    2.39
 -17  -3   6   -0.57    4.47
 -16  -1   7    9.07    4.39
 -21  -2  -4    1.86    2.85
 -19   1   0    6.40    3.78
 -16  -3   7    9.99    4.00
 -19  -4   3   51.66    3.71
 -14  -2   8  108.63    4.24
 -20  -1   3    0.15    4.25
 -20  -3   3   -1.11    3.81
 -17   1   4   -0.51    4.41
 -17  -2   7    6.93    4.39
 -20  -2   4    5.59    4.66
 -20   0   2    9.37    4.35
 -21  -2   2   -0.25    3.86
 -16   2   2   39.23    3.85
 -19   0   4   -0.49    4.92
 -15  -2   8    2.91    4.16
 -21  -1  -4    2.36    2.91
 -20  -4   2   -2.11    2.97
 -21  -2   1   13.91    3.83
 -17  -1   7   35.42    4.61
 -20  -1   4   -0.15    4.73
 -18   1   3    5.71    4.38
 -15   2   3   35.28    3.77
 -18  -1   6    4.61    5.07
 -20  -4   1   -2.17    3.23
 -19  -4   4   -0.71    3.65
 -21  -1   2   24.02    4.13
 -17  -3   7   47.12    4.34
 -20  -3   4    2.70    4.14
 -15  -1   8   -8.65    4.34
 -18  -3   6   -1.12    4.55
 -21  -3   2    4.50    3.21
 -19   1   2    4.95    3.92
 -19   1   1    5.48    4.35
 -21  -1   1    3.94    3.97
 -15  -3   8  113.56    4.29
 -16  -2   8   41.79    4.26
 -18  -2   7   49.16    4.88
 -21   0  -4    8.68    2.56
 -21  -3   1    5.29    3.53
 -18   1   4    8.36    4.84
 -22  -2  -1   13.73    2.82
 -20   1  -1    6.28    3.53
 -21   0  -2    2.52    3.28
 -16  -1   8   96.67    4.90
 -21  -2   3    6.73    4.23
 -18  -1   7   85.92    5.18
 -17   2   2   13.56    3.68
 -16   2   3   17.81    3.90
 -15   2   4   12.78    4.12
 -19  -2   6    7.65    4.74
 -16  -3   8   46.87    4.21
 -20   1  -2   18.69    3.41
 -14  -2   9    3.63    4.07
 -18  -3   7    3.38    3.96
 -22  -1  -1    1.14    2.88
 -18   0   6    3.56    4.68
 -21  -1   3    6.66    3.99
 -19  -1   6    3.31    4.68
 -17  -2   8    2.18    4.37
 -21  -2   4   22.76    4.32
 -20  -4   3   12.87    2.98
 -15   0   8   85.14    4.59
 -22  -2  -2    3.38    2.49
 -14  -1   9    4.87    4.38
 -21   0   2   62.04    4.12
 -15  -2   9   31.76    4.62
 -21  -3   3    5.10    3.26
 -17  -1   8    7.06    4.82
 -21  -1   4    9.49    4.32
 -21  -4   1    1.01    2.46
 -19  -2   7   15.91    4.40
 -16   2   4   25.30    4.09
 -15   1   7   25.13    4.37
 -22  -2   2    0.39    3.36
 -19   1   4    8.63    4.73
 -22  -1  -2    1.76    2.64
 -16   0   8   35.49    4.86
 -20   1   2    3.31    3.80
 -19  -1   7   45.48    4.66
 -17  -3   8    5.26    4.03
 -18  -4   6    4.99    3.77
 -17   2   3    4.47    3.78
 -20  -4   4    1.51    3.12
 -21  -3   4    4.63    3.46
 -16  -2   9    7.71    4.35
 -18   2   2   15.18    3.73
 -17   1   6    7.81    5.01
 -22  -3   1   11.33    2.69
 -22  -1   2    8.40    3.68
 -15  -3   9   -2.92    4.07
 -20   1   1    3.02    4.09
 -18  -2   8   12.81    4.33
 -16   1   7    9.96    4.57
 -19  -3   7   18.51    3.99
 -20  -2   6   -0.87    4.66
 -21  -4   2    0.29    2.57
 -22  -2   1    2.27    3.31
 -18  -1   8   11.73    4.90
 -17   2   4   14.49    4.30
 -17   0   8    5.71    4.42
 -17  -2   9    7.48    4.86
 -22  -3   2   -1.73    2.63
 -16  -3   9    2.33    4.26
 -22  -1   1    3.22    3.46
 -21   0   4    0.69    4.10
 -17  -1   9    4.83    4.84
 -18  -3   8    1.67    4.07
 -20   1   3    4.10    3.97
 -20  -2   7    0.28    4.24
 -17   1   7   34.97    4.80
 -21   1  -1    2.08    2.89
 -22   0  -2    3.55    2.33
 -18   1   6    5.53    5.07
 -18   2   3   39.70    3.97
 -20  -1   7   15.74    4.42
 -21   1   0   -0.06    2.99
 -22  -1   3    5.71    3.56
 -15   1   8    7.97    4.40
 -22  -2   4    5.07    3.49
 -20   1   4   -0.19    4.17
 -17  -3   9   34.70    4.38
 -18   0   8   13.66    4.55
 -19  -1   8    4.57    4.54
 -22  -1   4   -0.34    3.80
 -18  -2   9   23.62    4.97
 -19  -4   6   10.83    3.50
 -15   2   6    6.81    4.16
 -22   0   2   11.84    3.53
 -19   2   2    5.65    3.53
 -18  -1   9   16.30    4.97
 -18   2   4    5.47    4.22
 -20   0   6    1.13    4.80
 -16   1   8   89.07    4.87
 -20  -3   7   11.53    3.55
 -21   1   2   12.40    3.40
 -18   1   7   75.87    5.13
 -21  -4   3    5.29    2.52
 -22  -3   3   -3.62    2.79
 -21  -2   6   13.43    4.11
 -19  -3   8   -1.32    3.85
 -21  -1   6    8.13    4.57
 -14   2   7    8.65    4.34
 -19   1   6   -1.93    4.87
 -22  -3   4   10.75    2.90
 -18  -3   9   -0.12    4.27
 -21  -4   4    1.22    2.40
 -14   1   9    3.82    4.57
 -21   1   1    1.13    3.39
 -17   1   8    0.02    4.86
 -19   0   8    9.16    4.78
 -15   0  10  231.37    5.60
 -21  -2   7    1.09    3.58
 -23  -1   1    1.14    2.41
 -19  -2   9    2.36    4.41
 -15   2   7   37.24    4.15
 -20  -2   8    5.78    4.23
 -19   2   3   -3.97    3.61
 -21  -1   7    7.05    4.05
 -18   2   5    3.30    3.97
 -20  -1   8    2.02    4.47
 -16  -3  10   22.09    3.87
 -21   1   3    1.20    3.88
 -23  -1   2    2.77    2.63
 -19   1   7   46.62    4.68
 -19   2   4   -0.89    4.02
 -21   1   4    6.50    3.90
 -17   2   6    7.58    4.48
 -21  -3   6    0.87    3.41
 -16   2   7   36.36    4.44
 -23  -2   3    5.25    2.51
 -14  -1  11    0.13    4.67
 -18   1   8   10.33    4.79
 -21   0   6    0.40    4.31
 -15  -2  11    6.47    4.67
 -19  -3   9   22.71    4.02
 -21  -3   7   10.34    3.18
 -20  -4   6   -2.62    2.98
 -20  -3   8    4.89    3.53
 -17   1   9    4.10    5.35
 -20   0   8   19.58    4.26
 -14   2   8  102.52    4.70
 -20  -2   9    5.62    4.32
 -20  -1   9    1.56    4.59
 -17   2   7   -2.03    4.38
 -16  -1  11   27.43    5.37
 -16  -2  11   27.86    4.91
 -23  -2   4    1.88    2.54
 -23  -1   3    2.75    2.74
 -15   2   8    2.30    4.31
 -20   1   7    9.75    4.47
 -21  -1   8    3.85    3.88
 -22  -1   6    2.30    3.76
 -22  -2   6    4.81    3.52
 -21  -2   8    2.86    3.66
 -22   1   2    3.31    2.93
 -19   1   8    4.29    4.72
 -23   0   2    3.02    2.47
 -22  -1   7   16.93    3.86
 -20   2   3    9.97    3.65
 -18   1   9   10.07    5.13
 -17  -1  11    1.38    5.19
 -22  -2   7   11.93    3.51
 -17  -2  11   17.59    4.82
 -16   2   8   45.40    4.62
 -20   2   4    4.29    3.86
 -18   2   7   46.16    4.64
 -20  -3   9    7.00    3.59
 -21   0   8    5.62    4.07
 -22   1   4    0.67    3.21
 -14  -1  12   84.57    4.82
 -14   2   9    2.89    4.60
 -21  -1   9    2.52    4.06
 -17   2   8    8.51    4.63
 -15  -1  12    1.89    4.39
 -22   1   3    2.90    3.17
 -23   0   4    2.04    2.73
 -22   0   6    4.68    3.90
 -14  -2  12   21.16    4.10
 -13  -1  12   40.13    4.29
 -19   2   6    6.85    4.31
 -19  -3  10   79.38    3.73
 -15  -2  12    8.08    4.16
 -15   2   9   25.86    5.12
 -21   1   6    4.74    4.11
 -16  -1  12   18.79    4.96
 -22   1   1    4.05    2.72
 -21  -3   8    2.46    2.96
 -20   1   8   -0.77    4.21
 -16  -2  12   42.71    4.41
 -21   1   7    3.93    3.80
 -16   2   9    5.24    4.95
 -19   2   7   17.10    4.19
 -22  -3   6    0.62    2.69
 -23  -2   6    0.47    2.63
 -14   1  11    0.71    5.12
 -17  -1  12    9.55    4.85
 -22  -3   7    5.71    2.61
 -14   0  12   11.79    4.87
 -15   0  12   78.27    5.32
 -15   1  11   29.50    5.68
 -18   2   8   11.48    4.63
 -13   0  12    7.91    4.41
 -17  -2  12    9.33    4.13
 -19  -1  11    0.24    4.75
 -14   3   7   21.05    3.96
 -22  -2   8    0.21    3.04
 -16   0  12    2.31    5.09
 -17   2   9    5.37    5.16
 -19  -2  11    3.80    4.49
 -16   1  11   22.48    5.42
 -15   3   7   81.38    4.48
 -20   1   9    0.87    4.44
 -18  -1  12   17.70    4.46
 -21   2   4   20.96    3.36
 -18  -3  11   -1.96    3.90
 -23  -1   7    0.77    2.99
 -17   0  12   18.41    5.08
 -23  -1   6    4.02    2.92
 -21  -3   9    2.72    2.94
 -18  -2  12    4.54    4.22
 -20   2   6    2.34    3.99
 -17   1  11    1.02    5.30
 -22  -1   9    7.22    3.59
 -22   0   8   11.54    3.75
 -23  -2   7    8.84    2.53
 -16   3   7    5.05    4.00
 -18   2   9   17.09    4.86
 -21   1   8    4.25    4.00
 -20   2   7    5.17    3.77
 -19   2   8    6.32    4.32
 -14  -1  13   38.35    4.87
 -22  -2   9    8.02    3.34
 -15  -1  13  101.22    5.34
 -18   0  12   10.84    4.99
 -20  -1  11    1.64    4.53
 -13  -1  13    3.91    4.62
 -19  -1  12   10.90    4.28
 -13   3   8   64.12    4.35
 -16  -1  13    7.30    4.70
 -14  -2  13   53.28    4.48
 -22   1   7   16.83    3.49
 -22  -3   8   -2.50    2.42
 -14   3   8    6.52    4.21
 -14   1  12   90.08    5.24
 -15  -2  13    8.60    4.19
 -15   1  12   -2.00    5.08
 -22   1   6    1.57    3.41
 -20  -2  11    0.80    3.89
 -17   3   7   41.57    4.17
 -12  -1  13   53.22    4.57
 -13   1  12   49.69    5.10
 -19  -2  12    0.27    3.94
 -16   1  12   16.41    5.06
 -16  -2  13    7.76    4.36
 -15   3   8   97.27    4.80
 -19  -3  11    2.23    3.61
 -21   1   9    2.66    3.99
 -23   0   6    4.10    3.09
 -17  -1  13    3.01    4.62
 -19   2   9    3.88    4.63
 -23   1   4   16.40    2.42
 -19   0  12    3.53    4.74
 -17   1  12    7.25    5.02
 -17  -2  13    3.16    4.22
 -16   3   8   38.00    4.47
 -23  -1   8    5.53    2.83
 -20   2   8    7.16    4.00
 -20  -1  12    3.61    4.04
 -15   2  11    5.58    4.97
 -19   1  11    1.49    5.08
 -18  -1  13    4.20    4.22
 -18   3   7    3.83    3.84
 -21   2   7    0.21    3.27
 -18   1  12   19.51    4.68
 -21  -1  11    0.74    4.06
 -14   3   9   12.11    4.63
 -16   2  11   23.80    5.60
 -21   2   6    6.84    3.52
 -20  -2  12   -1.43    3.45
 -15   3   9   -1.84    4.74
 -18  -2  13    5.81    3.90
 -22   1   8    0.86    3.58
 -17   3   8    1.38    4.05
 -20   0  12   11.50    4.31
 -23  -1   9    4.05    2.71
 -23   1   6    5.58    2.57
 -15  -1  14   -0.48    4.98
 -20   2   9    3.44    4.10
 -23   0   8    2.92    2.88
 -14   1  13   39.48    5.04
 -21  -2  11   13.08    3.63
 -15   1  13  102.53    5.57
 -16   3   9    4.72    4.61
 -17   2  11   12.19    5.31
 -16  -1  14    4.33    4.97
 -19  -1  13   13.27    4.19
 -13   1  13    7.80    5.27
 -20  -3  11    5.05    3.07
 -16   1  13    4.32    5.25
 -19   1  12    3.77    4.45
 -22   1   9    6.84    3.41
 -13  -1  14    3.52    4.96
 -20   1  11    2.17    4.45
 -17  -1  14    1.32    4.64
 -15   0  14   24.96    5.25
 -15  -2  14    8.23    4.42
 -22   2   5    3.37    2.40
 -12   1  13   51.65    4.95
 -21  -1  12    0.10    3.54
 -16   0  14   12.40    5.54
 -19   3   7   18.01    3.53
 -16  -2  14   -0.19    4.27
 -14   2  12   20.36    5.29
 -15   2  12    2.05    5.19
 -18   3   8   -1.18    3.87
 -19  -2  13   -0.44    3.58
 -17   1  13    4.44    5.04
 -23   1   7   -1.59    2.63
 -13   2  12   38.98    5.34
 -16   2  12   41.55    5.00
 -21   2   8    7.83    3.35
 -17   0  14    3.84    5.02
 -17  -2  14    2.41    4.20
 -18  -1  14    2.10    4.61
 -21   0  12    0.61    3.77
 -12   2  12    5.04    4.89
 -21  -2  12   12.39    3.03
 -20  -1  13    1.83    3.73
 -17   2  12    5.69    4.71
 -18   1  13   -2.60    4.93
 -12   0  14    0.54    4.82
 -20   1  12    3.17    3.92
 -18   0  14   17.22    5.13
 -22  -1  11    0.04    3.32
 -18   3   9    3.66    4.23
 -21   2   9   24.47    3.80
 -18  -2  14   -0.87    4.07
 -22   2   7    7.44    2.61
 -19   2  11    3.18    4.43
 -15   1  14    1.86    5.33
 -19  -1  14    7.80    4.14
 -19   3   8    0.64    3.47
 -21   1  11    2.51    3.98
 -18   2  12    2.39    4.52
 -16   1  14    2.61    5.57
 -20  -2  13   13.94    3.30
 -19   1  13   16.38    4.55
 -13   1  14    2.28    5.34
 -19   0  14   14.80    4.43
 -14   2  13   56.40    5.40
 -17   1  14    3.72    4.94
 -15   2  13    9.80    4.93
 -22   2   6    1.91    2.71
 -23   1   8    4.63    2.58
 -22  -1  12    1.31    2.97
 -14   3  11    2.32    4.87
 -13   2  13  125.58    6.13
 -22  -2  11    1.85    2.75
 -16   2  13   13.83    5.26
 -15   3  11   17.58    5.24
 -19  -2  14   -1.07    3.57
 -19   3   9   23.50    4.08
 -12   1  14    5.14    5.13
 -21   1  12    2.76    3.41
 -12   3  11   10.27    4.74
 -21  -1  13    6.70    3.32
 -12   2  13   83.86    5.27
 -21   2  10    8.85    3.30
 -19   2  12    4.83    4.02
 -23   1   9    6.33    2.53
 -18   1  14   -0.86    4.89
 -16   3  11   12.26    4.88
 -20  -1  14    6.74    3.91
 -17   2  13    4.00    4.76
 -20   2  11    0.90    4.27
 -18  -1  15    5.94    4.17
 -20   1  13    2.15    4.06
 -11   3  11    8.39    4.33
 -22   2   8   -1.17    2.81
 -20   0  14    2.88    4.03
 -11   2  13  121.43    5.41
 -11   1  14   -1.97    4.93
 -17   3  11   11.47    4.64
 -20   3   8   18.76    3.02
 -19   1  14    9.41    4.53
 -18   2  13    9.20    4.72
 -22   2   9    6.70    2.79
 -21  -2  13    4.50    2.63
 -14   3  12   11.26    5.00
 -22   1  11   -1.34    3.29
 -20   2  12    0.00    3.82
 -20  -2  14    2.04    3.06
 -15   2  14    6.91    5.80
 -13   3  12   12.74    5.30
 -14   2  14   12.49    5.58
 -16   2  14    4.88    5.16
 -16   3  12   18.09    4.57
 -20   3   9    2.32    3.28
 -13   2  14   17.53    5.16
 -15  -1  16   21.97    4.82
 -14  -1  16    3.06    4.64
 -12   3  12   51.04    5.12
 -18   3  11    1.31    4.45
 -21  -1  14   20.02    3.38
 -17   2  14    5.51    5.20
 -15   0  16   15.36    5.55
 -22   1  12    1.53    2.98
 -16  -1  16    4.14    4.76
 -14   0  16   34.43    5.23
 -17   3  12   11.32    4.21
 -10  -1  15   22.77    3.98
 -20   1  14    7.51    3.98
 -21   0  14    6.82    3.38
 -21   1  13    8.59    3.48
 -13  -1  16   19.66    4.52
 -12   2  14   94.18    5.65
 -22  -1  13    1.69    2.55
 -21   2  11   16.66    3.59
 -13   0  16    4.42    5.20
 -17  -1  16   -3.52    4.29
 -11   3  12  131.60    5.40
 -11   1  15  137.37    5.70
 -19  -2  15    2.48    3.02
 -18   2  14    5.95    4.53
 -17   0  16   10.79    5.10
 -20  -1  15   -2.02    3.13
 -12  -1  16   68.88    4.71
 -12   0  16    8.17    5.10
 -18   3  12    5.96    4.09
 -14   3  13   39.06    5.45
 -11   2  14   77.08    5.09
 -15   3  13    1.73    5.00
 -21   2  12   13.22    3.14
 -13   3  13    7.31    5.20
 -19   3  11    7.09    3.92
 -15   1  16   22.34    5.42
 -14   1  16    5.50    5.13
 -18  -1  16    2.21    4.16
 -16   3  13    3.05    4.45
 -20   2  13   20.95    3.70
 -16   1  16    4.09    5.19
 -12   3  13    7.91    5.58
 -21  -2  14   -0.31    2.34
 -13   1  16   27.68    5.65
 -19   2  14    1.74    4.23
 -13   2  15   50.70    5.80
 -11  -1  16   34.31    4.46
 -11   0  16    1.20    4.69
 -17   1  16   -0.33    4.78
 -17   3  13   17.91    4.27
 -10   2  14    7.10    4.88
 -12   1  16   80.58    5.92
 -11   3  13    8.84    5.24
 -19   3  12    4.84    3.60
 -20  -2  15    3.31    2.47
 -22   0  14    4.20    2.55
 -19   0  16    4.31    4.06
 -19  -1  16    1.80    3.51
 -15  -1  17    4.76    4.21
 -22   1  13   -0.57    2.85
 -21  -1  15   -0.33    2.54
 -16  -1  17   -1.31    4.03
 -14   4  11    0.16    4.63
  -9   2  14   21.33    4.77
 -18   1  16    1.21    4.27
 -14  -1  17    6.72    4.43
 -10   0  16    8.84    4.49
 -15   3  14   11.91    5.22
 -11   1  16   42.29    5.19
 -14   3  14    3.14    5.55
 -18   3  13    0.40    4.02
 -12   4  11   -0.57    4.97
 -15   4  11    5.12    4.58
 -17  -1  17   -0.88    3.75
 -20   2  14    5.79    3.60
 -10   3  13   19.26    4.69
 -16   3  14    3.72    5.01
 -13  -1  17    3.12    4.34
 -13   3  14   14.15    5.24
 -20   3  11    3.15    3.27
 -22   2  11    0.45    2.56
 -21   2  13   -2.45    2.84
 -14   2  16    6.07    5.05
 -11   4  11   32.18    4.54
 -15   2  16   26.16    5.23
 -15   1  17    3.69    4.86
 -16   4  11   14.02    4.24
 -17   3  14   23.63    4.68
 -16   1  17   -4.24    4.81
 -22   2  12    3.31    2.39
 -12   3  14    6.41    5.16
 -18  -1  17    2.16    3.39
 -14   1  17    4.21    5.23
 -13   2  16    3.70    5.67
 -19   1  16    0.57    4.01
 -16   2  16    0.38    5.23
 -10   1  16    8.93    4.96
 -20   3  12    3.45    2.89
 -12  -1  17   50.86    4.56
 -20   0  16    1.10    3.37
 -17   1  17    1.45    4.04
  -9   0  16   11.84    3.94
  -9   3  13    8.35    3.97
 -13   1  17    9.13    5.21
 -22   1  14    0.77    2.44
 -14   4  12   -0.71    4.40
 -19   3  13    0.68    3.44
 -20  -1  16    1.65    2.92
 -12   2  16    9.94    5.71
 -15   4  12   17.79    4.25
 -13   4  12   10.42    4.58
 -10   4  11   22.89    4.41
 -17   2  16   11.06    4.61
 -11   3  14    3.33    4.86
 -18   3  14    8.93    4.10
 -17   4  11   -0.59    3.76
 -12   4  12    6.53    4.88
 -12   1  17   48.72    5.57
 -21   3  11   -1.42    2.40
 -11  -1  17   18.25    4.29
 -19  -1  17    1.62    2.84
 -21   2  14    0.69    2.82
 -11   2  16    4.09    5.53
  -9   1  16   80.38    4.86
 -15   0  18   24.51    4.57
 -18   2  16    2.68    4.26
 -14   0  18    6.42    4.58
 -16   0  18    0.71    3.97
 -11   4  12   25.55    4.79
 -20   1  16    2.03    3.28
 -10   3  14   34.17    5.21
  -9   4  11   82.12    4.31
 -15  -1  18   16.68    3.92
 -11   1  17   24.38    5.15
 -14  -1  18    8.79    4.19
 -17   4  12    2.39    3.48
 -13   0  18    7.71    4.97
  -8   0  16   43.21    4.09
 -16  -1  18   -1.23    3.69
 -15   2  17    6.09    4.62
 -19   3  14    4.62    3.40
 -19   1  17    1.35    3.23
 -17   0  18    2.08    3.87
 -14   4  13   -1.09    4.44
 -14   2  17    6.44    4.86
 -16   2  17    6.50    4.56
 -13   4  13    4.24    4.57
 -10   2  16   30.15    5.34
 -15   4  13    8.17    4.16
 -15   1  18   14.49    4.90
 -20   3  13    0.83    2.73
 -14   1  18    9.65    5.15
 -13   2  17   22.43    5.69
 -12   0  18   -1.00    4.93
 -10   4  12    1.39    4.49
 -12   4  13   27.15    5.03
 -17  -1  18   31.12    3.49
 -16   1  18    2.46    4.45
 -21   0  16   -1.07    2.53
 -17   2  17   37.22    4.10
 -21   3  12    4.22    2.16
 -13   1  18   -5.67    5.03
 -19   2  16   -0.87    3.64
  -8   1  16    9.90    4.13
 -10   1  17   74.42    5.19
  -9   3  14   47.57    4.89
 -18   0  18   11.67    3.36
 -16   4  13    5.14    3.82
 -12  -1  18    9.66    4.19
 -12   2  17    5.38    5.57
 -20  -1  17    1.25    2.23
 -17   1  18   29.40    4.24
 -11   4  13    1.84    5.00
 -14   3  16   21.05    5.20
 -18   4  12   11.26    3.02
 -15   3  16   10.11    5.03
 -13   3  16    5.29    5.23
 -12   1  18   19.73    5.18
 -11   0  18    1.10    4.54
  -9   2  16    2.45    4.74
 -18   2  17    4.93    3.69
 -18  -1  18    5.48    2.95
 -20   1  17   -0.93    2.71
  -9   4  12   10.39    4.04
 -16   3  16    7.60    4.70
 -12   3  16   15.76    5.42
 -11   2  17   26.29    5.80
 -17   4  13    1.16    3.37
 -18   1  18    5.78    3.48
 -14   4  14   -0.29    4.39
 -20   3  14    0.87    2.72
 -10   4  13   -0.64    4.43
 -15   4  14    1.66    4.38
 -21   1  16   -1.66    2.55
 -11   1  18   12.83    5.44
 -13   4  14   17.13    4.73
  -9   1  17   54.99    4.71
 -19   0  18   -2.64    2.76
  -8   3  14    7.24    4.37
 -17   3  16   -0.01    4.20
 -11   3  16   22.73    5.27
 -10   0  18    2.41    4.30
 -16   4  14    2.36    4.05
 -14   2  18   18.70    4.84
  -7   1  16    3.48    3.67
 -15   2  18    6.98    4.40
 -12   4  14   19.93    5.20
 -19   2  17    3.76    3.11
 -20   2  16    6.80    2.94
 -13   2  18    2.65    5.42
  -8   2  16    7.76    4.73
 -16   2  18    0.31    4.29
 -10   2  17   62.41    5.43
  -8   4  12    4.16    3.90
  -9   4  13   14.24    4.51
 -15  -1  19    5.50    3.75
 -15   1  19   10.80    4.56
 -10   1  18   25.02    5.08
 -19  -1  18    0.95    2.27
 -19   1  18    0.15    2.87
 -16   1  19    5.01    4.42
 -16  -1  19    4.18    3.47
 -12   2  18    7.18    5.53
 -18   4  13    5.51    2.88
 -11   4  14   10.23    5.36
 -14   1  19   -1.97    4.48
 -10   3  16    9.37    5.45
 -14  -1  19   -0.04    3.73
 -17   4  14    2.97    3.54
 -17   2  18    3.33    3.84
 -15   3  17    1.74    4.56
 -14   3  17   34.60    5.11
 -18   3  16   10.00    3.53
 -13   3  17   11.04    5.19
 -16   3  17    5.41    3.85
  -8   1  17    6.09    4.59
 -13   1  19    9.63    5.03
 -17   1  19    2.69    3.74
  -9   0  18    1.87    4.12
 -17  -1  19    6.03    3.15
  -7   3  14   14.69    4.04
 -11   2  18   25.10    5.80
 -12   3  17    2.47    5.67
  -8   4  13    9.43    4.03
 -17   3  17    1.30    3.44
 -18   2  18   -0.87    3.25
  -7   2  16  -11.58    4.18
 -12   1  19   10.77    5.25
  -9   3  16    0.21    5.04
 -20   2  17    2.29    2.34
 -18   1  19   -0.17    3.24
 -18   4  14    7.50    2.97
 -11   3  17   14.57    5.74
 -10   2  18   -0.40    5.08
 -15   2  19    7.87    4.60
 -18  -1  19    2.96    2.44
 -14   2  19    0.50    4.70
 -20   1  18    2.93    2.36
 -11   1  19    4.99    5.01
 -16   2  19    2.19    4.08
 -19   3  16    1.05    2.88
  -9   4  14    3.53    4.79
 -18   3  17    0.12    2.91
  -8   0  18    4.77    4.12
  -8   2  17   15.37    4.94
  -7   1  17    1.38    4.13
 -13   2  19   30.20    5.13
 -15   0  20   22.26    3.67
 -14   3  18   11.33    4.70
  -8   3  16  141.79    5.67
 -10   3  17   29.74    5.08
  -7   4  13   31.54    4.28
 -15   3  18    5.51    4.32
 -13   4  16    8.20    4.85
 -19   2  18    2.92    2.54
  -8   1  18   38.22    4.88
 -14   4  16    0.94    4.73
 -17   2  19    2.77    3.56
 -15   1  20   16.54    3.91
  -9   2  18   39.25    5.13
 -12   2  19   -0.89    5.35
 -19   1  19    3.94    2.48
 -12   4  16   17.00    4.90
  -6   2  16    9.87    3.94
 -15   4  16   -0.30    4.18
 -12   3  18   19.25    5.42
 -16   3  18    9.04    3.61
 -10   1  19    5.83    5.09
  -8   4  14    3.92    4.47
  -9   4  15   17.88    4.87
 -11   4  16   32.62    5.11
  -9   3  17    8.04    5.16
 -11   3  18   -1.97    5.44
 -11   2  19    3.39    5.44
 -16   4  16    0.93    3.73
 -18   2  19    2.39    3.00
  -7   2  17   23.93    4.58
 -19   3  17    0.68    2.30
 -17   3  18    0.52    3.15
  -7   3  16  102.15    5.05
  -7   0  18    2.95    3.85
  -6   1  17   41.77    4.19
  -8   2  18   27.41    4.94
 -11   0  20  201.75    5.09
 -10   4  16   46.02    5.41
  -7   1  18   73.41    4.72
  -6   4  13   76.11    4.31
  -9   1  19    2.23    4.87
 -18   0  20   12.68    2.28
 -10   3  18    0.70    5.45
 -10   2  19    3.35    5.16
 -14   4  17   11.95    4.05
 -13   4  17   17.50    4.42
 -10   5  13   -0.28    4.30
 -17   4  16   -0.09    3.07
 -15   4  17   -2.52    3.66
  -5   2  16   22.27    4.14
  -8   3  17  105.92    5.40
 -14   3  19    0.71    4.34
  -7   4  14    0.54    4.36
 -15   3  19    1.36    4.16
 -12   4  17    7.86    5.02
 -18   3  18    5.79    2.57
 -13   3  19    9.74    4.76
 -13   5  14   15.32    3.89
  -9   4  16   11.40    4.97
 -16   3  19    4.36    3.64
 -12   5  14   -6.81    4.17
 -16   4  17    4.61    3.07
  -6   2  17    5.01    4.46
  -6   3  16    0.17    4.60
 -12   3  19    1.90    4.76
  -7   2  18  155.76    5.70
 -11   4  17    5.47    5.17
  -9   5  13   25.64    4.43
  -9   2  19   42.25    5.05
 -14   1  21    0.08    3.56
  -8   1  19   15.86    4.68
 -11   5  14   -2.18    4.48
  -6   0  18    9.37    3.80
 -13   1  21    5.99    4.05
  -6   1  18   62.00    4.55
 -15   1  21   12.90    3.58
  -5   4  13  187.85    4.67
  -5   1  17    9.32    3.96
 -17   3  19    7.75    2.91
 -11   3  19   12.97    5.15
  -8   4  16   14.46    4.87
  -7   3  17    4.93    4.75
 -10   4  17   21.83    5.35
 -12   1  21    2.65    4.10
 -17   4  17    4.27    2.51
  -6   4  14    1.07    3.92
 -16   1  21    4.53    3.01
 -10   5  14   -0.90    4.52
  -8   3  18   17.94    5.18
  -8   5  13   58.99    4.46
 -18   4  16    6.84    2.44
 -13   4  18    4.22    4.34
 -14   4  18    7.79    3.85
  -4   2  16  174.56    4.38
 -12   4  18    5.27    4.42
  -8   2  19   36.56    4.90
 -11   1  21    6.31    4.47
  -6   2  18   37.02    5.03
 -15   4  18    0.60    3.17
  -5   3  16   52.87    4.67
  -9   4  17    2.76    4.83
 -14   2  21    0.83    3.75
  -5   2  17    3.93    4.12
 -13   2  21   -4.49    3.92
 -11   4  18    5.45    4.79
  -7   1  19   79.48    4.91
  -6   4  15   74.16    4.67
  -9   5  14   13.37    4.36
  -7   4  16   18.86    4.55
 -15   2  21    3.93    3.38
 -17   1  21   -0.83    2.53
 -12   2  21    4.99    4.45
  -6   3  17   10.48    4.51
  -5   1  18   43.44    4.29
  -7   5  13   37.66    4.31
 -10   1  21    3.40    4.45
  -5   0  18   39.23    3.73
 -16   4  18    2.71    2.75
 -10   4  18    1.92    4.70
  -9   3  19    0.09    4.94
 -16   2  21   18.69    2.96
  -5   4  14    9.69    3.79
 -11   2  21   22.85    4.82
  -4   1  17   37.92    4.00
  -8   4  17    8.64    4.64
 -12   5  16    1.61    4.01
  -7   2  19    8.27    4.83
 -13   5  16    5.48    3.86
  -8   5  14   65.49    4.64
 -20  -1  -6   24.00    3.19
 -14  -3   6   90.10    4.33
 -15  -3   6   54.64    4.46
 -15  -1   6  619.56    6.38
 -16  -2   6   59.79    5.03
 -15   1   4   57.84    4.31
 -16  -1   6   38.37    4.95
 -16   0   6   44.56    4.88
 -18  -2   6   57.49    5.22
 -17   0   6  109.67    5.54
 -15   1   6  618.60    6.23
 -20   0   4   33.28    4.84
 -16   1   6   35.88    4.92
 -19  -3   6   37.66    4.60
 -15  -1   9   81.68    5.12
 -16  -1   9   63.08    5.43
 -19   0   6   47.13    5.36
 -20  -1   6   37.71    4.77
 -22  -2   3   31.80    3.63
 -20  -3   6   35.49    4.05
 -16   2   6   50.51    4.86
 -19  -1   9   54.14    5.15
 -15   1   9   76.21    5.30
 -22   0   4   23.36    3.94
 -16   1   9   59.48    5.43
 -13  -2  11  146.09    4.63
 -13  -1  11   71.42    4.74
 -14  -2  11   58.29    4.52
 -15  -1  11   39.70    5.15
 -20   1   6   37.79    4.76
 -23  -1   4   21.50    2.96
 -18   2   6   58.59    4.87
 -18  -1  11   46.11    5.15
 -21  -2   9   30.73    3.98
 -18  -2  11   34.61    4.79
 -19   1   9   54.15    5.35
 -13   1  11   71.15    5.28
 -18   1  11   40.62    5.64
 -14   2  11   52.10    5.51
 -13   2  11  153.07    5.45
 -13   3   9  214.15    5.49
 -14  -1  14   15.37    5.01
 -14   0  14   34.78    5.39
 -17   3   9   38.50    4.87
 -18   2  11   33.64    4.91
 -14   1  14   19.03    5.38
 -13   3  11   18.44    5.32
 -22   0  12   46.73    3.53
 -16   0  16   37.31    5.26
 -18   0  16   47.22    4.76
 -21   1  14   26.87    3.49
 -13   4  11   47.63    5.26
 -14  -1  -6    1.47    2.25
 -14   1  -2   -0.38    1.99
 -14   3 -15    0.16    1.30
 -16   2  -8    0.70    2.26
 -16   1  -8    1.10    2.52
 -15   2  -3   53.43    2.67
 -15   3 -12    1.80    1.97
 -15   1  -3    0.32    2.21
 -16   2  -6    8.20    2.57
 -15   3 -13    1.65    1.60
 -15   1  -4   15.30    2.62
 -16   2 -10    7.02    2.17
 -14   1 -16    0.15    1.42
 -15   4  -8   12.91    2.03
 -16   1  -6   14.14    2.77
 -14   2  -1   12.91    2.33
 -16   1 -10    9.42    2.16
 -14   3  -2   46.14    2.38
 -16   2  -7   17.03    2.61
 -16   2 -11    8.21    2.18
 -16   1  -7   42.89    2.62
 -15   0 -12    8.44    1.98
 -16   3  -8   -2.49    2.11
 -16   1 -11    1.19    2.10
 -16   2  -5   40.06    2.64
 -15   4 -10    3.09    1.73
 -15   4  -6    0.98    2.20
 -13   5 -12    6.91    1.31
 -15   3  -3   18.71    2.31
 -14   4  -4    3.28    2.23
 -15   3  -4    4.16    2.62
 -14   4 -14    6.22    1.30
 -14   4  -3    9.49    2.02
 -15   4 -11   -1.41    1.69
 -15   4  -7   98.18    2.49
 -13   5 -13   11.15    1.12
 -16   0  -8    4.65    2.19
 -15  -1  -8    0.25    1.99
 -16   3 -10   12.10    1.96
 -14   3  -1    5.21    2.18
 -15   0  -4    6.13    2.59
 -15   2  -2   15.37    2.48
 -16   3  -7   13.81    2.22
 -15   4  -5    3.24    2.01
 -15   1  -2   32.44    2.41
 -16   3 -11    0.88    1.83
 -16   3  -5    1.70    2.39
 -15  -1  -6    0.49    2.22
 -15  -1 -10    4.39    1.90
 -14  -1  -4    0.40    2.13
 -16   0 -10    2.38    1.99
 -15   2 -14    8.49    1.74
 -14  -1  -3    2.34    1.88
 -15  -1  -7    2.84    2.07
 -16   2  -3   10.81    2.51
 -15   2 -15    0.57    1.22
 -14   5 -10    3.18    1.38
 -16   3  -9    6.75    2.16
 -16   2 -12   11.15    1.91
 -15  -1 -11    0.41    1.85
 -16   1  -3    2.46    2.42
 -15   2  -1    1.79    2.44
 -16   2  -4    9.88    2.51
 -16   1 -12    3.87    1.98
 -15  -1  -5   -0.53    2.06
 -15   1 -15    0.33    1.28
 -16   2 -13    2.24    1.47
 -15   1  -1    0.20    2.19
 -17   2  -8    8.24    2.05
 -15   3  -2    8.36    2.14
 -16   1 -13    6.42    1.55
 -14   5 -11    3.42    1.30
 -17   1  -8    0.46    2.21
 -17   2  -6   -0.29    2.56
 -14   4  -2   58.57    2.18
 -17   1  -6    2.06    2.54
 -15   0  -2    9.76    2.09
 -15   4 -12    4.01    1.44
 -14   3   0   40.10    2.12
 -14   5  -9    5.10    1.59
 -16   3  -3   16.69    2.27
 -17   2  -7   19.87    2.26
 -16   4  -8    4.55    1.71
 -15   4  -3   13.58    1.98
 -17   2 -10    9.81    1.87
 -15   3  -1    0.35    2.34
 -17   1  -7  140.21    2.95
 -17   1  -5   11.65    2.56
 -16   3  -4    3.32    2.47
 -15   3 -14    4.84    1.43
 -16   4  -6    2.46    2.03
 -16   2  -2   31.12    2.40
 -17   3  -8    2.81    1.83
 -16   1  -2   -0.91    2.44
 -17   2 -11    0.80    1.80
 -15  -1  -3    0.24    2.13
 -16   3 -13    0.81    1.15
 -16  -1  -8    3.00    1.97
 -16   4  -7   42.41    2.01
 -17   0  -8   11.50    2.04
 -16   2 -14    6.69    1.28
 -16   4 -10   -0.51    1.42
 -16   0 -12   11.47    1.74
 -17   2  -9    2.81    2.24
 -15   0 -14   -0.22    1.47
 -16   4  -5    1.91    1.92
 -17   0  -6    9.57    2.38
 -16  -1  -6   13.47    2.29
 -17   1  -9    0.78    2.20
 -16   2  -1   -0.26    2.42
 -17   3  -5    5.57    2.13
 -17   3  -7    1.01    2.13
 -16   1  -1    5.17    2.64
 -17   2  -3    4.75    2.46
 -17   1  -3    2.40    2.47
 -17   3 -10    5.51    1.62
 -16  -1  -7   47.02    2.26
 -16   3  -2   18.46    2.25
 -16   4 -11    7.00    1.35
 -17   2  -4    2.61    2.49
 -15   3   0   14.86    2.04
 -16  -1 -10   10.78    1.76
 -15   4  -2   14.65    1.96
 -16   4  -9    7.39    1.71
 -16   0  -2    0.31    2.41
 -17   0 -10    2.54    1.74
 -17   3 -11    1.93    1.42
 -16   3  -1   -0.58    2.24
 -15  -1  -2   33.90    2.26
 -17   3  -9    3.15    1.93
 -16  -1 -11   -0.14    1.60
 -18   2  -6    2.29    2.31
 -17   3  -3   77.27    2.54
 -18   2  -8   11.31    1.94
 -18   1  -6    5.31    2.43
 -16   4  -3   -1.06    1.90
 -18   1  -8    1.44    1.97
 -17   2  -2   12.42    2.31
 -16   4  -4    5.12    2.10
 -18   2  -5   -0.16    2.05
 -17   1  -2   62.09    2.66
 -17   3  -4    2.95    2.29
 -18   1  -5    4.27    2.18
 -17   2 -12    0.17    1.48
 -15   1   1    1.11    2.20
 -17   0  -4   15.13    2.66
 -18   2  -7    2.29    2.12
 -15  -1  -1   -2.22    2.25
 -18   1  -7   11.57    2.34
 -17   2  -1    0.19    2.32
 -17   1  -1    1.37    2.37
 -17   4  -6    0.62    1.78
 -17   4  -8    5.73    1.43
 -17   1 -13    1.02    1.07
 -17  -1  -6    3.34    2.21
 -14   3   2   39.46    2.05
 -18   2 -10    0.80    1.48
 -18   2  -3    5.79    2.26
 -18   0  -6    3.21    2.15
 -18   1  -3    0.77    2.22
 -18   1 -10    1.94    1.58
 -17   4  -5    0.57    1.69
 -17   3  -2   -0.95    2.10
 -18   0  -8    9.89    1.86
 -17   0  -2    2.77    2.38
 -18   3  -5   -0.66    1.89
 -15   2   2   59.73    2.18
 -15   1   2   26.26    2.11
 -17  -1  -5   13.89    2.08
 -17   4  -7    7.98    1.72
 -16   4  -2   19.45    1.92
 -15   3   1   11.36    2.15
 -16  -1  -2    2.02    2.04
 -18   1  -4    0.10    2.43
 -17  -1  -7  125.10    2.42
 -18   3  -7    1.12    1.91
 -17   3  -1   -0.17    2.20
 -18   2  -9   10.29    1.81
 -17   2   0    0.48    2.18
 -17   1   0    2.18    2.21
 -18   2 -11    5.95    1.31
 -16   1   1    8.50    2.40
 -16   4  -1   10.98    2.03
 -16  -1  -1    1.37    2.30
 -18   3  -3   23.21    2.07
 -17   4  -3    1.10    1.76
 -18   2  -2    7.21    2.19
 -18   1  -2    3.34    2.22
 -17  -1 -10    2.54    1.40
 -15   3   2    7.81    1.90
 -14  -2  -1   15.38    2.01
 -18   3 -10    2.15    1.14
 -18   2  -1    5.97    2.45
 -18   1  -1    3.33    2.54
 -18   0 -10    0.64    1.41
 -17   4  -4   -0.52    1.89
 -18   3  -4    7.68    2.17
 -16   1   2   -0.31    2.08
 -16   2   2   45.66    2.29
 -19   1  -5    8.19    1.96
 -19   2  -5   14.81    1.91
 -17   0   0   32.06    2.42
 -17   3   0    8.88    2.04
 -17  -1  -9    0.99    1.71
 -17   4  -9    2.02    1.35
 -19   1  -8    9.66    1.65
 -19   2  -8    3.02    1.52
 -16   3   1    5.14    2.17
 -14   3   3  109.97    2.17
 -18   3  -9    0.94    1.43
 -15   1   3   14.24    2.15
 -15  -2  -2   15.37    1.92
 -15   2   3   40.36    2.27
 -18   0  -2    2.97    2.21
 -19   1  -3    3.45    2.15
 -18   3  -2    0.93    1.94
 -19   2  -3    7.82    2.14
 -19   1  -7    1.00    1.84
 -17  -1  -2   63.17    2.52
 -19   2  -7   -0.43    1.73
 -18  -1  -6    3.01    1.98
 -17   4  -2    5.50    1.82
 -15  -1   1    2.55    2.23
 -17   1   1    7.65    2.59
 -17   2   1    3.17    2.47
 -18   4  -6    2.64    1.46
 -18  -1  -5    1.37    1.96
 -19   0  -6    1.09    1.97
 -16   0   2   10.58    2.09
 -16  -2  -3    6.57    1.89
 -17  -1  -1    1.06    2.26
 -16   3   2   10.86    2.00
 -19   3  -6   -0.05    1.59
 -18  -1  -8    1.32    1.51
 -18   4  -5   -0.50    1.44
 -19   1  -4    0.78    2.33
 -19   3  -5    2.25    1.64
 -19   2  -4   11.64    2.30
 -17   4  -1    1.07    1.87
 -17   1   2    7.60    2.15
 -17   2   2   11.05    2.17
 -19   0  -8    9.95    1.56
 -18  -1  -7    9.32    1.90
 -18  -1  -3    3.41    2.02
 -15   3   3    7.08    1.94
 -19   1  -2    2.35    2.26
 -15  -1   2   25.95    2.15
 -16   1   3   18.08    2.13
 -19   2  -2   17.28    2.26
 -19   3  -8    4.41    1.15
 -16   2   3   17.94    2.14
 -19   3  -3    0.11    1.79
 -19   1  -1    1.96    2.44
 -18   4  -3    3.67    1.58
 -19   2  -1    2.84    2.21
 -18   4  -7    7.11    1.34
 -19   1 -10   -0.18    1.06
 -18  -1  -4   -0.04    2.10
 -16  -2  -2   28.51    2.05
 -16  -1   1    7.85    2.31
 -19   0  -4    3.35    2.30
 -17   0   2    6.55    2.31
 -19   1  -9    1.63    1.46
 -18   1   1    0.35    2.51
 -18  -1  -2    0.79    2.10
 -19   3  -4    0.86    1.80
 -16  -2  -1    1.44    2.02
 -19   2  -9    5.14    1.35
 -18   4  -4    0.34    1.58
 -17   3   2    5.03    1.98
 -19   0  -2   19.24    2.33
 -18   2   1    2.26    2.34
 -20   1  -5    2.26    1.69
 -20   2  -6    0.92    1.53
 -19   2   0   -0.21    2.21
 -20   2  -5   15.51    1.71
 -18  -1  -1    0.71    2.36
 -17  -2  -3    7.00    1.87
 -16  -1   2    1.08    2.05
 -16   3   3   11.37    1.99
 -19   3  -2    3.65    1.93
 -20   1  -3    0.31    1.90
 -18   1   2   18.11    2.29
 -16   1   4    4.31    2.27
 -17   1   3    2.48    2.35
 -20   2  -3    4.77    1.82
 -18   2   2   23.40    2.31
 -19   3  -1    4.36    2.02
 -18   4  -2    5.99    1.81
 -17   2   3    4.22    2.09
 -15   3   4    0.97    2.02
 -17  -2  -4    1.83    1.87
 -15  -1   3   17.48    2.21
 -19  -1  -5    1.40    1.77
 -18   4  -1    6.82    1.76
 -20   1  -8    1.10    1.15
 -17  -1   1    6.88    2.29
 -19  -1  -3    0.97    1.96
 -18   3   1    2.14    2.15
 -20   0  -6    3.76    1.59
 -18   0   2    4.87    2.29
 -20   1  -7   -0.49    1.46
 -20   1  -4    1.08    2.05
 -17  -2  -2   10.55    1.93
 -20   1  -1    4.64    2.20
 -19   3   0    5.49    1.89
 -20   2  -4    6.15    1.90
 -20   2  -7    3.80    1.37
 -20   2  -2   11.04    2.04
 -20   2  -1    9.73    2.20
 -17  -2  -1   -1.05    2.11
 -17  -1   2    7.89    2.30
 -17   1   4   -1.07    2.50
 -18   3   2    1.32    1.98
 -20   3  -5   15.81    1.30
 -17   3   3   57.58    2.24
 -19   1   1    1.08    2.48
 -19   4  -5    0.21    1.04
 -19  -1  -8    8.24    1.24
 -20   3  -6    1.51    1.15
 -16  -1   3   16.64    2.29
 -20   3  -3    4.44    1.48
 -18   4   0   -1.35    1.62
 -18   1   3    5.15    2.43
 -19   2   1   -0.47    2.39
 -19  -1  -4    1.34    1.96
 -19  -1  -7    0.97    1.48
 -19   1   2    2.13    2.35
 -19  -1  -2   -1.54    2.03
 -19   4  -3   13.46    1.32
 -18   2   3   42.59    2.32
 -19  -1  -1    1.55    2.30
 -15  -2   2   64.02    2.23
 -19   2   2    2.71    2.11
 -18  -2  -3    3.63    1.78
 -20   0  -4    6.14    2.01
 -20   0  -8    2.97    1.07
 -17  -2   0    6.67    1.92
 -18  -1   1   -1.25    2.41
 -14   2 -16   12.09    1.41
 -16   2  -9   41.53    2.66
 -16   3  -6   30.27    2.67
 -16   1  -9   15.81    2.59
 -16   0  -6   51.58    2.83
 -15   4  -9   25.64    2.10
 -15   1 -14    9.67    1.81
 -16   1  -4   37.34    2.80
 -14   0 -16   26.07    1.25
 -15  -1  -9    6.17    2.14
 -15   4  -4   64.30    2.45
 -16   3 -12   38.14    1.74
 -16   0  -4   22.63    2.71
 -17   3  -6   70.55    2.63
 -15  -1  -4   25.27    2.31
 -17   1 -11   31.31    1.90
 -16   1 -14   12.86    1.32
 -17   1  -4  102.50    3.12
 -14   3   1   28.57    2.13
 -16  -1  -9   19.56    2.08
 -15   2   1   67.42    2.52
 -17   1 -12   17.82    1.59
 -16  -1  -4   37.41    2.40
 -18   3  -6   12.84    2.10
 -18   2  -4   39.58    2.64
 -18   1  -9   32.88    2.07
 -18   1 -11   16.38    1.47
 -16   2   1   44.74    2.50
 -17   0 -12  101.70    1.77
 -19   2  -6   18.47    2.05
 -19   1  -6   14.89    2.18
 -17  -1  -4   86.39    2.63
 -18   0  -4   15.26    2.38
 -18   3  -1   35.20    2.34
 -15  -2  -1    2.67    2.00
 -15   1   4   68.92    2.35
 -17   3   1   21.78    2.39
 -15   2   4   14.87    2.14
 -19   3  -7   10.60    1.48
 -20   1  -6   13.35    1.81
 -15   0   4   93.69    2.61
 -16   2   4   25.46    2.47
 -19  -1  -6   13.00    1.74
 -18  -1  -9   27.93    1.54
 -16   0   4    8.87    2.21
 -15  -2   1   67.06    2.27
 -20   1  -2   21.64    2.24
 -16   3   4   25.91    2.13
 -17   2   4   21.50    2.31
 -15  -1   4   76.89    2.58
 -20   0  -2   19.87    2.15
 -17   0   4   19.99    2.64
 -16  -2   1   46.70    2.38
 -20   3  -2    3.67    1.68
 -20   3  -4   10.35    1.52
 -19   4  -4    5.46    1.30
 -19   3   1    1.40    2.01
 -19   4  -2    0.34    1.42
   6   5 -18   25.36    1.77
  12   2 -24    1.05    0.89
   8   5 -19   13.90    1.46
  12   4 -22   -0.69    0.91
  10   1 -24    7.60    1.19
  11   4 -22    3.22    1.10
   1   3 -17   12.21    1.92
   2   2 -19   85.45    2.30
  11   2 -24   -0.30    1.06
   3   4 -18   37.49    2.05
   9   3 -23   11.54    1.50
   0   1 -17  100.34    2.17
   7   2 -23   30.30    1.83
   7   4 -21    1.13    1.61
  10   4 -22   19.48    1.30
   0   3 -16  112.46    2.26
  11   5 -20    4.56    1.04
  11   0 -24    8.50    0.96
  10   5 -20    1.28    1.14
  10   2 -24    4.73    1.19
  -1   1 -16    8.43    1.52
   0   2 -17   20.75    1.91
   2   4 -17    4.92    1.71
   4   4 -19    9.75    1.88
   9   1 -24    7.05    1.29
   6   3 -22    3.74    1.72
   7   5 -19   15.44    1.49
   9   4 -22   -0.10    1.29
   3   1 -21   16.40    1.75
   6   1 -23    6.00    1.46
   1   4 -16   10.79    1.68
   8   3 -23    1.60    1.43
  10   0 -24   12.67    1.10
  -1   2 -16   18.71    1.73
   5   5 -18   13.17    1.61
   1   3 -18    0.83    1.88
   3   5 -16  213.46    2.70
   4   5 -17    4.41    1.60
   4   3 -21    0.51    1.80
   0   1 -18   49.36    2.03
   9   2 -24    4.55    1.36
   6   4 -21    0.34    1.58
   3   2 -21   14.59    1.86
   6   2 -23    0.36    1.50
   2   5 -14    2.74    1.46
   2   3 -19    0.48    1.73
   0   4 -14   37.11    1.79
   1   1 -19   16.87    1.81
   0   2 -18   70.33    2.38
   8   1 -24    5.42    1.33
   9   0 -24    8.25    1.13
   2   4 -18   19.38    1.90
   7   3 -23    3.68    1.42
   0   0 -18    2.16    1.39
   6   5 -19    4.34    1.48
   1   2 -19    3.08    1.81
   0   3 -17   12.27    1.97
  -1   4 -13   32.93    1.64
   8   2 -24   18.69    1.40
   5   1 -23    0.47    1.58
   3   4 -19   13.67    1.97
   4   0 -22   25.36    1.77
  -1   1 -17  105.12    2.33
  -1   3 -16   34.56    1.85
   4   5 -18    4.98    1.53
   5   4 -21    6.67    1.64
   1   4 -17   20.51    2.01
   5   2 -23    7.23    1.69
  10   3 -24   14.78    1.07
   2   1 -21   11.50    1.82
   8   0 -24   23.81    1.25
   3   3 -21    0.72    1.77
   7   1 -24    0.82    1.34
   3   5 -17   32.64    1.72
  -1   2 -17   32.08    1.96
   0   4 -16    2.23    1.72
   2   5 -16   18.15    1.75
  -2   1 -16   26.42    1.62
   6   3 -23    5.77    1.53
   2   2 -21   13.40    1.80
   0   3 -18    0.94    1.82
   7   2 -24    2.11    1.41
   9   3 -24    0.71    1.12
   5   5 -19    0.19    1.53
  10   4 -23    0.41    1.00
  10   5 -21    0.68    1.01
   3   1 -22   16.52    1.77
  -2   2 -16    7.80    1.71
   1   3 -19   53.51    2.26
   1   5 -14   57.03    1.76
  -1   1 -18   22.53    1.75
   9   5 -21    1.18    1.04
   1   4 -18   55.44    2.09
  -2   3 -14   47.39    1.80
   9   4 -23    7.66    1.12
   0   1 -19   38.61    1.94
  -2   0 -16  149.89    2.12
  -1   2 -18   45.30    2.19
   4   1 -23    5.10    1.59
  -1   4 -14    3.45    1.51
   4   4 -21    2.02    1.59
   7   0 -24   13.73    1.24
   3   5 -18    2.12    1.54
   8   3 -24    2.64    1.21
   2   4 -19   13.05    1.82
   0   2 -19    2.55    1.89
   9   1 -25    5.56    0.97
   6   1 -24    0.69    1.36
   8   5 -21    5.77    1.19
   4   2 -23    4.66    1.65
  -1   3 -17   17.42    2.15
   3   0 -22   15.79    1.67
   5   3 -23    0.72    1.53
  -1   0 -18   51.16    1.83
   8   4 -23    3.21    1.19
  -2   4 -13   23.48    1.70
   6   2 -24    2.85    1.35
   2   3 -21    0.81    1.66
   9   2 -25    0.54    0.93
   2   5 -17   54.67    1.89
   0   4 -17   15.61    1.88
   1   1 -21   13.80    1.74
  -2   3 -16    8.88    1.88
   4   5 -19    2.76    1.49
   1   5 -16   11.83    1.69
  -2   1 -17    2.51    1.80
   7   5 -21    1.55    1.24
   1   2 -21   15.15    1.94
   5   4 -22    4.84    1.51
  -1   4 -16    4.03    1.80
   7   3 -24   -0.19    1.28
  -2   2 -17    2.67    1.71
  -1   3 -18    3.23    1.81
   7   4 -23    1.42    1.21
   3   3 -22   -2.47    1.69
   2   1 -22    3.56    1.69
   6   0 -24    9.28    1.27
   0   3 -19   21.50    1.94
   3   4 -21    1.82    1.64
   2   2 -22    1.30    1.68
  -3   1 -16   73.18    2.05
   3   1 -23    2.62    1.54
   0   4 -18   24.85    2.01
   0   5 -14  228.54    2.60
   5   1 -24    1.61    1.33
   2   5 -18    4.03    1.58
  -3   2 -16   53.12    2.09
   3   2 -23    4.25    1.63
  -2   1 -18    2.72    1.79
   5   2 -24   21.00    1.58
   6   5 -21    3.43    1.29
   1   4 -19   45.88    2.07
  -2   2 -18    7.30    1.94
  -1   1 -19   20.82    1.75
  -2   4 -14  100.13    2.19
   6   4 -23    2.83    1.23
   6   3 -24   -0.67    1.31
   2   0 -22   81.51    2.07
  -1   2 -19   16.70    2.05
   1   3 -21    0.45    1.78
   3   5 -19   -0.91    1.47
  -3   0 -16    2.17    1.46
   1   5 -17    2.09    1.68
  -2   3 -17    1.29    1.90
  -1   4 -17   18.66    1.84
   0   1 -21    2.53    1.66
   0   5 -16    3.06    1.57
  -2   0 -18    4.15    1.53
  -4   3 -13   20.31    1.60
  -3   4 -13   25.38    1.70
  -3   4 -12   42.63    1.64
   0   2 -21   13.39    1.93
   5   0 -24   19.43    1.35
   2   3 -22    9.88    1.70
  -3   3 -16    7.32    1.94
   5   5 -21   14.04    1.38
   2   4 -21    1.46    1.62
  -2   4 -16    2.86    1.79
   1   1 -22    0.49    1.63
   4   1 -24    0.70    1.29
   3   3 -23    1.96    1.52
  -2   3 -18    0.58    1.82
  -3   1 -17   -0.70    1.70
   2   1 -23   45.13    1.78
   1   2 -22   10.43    1.80
   5   4 -23    4.20    1.30
   4   2 -24    4.80    1.44
   1   5 -18   56.00    2.00
  -3   2 -17    9.03    2.07
   2   2 -23   17.63    1.73
  -1   3 -19    0.33    1.73
   5   3 -24    8.70    1.34
  -1   4 -18    4.09    1.93
  -1   5 -14   66.18    1.86
   0   4 -19    2.60    1.79
   3   4 -22    5.58    1.52
  -4   1 -16   27.65    1.94
   2   5 -19    5.83    1.53
  -4   2 -16   41.73    2.13
  -3   1 -18   56.21    2.18
   0   3 -21    0.63    1.73
  -3   2 -18   32.05    2.01
   1   0 -22    4.56    1.51
  -2   5 -13   10.94    1.58
  -2   1 -19    0.23    1.77
   0   5 -17    0.87    1.69
   4   5 -21    4.53    1.28
  -2   2 -19    3.38    1.97
  -3   4 -14   13.00    1.83
   4   0 -24    4.17    1.24
   1   3 -22   -1.47    1.69
  -3   3 -17    3.23    1.93
  -1   5 -16    2.85    1.68
  -2   4 -17   10.00    1.81
  -1   1 -21    9.78    1.69
   6   5 -22    1.98    1.04
   1   4 -21    8.11    1.62
  -1   2 -21   11.73    1.82
   2   3 -23    0.50    1.50
   3   1 -24    3.10    1.32
  -4   0 -16    4.01    1.50
   4   3 -24    1.82    1.33
   3   2 -24   16.05    1.50
  -3   0 -18   31.84    1.82
  -4   4 -13    3.12    1.71
   0   1 -22   23.22    1.74
   1   1 -23   38.61    1.72
  -5   3 -13   14.38    1.75
  -4   4 -12    1.03    1.57
  -4   3 -16    2.20    1.81
   0   5 -18    4.95    1.63
   0   2 -22   16.75    1.82
  -3   4 -16  115.52    2.50
   1   2 -23   34.80    1.65
  -3   3 -18    1.97    1.90
   2   4 -22    5.60    1.47
  -2   4 -18   -0.56    1.87
  -2   3 -19    4.37    1.84
  -5   2 -15   38.41    2.38
  -4   1 -17    2.65    1.86
  -5   1 -14    3.61    1.72
   3   5 -21    4.78    1.30
   1   5 -19    1.43    1.59
  -4   2 -17   50.07    2.25
  -1   4 -19    6.88    1.90
  -2   5 -14   60.62    1.95
   5   5 -22    0.51    1.06
  -1   3 -21    5.94    1.89
   3   4 -23   -0.30    1.29
  -1   5 -17    5.15    1.61
   0   0 -22    0.84    1.44
   3   0 -24    2.60    1.20
  -5   1 -16    1.88    1.74
  -4   1 -18    2.27    1.79
  -5   2 -16    2.31    1.94
  -3   5 -13    2.13    1.56
  -4   2 -18   31.22    2.20
  -6   2 -13   15.06    1.88
   3   3 -24    1.12    1.27
   0   3 -22   27.14    1.79
  -3   1 -19   46.38    2.10
   0   4 -21    4.31    1.66
   1   3 -23    9.39    1.53
  -3   2 -19   18.98    2.01
  -2   5 -16    0.41    1.70
   2   1 -24    7.64    1.40
  -5   4 -11   21.79    1.64
  -5   3 -15    2.63    1.99
   2   2 -24   10.05    1.48
  -4   4 -14    4.27    1.84
  -3   4 -17    1.25    1.76
  -2   1 -21    0.32    1.59
  -4   3 -17    5.81    1.91
  -2   2 -21    7.02    1.79
  -5   3 -14   -0.21    1.82
  -1   5 -18   32.74    1.86
   0   1 -23    3.26    1.51
   0   2 -23    3.92    1.53
   1   4 -22    7.87    1.47
  -1   1 -22    8.05    1.57
   2   5 -21   -1.10    1.27
  -1   2 -22   -0.20    1.58
  -5   4 -13   -0.78    1.67
  -4   4 -16   31.56    2.01
  -5   0 -16   -0.10    1.48
  -4   0 -18   10.49    1.68
  -5   3 -16    0.00    1.96
   0   5 -19   23.40    1.64
  -4   3 -18    7.52    2.06
  -6   3 -13   15.29    1.96
  -3   4 -18   28.25    2.07
  -5   4 -12    1.24    1.66
   2   4 -23    1.71    1.24
  -3   3 -19    3.50    1.93
  -6   3 -12   80.02    2.21
  -2   4 -19   15.24    1.89
  -3   5 -14   12.10    1.66
  -6   2 -15   31.92    2.20
  -2   3 -21    1.62    1.75
  -5   1 -17   62.06    2.28
  -5   2 -17    0.78    1.97
   2   3 -24    7.62    1.30
  -6   1 -14   10.98    1.93
  -2   5 -17    1.41    1.62
  -3   3 -14    2.16    1.63
  -4   2 -14   49.53    1.88
  -4   3 -14   38.13    2.14
  -5   2 -14   42.76    2.09
  -6   2 -14   34.07    2.28
  -4   2 -19   10.50    2.04
  -4   1 -19   74.44    2.33
  -5   4 -14    0.90    1.90
  -6   3 -14    0.37    2.06
  -6   0 -14    3.53    1.69
   1   7 -16    0.02    3.90
  -3   7 -11    1.59    5.54
   0   7  -9   15.14    6.01
  -1   7  -9  -10.55    5.84
  -3   7 -12    9.12    5.25
   2   7 -16   15.66    4.14
   1   7  -9   74.58    5.20
  -1   7 -16    3.92    3.76
  -2   7  -9   11.24    5.27
   3   7 -11    4.50    4.36
  -1   7  -8    0.56    5.77
  -4   7 -11   30.10    5.19
  -7   6  -7    5.20    4.67
  -3   7 -14    5.89    4.29
   1   7 -17   24.60    3.60
   2   7  -9   12.19    4.73
  -5   6 -18    3.65    2.84
   0   7  -8    9.29    5.25
  -8   6 -10   13.14    4.23
  -2   7  -8    1.52    4.31
  -7   6 -14   25.94    4.62
  -3   7  -9   33.11    6.04
   3   7 -16   20.52    3.66
  -7   6 -15   12.30    3.44
   2   7 -17   25.84    3.45
  -2   7 -16   -0.07    3.77
  -4   7 -13   14.38    4.52
  -4   7 -12   37.16    4.98
   0   7 -17   -0.46    3.50
  -4   6  -4   28.03    4.18
   1   7  -8    9.96    5.68
  -3   7  -8    0.79    5.77
  -8   6  -8   60.16    4.46
   3   7 -17   53.11    3.23
  -8   6 -13    1.88    3.53
  -8   6 -12    7.25    4.20
  -1   7 -17   -2.02    3.36
  -1   7  -7   50.64    5.77
  -4   7  -9    8.57    5.37
   3   7  -9   27.66    4.48
  -5   7 -11   58.17    5.55
  -2   7  -7    3.52    5.92
  -5   6  -4   76.53    3.88
   0   7  -7   -5.56    5.94
  -8   6  -9    2.87    4.76
  -4   6 -19    4.37    2.80
  -6   6 -17    3.96    2.94
  -4   7  -8   29.96    5.68
  -3   7 -16   -1.87    3.55
   2   7  -8   20.36    5.24
  -4   7 -14    9.95    4.22
  -3   7  -7   13.64    4.21
  -5   7 -12    6.07    4.87
  -5   7 -13   -8.59    4.20
  -7   6 -16    0.55    3.08
   1   7  -7    2.64    5.02
   1   7 -18    6.11    2.91
   0   7 -18    1.79    3.10
  -2   7 -17    8.27    3.28
   2   7 -18   -1.00    2.83
  -5   7  -9   22.86    5.26
  -5   7  -8    4.70    4.72
  -4   7  -7    8.99    4.75
  -2   7  -6   53.93    5.50
  -6   6  -4   31.83    5.12
  -1   7  -6    4.34    5.01
  -8   6  -6   23.37    4.56
   2   7  -7   -0.73    4.87
  -1   7 -18    5.63    2.96
  -5   6  -3   16.14    4.81
  -3   7  -6   23.54    5.84
  -6   7 -11    1.52    4.73
   0   7  -6    2.93    5.83
  -4   7 -16    4.91    3.15
  -9   5  -4    3.07    4.18
  -9   6  -8  102.05    4.64
  -5   7 -14    2.12    4.03
  -8   6 -14    2.59    3.99
  -4   7  -6   27.88    5.97
  -5   7  -7    2.28    5.17
  -6   7 -12    0.65    3.76
  -3   7 -17   -0.20    2.93
  -6   7 -13    6.49    3.90
  -5   7 -15    7.73    3.64
  -6   7  -8   11.07    4.78
  -6   6  -3   14.69    3.83
  -6   7  -9    7.20    5.08
  -2   7 -18    0.33    2.55
  -9   5  -3   40.71    3.45
  -9   6  -9    2.18    4.75
  -7   6  -4   27.95    5.47
  -9   6 -12   -0.43    3.73
  -9   6 -13    4.90    3.32
  -5   7  -6   26.34    5.79
  -9   6  -7   10.16    3.85
  -9   6  -6    3.57    4.58
  -6   7  -7   47.33    5.06
  -7   7 -11   -0.33    4.54
  -7   6  -3   11.25    4.60
  -7   6 -17    0.28    2.63
  -5   7 -16    0.66    2.84
  -7   7  -8    2.25    4.35
  -6   7  -6    6.03    5.11
  -6   7 -14   20.56    3.83
  -4   7 -17   10.48    2.63
  -2   7  -4    9.79    5.90
  -8   6 -16    4.61    2.58
  -7   7  -9   -2.89    5.54
  -7   7 -12    3.70    3.63
  -1   7  -4    9.26    5.58
  -8   6  -4   15.13    5.03
  -3   7  -4    4.94    5.56
  -6   6  -2   21.44    4.80
  -7   7 -13    5.08    3.37
  -6   7 -15    7.76    2.99
 -10   6  -8    9.34    3.83
 -10   6 -11    5.73    3.78
   0   7  -4   69.92    5.99
  -1   8 -11    1.09    5.15
   0   8 -12    3.99    4.79
  -7   7  -7   33.45    4.47
  -1   8 -12    5.26    4.90
  -4   7  -4    0.71    5.55
   0   8 -11   20.35    5.18
  -2   8 -11   -0.60    4.48
   0   8 -13    2.21    3.97
  -1   8 -13   18.94    3.96
  -8   6  -3   85.85    4.52
  -7   7  -6   -1.12    4.74
  -2   8 -12    1.90    3.97
   1   8 -13    7.89    3.84
  -1   8  -9   13.06    5.71
  -2   8 -13    2.68    4.24
   1   8 -11    6.03    4.19
   1   7  -4   77.60    5.74
 -10   6  -7   37.80    4.43
  -7   6  -2   12.93    4.65
  -3   8 -11    1.91    4.73
  -8   7 -11    0.60    4.07
 -10   6  -9    3.46    4.20
  -5   7  -4    2.01    5.28
   0   8  -9   10.41    5.29
  -8   7  -8    5.87    4.64
   0   8 -14   11.49    3.79
 -10   6  -6    6.06    4.60
  -2   8  -9    2.77    5.44
   2   8 -12   50.73    3.90
   1   8 -14    0.37    3.41
  -2   7  -3   79.55    5.16
  -9   6 -14    4.80    3.21
  -3   7  -3   73.34    5.80
  -1   8 -14   20.59    3.61
  -3   8 -12    4.11    3.72
  -1   8  -8   17.51    5.91
  -1   7  -3   -0.65    6.18
  -2   8  -8   -5.06    5.84
   1   8  -9   16.75    5.21
  -6   6  -1   93.39    5.16
  -3   8  -9    7.66    4.98
  -4   7  -3   89.91    6.30
  -3   8 -13    0.24    3.95
   2   8 -13    2.17    3.50
  -9   6  -4   12.86    5.21
  -4   8 -11    3.14    3.81
   2   8 -11    0.65    3.93
  -4   8 -10    1.92    4.16
   0   8  -8    3.87    5.13
  -3   8  -8    3.68    4.37
 -10   6  -5    7.18    3.79
  -8   7  -7    5.89    5.16
   2   8 -14   10.75    3.15
  -2   8 -14   -0.25    3.60
  -6   7  -4   12.38    5.78
   2   7  -4  151.60    4.76
  -7   7 -14    3.72    3.45
  -5   7  -3   14.31    6.00
  -8   7 -12   11.50    3.82
  -8   7  -6   19.43    5.37
  -9   6  -3   46.08    5.01
  -2   8  -7    4.96    5.75
  -8   6  -2    5.98    4.75
  -1   8  -7    7.92    5.62
  -4   8  -9    3.60    4.94
  -4   8 -12    0.41    4.21
   2   8  -9    2.04    4.30
  -4   8  -8   -0.60    4.63
  -8   7 -13   -3.31    3.00
   1   8  -8   12.78    5.26
  -7   6  -1   50.83    4.02
  -3   8  -7   12.40    4.85
   0   8  -7    2.59    5.41
  -4   8 -13    2.19    3.74
  -6   7  -3   35.09    5.94
  -5   8 -11    4.64    4.12
  -3   8 -14   26.36    3.26
   1   7  -3   58.72    5.66
  -3   7  -2   21.31    5.35
  -8   7  -5    1.05    4.73
  -2   7  -2  102.31    5.37
  -9   7  -8   30.99    4.14
  -4   8  -7   26.70    5.08
  -7   7  -4   22.40    6.00
  -9   7 -10    3.22    3.61
  -2   8  -6    6.76    5.40
  -5   8  -8    3.44    4.86
  -4   7  -2  267.67    6.46
   1   8  -7   16.15    5.01
  -1   7  -2    9.70    5.66
  -3   8  -6   16.04    6.03
  -5   8  -9   -3.05    4.89
   2   8  -8    4.57    4.16
  -1   8  -6   16.81    6.10
  -9   7 -11    1.01    3.62
  -5   8 -12    0.80    3.90
 -11   6  -6    2.16    3.93
  -5   7  -2   12.98    5.00
  -8   6  -1    3.13    3.93
  -4   8  -6   -0.10    4.86
 -10   6  -4   18.73    4.98
  -7   7  -3   14.06    5.47
  -9   7  -7   -0.80    4.75
   0   8  -6    4.60    4.93
  -8   7 -14    0.01    2.67
  -5   8  -7   10.06    4.39
   0   7  -2    0.57    5.32
  -9   7  -6    7.36    4.87
  -9   7  -9    7.75    4.29
  -5   8 -13    6.08    3.29
 -10   6  -3   17.87    4.75
   2   8  -7   24.39    4.68
  -6   8  -8   -2.84    4.05
  -6   8 -11    0.75    3.48
  -4   8 -14   -0.04    3.18
 -11   6  -5    3.78    3.71
  -7   6   0  127.36    5.32
  -5   8  -6    1.48    4.96
  -6   7  -2   12.33    4.35
  -6   8  -9   30.96    5.22
   1   8  -6    1.55    4.65
  -3   7  -1    7.01    5.77
   1   7  -2    1.20    4.94
  -4   7  -1  215.91    5.68
  -6   8  -7    1.89    5.11
  -2   7  -1    3.50    4.67
  -8   7  -3   15.32    5.27
  -9   6  -1   29.10    4.89
  -9   7 -12   -0.33    2.84
  -5   7  -1  230.07    6.90
  -6   8  -6    5.29    5.41
  -6   8 -12    2.97    3.19
  -7   7  -2    9.99    5.88
  -1   7  -1   -0.08    5.73
  -2   8  -4   63.14    5.68
 -10   7  -8    4.30    3.58
  -3   8  -4    1.69    5.05
  -7   8  -8    9.28    4.27
  -1   8  -4    5.72    5.97
 -10   6  -2   29.86    4.66
  -6   6   1    7.15    3.70
  -6   7  -1   39.93    6.05
  -4   8  -4   23.79    6.03
  -6   8 -13    4.42    2.66
 -10   7  -6    9.01    4.33
 -10   7 -10    6.04    3.18
  -7   8 -11    1.34    3.43
 -10   7  -7   10.37    3.92
   0   7  -1   17.00    5.56
   0   8  -4    7.57    5.15
  -9   7  -4    2.06    4.41
  -7   8  -7    4.99    4.74
 -11   6  -4   31.38    4.76
 -11   6  -3    5.54    3.90
  -7   8  -9    2.37    4.03
  -7   8  -6    1.76    5.06
  -5   8  -4   -0.08    5.23
  -9   7  -3   -1.29    5.13
  -8   7  -2   -1.08    5.38
  -7   6   1   -0.36    5.11
  -7   7  -1   22.11    5.00
 -10   7  -5    2.82    4.29
  -3   8  -3    7.12    4.94
 -10   7 -11    1.50    3.02
  -9   6   0    6.79    3.95
  -2   8  -3    2.56    5.51
 -10   6  -1    0.00    4.24
 -10   7  -9    7.74    3.67
  -4   8  -3   15.01    6.13
   1   8  -4   34.36    5.54
  -1   8  -3   -0.70    6.21
   1   7  -1    3.78    4.59
  -8   8  -8    8.58    3.71
  -6   8  -4    9.81    5.66
  -5   8  -3    9.46    4.89
  -7   8 -12    2.39    2.91
   0   8  -3    1.50    5.99
  -8   8  -6    0.13    3.90
 -11   6  -2    4.16    3.90
  -9   7  -2   11.67    5.36
  -6   8  -3    4.43    5.21
  -3   8  -2    6.10    6.37
 -10   7  -4    1.70    4.31
  -2   8  -2   11.07    6.44
  -4   8  -2    5.98    6.25
 -10   7  -3    8.54    5.07
  -8   8  -9    9.68    3.72
  -7   6   2   28.94    4.80
  -7   8  -4    2.92    4.77
 -11   7  -8    5.44    3.05
  -8   8  -5   -0.09    4.11
  -8   8 -11    3.66    2.98
 -11   7  -6    2.28    3.92
  -4   7   1   62.49    5.29
  -3   7   1  175.05    6.00
  -1   8  -2   12.58    5.84
  -5   8  -2   56.70    5.80
 -11   6  -1    4.68    4.78
  -1   9  -9   -1.32    4.13
  -5   7   1   15.88    6.13
  -2   9  -9    6.38    4.16
  -2   7   1   27.67    6.02
  -7   8  -3    6.61    5.36
  -9   7  -1    9.23    4.95
  -2   9  -8   -0.47    4.04
 -11   7  -5    2.32    3.94
  -9   6   1    1.06    4.02
 -11   7  -7   11.47    3.46
  -1   9  -8    4.32    4.11
  -8   7   0    8.95    5.05
  -2   9 -11    3.12    3.01
  -3   9  -8   -0.82    4.09
  -1   9 -11    0.19    3.16
   0   9  -9   -2.87    3.63
  -8   6   2    6.82    4.66
  -3   9  -9    1.07    3.59
   0   8  -2    2.72    5.70
  -6   8  -2    9.58    5.41
  -6   7   1   28.29    5.47
  -1   7   1    7.97    5.83
  -9   8  -8    0.10    3.63
  -2   9  -7    3.10    4.78
  -1   9  -7   21.21    4.32
  -3   9  -7    8.48    4.32
  -3   8  -1   57.27    5.47
  -3   9 -11    1.67    2.88
  -9   8  -6   15.57    4.17
  -4   9  -8    1.28    3.63
   0   9  -8    0.38    3.92
  -4   8  -1    1.93    4.68
   0   9 -11    4.45    2.94
 -10   7  -2   75.15    5.44
  -8   8  -4    7.72    5.05
  -6   6   3   24.93    4.86
  -2   8  -1   15.51    6.01
  -9   8  -7    3.29    3.94
  -5   8  -1   11.09    6.28
  -4   9  -9    1.64    3.41
   1   9  -9   19.70    3.49
  -8   8  -3   42.87    5.53
  -4   9  -7    2.31    4.54
  -2   9  -6   15.27    5.05
  -3   9  -6   11.51    4.73
   0   9  -7    1.50    4.27
  -7   7   1   67.52    6.03
  -9   8  -5    5.92    4.39
  -7   8  -2   12.28    5.89
   0   7   1   12.42    4.75
   1   8  -2    6.53    4.52
  -9   6   2   14.73    4.43
 -11   7  -3    2.81    3.95
  -4   9  -6    0.28    4.66
  -1   9  -6   18.26    4.56
  -1   8  -1   41.26    5.22
  -6   8  -1   28.70    6.11
  -5   9  -8    1.74    3.87
  -7   6   3    7.55    4.86
  -4   7   2   59.67    6.51
 -10   7  -1    3.95    5.21
 -10   6   1   40.66    5.44
 -11   7  -4    3.64    4.28
  -5   7   2   58.98    6.47
  -5   9  -7    4.69    3.97
  -2   7   2   11.22    5.51
   1   9  -7    8.91    3.73
  -9   8  -9    3.93    3.23
  -6   7   2    7.61    5.82
  -5   9  -6    7.71    4.55
  -8   7   1   32.91    5.77
   0   9  -6   12.23    4.35
  -5   9  -9    1.73    3.56
  -7   8  -1   27.45    5.85
   0   8  -1   43.40    5.65
  -8   8  -2    4.41    5.55
   1   7   1    8.65    4.66
  -8   6   3    5.78    5.05
  -9   8  -4    2.31    4.76
  -9   8  -3   36.66    4.61
  -2   8   0   24.06    5.50
  -7   7   2   -1.53    5.76
  -6   9  -8    1.58    3.51
  -3   9  -4    4.04    5.55
 -10   6   2    0.32    4.90
 -11   7  -2    1.99    4.28
  -2   9  -4   50.61    5.60
 -10   8  -6    2.83    3.67
  -6   9  -6    2.55    3.64
  -6   9  -7    3.52    3.85
  -4   9  -4    4.77    4.62
  -6   6   4   26.89    4.39
  -1   9  -4    7.06    5.16
 -10   8  -8    1.54    2.78
 -10   8  -5   13.31    3.77
  -8   8  -1   13.99    5.73
 -11   7  -1   -0.09    5.03
  -8   7   2   25.64    5.88
  -9   6   3   68.10    5.49
   1   8  -1    5.64    4.62
  -4   7   3  277.46    6.19
 -10   8  -7    4.10    3.32
  -7   6   4   28.75    4.02
  -5   9  -4    9.20    4.94
  -5   7   3    9.08    4.99
  -3   7   3   31.31    6.05
  -9   8  -2   13.47    4.98
  -3   9  -3    3.93    5.46
  -6   9  -9   -2.37    3.05
  -4   9  -3   -0.68    5.48
  -2   9  -3    7.69    5.74
  -6   7   3   68.33    6.63
 -12   7  -3    3.34    3.89
  -3   8   1   31.68    6.72
  -2   7   3  231.50    5.88
  -7   9  -6    3.39    3.51
  -5   9  -3    3.86    4.73
  -2   8   1   14.51    5.93
 -10   8  -3   28.98    4.34
  -7   9  -8   -0.29    2.89
  -8   6   4   11.89    4.85
  -1   9  -3    7.84    5.34
 -11   6   2  126.71    5.32
  -9   7   2   -0.43    5.77
  -6   9  -4   -0.71    4.31
  -7   7   3   59.72    6.55
  -9   8  -1    6.98    5.30
  -7   9  -7   19.78    3.25
  -6   8   1    2.05    6.32
 -10   8  -4   -1.71    4.17
  -7   9  -5    1.29    3.84
 -11   7   0    0.87    4.60
 -10   6   3   -1.35    4.97
  -1   7   3   92.51    5.34
 -10   5   4   -3.25    3.75
   1   7   2   10.21    4.70
  -1   8   1    0.90    5.71
 -10   7   1   12.06    5.17
  -6   9  -3    0.31    4.82
  -3   9  -2   14.55    5.67
   1   9  -4   32.93    4.23
  -4   9  -2   -1.43    5.60
  -2   9  -2    2.81    5.58
   0   9  -3   -1.81    4.98
  -7   8   1    3.88    6.08
  -9   6   4   21.01    4.54
  -8   7   3   52.72    6.06
  -5   9  -2   -2.22    4.35
 -10   8  -2    4.02    4.70
  -4   8   2   34.73    6.80
  -1   9  -2    3.54    5.54
  -5   7   4   12.39    6.42
  -4   7   4   34.47    6.60
  -7   9  -4   -1.63    4.55
 -12   7  -1    2.40    4.47
   0   8   1   38.66    5.96
  -3   8   2   23.01    6.61
 -10   7   2   -0.51    5.05
   0   7   3   76.74    5.64
 -11   8  -6   -1.85    2.99
  -6   7   4   30.59    4.89
 -11   8  -5   11.89    3.23
  -8   9  -6    8.51    3.22
  -3   7   4    8.55    4.79
  -6   8   2   94.09    6.18
  -6   9  -2    1.65    4.18
 -10   8  -1   13.47    4.79
  -4   9  -1    9.35    5.76
  -3   9  -1    2.15    5.80
  -8   8   1    4.18    4.95
  -9   7   3   29.61    5.99
  -7   7   4    5.61    5.90
  -5   9  -1    7.91    4.50
   0   9  -2   -3.01    4.58
 -11   6   3   49.72    5.11
 -10   6   4   16.62    4.45
  -2   7   4  128.15    6.44
  -7   8   2    0.76    5.35
 -11   8  -3    3.05    3.56
  -2   9  -1   36.40    5.18
 -12   7   0   -0.65    4.52
  -1   8   2   12.85    6.49
   1   8   1   51.03    5.24
  -7   9  -2    2.51    4.83
  -6   9  -1    1.14    4.60
  -8   7   4    1.92    4.99
   1   7   3   23.01    4.46
  -8   9  -3    4.39    3.84
  -8   9  -4    5.89    3.92
  -1   9  -1   19.29    5.07
  -8   8   2    0.60    5.96
 -11   8  -4   12.31    3.73
  -1   7   4   76.10    5.42
  -4   8   3   40.19    6.95
 -11   7   2   22.81    5.23
  -5   8   3    4.95    6.47
  -9   8   1    4.97    5.11
  -5   6   6   34.72    5.20
  -3   8   3   15.75    5.31
 -10   7   3    6.04    5.54
  -4   6   6   23.25    4.20
  -6   6   6   22.06    4.14
  -6   8   3   10.78    5.41
  -7   9  -1    4.45    4.64
  -5   7   5   18.48    5.82
 -11   8  -2    3.19    4.10
  -4   7   5   72.88    6.49
  -9   7   4   10.47    6.10
 -11   6   4   63.85    5.22
  -2   8   3    6.02    6.28
 -11   8  -1    2.91    4.21
  -7   6   6   52.91    5.86
  -8   9  -2    7.00    4.42
  -7   8   3   16.27    4.99
  -7   7   5   -3.05    5.62
  -9   9  -5    0.57    2.78
   0   9  -1    4.72    5.01
  -9   8   2   14.47    5.60
   0   7   4   49.09    5.29
  -8   6   6    2.48    5.65
  -1   8   3    5.67    5.18
  -8   9  -1    4.55    4.12
  -9   9  -3    0.58    3.26
  -4   9   1    3.19    5.83
  -8   8   3   47.95    5.77
 -10   8   1    0.10    5.40
 -11   8   0   19.81    4.60
 -10   7   4    7.71    5.77
  -3   9   1   16.90    5.88
  -5   9   1    9.45    5.66
 -11   7   3   26.28    5.03
  -5   8   4   13.43    5.88
  -4   8   4   32.75    5.93
 -12   7   2    4.70    4.08
  -9   9  -4   18.30    3.65
  -6   8   4    9.04    5.85
  -1   7   5  144.66    5.82
 -12   8  -3   -0.45    2.78
  -2   9   1    6.19    5.93
  -3   8   4   15.87    6.89
  -6   9   1    1.30    5.26
  -9   6   6   -3.18    4.82
 -10   5   6   16.66    4.62
 -10   8   2    6.63    5.21
   0   8   3    2.61    5.45
 -12   6   4   37.31    5.02
  -5   7   6   27.34    5.66
  -7   8   4    6.01    4.96
  -9   9  -2    8.95    3.73
  -5   6   7  131.40    5.15
  -6   6   7   34.14    4.91
  -6   7   6    3.93    5.35
  -4   7   6    4.46    5.68
  -9   8   3   14.00    4.78
  -4   6   7    4.92    5.69
  -2   8   4   -2.62    6.38
  -7   6   7   36.80    6.14
  -9   9  -1    5.09    3.97
  -1   9   1    1.49    5.55
  -3   7   6    8.92    6.37
  -7   7   6   56.99    6.67
  -7   9   1    1.77    5.20
  -9   5   7   21.51    4.18
  -3   6   7   68.96    4.74
  -8   8   4    1.59    5.22
   0   7   5  438.64    5.56
 -11   7   4    1.20    4.90
  -4   9   2   25.46    5.49
  -5   9   2   -0.48    5.37
 -12   8  -1   -0.40    3.71
 -11   5   6   20.18    4.86
  -8   6   7   16.84    6.04
  -3   9   2    6.40    6.10
 -12   8  -2    1.76    3.47
 -10   6   6    6.14    4.88
  -6   9   2    4.28    4.99
  -2   7   6    7.89    6.10
  -8   7   6   10.54    6.33
 -11   8   1   15.86    4.98
  -1   8   4   38.07    6.48
 -12   7   3    3.39    4.76
  -2   9   2    0.69    5.84
   0   9   1    5.51    4.93
 -10   8   3   25.26    4.95
 -11   8   2   10.37    4.59
  -9   8   4    6.39    5.38
  -9   6   7   17.11    5.44
 -10   5   7   20.65    4.63
  -8   9   1    6.72    4.49
 -12   8   0   11.36    3.50
  -7   8   5   18.63    5.20
  -1   7   6   11.29    6.00
  -3  10  -3   10.47    3.35
  -9   7   6    0.61    5.03
  -5   7   7   36.01    6.77
  -8   5   8   22.91    5.09
  -1   9   2    2.21    5.35
  -1   6   7   46.47    5.67
  -4   7   7    7.22    5.23
 -10   9  -2    0.50    3.03
  -4   9   3   33.45    5.08
 -10   9  -1    4.56    3.48
 -11   7   5   11.13    4.54
  -5   6   8  138.40    5.87
  -6   6   8    6.16    5.36
  -7   7   7   12.92    6.34
 -11   6   6    2.73    5.45
 -12   7   4    5.56    4.85
  -8   9   2   11.60    4.86
  -6   9   3   15.23    5.66
  -3   9   3    1.80    6.02
  -7   6   8    4.18    6.28
  -4   6   8    0.30    6.47
 -10   6   7   -1.41    5.62
 -10   8   4   10.21    4.71
  -4  10  -2    0.25    3.31
  -3  10  -2   15.90    3.47
  -9   5   8    4.39    3.91
  -8   7   7   24.04    5.74
 -11   5   7   84.22    4.37
   0   7   6    4.66    5.37
  -3   6   8  124.03    6.58
  -8   6   8    6.47    6.04
  -9   9   1    0.64    4.57
  -1   8   5   10.49    6.25
  -2   9   3    7.85    5.95
  -7   9   3   -4.10    5.25
  -5   8   6    8.79    6.68
 -10   7   6   15.81    5.72
 -10   9   0    0.79    3.48
 -11   8   3   22.98    4.34
  -2  10  -2    3.68    3.24
  -6   8   6    2.96    5.98
  -4   8   6    0.59    5.86
   0   9   2   -4.03    4.75
  -2   7   7    6.62    5.74
   0   6   7    1.32    4.63
  -9   9   2   -5.62    4.42
  -9   7   7  122.68    6.70
  -7   8   6   -1.45    6.23
 -12   8   2    4.57    4.00
  -3   8   6    5.81    6.93
 -12   8   1    7.65    4.11
  -2   6   8   13.23    6.26
  -4  10  -1   -0.36    3.28
  -9   6   8    6.77    6.03
 -11   6   7   -2.10    5.07
 -10   5   8    8.46    4.90
  -3  10  -1    4.53    3.50
  -1   9   3    2.18    4.83
  -5   9   4    2.48    4.69
  -8   9   3    1.20    4.34
  -4   9   4   18.49    5.33
 -12   7   5    7.99    4.28
  -6   9   4    8.36    5.45
   0   8   5   48.47    5.75
 -12   6   6    1.12    4.80
  -6   7   8    5.16    6.86
  -5   7   8    4.44    7.01
 -11   8   4    4.22    4.75
  -2   8   6    7.88    6.60
  -8   8   6   29.13    5.97
  -3   9   4    9.28    5.69
   1   7   6    3.87    4.65
  -8   5   9   25.90    4.59
  -7   7   8    7.51    5.13
  -4   7   8   47.74    5.25
  -2  10  -1   -0.10    3.23
  -7   9   4    2.88    4.77
 -10   7   7    4.84    5.25
 -11   7   6    0.25    5.36
  -6   6   9  125.62    6.59
  -1   6   8   49.59    5.61
  -5   6   9   15.89    6.49
 -10   6   8   35.61    5.38
  -7   6   9    3.81    6.57
  -8   7   8   32.03    6.22
  -3   7   8   19.40    6.33
 -10   9   1    3.54    3.93
  -4   6   9   35.30    6.08
   0   9   3   -2.06    4.38
  -9   5   9   29.14    4.44
  -2   9   4    9.56    5.39
  -5   8   7   42.93    6.17
  -6   8   7    0.27    6.16
  -8   6   9    7.91    5.87
  -1   8   6   10.18    5.82
  -9   9   3    4.69    3.91
 -10   9   2    7.62    3.70
 -11   5   8    1.59    4.03
  -9   8   6   -1.63    5.59
  -8   9   4    6.74    4.85
  -4   8   7    9.64    6.89
 -12   6   7   14.52    5.06
 -12   8   3    5.25    3.88
  -7   8   7    1.68    5.88
   0   7   7    1.61    5.63
  -3   6   9   10.37    6.37
  -2   7   8   15.58    5.49
  -9   7   8    1.21    4.87
  -3   8   7    8.73    6.54
  -9   6   9    8.62    6.13
 -11   7   7   21.99    5.66
   0   6   8  124.18    5.72
  -8   8   7    8.08    5.82
 -11   6   8   17.35    5.46
 -10   5   9   37.73    5.23
  -1   9   4   26.70    5.36
  -4  10   1    5.94    3.35
  -3   9   5  119.39    5.24
 -12   8   4   -2.00    3.99
  -5   5  10   -9.82    5.75
  -9   9   4   17.11    4.48
   0   8   6   10.85    5.34
  -5  10   1    2.42    3.29
  -6   7   9   28.36    7.09
  -2   6   9   14.02    4.83
  -3  10   1    3.57    3.61
 -12   7   6    2.46    4.72
  -5   7   9   16.61    7.10
  -2   8   7   25.96    6.65
 -10   8   6    5.97    5.55
  -7   7   9   51.19    6.50
  -1   7   8   -1.90    5.94
 -10   7   8   17.07    5.92
 -10   6   9    5.31    5.16
  -9   8   7    0.98    4.50
  -4   7   9   15.08    5.53
  -8   5  10   72.62    4.91
 -10   9   3   -2.01    3.66
  -2   9   5   22.76    5.27
  -6   6  10  107.25    7.02
  -8   7   9   11.64    6.54
  -2  10   1   18.37    3.32
  -6   8   8    4.08    5.48
  -5   8   8   58.00    5.93
  -4   6  10   21.90    5.65
  -3   7   9   19.76    5.84
  -8   6  10   46.63    6.07
  -7   8   8    5.22    5.76
   1   6   8   43.67    4.65
  -4   8   8   10.54    6.44
 -11   9   2    4.62    2.90
 -12   7   7   -1.75    4.73
  -1   6   9    8.50    5.27
  -5   9   6   20.54    5.66
  -9   7   9    4.88    6.20
 -12   6   8   43.55    4.58
  -4  10   2    0.50    3.34
  -6   9   6   10.25    5.08
  -5  10   2    3.25    3.14
  -4   9   6   10.50    5.07
 -12   8   5    9.06    3.75
 -10   8   7   27.62    4.58
 -13   7   6   16.15    4.33
   0   7   8    9.35    4.68
 -11   6   9    9.46    4.88
  -1   9   5   12.56    4.60
 -10   9   4    2.30    3.78
  -3   6  10   -1.47    5.37
  -8   8   8    8.20    5.02
  -3   8   8   26.78    6.03
 -11   7   8   10.00    4.92
  -3  10   2    1.77    3.37
  -9   6  10   76.26    6.04
 -11   8   6    1.10    4.91
  -7   9   6   14.68    4.94
  -3   9   6    5.13    5.48
  -2   7   9    3.88    6.37
 -10   7   9    4.08    5.22
  -6   7  10   43.67    6.90
  -2   8   8    3.98    6.37
  -9   8   8    5.50    5.53
  -6   5  11   84.06    6.50
  -2  10   2    3.96    3.21
  -7   5  11   78.40    6.17
   0   8   7   -0.82    5.28
  -5   5  11    0.47    5.44
   0   6   9    8.98    4.45
  -9   5  -6   37.49    4.27
  -8   6 -11  101.09    4.93
  -9   6 -11   47.11    4.48
  -8   7  -9   88.29    5.56
  -8   7  -4   60.30    6.17
  -8   6   1   53.22    4.36
  -9   7   1   39.81    5.87
 -11   6   1   71.64    5.37
 -11   7   1   31.55    4.88
 -12   7   1   45.81    5.02
 -11   5   9   52.23    5.30
 -11   9   3    8.37    3.22
   9   3 -22    4.43    2.49
   8   2 -22    7.50    2.43
   5   4 -19   88.72    3.42
   1   5 -12   16.81    2.47
   8   4 -21   26.59    2.87
   2   2 -18   56.04    2.84
   8   6 -17    6.15    2.43
   6   6 -16   13.13    2.58
   7   5 -19   12.89    2.73
   2   5 -14    0.39    2.64
   6   3 -21    2.44    2.60
  12   2 -23   -0.15    1.52
   3   5 -16  207.35    3.95
  11   6 -18    5.55    1.90
   2   1 -18   13.07    2.18
   1   5 -13    7.45    2.39
  11   2 -23    3.07    1.75
   3   6 -12   11.26    2.33
   5   5 -18    9.86    2.93
  10   6 -18   13.22    2.17
   4   5 -17   -2.19    2.78
   8   3 -22   23.18    2.60
  12   6 -18    2.00    1.62
   3   4 -18   28.02    3.07
  12   4 -22   -0.79    1.65
   1   2 -17   25.43    2.43
   2   3 -18   13.16    2.75
   3   2 -19    2.40    2.66
   0   5 -11    8.06    2.11
  10   2 -23    2.95    1.88
   0   2 -16    2.54    2.18
   3   6 -13   13.78    2.41
   7   6 -17    0.29    2.45
   9   6 -18    2.54    2.23
   7   4 -21    1.02    2.62
   4   6 -14    4.59    2.53
   7   2 -22    5.47    2.36
   5   2 -21   22.89    2.68
   2   4 -17    3.19    2.66
   1   1 -17   41.25    2.29
   1   4 -16    8.95    2.86
   3   1 -19    8.88    2.29
  10   4 -22   18.79    2.15
   1   3 -17   13.17    2.77
   3   3 -19   38.42    3.03
   4   4 -19    6.99    2.82
   6   5 -19    3.42    2.78
   5   6 -16    8.09    2.55
   5   1 -21   10.90    2.27
   0   4 -14   29.04    2.61
   0   3 -16  114.99    3.20
   8   6 -18   15.90    2.41
   9   2 -23    2.75    1.96
   5   3 -21    4.44    2.65
   7   3 -22    7.37    2.48
  10   3 -23   -0.82    1.80
  -1   4 -13   40.50    2.39
   9   4 -22    0.07    2.17
   4   5 -18    9.04    2.60
   6   6 -17   -4.19    2.65
   2   5 -16   21.58    2.97
   0   5 -12   70.77    2.81
   1   2 -18  148.30    3.22
  10   5 -21    1.47    1.91
   3   5 -17   24.08    2.88
   6   4 -21   -1.01    2.55
  -1   3 -14    3.07    2.17
   1   5 -14   49.08    2.84
   2   6 -12    6.58    2.25
   6   2 -22   41.22    2.58
   2   4 -18   19.72    2.70
   0   5 -13  457.15    4.19
   9   3 -23    9.33    1.98
   7   6 -18   10.55    2.28
   9   5 -21    1.28    2.07
   8   2 -23   19.17    2.08
   1   1 -18  128.84    2.65
   3   6 -14    9.86    2.45
   4   2 -21   99.89    3.03
   2   6 -13    7.70    2.36
   2   2 -19   66.31    2.82
   5   5 -19    0.79    2.60
  11   6 -19    3.83    1.50
   4   6 -16   47.28    2.73
  10   6 -19    9.91    1.80
   0   2 -17   23.09    2.48
   6   3 -22    1.45    2.37
   1   4 -17   16.26    3.04
   3   4 -19    7.43    2.84
  -1   5 -11    1.97    2.16
   0   4 -16    2.48    2.71
   4   3 -21    1.30    2.54
   2   3 -19   -0.06    2.70
   5   6 -17   10.99    2.38
  -1   2 -16   16.52    2.29
   8   3 -23    3.93    2.01
   8   5 -21    6.19    2.07
   9   6 -19    8.20    1.95
   2   1 -19   30.68    2.33
   3   5 -18    3.61    2.53
   5   4 -21    7.44    2.42
   6   6 -18    1.94    2.21
   0   3 -17   13.51    2.71
   0   1 -17   98.67    2.49
   7   4 -22   -0.47    2.14
   7   2 -23   30.39    2.09
  -1   3 -16   33.66    2.72
  -1   4 -14    2.97    2.29
   2   5 -17   41.47    2.92
   1   5 -16   10.43    2.76
   5   2 -22    8.83    2.25
  -1   1 -16    8.74    1.92
   8   6 -19    1.04    2.03
  -2   4 -13   23.78    2.45
   1   6 -12    6.05    2.29
   7   5 -21    2.88    2.13
   4   5 -19    6.07    2.61
   1   4 -18   55.47    3.10
   0   2 -18   75.99    2.96
  -1   5 -12   89.94    3.01
   0   5 -14  214.80    3.73
   7   3 -23    1.33    1.98
   3   6 -16   61.62    2.80
   2   6 -14    8.94    2.45
   3   2 -21   11.87    2.36
   5   3 -22   -0.96    2.32
   1   6 -13   77.17    2.66
  -1   5 -13   13.63    2.41
  -2   3 -14   48.19    2.52
   4   6 -17   -4.20    2.36
   5   6 -18   40.98    2.48
   0   3 -18    2.68    2.61
   9   4 -23    7.08    1.66
   1   2 -19    4.04    2.30
   2   4 -19   19.24    2.75
   6   4 -22    7.24    2.23
   7   6 -19    5.11    1.99
   3   3 -21    0.75    2.45
   4   4 -21   -0.96    2.33
   0   1 -18   54.08    2.34
   0   4 -17   14.17    2.76
   2   5 -18    5.30    2.48
   6   2 -23    4.05    1.90
   1   3 -19   55.09    2.82
   6   5 -21    3.56    2.14
  -1   4 -16    5.27    2.64
  -1   2 -17   33.41    2.57
  -2   5 -11   91.55    2.60
   8   4 -23    3.77    1.66
   6   3 -23    6.62    1.93
   4   2 -22    4.02    2.08
   1   1 -19   23.59    2.15
   1   5 -17    5.26    2.65
  -2   2 -16    7.89    2.21
  -1   3 -17   26.41    2.84
   9   6 -20    0.28    1.43
   0   5 -16    1.16    2.62
   3   5 -19    2.29    2.51
   6   6 -19   -0.95    1.95
   4   3 -22    3.16    2.15
   2   6 -16    6.68    2.37
   9   2 -24    8.74    1.38
  -2   3 -16    8.86    2.29
  -1   1 -17  139.09    2.69
  -2   4 -14   98.62    3.02
   3   6 -17    7.35    2.39
   0   4 -18   32.78    2.71
   8   6 -20   76.79    1.90
   5   4 -22    0.84    2.11
   0   6 -12    0.52    2.04
   1   6 -14   13.25    2.41
   2   2 -21    9.73    2.24
   8   5 -22    2.07    1.56
  -3   4 -12   39.53    2.40
   7   4 -23    0.98    1.75
  -1   5 -14   62.60    2.73
   0   6 -13   44.41    2.49
   3   4 -21    1.62    2.26
   5   5 -21   15.16    2.09
  -2   1 -16   30.91    2.05
  -1   2 -18   48.29    2.58
   5   2 -23    4.17    1.83
   9   3 -24    1.35    1.33
  -3   4 -13   27.26    2.31
  -2   5 -12   18.72    2.42
   2   3 -21    3.65    2.24
   1   4 -19   47.30    2.87
  -2   5 -13   13.65    2.43
   1   5 -18   61.72    2.87
  -1   3 -18    0.16    2.52
   8   2 -24   18.06    1.51
   0   2 -19    5.96    2.24
   5   6 -19    2.98    1.93
  -1   4 -17   17.67    2.56
  -3   3 -14    4.34    2.19
   7   5 -22    2.81    1.66
  -1   6 -11    0.97    1.94
   0   3 -19   23.57    2.61
   8   3 -24    2.73    1.43
   3   2 -22   17.89    2.14
  -1   1 -18   27.33    2.05
   3   6 -18   20.07    2.25
  -2   4 -16    2.85    2.51
   6   4 -23    6.52    1.74
   2   5 -19    7.29    2.43
   0   5 -17    3.88    2.36
  -4   3 -13   26.43    2.08
   4   4 -22    0.85    2.07
   3   3 -22   -0.24    2.11
  -2   2 -17    3.95    2.15
   1   6 -16   17.50    2.26
  -1   5 -16    1.54    2.38
   2   6 -17    2.87    2.33
  -3   5 -11   11.19    2.07
   4   5 -21    1.73    2.01
   0   1 -19   42.63    2.22
  -2   3 -17    1.83    2.48
   7   2 -24    6.18    1.48
   4   2 -23    5.72    1.79
   2   4 -21    0.73    2.06
  -3   2 -16   52.77    2.40
   6   5 -22    1.86    1.71
  -1   4 -18    6.89    2.35
   0   6 -14   -0.43    2.17
   1   2 -21   20.31    2.18
  -1   6 -12    4.51    2.02
   7   3 -24    3.91    1.46
  -3   3 -16    9.23    2.44
   4   3 -23    0.83    1.88
  -1   6 -13    7.18    2.20
   4   6 -19    0.24    1.93
  -3   4 -14   11.88    2.48
   1   3 -21   -0.34    2.21
  -2   5 -14   62.28    2.71
  -2   1 -17    5.75    1.99
   0   5 -18    4.55    2.32
   0   4 -19    5.18    2.53
  -2   2 -18    7.39    2.21
  -4   4 -12    2.80    1.97
   6   7 -17    1.81    1.48
  -3   5 -12    5.59    2.18
  -4   4 -13    5.79    2.30
  -2   3 -18    1.10    2.41
   2   6 -18   11.71    2.20
   4   7 -16    8.06    1.67
  -3   5 -13    5.09    2.45
  -3   1 -16   77.82    2.26
   3   4 -22    7.70    2.01
  -1   2 -19   20.27    2.24
   1   5 -19    3.24    2.27
   2   2 -22    3.93    1.93
  -2   4 -17   10.23    2.56
   3   5 -21    6.07    1.93
   6   2 -24    2.57    1.45
  -2   6 -11   27.25    2.07
  -1   3 -19   -0.48    2.42
   2   3 -22   10.74    2.10
   1   6 -17   78.12    2.69
   0   6 -16    8.45    2.25
  -1   5 -17    5.48    2.40
   6   3 -24    5.22    1.44
  -4   3 -14   40.68    2.47
  -3   4 -16  116.01    3.16
  -2   1 -18    6.81    1.89
  -2   5 -16    3.59    2.27
   5   7 -17   18.26    1.57
   1   4 -21    9.07    2.17
   3   6 -19    1.25    1.84
  -4   5 -10   91.92    2.58
   3   3 -23    3.59    1.75
  -5   3 -12   27.21    2.12
  -3   2 -17   12.59    2.34
  -5   3 -13   19.27    2.23
  -4   5 -11  155.88    2.89
  -5   4 -11   26.59    2.18
  -1   6 -14    3.79    2.13
  -2   4 -18   -1.21    2.21
  -3   3 -17    4.67    2.27
  -1   1 -19   25.89    2.04
   0   2 -21   14.12    2.09
   3   7 -16   18.16    1.73
  -2   6 -12    5.72    1.99
   0   3 -21    0.79    2.10
  -2   6 -13    1.09    2.11
  -1   5 -18   34.06    2.51
  -4   2 -16   47.05    2.45
   1   6 -18    5.67    2.02
  -1   4 -19   10.92    2.32
   4   5 -22    0.36    1.60
  -4   3 -16    3.72    2.31
  -3   5 -14   12.26    2.32
  -4   4 -14    5.12    2.40
   2   5 -21    1.10    1.81
   2   4 -22    6.50    1.93
   5   3 -24   11.19    1.50
   4   7 -17   11.99    1.53
  -3   2 -18   43.07    2.45
   0   5 -19   23.82    2.20
  -3   1 -17    5.84    1.98
  -3   3 -18    4.80    2.34
  -4   5 -12   39.00    2.50
  -4   5 -13   21.03    2.41
   1   2 -22   11.68    1.85
  -5   4 -12    2.49    2.14
   0   6 -17   19.61    2.13
  -5   4 -13    0.88    2.11
   1   3 -22    4.67    1.92
  -1   6 -16    6.90    2.05
  -3   4 -17    5.49    2.39
   2   6 -19   -0.87    1.78
  -2   2 -19    5.91    2.15
  -3   6 -11   49.76    2.13
  -2   5 -17    1.54    2.36
  -2   3 -19    6.13    2.35
   3   4 -23    1.26    1.58
  -4   1 -16   33.11    2.07
   2   2 -23   16.65    1.69
   0   4 -21    3.84    1.98
   2   3 -23    3.25    1.66
   2   7 -16   13.92    1.61
  -4   4 -16   30.18    2.43
  -3   5 -16    3.34    2.23
  -5   3 -14   -0.53    2.41
   3   5 -22    2.92    1.49
  -3   1 -18   69.13    2.25
  -2   6 -14   11.39    2.15
  -3   4 -18   29.83    2.36
  -5   5 -10  202.15    3.20
   3   7 -17   29.36    1.61
   0   6 -18    1.01    1.86
  -1   2 -21    9.25    1.95
  -6   4 -10    9.33    1.95
  -5   5 -11    5.69    2.00
  -1   3 -21    8.17    2.00
   4   3 -24    3.40    1.39
  -4   2 -17   64.04    2.49
  -2   5 -18    5.31    2.29
  -6   2 -13   15.42    2.11
   1   5 -21    2.46    1.81
  -3   6 -13    3.75    2.06
  -4   3 -17    6.84    2.39
  -3   6 -12   10.80    2.05
  -6   3 -12   88.50    2.48
  -6   4 -11    0.34    2.11
  -6   3 -13   17.51    2.36
   4   7 -18    7.02    1.26
   1   4 -22   11.23    1.81
  -2   1 -19    3.81    1.86
  -2   4 -19   17.35    2.22
  -5   2 -16    0.57    2.13
  -4   5 -14    7.19    2.33
  -5   1 -14    3.99    1.80
  -5   3 -16   -0.53    2.34
  -5   1 -15  115.22    2.44
  -1   5 -19   22.89    2.23
  -5   4 -14    0.43    2.54
  -1   6 -17    2.43    2.01
   1   6 -19   11.32    1.74
   0   3 -22   25.16    1.98
  -2   6 -16   -0.59    2.00
   0   2 -22   24.48    1.90
   1   7 -16   -1.30    1.54
  -4   2 -18   31.85    2.26
  -4   3 -18    8.67    2.21
  -5   5 -13   29.34    2.34
  -5   5 -12   21.06    2.22
   1   3 -23   12.07    1.66
  -4   4 -17    8.19    2.43
  -6   4 -13    8.49    2.38
  -4   1 -17    5.16    1.88
  -3   5 -17   -0.56    2.25
   1   2 -23   42.27    1.73
  -6   4 -12   82.04    2.74
  -1   4 -21    9.35    1.99
  -4   6 -11    9.87    1.98
   2   5 -22    5.30    1.48
  -3   3 -19    4.90    2.17
  -3   2 -19   22.19    2.21
   2   7 -17   21.91    1.57
   3   7 -18    2.29    1.25
  -7   3 -11    1.34    1.91
  -4   5 -16    7.80    2.27
  -5   4 -16   30.41    2.61
  -5   1 -16    2.16    1.92
   3   3 -24    1.75    1.34
  -1   6 -18   26.51    2.02
  -3   6 -14   24.73    2.23
   0   5 -21    9.26    1.68
  -6   3 -15    6.11    2.38
  -6   2 -15   50.43    2.49
  -6   3 -14    1.99    2.35
  -4   4 -18    5.43    2.24
  -2   3 -21    3.14    1.93
  -3   5 -18    5.44    2.18
  -6   5  -8   10.55    1.79
   0   4 -22    0.50    1.74
  -2   2 -21    5.76    1.83
  -4   1 -18    2.55    1.90
  -4   6 -13   40.74    2.27
  -6   5 -10   69.02    2.49
  -4   6 -12   61.33    2.42
  -6   5 -11    5.61    2.22
  -5   3 -17    2.92    2.33
  -3   4 -19    3.68    2.06
  -7   4 -10   59.72    2.52
  -5   2 -17   -0.36    2.20
  -7   4 -11   21.44    2.21
  -7   3 -13  137.69    2.93
   0   6 -19   19.38    1.83
  -7   2 -13   19.82    2.22
   1   4 -23    4.43    1.44
  -7   3 -12    9.94    2.13
  -2   5 -19   18.81    2.16
  -7   2 -12    4.76    1.84
   0   7 -16    1.28    1.50
  -2   6 -17   33.46    2.20
  -5   5 -14    8.78    2.40
  -3   6 -16   -0.10    1.96
  -6   3 -16   45.35    2.56
  -1   3 -22   21.18    1.87
  -6   2 -16    0.71    2.10
  -6   4 -15    9.82    2.48
   1   7 -17   12.33    1.48
  -6   4 -14    3.09    2.42
  -1   2 -22    1.54    1.69
   1   5 -22    3.45    1.46
   0   3 -23   13.74    1.57
  -6   1 -15   10.21    1.95
  -6   1 -14   10.37    1.93
  -5   3 -18   68.27    2.69
  -6   5 -13   13.70    2.45
  -2   4 -21   11.68    1.92
   0   2 -23    4.93    1.48
  -5   2 -18    3.02    2.18
  -6   5 -12    1.91    2.29
  -4   5 -17   14.68    2.39
  -5   4 -17    3.77    2.31
  -5   6 -11   13.01    2.06
  -5   6 -10   40.57    2.26
  11   5 -21   14.06    1.89
  -4   2 -14   49.43    2.30
  -4   5  -9   58.51    2.25
  -5   2 -14   43.79    2.29
  -5   5  -9  129.15    2.66
  -6   2 -14   34.79    2.43
  -3   1 -19   49.19    2.28
  -6   5  -9  156.20    2.82
  -7   4  -9  110.79    2.74
  -7   3 -14    1.56    2.60
  -7   2 -14    1.14    2.39
   3   6  14   25.02    3.91
   1   6  17   -2.44    3.29
   3   6  10    2.92    3.82
   4   5  19    4.16    3.16
   3   6  15  116.07    4.16
   5   4  21    1.80    2.63
   7   5   8   20.91    4.04
   7   5   9    6.82    4.10
   6   4  20    5.51    2.77
   7   5  15    1.86    3.89
   2   5  21    8.90    2.66
   4   6  13   37.12    4.23
   4   6  12   90.71    4.35
   7   5  14    1.43    4.44
   4   6  11   14.09    4.07
   9   4  15    9.86    3.89
   8   4  17    5.77    3.58
   6   5  17   -0.14    3.57
   9   4   7    0.79    3.61
   9   4  14    1.70    4.32
   4   6  10   60.06    4.10
   2   6  17   36.53    3.29
   3   6  16    6.13    3.46
   8   5  11    3.28    4.63
   9   3  18    2.38    3.08
   8   3  19    3.49    3.20
   8   5  10   84.02    4.69
  10   3  16    9.67    3.70
  10   4  11    0.43    4.48
   4   6  14   41.74    4.01
  10   2  17    7.11    3.00
  11   3   8  193.83    4.44
   7   5   7   18.15    3.83
   8   5  13    3.95    4.25
   8   5  12   17.57    4.38
  11   3  13   -5.00    3.74
   9   4  16    7.84    3.94
   4   5  20   -1.67    2.64
  11   3  12   31.78    3.96
   7   3  21    0.33    2.34
  11   2  14   11.82    3.56
   5   6  11   17.69    4.20
   8   4  18   -0.94    3.15
  10   4  13    2.05    3.99
   4   6   9   66.68    4.03
   5   6  12    5.80    4.15
   5   6  13    1.41    4.05
  10   4   8    5.97    3.94
   7   4  19    1.43    3.17
   6   5  18    2.59    3.15
   8   5   8   10.89    4.24
  12   2  11    5.01    3.63
   5   6  10   83.52    4.33
  11   3   9    1.10    4.09
   3   6  17   12.22    3.16
   8   5   9    5.02    4.34
   5   5  19    7.05    2.93
   8   3  20   -1.85    2.35
   4   6  16    5.48    3.79
   4   6   8    1.03    3.69
  10   4   9   29.29    4.75
  12   2   8   82.80    3.68
   2   6  18    2.07    2.91
  10   2  18    7.38    2.61
  11   3   7   15.56    3.66
   9   2  19    1.89    2.61
  11   2  16   -0.72    3.06
   8   5  15    5.32    3.88
   5   6  14   12.42    3.92
   5   6  15    9.54    3.76
   5   6   9    3.49    3.87
  12   2  13    4.97    3.32
  10   4   7   77.70    4.25
   7   5  17    2.88    3.35
   8   5   7   -3.63    4.22
   9   5  11    7.22    4.68
   6   4  21    1.49    2.22
  12   2  12    4.37    3.37
   7   4  20    3.00    2.38
   5   6   8   22.77    3.92
   6   6  12    9.34    4.14
   6   6  10   33.97    4.34
   6   6  13    2.03    3.95
  10   3  17    7.34    3.05
  12   2   9    6.83    3.54
  10   4  14    6.48    4.15
  11   3  14   20.93    3.95
   9   4  17    0.22    3.24
   9   5  13   35.76    4.29
   9   5  12    7.36    4.30
   4   6  17    2.41    3.15
   8   5   6    1.37    4.20
  12   2   7  183.46    3.95
   8   5  16    5.38    3.66
   3   6  18    1.78    2.85
  12   3  11   -0.78    4.19
  11   4  11    0.54    4.36
   9   5   8   16.71    4.44
   5   6  16    2.59    3.53
   5   5  20   -0.98    2.24
  12   3   8    9.75    3.90
   9   5   9    0.51    4.78
  11   4   8    8.08    4.18
   6   6   9   68.50    4.39
   7   5  18    0.76    2.86
   5   6   7   40.23    4.01
   6   6  14   34.19    3.93
   6   6   8    7.39    3.97
  11   4  13    1.60    3.88
  10   4  16    1.76    3.51
  11   4  12    4.63    4.01
  11   3  16    4.69    3.22
   6   6  15   -2.31    3.51
   7   6  11    9.29    4.60
  12   3  13    6.81    3.56
  10   3  18    1.06    2.58
   6   5  19    6.24    2.66
   2   6  19   10.12    2.31
  12   3  12   10.52    3.70
   9   5   7  118.79    5.00
   7   6  10   89.75    4.66
   9   4  18   -0.41    2.72
   9   3  19    9.18    2.70
  12   3   9    2.39    4.23
   7   6  12   76.46    4.54
   7   6  13    7.05    3.91
   8   4  19    0.23    2.79
   9   5  15   -9.41    3.58
   9   5  14    3.28    4.11
  12   3   7    3.05    3.82
  11   4   7  210.05    5.10
  10   5  11    0.24    4.66
   4   6  18    5.18    2.64
  12   3   6   16.45    4.02
   5   6  17   -1.74    2.91
   6   6   7   38.29    4.19
   5   6   6    9.91    3.73
  13   2  11    3.55    3.57
   8   5  17    3.43    3.05
  12   2  14    9.81    3.32
  13   2   8    2.43    3.39
   7   6   9   26.11    4.43
   6   6  16    0.90    3.34
   7   6   8   27.65    4.36
  10   5   8  124.47    5.11
  10   5  12    0.58    4.05
  10   5  13    5.99    3.89
  10   5   9    0.72    4.72
   7   6  14   20.29    3.70
   9   5  16    1.27    3.38
   6   6   6   10.37    3.82
   7   6  15   17.25    3.37
  11   4  14    6.65    3.84
  12   4   8   10.24    4.21
   7   6   7    1.21    4.19
   8   5   4    5.28    3.61
  10   5   7   28.56    4.60
  13   2   9    2.96    3.54
   8   6  12   -2.34    4.02
  13   2   7    2.82    3.33
  10   4  17    8.39    2.88
  13   2   6   23.68    3.67
   5   6   5   18.96    3.76
  13   3  11    5.20    3.95
  13   3   8    6.10    3.76
   8   6  13   -0.46    3.74
  12   3  14    6.59    3.63
   8   5  18    6.58    2.37
   8   6   8   70.07    4.66
   5   6  18    8.28    2.47
   8   6   9    4.86    4.31
  11   3  17    0.87    2.50
   9   4  19    4.47    2.29
   6   6  17    3.87    2.72
  12   4   9    4.31    4.58
  12   4  12    7.44    3.84
   7   6   6    5.77    4.42
  12   4  13    3.03    3.44
  11   5  11    2.49    4.43
  12   4   7   17.25    4.41
   7   5  19   -1.81    2.40
  10   5  14   17.85    3.90
   7   6  16   -0.85    3.07
  12   4   6    2.72    4.50
  11   4  16    3.56    3.04
  11   5   8   22.29    4.36
  13   3   7   52.91    4.10
  13   3   9   23.23    4.29
  13   3   6   -1.11    4.10
   8   6   7   36.20    4.30
  13   3  12    3.36    3.48
  13   3  13   -2.67    3.14
   9   6  10    4.51    4.16
   9   5   4    3.11    3.98
   8   6  14   -0.46    3.44
  12   3   4    4.87    3.73
  11   5  12    5.30    3.84
  10   4  18    3.23    2.19
  11   5   9    8.70    4.75
  12   3  16    5.43    2.70
  11   5  13   10.58    3.59
   7   6   5    8.40    4.06
   8   6  15   -0.96    3.09
   8   6   6   18.31    4.61
  11   5   7   34.20    4.58
   9   6   8  115.69    4.87
   9   6  12   -1.57    3.78
  11   4   3  255.46    4.77
   9   6  13    6.05    3.43
   9   6   9    1.52    4.27
   9   5   3   46.29    3.93
  10   5  16    0.15    2.88
  13   4   8   42.38    4.36
   5   7  12    0.26    3.46
  13   4  11    0.32    3.93
   6   6   4   33.66    3.81
   9   6   7   12.86    4.40
   5   7  13    2.29    3.01
   8   6   5  105.33    4.54
   7   6  17    1.56    2.28
  12   4  14    2.22    3.47
  14   3   8   -0.05    3.74
  12   5   8   14.15    4.40
   8   6  16    4.33    2.72
   9   6   6   -1.49    4.70
  13   2   4   19.96    3.32
  13   4   7   26.56    4.29
  12   5  11   -1.93    4.10
  13   4   6   -2.95    4.52
  13   4   9   18.48    4.41
   6   7  11    3.13    3.69
  10   6  11   -0.36    4.02
   6   7  10    4.89    3.58
   7   6   4   30.86    4.07
  14   3  11    4.41    3.53
  10   6   8    9.26    4.30
  10   5   3    2.23    3.97
  12   4   4    1.82    4.32
   6   7  12   -5.00    3.36
  13   4  12   15.62    3.56
  11   5  14   -1.66    3.42
   5   7  14    3.96    2.86
   9   6  14    6.01    3.43
  11   4  17    8.84    2.28
  14   3   6   13.41    4.05
  13   4  13    9.94    3.06
  12   4   3   23.45    4.06
  12   5   9    4.66    4.42
   6   6   3   13.78    3.61
   9   5   2   -2.21    3.62
  13   3   4    1.28    3.88
  12   5   7    0.78    4.26
  14   3   7   -1.56    3.71
  10   6   9    1.89    4.46
   6   7  13    3.56    3.00
   6   7   9   12.23    3.79
  10   6  12   10.36    3.56
  12   5   6   19.46    4.70
   9   6   5   17.93    4.35
   9   6  15    4.19    2.70
  13   3   3   18.79    3.64
  13   3  14    1.06    3.07
  12   5  12   73.86    3.87
   6   7   8   16.29    3.93
  14   3   9   16.09    4.02
  10   6   7   32.42    4.47
  10   6  13    3.65    3.19
   8   6   4   18.27    4.15
  12   5  13    4.15    3.09
   7   7  10   14.25    3.62
   7   7  11   -1.33    3.70
   7   6   3   -0.14    3.68
  11   5   4    5.93    4.61
   5   7  15    3.56    2.42
  10   6   6    5.60    4.69
  12   4  16    0.41    2.38
  14   3  12    2.00    2.96
   7   7  12    0.98    3.19
  14   4   8    3.61    3.94
   6   7   7   48.52    3.93
  11   5   3   22.58    4.35
   7   7   9   -2.33    3.83
  14   3  13    1.70    2.54
   6   7  14   21.37    2.80
  10   5   2   40.12    4.22
  11   6  10    5.15    3.74
  11   6   8   20.52    4.10
   8   6   3   88.43    4.35
   7   7  13    6.94    2.87
  13   5   8   -2.11    4.06
  11   6  11    2.00    3.72
  12   4   2    0.80    3.77
  14   4  11   -0.74    3.45
   9   6   4   17.52    4.18
  11   5  16    1.80    2.30
  14   4   6    1.69    4.35
  14   4   7    8.19    3.99
   6   6   2   12.03    3.57
  13   4   3    2.00    3.95
  13   3   2    4.60    3.40
   8   7  10   23.50    3.66
   7   7   7   31.55    4.05
  11   6   9   -0.84    4.24
   8   7  11   -0.56    3.57
  15   3   8    3.64    3.30
  14   4   9    7.51    4.05
  13   5   7    1.41    4.05
   6   7  15    6.21    2.15
  11   6   6    1.96    4.58
  10   6  14    3.63    2.93
   8   7   8   10.69    3.74
   7   6   2   14.84    3.77
  12   5   4   19.03    4.69
  13   5   9   -2.57    4.06
   9   6   3   59.69    4.42
  14   3   4    8.44    3.99
   8   7   9   96.67    4.24
  11   6  12   11.64    3.17
  14   3   3   22.41    3.71
   8   7  12    4.23    2.98
  13   4  14    0.86    2.74
   7   7   6    0.39    4.16
  11   5   2    9.98    4.11
  15   3   6    6.52    3.74
  12   4   1    4.86    4.03
  12   5   3   -0.12    4.27
  10   6  15   11.51    2.19
  13   4  15    4.53    2.12
  11   6  13    3.60    2.75
  12   5  14    2.45    2.79
  13   3   1    3.58    3.52
  10   6   4   19.28    4.73
  15   3   7   17.81    3.48
   8   7   7    3.51    3.84
   7   7  14   -1.41    2.46
  11   6   5    3.36    4.30
   8   6   2    1.99    3.85
  14   4  12    8.21    2.94
  13   5  12    7.39    3.02
  15   3  11    4.99    2.99
   8   7  13  -13.44    2.60
  12   6   8    4.36    3.88
   9   7  10    1.12    3.24
  13   4   2   29.13    4.09
  12   6  10    1.31    3.40
  14   4  13   -0.93    2.44
   8   7   6   24.57    4.33
  10   6   3   22.15    4.36
   9   7   8   28.42    3.87
  13   5  13    8.86    2.80
   7   7   5   16.85    3.95
   9   7  11   -0.18    3.28
  11   5   1    6.02    4.40
  15   4   8   19.58    3.50
  12   6  11    3.99    3.31
  14   4   4    0.52    4.42
  14   5   8   -2.04    3.66
  14   4   3    9.19    4.14
  12   6   7   17.73    4.09
  12   6   6   18.19    4.36
   7   6   1   49.85    3.75
  14   3   2   35.52    3.75
  12   6   9   19.15    4.09
  12   5   2    7.52    4.33
  15   4   6   -0.07    4.09
  13   5   4    0.38    4.52
  13   4   1   11.36    4.31
  14   5   6   -0.62    4.35
   8   7   5    2.17    3.85
  13   5   3   15.45    4.44
   9   7  12   -1.29    2.69
  15   4   7   83.44    4.03
  14   5   7    0.19    3.78
   8   6   1    2.17    4.06
   9   7   6    0.42    4.11
  11   6   3    3.70    4.16
  15   3   3    6.65    3.69
  14   5  11    5.82    3.00
  14   3   1    8.57    3.77
   7   7   4   28.06    4.01
  10   6   2    9.46    4.29
  15   3   4    2.19    3.84
  12   6  12    1.30    2.66
   8   7  14    1.70    2.16
  15   4  11    1.50    2.65
  10   7   8   14.89    3.49
  14   5   9    3.18    3.66
  10   7  10    5.63    2.99
  12   5   1    8.58    4.42
   9   7  13    2.69    2.26
  11   6  14    4.75    2.34
   9   6   1   31.02    4.47
  14   4   2   52.62    4.33
  13   6   8   21.24    3.61
  16   3   8    0.64    2.88
  10   7  11    2.91    2.86
  10   7   9    4.79    3.51
  10   7   7    8.42    3.72
  16   3   6   22.52    3.54
   8   7   4   62.88    4.19
  12   6  13    6.37    2.32
  13   5   2    9.58    4.40
  10   7   6    9.76    4.15
  13   6   6    7.21    4.09
  13   6  10    3.15    2.89
   7   6   0  290.94    4.61
  12   6   4    0.59    4.40
  13   6   7   17.99    3.84
  15   4   3   11.62    4.04
  14   4   1   18.45    4.41
  16   3   7    7.37    3.13
  11   6   2    2.64    4.13
  10   6   1   -1.14    4.47
  12   6   3    6.53    4.13
  14   5   3    1.03    4.11
  14   5   4   23.62    4.61
  15   3   2    6.38    3.63
   8   6   0  183.04    4.43
  10   5  -1  109.23    4.15
  13   6   5    1.09    3.94
  12   4  -1    2.33    3.67
  13   6   9    0.26    3.48
  13   6  11    1.92    2.73
  14   5  12    4.32    2.34
  15   5   8    3.61    3.18
   8   7   3   16.76    3.87
   9   7   4   -0.51    3.90
  13   5   1   11.77    4.76
  10   7  12    8.69    2.31
  15   5   6    5.28    3.88
  11   7   8    4.68    3.20
   9   6   0   13.94    4.02
  16   4   8    1.31    3.06
  16   4   6    2.77    3.72
  15   3   1    9.38    3.84
  15   5   7    4.06    3.44
  15   4  12    4.50    2.31
  11   7   7    3.73    3.43
  11   6   1    2.49    4.67
  11   7   6    1.64    3.84
   9   7   3    3.42    3.81
  16   3   3   10.17    3.41
  15   4   2   13.17    3.97
  16   4   7   37.45    3.39
  12   6   2   13.67    4.34
  11   7   9   12.77    3.31
  14   5   2    3.27    4.30
  13   6   4   18.92    4.42
  10   7   4    5.20    3.84
  16   3   4   -0.29    3.56
  11   7  11   14.51    2.45
  13   6   3   -2.76    4.21
  14   6   8    9.76    3.06
  10   5  -2    4.57    3.58
  13   4  -1   -0.84    4.08
  14   6   6    3.10    3.77
   7   6  -1    5.35    3.42
   8   7   2   -3.05    3.78
  15   4   1    3.40    4.33
  15   5   9    1.33    3.19
  13   6  12    2.73    2.16
  14   6   7    9.07    3.38
  14   5   1   -0.32    4.68
  10   7   3   16.69    3.98
  15   5   3    2.34    4.06
   8   6  -1   57.23    3.93
  12   6   1   19.28    4.63
  15   5  11   -2.30    2.33
  16   4   3    2.71    3.69
  15   5   4    8.80    4.17
  12   5  -1    4.52    4.39
  14   3  -1   18.16    3.70
  12   7   8    1.90    2.91
   9   7   2    8.47    4.00
  11   5  -2    5.47    3.83
  16   3   2   15.62    3.41
  16   4   4    7.76    3.96
   9   6  -1   10.29    3.90
  16   4   9    3.43    2.86
  12   7   6    1.40    3.56
  13   4  -2   11.29    3.82
  13   6   2   11.31    4.16
  12   7   7    0.41    3.12
  11   7   4    0.61    4.09
  16   3   1   -0.37    3.69
  16   5   6    5.12    3.43
  11   7   3    0.55    3.83
   8   7   1    0.65    4.04
  12   7  10   -0.15    2.17
  15   5   2    5.91    4.04
  14   4  -1    4.87    4.33
  14   6   3   -1.18    3.84
  10   7   2   50.75    4.28
  10   6  -1   40.96    4.19
  14   3  -2   34.69    3.46
  14   6   4    3.19    4.11
  16   5   8   -0.69    2.65
  16   4   2   13.14    3.94
  12   5  -2    1.03    4.06
  12   4  -3  288.04    4.67
  12   7   9   -0.35    2.69
  13   6   1   -2.09    4.45
  13   5  -1   -6.02    4.58
   9   7   1    8.86    4.16
  10   5  -3   -3.90    3.63
  16   5   7   -2.90    2.88
  15   5   1    7.18    4.48
  17   4   6    0.98    3.06
  17   3   3   56.81    3.35
  16   4   1   12.42    4.23
   8   6  -2    1.00    3.67
  15   6   6   -0.92    3.25
  14   4  -2    7.98    3.93
  11   6  -1   69.60    4.48
   9   6  -2   13.44    3.91
  15   3  -1    7.64    3.85
  12   7   4   -1.24    3.88
  16   5   3   75.21    4.02
  11   7   2   -0.07    3.77
  10   7   1    3.60    4.21
  15   6   8   14.03    2.77
  14   6   2    0.75    3.90
  11   5  -3   25.05    4.02
  12   7   3    1.49    3.72
  17   3   4    1.54    3.16
  13   5  -2   -2.85    4.10
  15   6   7   26.95    2.93
  13   4  -3   18.79    3.82
  13   7   8    5.78    2.42
  17   4   7    6.77    2.88
  16   5   4    5.26    3.89
  10   6  -2    7.08    4.13
  17   4   3    3.60    3.30
  13   7   7   10.80    2.81
  15   4  -1    2.10    4.38
   9   8   8    2.53    2.32
  15   6   9   -0.42    2.24
  14   6   1   -1.04    4.34
  15   3  -2    9.45    3.54
  14   5  -1    6.00    4.61
   9   8   7   -9.97    2.57
  17   3   2    0.95    3.30
   9   7   0    3.38    3.95
  13   7   9    3.98    2.19
  12   6  -1   20.32    4.73
  15   6   3    6.89    3.62
  17   4   9    0.99    2.04
  12   4  -4    2.96    3.92
  11   7   1    2.94    4.21
  12   5  -3  111.65    4.56
   9   8   6   11.82    2.95
  14   3  -3  103.34    3.86
  16   5   2   16.22    3.81
  17   4   4    0.07    3.44
  11   6  -2  142.16    4.90
  17   3   1   -0.86    3.53
  15   6   4   20.42    3.84
  12   7   2    0.84    3.77
  16   5   9   -0.41    2.49
  10   5  -4    1.84    3.90
  15   4  -2   69.87    4.25
  10   7   0   13.02    4.01
  16   5   1   10.24    4.24
   9   8   5   14.79    2.88
  14   5  -2    9.72    4.38
  17   4   2   12.38    3.52
  13   7   3    1.85    3.44
  13   7   4    1.93    3.65
  14   4  -3   24.89    4.00
   8   6  -3    0.13    3.63
   7   6  -3    4.96    3.42
  14   6   0    2.98    4.03
  11   5  -4    6.75    4.22
  17   4   1   -0.93    3.90
  17   5   6    4.28    2.90
   9   6  -3   53.93    4.30
  15   6   2   -0.62    3.73
  12   6  -2   11.14    4.21
  16   3  -1    3.69    3.69
  12   7   1    2.60    4.12
  13   5  -3   -1.38    4.10
  13   6  -1    2.79    4.56
  10   8   6    3.11    2.63
  10   8   7    5.64    2.30
  10   8   8    2.78    1.99
   8   7  -1   34.62    3.85
  10   6  -3    7.20    4.07
  15   5  -1    1.75    4.50
  15   6   1    7.93    4.07
  17   5   3    5.49    3.30
  14   7   6    6.04    2.62
  16   6   6    4.86    2.68
  16   3  -2    8.43    3.47
  10   8   5    8.94    2.73
  16   4  -1   18.13    4.31
   9   7  -1   39.28    4.14
  15   3  -3    4.04    3.50
  13   7   2    0.24    3.60
  11   6  -3   47.92    4.41
  17   5   7   -1.21    2.46
  13   6  -2    2.28    4.10
  15   5  -2   23.42    4.19
  14   7   7   -1.42    2.15
  16   4  -2    6.56    3.96
  14   4  -4    9.49    4.42
  16   6   3    1.62    3.17
  15   4  -3   37.03    4.16
  10   7  -1   20.45    4.08
  15   2  -3   27.67    3.12
  17   5   4    1.23    3.28
  18   4   6    2.73    2.30
  14   5  -3    7.13    4.29
  13   7   1    4.78    3.96
  18   4   3    1.92    2.97
  14   7   3   13.21    3.17
  17   5   2   40.45    3.68
  14   6  -1    4.07    4.44
  16   6   7    0.51    2.18
  10   8   4    0.58    2.79
  13   5  -4    7.10    4.42
  14   7   4    8.67    3.27
  17   5   1    2.95    3.78
  12   6  -3    1.10    4.10
  11   8   6   -0.95    2.31
  16   6   4    7.66    3.18
   9   6  -4   24.46    4.23
  11   7  -1   39.51    4.06
   8   6  -4   17.92    3.73
  11   8   5   10.41    2.52
  10   8   3   33.44    3.14
  18   3   1   23.16    3.45
  15   3  -4    0.84    3.84
  16   6   2    6.68    3.37
  10   6  -4   16.16    4.41
   9   7  -2    4.29    3.90
  16   5  -1   -0.31    4.19
  14   6  -2   12.89    4.23
  17   3  -1   13.37    3.76
  14   7   2    1.49    3.31
  16   3  -3   10.29    3.66
  16   6   1    2.94    3.76
  18   4   2    6.13    3.04
  15   4  -4    3.28    4.32
  18   4   1    1.24    3.54
  18   4   4   -2.31    2.89
  10   7  -2   15.03    4.01
  14   5  -4    6.03    4.52
  17   3  -2    1.08    3.51
  15   5  -3   -1.87    4.13
  13   6  -3   15.56    4.30
  17   4  -1   -2.45    3.99
  15   2  -4   12.27    3.29
  16   4  -3    4.66    4.03
  14   7   1   21.60    3.70
  11   8   4    9.34    2.83
  10   8   2   -4.36    2.90
  11   8   3    8.37    2.80
  15   7   5    4.20    2.28
  17   4  -2   16.29    3.87
  11   7  -2   25.34    4.12
  15   6  -1    7.93    4.25
  18   5   3   -0.08    2.82
  15   7   3   -0.71    2.71
  16   3  -4   17.19    4.04
  15   6  -2    0.39    3.90
  17   6   5   -8.76    2.08
  12   8   5    6.29    2.15
  10   5  -6   15.88    3.89
  17   6   3    1.25    2.81
  14   6  -3    0.18    4.20
  12   7  -2   -1.31    3.84
  15   5  -4    3.84    4.64
  16   4  -4    1.33    4.25
   9   7  -3   19.16    3.97
  13   7  -1   12.70    4.16
  10   8   1   11.19    3.31
  11   5  -6   28.72    4.28
  13   6  -4    3.76    4.52
  10   6  -5   13.19    4.25
  15   4  -5    9.78    4.19
  15   7   4   -1.15    2.68
  16   5  -3   22.89    4.05
  10   7  -3   -0.92    4.02
  18   5   1   14.46    3.25
  18   5   2   33.97    3.02
  17   5  -1    1.48    3.89
  17   3  -3   63.28    3.64
  15   7   2   -2.90    2.90
  12   8   3   -2.85    2.41
  12   8   4    2.65    2.43
  17   5  -2   25.98    3.84
  17   6   2    5.55    2.88
  12   5  -6    4.60    4.29
  15   7   1   17.35    3.34
  17   4  -3   10.15    3.85
  17   6   1   17.53    3.30
  18   5   4    2.46    2.53
  11   7  -3   11.38    4.14
  13   7  -2   -1.72    3.73
  11   8   1    4.85    3.18
  17   6   4    2.58    2.62
  18   3  -1    0.11    3.29
  16   6  -1    4.03    3.82
  19   4   3   12.22    2.37
  18   3  -2   -2.35    3.16
  14   4  -6    0.78    4.34
  12   4  -7   19.95    3.77
  14   6  -4    1.90    4.37
  18   4  -1    2.60    3.74
  15   6  -3    0.59    4.08
  18   4  -2   25.92    3.68
  10   8   0    3.00    3.22
  16   3  -5    6.93    3.79
  16   6  -2    3.86    3.62
  12   8   2    0.05    2.67
  16   5  -4   13.87    4.50
  14   7  -1   14.70    3.90
  17   3  -4   16.64    3.86
  12   7  -3    0.33    3.81
  19   4   1   13.20    2.82
  17   4  -4    7.04    4.19
  13   4  -7    6.58    3.94
  10   5  -7   12.17    3.99
   9   5  -7   24.60    3.79
  19   4   2    0.68    2.80
   9   7  -4   14.68    4.32
  12   8   1    2.65    2.84
  10   7  -4    6.40    4.14
  11   8   0   31.04    2.98
  11   5  -7  103.67    4.63
  16   7   3    8.84    2.29
  14   7  -2   11.71    3.55
   9   6  -6    7.21    4.01
  17   5  -3   43.05    4.05
  10   6  -6    5.78    4.13
  13   8   3    7.19    2.15
  15   4  -6    4.90    4.35
   8   6  -6    6.28    3.83
  11   7  -4    2.31    4.26
  15   6  -4   12.24    4.28
  14   5  -6   22.06    4.74
  14   3  -7   14.00    3.64
  12   5  -7   83.60    4.59
  13   7  -3    4.30    3.81
  11   6  -6   31.13    4.34
  14   4  -7   36.32    4.35
  18   3  -3    5.43    3.30
  18   5  -2   39.13    3.46
  18   5  -1    2.52    3.54
  16   6  -3    6.80    3.72
  18   4  -3    1.83    3.41
  16   7   2    0.12    2.24
  16   7   1    6.54    2.68
  11   4  -8    7.15    3.55
  12   7  -4    8.79    4.17
  15   2  -6    3.83    3.41
  12   8   0    7.94    2.76
  13   8   2    5.52    2.29
  13   5  -7    5.76    4.41
  12   6  -6    6.79    4.22
  17   5  -4    2.48    4.11
  15   7  -1   -0.95    3.38
  17   6  -1   -1.61    3.39
  17   6  -2    1.52    3.23
  12   4  -8  134.24    4.43
  13   8   1   -0.64    2.57
  19   5   1   -0.69    2.57
  15   3  -7   82.85    4.03
  16   3  -6    1.69    3.92
  18   6   1    0.42    2.45
  18   3  -4    5.58    3.52
  15   7  -2    3.41    3.18
  11   8  -1    8.84    3.02
  14   7  -3    0.30    3.56
  15   4  -7  231.04    5.10
  16   4  -6    7.11    4.33
  18   4  -4   12.57    3.81
  13   3  -8   77.23    3.95
  13   7  -4   13.33    3.97
  13   6  -6   14.16    4.56
  14   5  -7    2.77    4.28
  16   6  -4    2.82    3.96
  15   6  -5    2.18    3.92
  18   6   2    0.68    2.29
  13   4  -8   27.98    4.12
  19   4  -2   27.95    3.14
   9   7  -5   13.84    3.88
  10   7  -5   14.10    3.95
  19   5   2    3.19    2.29
  10   5  -8   10.68    3.95
   9   5  -8    7.95    3.89
  19   4  -1   -1.27    3.11
  11   5  -8    3.13    4.23
  10   6  -7    1.97    4.12
  18   5  -3   13.42    3.47
  13   8   0    9.38    2.50
   9   6  -7    2.76    3.88
  11   6  -7    4.26    4.18
  12   5  -8   -1.98    4.22
  14   3  -8    4.04    3.78
  15   2  -7   31.22    3.41
  12   8  -1    3.77    2.92
  14   4  -8    1.71    4.04
  11   8  -2    3.23    2.88
  14   6  -6   -0.01    4.35
  17   6  -3    2.22    3.27
  12   6  -7   17.74    4.32
   8   6  -7   20.03    3.74
  16   3  -7    5.11    3.73
  14   7  -4    0.73    3.69
  15   5  -7    9.00    4.11
  16   4  -7   40.11    4.15
  18   3  -5    1.58    3.51
  15   7  -3    2.66    3.15
  18   5  -4    1.29    3.66
  13   5  -8    8.13    4.37
  17   3  -6    0.89    3.78
  16   7  -1    1.00    2.88
  13   6  -7   23.73    4.30
  17   4  -6   29.45    4.37
  19   4  -3   48.39    3.27
  16   7  -2    2.96    2.76
  19   5  -2    5.13    3.02
  12   4  -9    7.73    4.23
  12   8  -2    3.03    2.83
  15   3  -8  116.62    4.21
  14   2  -8  108.26    3.64
  18   6  -2    0.81    2.81
  15   4  -8   -0.23    4.10
  14   5  -8   57.32    4.62
  19   5  -1   11.89    2.88
  18   6  -1    1.38    2.74
  15   6  -6    1.20    4.20
  13   4  -9    0.09    4.45
  16   2  -7   35.58    3.32
  10   7  -6   27.44    3.82
   9   7  -6    3.50    3.60
  13   8  -1    3.29    2.73
  19   3  -4   -0.35    3.16
  16   5  -7    1.82    3.91
  19   4  -4    1.73    3.41
  14   6  -7    1.43    4.04
  14   8   0    0.24    2.05
  15   7  -4    2.22    3.38
  11   7  -6    4.07    3.88
  17   3  -7   39.25    3.75
  17   4  -7   46.68    4.05
  10   5  -9   43.80    4.31
  11   8  -3   10.07    3.02
  10   6  -8   28.41    4.32
  20   4  -1    0.13    2.36
  11   6  -8   17.38    4.20
  17   5  -6    0.14    4.02
  14   4  -9    4.31    4.47
   9   6  -8   14.10    4.06
  15   2  -8    2.68    3.35
  13   8  -2    4.61    2.55
  12   7  -6    0.30    3.70
   9   5  -9   25.86    4.03
  15   5  -8   -0.73    4.10
  16   3  -8   42.08    4.03
  12   6  -8   26.82    4.40
  16   4  -8    2.60    4.06
  16   7  -3    0.59    2.77
  19   5  -3   -1.55    2.72
  17   7  -1    1.62    2.22
   8   6  -8   -4.40    3.69
  13   5  -9    3.21    4.54
  15   6  -7    0.56    3.83
  12   8  -3    3.18    2.72
  20   4  -2    2.38    2.53
  18   3  -6    1.81    3.64
  18   4  -6    3.56    3.87
   8   5  -9   30.71    3.78
  16   6  -6    4.30    3.94
  13   6  -8   34.53    4.27
  13   7  -6   21.76    4.09
  15   3  -9   -3.12    4.19
  15   4  -9    4.54    4.53
  19   5  -4    0.89    3.05
  17   5  -7    5.42    3.58
  17   2  -7    6.87    3.13
  15   7  -5    1.35    3.19
  12   4 -10   35.89    4.33
  14   5  -9    4.52    4.53
  14   2  -9    3.38    3.60
  17   7  -2    1.97    2.28
  18   6  -4    1.14    2.92
  16   7  -4    3.18    2.97
  14   8  -1   -0.53    2.30
  16   2  -8   33.65    3.49
  16   5  -8    4.31    3.95
  10   7  -7    6.04    3.63
  11   7  -7   25.17    3.82
  14   6  -8   -3.95    4.07
  18   4  -7   49.88    3.81
  18   3  -7    2.07    3.43
  14   8  -2    5.78    2.18
  13   8  -3    8.98    2.50
  17   4  -8   13.41    3.81
  17   3  -8    7.62    3.62
  12   7  -7    3.10    3.70
  16   6  -7   -4.94    3.65
  14   7  -6   -3.17    3.62
  15   5  -9    4.51    4.55
  16   4  -9    2.00    4.37
  18   5  -6    4.34    3.65
  16   3  -9    5.28    4.15
  11   6  -9   19.83    4.62
  12   8  -4   -0.17    2.79
  20   4  -3    6.94    2.32
  12   5 -10   25.25    4.50
  10   6  -9    6.37    4.07
  19   6  -2    3.89    2.12
  12   6  -9    8.43    4.62
  13   7  -7    1.16    3.49
  20   5  -2    4.84    2.11
  15   6  -8   24.23    3.91
  20   4  -4    2.09    2.59
  17   6  -6    2.74    3.53
   9   6  -9    8.92    4.07
  16   7  -5    8.15    2.84
  13   6  -9    1.72    4.44
  17   7  -3    1.67    2.22
  18   5  -7    6.56    3.35
  15   4 -10    5.05    4.04
  17   5  -8    0.78    3.70
  15   3 -10    9.26    3.86
  17   2  -8    6.16    3.36
  13   8  -4    0.37    2.63
  16   5  -9    0.25    4.27
  19   4  -6   11.99    3.58
  15   7  -6    2.24    3.39
  14   7  -7   21.07    3.45
  14   8  -3    4.58    2.16
  16   2  -9    1.84    3.61
   8   6  -9    4.20    3.87
  11   4 -11   27.31    4.21
  11   3 -11    2.15    3.64
  17   4  -9   15.90    4.18
  14   6  -9    6.22    4.27
  12   4 -11    3.13    4.20
  10   4 -11   27.42    4.05
  12   3 -11    8.12    3.80
  17   6  -7    6.23    3.16
  17   7  -4    7.36    2.39
  18   4  -8    5.70    3.59
  18   3  -8    0.99    3.51
  10   7  -8    7.60    3.60
  11   7  -8    4.27    3.59
  19   6  -3    1.45    2.15
  19   4  -7    4.52    3.09
   9   4 -11   89.97    4.09
  13   4 -11   59.43    4.62
  16   6  -8    3.80    3.60
  19   3  -7   17.64    3.15
  12   8  -5   22.16    2.76
  12   7  -8   -5.05    3.69
  20   5  -3    2.69    2.28
  15   5 -10    8.20    4.10
  16   3 -10    5.79    3.91
  19   6  -4    2.25    2.21
  20   5  -4    1.21    2.28
  15   6  -9    6.95    4.06
  11   5 -11    0.22    4.22
  14   4 -11    0.86    4.68
  15   7  -7   16.85    3.12
  14   3 -11    0.34    4.32
  12   6 -10   28.79    4.34
  14   8  -4    4.73    2.32
  10   6 -10   35.25    4.37
  17   5  -9    4.06    3.98
  13   7  -8   21.14    3.64
  12   5 -11    9.20    4.34
  10   5 -11   16.47    4.36
  19   5  -6   -1.13    3.03
  18   5  -8   11.42    3.38
  17   2  -9    2.73    3.47
  13   8  -5   11.58    2.36
  17   7  -5   12.27    2.30
  18   6  -6    0.69    2.98
  13   5 -11   18.49    4.46
   9   5 -11   11.94    4.11
  18   4  -9   11.60    3.89
  16   5 -10   53.14    4.16
  19   5  -7   -2.40    3.20
  18   3  -9    5.46    3.84
  15   4 -11    4.85    4.53
  15   3 -11   14.93    4.43
  14   7  -8    8.38    3.23
  17   6  -8    9.31    3.14
  16   6  -9   20.86    3.81
  14   5 -11   -2.03    4.68
  18   6  -7    4.81    2.94
   8   5 -11   58.40    4.15
  11   4 -12   18.72    4.32
  19   4  -8   -1.34    3.10
  12   4 -12    3.00    4.26
  11   3 -12   99.14    4.42
  12   3 -12   58.26    4.36
  19   3  -8    2.09    2.96
  11   7  -9    7.93    3.89
  14   1 -10   45.99    3.16
  10   4 -12    0.81    4.30
  13   4 -12   16.39    4.40
  16   7  -7    7.43    2.66
  10   3 -12    7.26    3.81
  12   7  -9    8.65    3.80
  13   3 -12   18.30    4.13
  10   7  -9   -1.07    3.78
  12   8  -6    4.41    2.58
  14   8  -5   20.30    2.14
  18   5  -9    1.64    3.56
  20   4  -6   -4.23    2.81
  16   4 -11   17.67    4.44
  15   5 -11    5.93    4.42
  16   3 -11   12.79    4.28
  14   4 -12    5.87    4.44
   9   4 -12    2.46    4.05
  13   7  -9   14.41    3.69
   7   5 -11   78.48    3.94
  20   4  -7    1.06    2.62
  15   7  -8   -3.05    2.90
  14   3 -12    8.52    4.21
  15   2 -11    8.11    3.83
  11   6 -11   31.26    4.32
  19   6  -6    6.38    2.30
  17   2 -10    8.01    3.47
  11   5 -12    7.93    4.37
  12   5 -12    9.82    4.41
  12   6 -11   18.45    4.17
  10   6 -11   76.28    4.58
  18   4 -10    3.82    3.42
  18   3 -10   24.33    3.53
  13   5 -12   52.43    4.63
  17   6  -9   -3.27    3.31
  12   2 -12    7.44    3.76
  10   5 -12   48.64    4.58
  19   5  -8    0.78    2.80
  19   4  -9   16.68    3.38
  13   8  -6   10.59    2.57
  15   4 -12   24.94    4.24
  13   6 -11   11.81    4.09
   8   4 -12   12.58    3.91
  14   7  -9   15.87    3.50
  15   3 -12  -10.20    4.03
  19   3  -9   25.04    3.55
   9   6 -11   97.04    4.52
  13   2 -12   37.42    3.92
  17   7  -6    1.69    2.32
  16   5 -11    1.13    4.12
  14   5 -12    5.48    4.19
  18   6  -8    3.03    2.63
   9   5 -12    5.55    4.18
  17   4 -11    0.23    4.11
  16   2 -11   18.65    4.01
  17   3 -11   10.32    4.16
  14   2 -12   26.70    3.81
  14   6 -11   16.20    4.20
   8   6 -11    6.41    3.82
  20   5  -6    1.28    2.38
  17   7  -7    3.23    2.23
  16   4 -12   -2.45    3.93
  20   5  -7    1.13    2.22
  12   4 -13    1.38    4.47
  16   7  -8    7.60    2.54
  11   4 -13    0.94    4.42
  12   3 -13   14.65    4.49
  16   3 -12   19.62    4.09
  15   5 -12   -0.26    3.95
  11   3 -13    5.79    4.25
  14   1 -11    1.87    3.37
  19   6  -7    7.07    2.26
  13   4 -13    6.64    4.36
  15   7  -9    3.32    3.02
  13   3 -13    6.23    4.16
   8   5 -12   32.95    4.16
  10   4 -13   -0.06    4.32
  10   7 -10   -5.26    3.44
  19   5  -9    2.19    2.92
  10   3 -13   23.14    4.09
  18   2 -10   -1.27    3.22
  15   2 -12    4.29    3.78
  20   4  -8    0.12    2.51
  14   4 -13    8.43    4.37
  14   3 -13   45.50    4.48
   9   4 -13   25.02    4.19
  11   3  11   43.20    4.47
   7   5  16   36.26    4.20
  11   3   6  164.35    4.48
   6   6  11   46.55    4.77
  10   4   6  125.99    4.79
  12   2   6   58.63    3.56
  11   4   9   33.85    4.80
   9   5   6   30.59    4.59
  11   4   6   -1.13    4.38
   8   6  11   99.38    4.99
  12   4  11   33.79    4.52
  10   5   6   34.25    4.91
   9   6  11   59.45    4.64
  11   4   4   24.31    4.30
  11   5   6   49.07    5.07
  10   5   4  103.40    4.93
  13   4   4   44.58    4.59
  13   5  11   37.50    3.79
  13   5   6   93.08    5.08
  10   5   1   77.92    4.37
  15   3   9   38.65    3.52
  11   6   4   39.36    4.86
  15   4   9   24.53    3.50
  15   4   4   39.51    4.47
  11   5  -1   41.08    4.38
  14   6   9   29.62    3.05
  13   7   6   29.34    3.40
  13   4  -4   70.83    4.43
  14   3  -4   31.91    3.86
  12   5  -4   25.19    4.59
  11   6  -4   61.09    4.86
  12   7  -1   50.40    4.47
  12   6  -4   42.51    4.83
  12   4  -6    0.94    3.93
  13   4  -6  167.29    5.00
  14   3  -6   87.94    4.26
  13   5  -6   30.76    4.69
  15   3  -6   52.08    4.14
  15   5  -6   32.15    4.75
  16   2  -6   43.71    3.71
  16   5  -6   46.71    4.63
  11   4  -9   95.10    4.56
  17   6  -4   23.63    3.54
  13   3  -9  225.53    4.89
  11   5  -9   83.08    4.94
  14   3  -9   13.00    4.10
  12   5  -9   43.08    4.82
  15   2  -9   38.70    3.81
  19   3  -6   34.19    3.55
  17   3  -9   35.33    4.20
  13   3 -11   24.44    4.38
  16   7  -6   35.97    3.05
  13   2 -11  133.59    4.40
  14   2 -11   50.78    4.10
  15   6 -11   26.78    3.95
  17   5 -11    9.79    3.87
  17   2 -11   12.42    3.62
  18   4 -11    4.96    3.63
;
_shelx_hkl_checksum   14925
