# Supplementary material for: Inference-assisted intelligent crystallography based on preliminary data
Source: Sci Rep. 2019 Aug 22;9:11886. doi: 10.1038/s41598-019-48362-3 (PMC6706436; doi:10.1038/s41598-019-48362-3)
Supplement: Supplementary file 9 — Supplementary Data 8 [file 41598_2019_48362_MOESM9_ESM.zip]

Archive with 3 entries (2 files):
- suppl_data_8.cif
- __MACOSX/
- __MACOSX/._suppl_data_8.cif
