# Supplementary material for: Inference-assisted intelligent crystallography based on preliminary data
Source: Sci Rep. 2019 Aug 22;9:11886. doi: 10.1038/s41598-019-48362-3 (PMC6706436; doi:10.1038/s41598-019-48362-3)
Supplement: Supplementary file 9 — Supplementary Data 8 [file 41598_2019_48362_MOESM9_ESM.zip › suppl_data_8.cif]

 
data_comp3_preliminal

# start Validation Reply Form
_vrf_REFNR01_comp3_preliminal
;
PROBLEM: Ratio of reflections to parameters is < 6 for a
RESPONSE: Diffraction data for this analysis is collected 
          within a short time for brief check of nature of 
		  a subject crystal
;
_vrf_THETM01_comp3_preliminal
;
PROBLEM: The value of sine(theta_max)/wavelength is less than 0.550
RESPONSE: Diffraction data for this analysis is collected 
          within a short time for brief check of nature of 
		  a subject crystal
;
_vrf_PLAT029_comp3_preliminal
;
PROBLEM: _diffrn_measured_fraction_theta_full value Low .      0.918 Why?  
RESPONSE: Diffraction data for this analysis is collected 
          within a short time for brief check of nature of 
		  a subject crystal
;
_vrf_PLAT088_comp3_preliminal
;
PROBLEM: Poor Data / Parameter Ratio ....................       5.37 Note  
RESPONSE: Diffraction data for this analysis is collected 
          within a short time for brief check of nature of 
		  a subject crystal
;
_vrf_PLAT911_comp3_preliminal
;
PROBLEM: Missing FCF Refl Between Thmin & STh/L=    0.503         35 Report
RESPONSE: Diffraction data for this analysis is collected 
          within a short time for brief check of nature of 
		  a subject crystal
;
# end Validation Reply Form
 
_audit_creation_method            'SHELXL-2018/1'
_shelx_SHELXL_version_number      '2018/1'
_chemical_name_systematic         ?
_chemical_name_common             ?
_chemical_melting_point           ?
_chemical_formula_moiety          'C2 H7 N O3 S' 
_chemical_formula_sum             'C2 H7 N O3 S' 
_chemical_formula_weight          125.15

loop_
 _atom_type_symbol
 _atom_type_description
 _atom_type_scat_dispersion_real
 _atom_type_scat_dispersion_imag
 _atom_type_scat_source
 'C'  'C'   0.0181   0.0091
 'International Tables Vol C Tables 4.2.6.8 and 6.1.1.4'
 'H'  'H'   0.0000   0.0000
 'International Tables Vol C Tables 4.2.6.8 and 6.1.1.4'
 'N'  'N'   0.0311   0.0180
 'International Tables Vol C Tables 4.2.6.8 and 6.1.1.4'
 'O'  'O'   0.0492   0.0322
 'International Tables Vol C Tables 4.2.6.8 and 6.1.1.4'
 'S'  'S'   0.3331   0.5567
 'International Tables Vol C Tables 4.2.6.8 and 6.1.1.4'
 
_space_group_crystal_system       monoclinic
_space_group_IT_number            14
_space_group_name_H-M_alt         'P 21/c'
_space_group_name_Hall            '-P 2ybc'
 
_shelx_space_group_comment
;
The symmetry employed for this shelxl refinement is uniquely defined
by the following loop, which should always be used as a source of
symmetry information in preference to the above space-group names.
They are only intended as comments.
;
 
loop_
 _space_group_symop_operation_xyz
 'x, y, z'
 '-x, y+1/2, -z+1/2'
 '-x, -y, -z'
 'x, -y-1/2, z-1/2'
 
_cell_length_a                    5.2669(2)
_cell_length_b                    11.6306(6)
_cell_length_c                    7.7802(4)
_cell_angle_alpha                 90
_cell_angle_beta                  93.923(4)
_cell_angle_gamma                 90
_cell_volume                      475.48(4)
_cell_formula_units_Z             4
_cell_measurement_temperature     100
_cell_measurement_reflns_used     640
_cell_measurement_theta_min       11.2020
_cell_measurement_theta_max       50.8420
 
_exptl_crystal_description        block
_exptl_crystal_colour             colorless
_exptl_crystal_density_meas       ?
_exptl_crystal_density_method     ?
_exptl_crystal_density_diffrn     1.748          
_exptl_crystal_F_000              264
_exptl_transmission_factor_min    ?
_exptl_transmission_factor_max    ?
_exptl_crystal_size_max           0.131
_exptl_crystal_size_mid           0.063
_exptl_crystal_size_min           0.046
_exptl_absorpt_coefficient_mu     5.249
_shelx_estimated_absorpt_T_min    0.546
_shelx_estimated_absorpt_T_max    0.794
_exptl_absorpt_correction_type    gaussian
_exptl_absorpt_correction_T_min   0.777
_exptl_absorpt_correction_T_max   0.994
_exptl_absorpt_process_details
;
CrysAlisPro 1.171.39.46 (Rigaku Oxford Diffraction, 2018)
Numerical absorption correction based on gaussian integration over
			a multifaceted crystal model
Empirical absorption correction using spherical harmonics,
 implemented in SCALE3 ABSPACK scaling algorithm.
;
_oxdiff_exptl_absorpt_empirical_full_min           0.911
_oxdiff_exptl_absorpt_empirical_full_max           1.081
_oxdiff_exptl_absorpt_empirical_details
;
Empirical correction (ABSPACK) includes:
- Absorption correction using spherical harmonics
- Frame scaling
- B-factor correction
;
_exptl_absorpt_special_details    ?
_diffrn_ambient_temperature       100
_diffrn_radiation_wavelength      1.54184
_diffrn_radiation_type            CuK\a
_diffrn_source                    'micro-focus sealed X-ray tube'
_diffrn_measurement_device_type   'XtaLAB Synergy-i, Dualflex, HyPix Bamtum'
_diffrn_measurement_method        '\w scans'
_diffrn_detector_area_resol_mean  10
_diffrn_reflns_number             888
_diffrn_reflns_av_unetI/netI      0.0319
_diffrn_reflns_av_R_equivalents   0.0218
_diffrn_reflns_limit_h_min        -1
_diffrn_reflns_limit_h_max        5
_diffrn_reflns_limit_k_min        -11
_diffrn_reflns_limit_k_max        10
_diffrn_reflns_limit_l_min        -7
_diffrn_reflns_limit_l_max        6
_diffrn_reflns_theta_min          11.208
_diffrn_reflns_theta_max          50.828
_diffrn_reflns_theta_full         50.828
_diffrn_measured_fraction_theta_max   0.918
_diffrn_measured_fraction_theta_full  0.918
_diffrn_reflns_Laue_measured_fraction_max    0.918
_diffrn_reflns_Laue_measured_fraction_full   0.918
_diffrn_reflns_point_group_measured_fraction_max   0.918
_diffrn_reflns_point_group_measured_fraction_full  0.918
_reflns_number_total              462
_reflns_number_gt                 427
_reflns_threshold_expression      'I > 2\s(I)'
_reflns_Friedel_coverage          0.000
_reflns_Friedel_fraction_max      .
_reflns_Friedel_fraction_full     .
 
_reflns_special_details
;
 Reflections were merged by SHELXL according to the crystal
 class for the calculation of statistics and refinement.
 
 _reflns_Friedel_fraction is defined as the number of unique
 Friedel pairs measured divided by the number that would be
 possible theoretically, ignoring centric projections and
 systematic absences.
;
 
_computing_data_collection        'CrysAlisPro 1.171.39.46 (Rigaku OD, 2018)'
_computing_cell_refinement        'CrysAlisPro 1.171.39.46 (Rigaku OD, 2018)'
_computing_data_reduction         'CrysAlisPro 1.171.39.46 (Rigaku OD, 2018)'
_computing_structure_solution     'SHELXT 2014/5 (Sheldrick, 2014)'
_computing_structure_refinement   'SHELXL-2018/1 (Sheldrick, 2018)'
_computing_molecular_graphics     'shelxle'
_computing_publication_material   'SHELXL-2018/1 (Sheldrick, 2018)'
_refine_special_details           ?
_refine_ls_structure_factor_coef  Fsqd
_refine_ls_matrix_type            full
_refine_ls_weighting_scheme       calc
_refine_ls_weighting_details
'w=1/[\s^2^(Fo^2^)+(0.0277P)^2^+0.5398P] where P=(Fo^2^+2Fc^2^)/3'
_atom_sites_solution_primary      iterative
_atom_sites_solution_secondary    difmap
_atom_sites_solution_hydrogens    difmap
_refine_ls_hydrogen_treatment     refxyz
_refine_ls_extinction_method      'SHELXL-2018/1 (Sheldrick 2018)'
_refine_ls_extinction_coef        0.0109(12)
_refine_ls_extinction_expression
 'Fc^*^=kFc[1+0.001xFc^2^\l^3^/sin(2\q)]^-1/4^'
_refine_ls_number_reflns          462
_refine_ls_number_parameters      86
_refine_ls_number_restraints      0
_refine_ls_R_factor_all           0.0294
_refine_ls_R_factor_gt            0.0264
_refine_ls_wR_factor_ref          0.0667
_refine_ls_wR_factor_gt           0.0641
_refine_ls_goodness_of_fit_ref    1.101
_refine_ls_restrained_S_all       1.101
_refine_ls_shift/su_max           0.000
_refine_ls_shift/su_mean          0.000
 
loop_
 _atom_site_label
 _atom_site_type_symbol
 _atom_site_fract_x
 _atom_site_fract_y
 _atom_site_fract_z
 _atom_site_U_iso_or_equiv
 _atom_site_adp_type
 _atom_site_occupancy
 _atom_site_site_symmetry_order  
 _atom_site_calc_flag
 _atom_site_refinement_flags_posn
 _atom_site_refinement_flags_adp
 _atom_site_refinement_flags_occupancy
 _atom_site_disorder_assembly
 _atom_site_disorder_group
S1 S 0.29799(15) 0.35010(7) 0.64983(10) 0.0104(4) Uani 1 1 d . . . . .
O1 O 0.1589(4) 0.24281(19) 0.6466(3) 0.0142(7) Uani 1 1 d . . . . .
N1 N 0.2330(7) 0.6308(3) 0.6676(4) 0.0118(8) Uani 1 1 d . . . . .
H1A H 0.303(7) 0.700(4) 0.690(4) 0.018 Uiso 1 1 d . U . . .
H1B H 0.302(7) 0.603(3) 0.586(5) 0.018 Uiso 1 1 d . U . . .
H1C H 0.077(8) 0.639(3) 0.643(5) 0.018 Uiso 1 1 d . U . . .
C1 C 0.1631(7) 0.4403(3) 0.8027(5) 0.0108(9) Uani 1 1 d . . . . .
H1D H 0.002(7) 0.448(3) 0.765(5) 0.013 Uiso 1 1 d . U . . .
H1E H 0.186(6) 0.402(3) 0.912(5) 0.013 Uiso 1 1 d . U . . .
C2 C 0.2905(8) 0.5565(3) 0.8201(5) 0.0119(9) Uani 1 1 d . . . . .
H2A H 0.238(6) 0.599(3) 0.916(5) 0.014 Uiso 1 1 d . U . . .
H2B H 0.462(7) 0.547(3) 0.833(4) 0.014 Uiso 1 1 d . U . . .
O2 O 0.2697(4) 0.41205(19) 0.4863(3) 0.0123(7) Uani 1 1 d . . . . .
O3 O 0.5660(4) 0.33846(19) 0.7092(3) 0.0144(7) Uani 1 1 d . . . . .
 
loop_
 _atom_site_aniso_label
 _atom_site_aniso_U_11
 _atom_site_aniso_U_22
 _atom_site_aniso_U_33
 _atom_site_aniso_U_23
 _atom_site_aniso_U_13
 _atom_site_aniso_U_12
S1 0.0093(6) 0.0096(6) 0.0124(7) 0.0006(4) 0.0012(4) -0.0008(4)
O1 0.0148(14) 0.0098(15) 0.0186(15) 0.0000(10) 0.0038(11) -0.0041(11)
N1 0.0095(18) 0.011(2) 0.015(2) -0.0022(14) 0.0019(15) -0.0003(15)
C1 0.008(2) 0.014(2) 0.010(2) 0.0028(17) -0.0027(17) 0.0031(18)
C2 0.012(2) 0.013(2) 0.011(2) -0.0004(16) -0.0018(17) -0.0002(18)
O2 0.0112(13) 0.0130(15) 0.0130(14) 0.0014(11) 0.0021(10) 0.0002(11)
O3 0.0097(13) 0.0125(15) 0.0209(15) -0.0004(11) -0.0005(11) 0.0012(11)
 
_geom_special_details
;
 All esds (except the esd in the dihedral angle between two l.s. planes)
 are estimated using the full covariance matrix.  The cell esds are taken
 into account individually in the estimation of esds in distances, angles
 and torsion angles; correlations between esds in cell parameters are only
 used when they are defined by crystal symmetry.  An approximate (isotropic)
 treatment of cell esds is used for estimating esds involving l.s. planes.
;
 
loop_
 _geom_bond_atom_site_label_1
 _geom_bond_atom_site_label_2
 _geom_bond_distance
 _geom_bond_site_symmetry_2
 _geom_bond_publ_flag
S1 O1 1.446(2) . ?
S1 O2 1.461(2) . ?
S1 O3 1.461(2) . ?
S1 C1 1.771(4) . ?
N1 C2 1.481(5) . ?
N1 H1A 0.90(4) . ?
N1 H1B 0.82(4) . ?
N1 H1C 0.84(4) . ?
C1 C2 1.511(5) . ?
C1 H1D 0.88(4) . ?
C1 H1E 0.96(4) . ?
C2 H2A 0.95(4) . ?
C2 H2B 0.91(4) . ?
 
loop_
 _geom_angle_atom_site_label_1
 _geom_angle_atom_site_label_2
 _geom_angle_atom_site_label_3
 _geom_angle
 _geom_angle_site_symmetry_1
 _geom_angle_site_symmetry_3
 _geom_angle_publ_flag
O1 S1 O2 112.89(14) . . ?
O1 S1 O3 113.75(14) . . ?
O2 S1 O3 111.07(13) . . ?
O1 S1 C1 107.26(16) . . ?
O2 S1 C1 105.75(17) . . ?
O3 S1 C1 105.42(16) . . ?
C2 N1 H1A 108(2) . . ?
C2 N1 H1B 109(3) . . ?
H1A N1 H1B 108(4) . . ?
C2 N1 H1C 113(3) . . ?
H1A N1 H1C 109(4) . . ?
H1B N1 H1C 110(4) . . ?
C2 C1 S1 113.2(3) . . ?
C2 C1 H1D 111(2) . . ?
S1 C1 H1D 105(2) . . ?
C2 C1 H1E 108(2) . . ?
S1 C1 H1E 107(2) . . ?
H1D C1 H1E 113(3) . . ?
N1 C2 C1 112.6(3) . . ?
N1 C2 H2A 106(2) . . ?
C1 C2 H2A 113(2) . . ?
N1 C2 H2B 108(2) . . ?
C1 C2 H2B 110(2) . . ?
H2A C2 H2B 108(3) . . ?
 
loop_
 _geom_torsion_atom_site_label_1
 _geom_torsion_atom_site_label_2
 _geom_torsion_atom_site_label_3
 _geom_torsion_atom_site_label_4
 _geom_torsion
 _geom_torsion_site_symmetry_1
 _geom_torsion_site_symmetry_2
 _geom_torsion_site_symmetry_3
 _geom_torsion_site_symmetry_4
 _geom_torsion_publ_flag
O1 S1 C1 C2 -180.0(3) . . . . ?
O2 S1 C1 C2 -59.3(3) . . . . ?
O3 S1 C1 C2 58.5(3) . . . . ?
S1 C1 C2 N1 71.1(4) . . . . ?
 
loop_
 _geom_hbond_atom_site_label_D 
 _geom_hbond_atom_site_label_H 
 _geom_hbond_atom_site_label_A 
 _geom_hbond_distance_DH 
 _geom_hbond_distance_HA 
 _geom_hbond_distance_DA 
 _geom_hbond_angle_DHA 
 _geom_hbond_site_symmetry_A 
 _geom_hbond_publ_flag
N1 H1A S1  0.90(4) 2.94(4) 3.762(4) 152(3) 2_656 yes
N1 H1A O3  0.90(4) 1.90(4) 2.782(4) 167(3) 2_656 yes
N1 H1B S1  0.82(4) 2.94(4) 3.618(3) 142(3) 3_666 yes
N1 H1B O2  0.82(4) 2.36(4) 2.922(4) 127(3) . yes
N1 H1B O2  0.82(4) 2.37(4) 2.995(4) 134(3) 3_666 yes
N1 H1B O3  0.82(4) 2.54(4) 3.204(4) 140(3) 3_666 yes
N1 H1C S1  0.84(4) 2.91(4) 3.609(3) 142(3) 3_566 yes
N1 H1C O1  0.84(4) 2.44(4) 2.908(4) 116(3) 2_556 yes
N1 H1C O2  0.84(4) 2.11(4) 2.874(4) 152(4) 3_566 yes
C1 H1D O3  0.88(4) 2.63(4) 3.393(4) 145(3) 1_455 yes
C1 H1E O1  0.96(4) 2.49(4) 3.420(5) 162(3) 4_566 yes
 
_refine_diff_density_max    0.186
_refine_diff_density_min   -0.322
_refine_diff_density_rms    0.053

_shelx_res_file
;
TITL taurine01_a.res in P2(1)/c
    taurine01_a.res
    created by SHELXL-2018/1 at 16:16:58 on 17-Apr-2018
REM Old TITL taurine01

REM SHELXT solution in P2(1)/c
REM R1 0.068,  Rweak 0.231,  Alpha 0.034,  Orientation as input
REM Formula found by SHELXT:  C2 N O3 S

CELL  1.54184   5.2669  11.6306   7.7802   90.000   93.923   90.000
ZERR    4.000   0.0002   0.0006   0.0004    0.000    0.004    0.000
LATT  1
SYMM -X, 1/2+Y, 1/2-Z
SFAC C H N O S
UNIT 8 28 4 12 4
L.S. 20
SIZE 0.131 0.063 0.046
TEMP -173
CONF
BOND $H
REM Instructions for potential hydrogen bonds
EQIV $1 -x+1, y+1/2, -z+3/2
HTAB N1 S1_$1
HTAB N1 O3_$1
EQIV $2 -x+1, -y+1, -z+1
HTAB N1 S1_$2
HTAB N1 O2
HTAB N1 O2_$2
HTAB N1 O3_$2
EQIV $3 -x, -y+1, -z+1
HTAB N1 S1_$3
EQIV $4 -x, y+1/2, -z+3/2
HTAB N1 O1_$4
HTAB N1 O2_$3
EQIV $5 x-1, y, z
HTAB C1 O3_$5
EQIV $6 x, -y+1/2, z+1/2
HTAB C1 O1_$6
REM End of instructions
LIST 4
ACTA
FMAP 2
PLAN 20
WGHT    0.027700    0.539800
EXTI    0.010875
FVAR       1.22557
S1    5    0.297989    0.350102    0.649826    11.00000    0.00931    0.00956 =
         0.01237    0.00055    0.00122   -0.00078
O1    4    0.158883    0.242806    0.646586    11.00000    0.01475    0.00975 =
         0.01859    0.00004    0.00378   -0.00408
N1    3    0.232964    0.630750    0.667606    11.00000    0.00950    0.01087 =
         0.01504   -0.00225    0.00189   -0.00030
H1A   2    0.303231    0.700214    0.690239    11.00000   -1.50000
H1B   2    0.301638    0.603344    0.585879    11.00000   -1.50000
H1C   2    0.076695    0.638864    0.642704    11.00000   -1.50000
C1    1    0.163088    0.440277    0.802732    11.00000    0.00769    0.01389 =
         0.01037    0.00276   -0.00271    0.00306
H1D   2    0.001705    0.447775    0.765237    11.00000   -1.20000
H1E   2    0.185986    0.401682    0.911658    11.00000   -1.20000
C2    1    0.290470    0.556536    0.820054    11.00000    0.01211    0.01259 =
         0.01059   -0.00040   -0.00184   -0.00022
H2A   2    0.238213    0.598824    0.915605    11.00000   -1.20000
H2B   2    0.462412    0.547376    0.832615    11.00000   -1.20000
O2    4    0.269742    0.412045    0.486284    11.00000    0.01123    0.01301 =
         0.01298    0.00139    0.00213    0.00016
O3    4    0.565979    0.338461    0.709175    11.00000    0.00975    0.01245 =
         0.02088   -0.00040   -0.00045    0.00117
HKLF 4


REM  taurine01_a.res in P2(1)/c
REM R1 =  0.0264 for     427 Fo > 4sig(Fo)  and  0.0294 for all     462 data
REM     86 parameters refined using      0 restraints

END

WGHT      0.0277      0.5398

REM Highest difference peak  0.186,  deepest hole -0.322,  1-sigma level  0.053
Q1    1   0.5000  0.5000  1.0000  10.50000  0.05    0.19
Q2    1   0.6601  0.3129  0.7908  11.00000  0.05    0.18
Q3    1   0.6652  0.3766  0.7131  11.00000  0.05    0.17
Q4    1  -0.1760  0.6549  0.7082  11.00000  0.05    0.17
Q5    1   0.4782  0.3545  0.7209  11.00000  0.05    0.17
Q6    1   0.3722  0.3450  0.4611  11.00000  0.05    0.16
Q7    1   0.5388  0.2814  0.6887  11.00000  0.05    0.15
Q8    1   0.1949  0.3972  0.7138  11.00000  0.05    0.15
Q9    1   0.2602  0.2565  0.6808  11.00000  0.05    0.14
Q10   1   0.0412  0.2176  0.7383  11.00000  0.05    0.14
Q11   1   0.1955  0.6787  1.0114  11.00000  0.05    0.14
Q12   1   0.1166  0.3789  0.4285  11.00000  0.05    0.13
Q13   1   0.1927  0.1576  0.6118  11.00000  0.05    0.13
Q14   1   0.1081  0.6971  0.4739  11.00000  0.05    0.13
Q15   1   0.5250  0.5574  0.8365  11.00000  0.05    0.12
Q16   1   0.1718  0.4171  0.3976  11.00000  0.05    0.12
Q17   1   0.2865  0.4060  0.5262  11.00000  0.05    0.11
Q18   1   0.1613  0.6003  0.8824  11.00000  0.05    0.11
Q19   1   0.3489  0.6123  0.9317  11.00000  0.05    0.11
Q20   1   0.0443  0.4276  0.8239  11.00000  0.05    0.10
;
_shelx_res_checksum    8289

_shelx_hkl_file
;
   0   0  -3    7.98    3.14
   0   0  -4 1137.87   35.06
   0   0  -5    4.17    3.17
   0   0  -6 4668.79   93.14
   0   0  -7   -3.99    4.08
   0   1  -3    5.15    2.71
   0  -1  -3    2.23    2.01
   0  -1  -4 1425.05   39.74
   0   1  -4 1430.21   39.64
   0   1  -5   70.65   10.40
   0  -1  -5   66.36   10.19
   0  -1  -6  413.16   27.93
   0   1  -6  387.72   27.06
   0   1  -7  766.69   40.10
   0  -1  -7  789.96   40.84
   0   2  -2  372.16   14.47
   0  -2  -2  369.03   14.49
   0  -2  -3  286.71   15.56
   0   2  -3  277.85   15.18
   0  -2  -4 1118.92   36.11
   0   2  -4 1052.16   34.87
   0   2  -5  536.75   28.88
   0  -2  -5  506.11   28.02
   0  -2  -6   40.17    9.13
   0   2  -6   32.79    8.11
   0  -2  -7    6.03    4.59
   0   3   0   -0.85    1.62
   0   3  -1 3730.93   42.84
   0  -3  -2  651.17   20.89
   0  -3  -3 6886.94   79.77
   0  -3  -4   -1.21    2.14
   0  -3  -5  945.25   39.43
   0  -3  -6   34.05    8.64
   0  -3  -7  342.85   27.00
   0   3  -7  398.07   28.52
   0   4   0 5908.44   59.83
   0   4  -1 1580.52   31.70
   0  -4  -1 1485.00   31.39
   0  -4  -2   71.73    7.79
   0   4  -2   70.41    7.69
   0  -4  -3   54.68    7.87
   0   4  -3   45.14    7.00
   0  -4  -4   53.12    8.89
   0   4  -4   40.26    7.49
   0   4  -5  285.02   22.00
   0  -4  -5  237.22   20.54
   0   4  -6  564.76   33.79
   0  -4  -6  663.48   37.06
   0   4  -7  149.79   17.65
   0  -4  -7  154.41   18.30
   0   5   0   -0.76    1.90
   0   5  -1  556.75   21.33
   0  -5  -1  575.98   22.12
   0  -5  -2  286.76   16.85
   0   5  -2  303.93   17.24
   0  -5  -3  250.20   17.62
   0   5  -3  256.16   17.55
   0  -5  -4  223.58   18.76
   0   5  -4  228.82   18.52
   0   5  -5   43.43    9.22
   0  -5  -5   43.47    9.25
   0   5  -6    9.81    4.91
   0  -5  -6    8.07    5.45
   0  -5  -7  264.47   23.32
   0   5  -7  209.46   20.57
   0   6   0   12.48    3.92
   0   6  -1  231.56   15.55
   0  -6  -1  249.83   16.46
   0  -6  -2 1172.77   37.34
   0   6  -2 1142.04   36.42
   0   6  -3   51.06    8.66
   0  -6  -3   59.67    9.49
   0   6  -4  419.32   26.45
   0  -6  -4  443.59   27.66
   0  -6  -5  390.68   28.27
   0   6  -5  358.48   26.62
   0   6  -6   13.91    6.09
   0  -6  -6   10.18    5.09
   0   7   0   -1.19    2.11
   0  -7  -1  971.33   35.62
   0   7  -1  924.85   34.48
   0  -7  -2  159.65   15.32
   0   7  -2  200.81   16.85
   0   7  -3 6342.02   99.84
   0  -7  -3 6004.31   99.14
   0  -7  -4   83.68   13.00
   0   7  -4   69.34   11.74
   0   7  -5  214.12   20.94
   0  -7  -5  160.16   18.51
   0   7  -6   65.38   11.94
   0  -7  -6   51.87   10.78
   0   8  -1 2116.22   57.60
   0  -8  -1 1998.96   56.09
   0  -8  -2    1.60    2.32
   0   8  -2    3.19    2.82
   0   8  -3   46.40    9.28
   0  -8  -3   49.97    9.81
   0  -8  -4  704.86   38.19
   0   8  -4  780.59   39.17
   0   8  -5  549.38   33.52
   0  -8  -5  510.60   33.23
   0   9  -1   47.48    9.67
   0  -9  -1   50.64    9.93
   0  -9  -2 1239.20   48.73
   0   9  -2 1316.39   50.37
   0  -9  -3  209.16   20.74
   0   9  -3  192.03   19.80
   0  -9  -4  157.61   18.57
   0   9  -4  220.26   21.34
   0 -10   0 3684.19   86.31
   0 -10  -1  376.18   27.64
   0  10  -2 1431.38   54.61
   0 -10  -2 1639.57   58.14
   0  10  -3   29.47    8.27
   0 -10  -3   24.15    7.41
   0 -10  -4 1342.92   52.38
   0  10  -4 1178.97   48.65
   0 -11   0   -1.99    2.88
   0 -11   1   -2.01    2.05
   0 -11  -1    1.98    3.49
   0 -11  -2 1414.60   54.01
   1   0  -7    1.94    3.43
   1   0  -6 2692.73   70.10
   1   0  -5   -2.74    2.79
   1   0  -4 1472.37   39.23
   1   0  -4 1346.90   36.49
   1   0  -3    3.47    2.24
   1   0  -3    1.40    1.89
   1   0  -2 5043.83   51.67
  -1   0  -2 2050.35   32.82
   1   0   2 2061.85   34.24
   1   0   3    1.40    2.14
  -1   0  -3   -2.32    2.37
  -1   0  -4  394.80   21.30
  -1   0  -5    1.46    2.57
  -1   0  -6 1659.26   55.97
  -1   0  -7    3.84    4.38
   1  -1  -7  272.27   23.58
   1  -1  -6 1321.25   49.29
   1   1  -6 1291.64   48.64
   1   1  -5 2557.88   60.75
   1  -1  -5 2549.54   58.45
   1  -1  -5 2504.94   60.51
   1  -1  -4 2075.01   47.57
   1  -1  -4 2166.12   46.82
   1   1  -4 2217.53   48.49
   1  -1  -3  234.54   13.49
   1   1  -3  210.78   12.42
   1   1  -3  236.03   13.28
   1   1  -2  926.14   22.00
   1  -1  -2  865.48   20.72
   1   1  -2  847.90   20.01
   1  -1  -2  897.57   22.66
   1  -1   1 6557.15   53.78
   1  -1   2    7.15    2.51
  -1   1  -2    5.52    2.35
   1   1   3  130.69   10.23
  -1  -1  -3  142.00   10.96
  -1   1  -3  127.56   10.38
  -1   1  -4   57.63    8.39
  -1  -1  -4   59.16    8.45
  -1   1  -5  888.02   37.07
  -1  -1  -5  877.38   36.75
  -1   1  -6  258.75   22.47
  -1  -1  -6  242.12   21.43
  -1  -1  -7  184.06   19.48
   1  -2  -7 1341.77   52.15
   1  -2  -6    5.31    3.61
   1  -2  -5   72.65   10.70
   1   2  -5   83.55   11.29
   1  -2  -5   63.73    9.68
   1  -2  -4 1690.37   44.16
   1   2  -4 1700.50   43.36
   1   2  -3   -0.75    1.33
   1   2  -3   -2.10    2.14
   1  -2  -2 5128.66   53.74
   1  -2  -2 5139.67   55.77
   1   2  -2 5177.44   54.25
   1  -2  -1 4853.94   47.68
   1   2  -1 4842.53   47.94
   1  -2   0    9.82    2.68
   1  -2   1  155.70    9.07
   1   2   1  163.77    8.75
   1  -2   2 2024.14   35.69
  -1  -2  -2 2079.92   35.65
  -1   2  -3  114.77   10.04
  -1  -2  -3   97.27    9.46
  -1  -2  -4  239.37   17.15
  -1   2  -4  265.28   18.05
  -1   2  -5  137.04   14.91
  -1  -2  -5  137.51   14.88
  -1  -2  -6   47.21    9.81
  -1  -2  -7 1095.22   47.16
   1   3  -7   20.00    7.36
   1  -3  -7   28.59    8.02
   1  -3  -6    1.70    2.45
   1  -3  -6    5.46    4.15
   1  -3  -5 2581.80   64.27
   1  -3  -4   93.78   11.04
   1  -3  -3 2293.10   45.39
   1  -3  -3 2338.89   46.24
   1   3  -2 3929.07   52.86
   1  -3  -2 3978.82   51.14
   1  -3  -2 3966.45   51.29
   1   3  -2 3851.42   50.55
   1  -3  -1  226.49   11.23
   1  -3  -1  216.89   10.46
   1   3  -1  228.56   11.42
   1   3  -1  209.28   10.94
   1   3   0    7.48    2.44
   1   3   0    4.11    2.17
   1  -3   0    1.91    1.82
   1  -3   1 2232.36   35.44
   1  -3   1 2201.54   36.98
  -1  -3  -1 2205.71   34.36
  -1  -3  -2    1.36    1.70
   1  -3   2    1.36    1.56
  -1  -3  -3    5.59    2.85
  -1  -3  -4 2233.85   54.21
  -1  -3  -5  790.96   36.44
  -1  -3  -6    9.35    5.05
  -1  -3  -7   81.71   12.87
   1   4  -7  187.88   19.99
   1  -4  -7  173.99   18.81
   1   4  -6  529.38   32.95
   1  -4  -6  524.57   31.44
   1  -4  -6  540.96   32.60
   1   4  -5  484.57   29.00
   1  -4  -5  486.71   28.97
   1   4  -4  323.10   21.20
   1  -4  -4  381.68   22.88
   1  -4  -3 1345.86   37.47
   1   4  -3 1486.09   39.90
   1  -4  -2 1940.46   39.19
   1   4  -2 1971.63   38.33
   1   4  -1 1070.48   27.26
   1   4  -1 1085.66   27.81
   1  -4  -1 1106.59   26.97
   1  -4  -1 1141.51   27.02
   1   4   0 1462.63   31.15
   1   4   0 1457.55   31.91
   1  -4   0 1465.00   29.75
   1  -4   1 3315.14   47.39
  -1  -4  -1 3327.21   48.06
  -1  -4  -2  159.76   11.77
  -1  -4  -3  136.63   12.47
  -1  -4  -4 1045.87   38.94
  -1  -4  -5   62.92   10.84
  -1  -4  -6   24.99    7.34
  -1  -4  -7    9.30    4.65
   1   5  -6   23.95    7.89
   1  -5  -6   40.28    9.39
   1  -5  -6   38.61    9.20
   1   5  -5   81.89   12.72
   1  -5  -5   90.38   13.04
   1   5  -4 1609.94   49.81
   1  -5  -4 1507.13   47.60
   1   5  -3  130.33   12.98
   1  -5  -3  130.71   12.66
   1  -5  -2  616.96   24.44
   1   5  -2  597.69   25.04
   1  -5  -1  516.38   20.89
   1   5  -1  500.52   20.79
   1   5  -1  485.36   20.94
   1   5   0   28.89    5.33
   1   5   0   25.33    5.24
  -1  -5  -1  474.50   20.51
   1  -5   1  475.72   19.71
   1  -5   2  789.44   27.79
  -1  -5  -2  827.74   29.12
  -1  -5  -3   42.91    7.61
  -1  -5  -4  143.18   15.16
  -1  -5  -5  156.10   17.38
  -1  -5  -6  321.69   25.96
   1  -6  -6  120.58   15.50
   1  -6  -6  115.53   15.48
   1   6  -6  114.83   15.66
   1   6  -5  125.57   15.90
   1  -6  -5   83.27   12.95
   1   6  -4   28.00    7.33
   1  -6  -4   30.22    7.26
   1  -6  -3  111.77   12.74
   1   6  -3  108.54   12.86
   1  -6  -2 2825.48   57.51
   1   6  -2 2768.65   58.82
   1   6  -1  925.81   31.44
   1   6  -1  931.67   32.45
   1  -6  -1  942.15   31.63
   1   6   0 1602.08   41.84
  -1  -6  -1   94.81   10.37
  -1  -6  -2   17.73    4.98
   1  -6   2   20.47    5.16
   1  -6   3    5.13    3.46
  -1  -6  -3    4.24    3.23
   1  -6   4  345.72   23.74
  -1  -6  -4  352.16   25.05
  -1  -6  -5    9.61    5.19
   1  -6   5   10.82    5.52
   1  -6   6   22.49    7.16
  -1  -6  -6   11.71    5.98
   1   7  -6    1.95    2.81
   1  -7  -6    1.88    2.71
   1  -7  -6   -1.81    1.85
   1  -7  -5 1265.32   50.59
   1   7  -5 1206.68   49.96
   1  -7  -4  720.99   36.49
   1   7  -4  671.00   35.71
   1  -7  -3 1123.21   42.53
   1   7  -3 1107.44   42.95
   1  -7  -2  129.11   13.59
   1   7  -2  126.34   14.06
   1  -7  -1  374.57   22.15
   1   7  -1  425.25   24.46
   1   7   0  189.19   16.20
  -1  -7  -1  910.16   35.12
  -1  -7  -2  704.23   32.35
  -1  -7  -3   98.62   13.10
   1  -7   4   23.02    6.71
  -1  -7  -4   16.51    6.21
   1  -7   5  885.78   41.15
  -1  -7  -5  827.00   41.59
   1  -8  -5  273.57   23.85
   1   8  -5  286.02   24.33
   1  -8  -4 1145.87   47.72
   1   8  -4 1143.96   48.24
   1  -8  -3 1893.69   58.94
   1   8  -3 1914.52   60.43
   1  -8  -2 1628.68   51.94
   1   8  -2 1615.42   53.62
   1  -8  -1  689.84   32.94
   1   8  -1  662.21   33.43
  -1  -8  -1  135.56   14.92
  -1  -8  -2 1838.29   56.26
  -1  -8  -3 1308.93   50.11
  -1  -8  -4  680.58   37.35
  -1  -8  -5   43.34    9.85
   1  -9  -4 1256.62   50.47
   1   9  -4 1201.97   50.35
   1  -9  -3  233.97   21.71
   1   9  -3  245.11   22.65
   1  -9  -2  130.08   15.65
   1   9  -2  117.42   15.60
   1  -9  -1  344.95   25.09
   1   9  -1  338.32   25.74
  -1  -9   0  210.25   19.84
   1  -9   0  223.94   20.28
  -1  -9  -1  748.58   37.33
  -1  -9  -2  440.75   29.35
  -1  -9  -3   41.01    9.35
  -1  -9  -4  787.00   40.48
   1 -10  -3   28.99    8.13
   1  10  -3   38.37    9.67
   1 -10  -2 1524.06   55.25
   1  10  -2 1541.79   57.59
   1 -10  -1  171.66   18.57
  -1 -10   0   92.27   14.02
   1 -10   0   79.51   12.82
  -1 -10  -1  180.91   19.25
  -1 -10  -2  611.57   35.52
  -1 -10  -3    1.97    2.84
   1 -11  -2   11.23    5.41
   1 -11  -1  481.00   31.06
  -1 -11   1  582.58   34.63
  -1 -11   0 1122.31   47.87
   1 -11   0 1166.96   48.32
  -1 -11  -1  772.70   39.69
   1 -11   1  785.50   39.75
  -1 -11  -2  249.27   22.49
   2   0  -6 1812.23   57.76
   2   0  -5    1.51    2.18
   2   0  -4  835.74   32.89
   2   0  -3   -0.98    2.00
   2   0  -2    1.53    2.07
   2   0  -2    0.76    1.91
   2   0  -1   -1.20    1.84
   2   0  -1    1.20    1.84
   2   0  -1    0.66    1.91
   2   0   0 9999.00   77.98
   2   0   0 9994.33   84.18
   2   0   1   -2.92    2.47
   2   0   1    2.17    1.81
   2   0   2   63.38    8.01
   2   0   3   -2.22    2.53
   2   0   4 1113.12   39.28
   2  -1  -6 1126.67   45.94
   2  -1  -5  187.57   17.48
   2   1  -5  169.75   16.66
   2   1  -4    1.23    2.51
   2  -1  -4    2.54    2.90
   2  -1  -3  261.76   16.80
   2  -1  -3  237.23   16.07
   2   1  -3  263.72   16.57
   2   1  -2   10.29    3.27
   2   1  -2    4.72    2.41
   2  -1  -2    7.84    2.88
   2  -1  -2    7.42    3.03
   2  -1  -2    4.03    2.60
   2  -1  -1  759.50   21.57
   2  -1  -1  746.70   22.87
   2  -1  -1  777.55   23.98
   2   1  -1  773.23   23.47
   2   1  -1  774.99   23.10
   2  -1   0  490.19   17.92
   2  -1   0  467.46   17.16
   2   1   0  489.34   17.30
   2  -1   0  510.19   19.33
   2   1   0  502.25   17.24
   2  -1   1 1284.67   31.78
   2   1   1 1316.72   31.90
   2  -1   1 1320.04   29.62
   2  -1   1 1303.56   31.34
   2  -1   2 1522.18   34.49
   2  -1   2 1500.01   38.04
   2   1   2 1542.50   38.69
   2   1   2 1526.89   36.60
   2  -1   3  103.72   11.16
   2   1   3   98.17   10.93
   2   1   4  190.24   16.59
   2  -2  -6    9.16    4.95
   2  -2  -5  787.97   36.68
   2   2  -5  754.68   34.59
   2  -2  -4  163.61   15.18
   2   2  -4  153.38   14.29
   2  -2  -3 1566.05   41.67
   2  -2  -3 1454.61   40.61
   2   2  -3 1497.39   39.98
   2  -2  -2  494.46   20.69
   2  -2  -2  520.54   21.75
   2   2  -2  544.28   22.03
   2  -2  -1 1217.06   30.71
   2  -2  -1 1205.07   31.47
   2   2  -1 1216.12   30.81
   2  -2   0   61.64    7.05
   2  -2   0   52.61    6.28
   2  -2   0   46.53    6.47
   2   2   0   65.18    6.89
   2   2   0   56.83    6.88
   2  -2   1  386.16   18.15
   2   2   1  387.93   18.04
   2  -2   1  374.90   17.43
   2   2   1  368.25   17.94
   2  -2   1  379.51   17.11
   2  -2   2  152.61   11.71
   2  -2   2  150.99   12.50
   2   2   2  128.74   11.62
   2   2   2  153.22   12.29
   2  -2   3  121.00   12.28
   2  -2   3  105.62   11.00
   2   2   3  111.28   12.10
   2   2   4  906.27   37.13
   2  -3  -7  923.83   42.30
   2   3  -6  334.18   25.78
   2  -3  -6  315.72   25.24
   2   3  -5  372.52   25.19
   2  -3  -5  389.07   26.42
   2  -3  -4  127.44   13.94
   2   3  -4  137.86   13.93
   2  -3  -3  487.78   24.04
   2  -3  -3  516.07   25.00
   2   3  -3  492.10   23.79
   2  -3  -2  223.30   14.42
   2   3  -2  228.54   15.16
   2  -3  -2  230.88   15.21
   2  -3  -1 1124.13   31.34
   2   3  -1 1099.98   30.19
   2   3  -1 1109.79   31.15
   2  -3   0  291.89   15.60
   2  -3   0  321.26   16.96
   2   3   0  316.36   16.13
   2   3   0  298.23   16.30
   2   3   1  527.45   22.84
   2  -3   1  559.01   23.20
   2  -3   1  554.34   22.05
   2   3   1  528.83   21.03
   2  -3   1  575.09   22.48
   2  -3   2   11.63    3.89
   2  -3   2   11.57    3.68
   2   3   2    8.40    3.39
   2  -3   3 2554.76   56.36
   2  -3   3 2464.54   56.39
   2   3   3 2588.73   59.37
   2  -3   4  354.51   23.61
   2   3   4  395.19   25.26
   2  -3   5  465.77   29.38
   2  -3   6   -1.84    2.66
   2   4  -6   19.14    6.77
   2  -4  -6   21.60    6.94
   2   4  -5   39.37    8.74
   2  -4  -5   32.35    8.21
   2  -4  -4  574.42   30.16
   2  -4  -3  216.86   16.78
   2   4  -3  218.26   16.61
   2   4  -2 1224.86   36.70
   2  -4  -2 1266.34   37.23
   2  -4  -1  149.52   12.30
   2   4  -1  145.73   12.31
   2  -4   0 1939.00   42.76
   2   4   0 1918.47   43.08
   2   4   0 1958.13   44.45
   2  -4   1   28.82    5.63
   2   4   1   36.73    6.71
   2  -4   2  496.18   24.87
   2   4   2  552.83   26.49
   2  -4   2  506.54   24.27
   2  -4   3  256.13   19.12
   2   4   3  264.52   19.29
   2  -4   4   70.82   11.14
   2   4   4   50.53    9.56
   2  -4   5 1074.95   45.81
   2  -4   6 1829.07   60.55
   2   5  -6 2060.60   64.68
   2  -5  -6 1909.52   63.28
   2   5  -5  283.87   23.35
   2  -5  -5  259.55   22.72
   2   5  -4 1460.34   49.07
   2  -5  -4 1526.20   50.90
   2   5  -3    3.93    3.28
   2  -5  -3    4.00    3.33
   2   5  -2  525.58   25.79
   2  -5  -2  525.08   25.35
   2  -5  -1  309.15   18.76
   2   5  -1  337.81   20.08
   2  -5   0 2196.16   48.88
   2   5   0 2083.55   49.16
   2   5   0 2092.23   49.37
   2  -5   1  562.90   25.62
   2   5   1  595.04   28.17
   2  -5   2   32.87    6.95
   2   5   2   21.09    6.09
   2  -5   3   71.29   10.72
   2   5   3   99.63   12.70
   2  -5   4  752.52   37.01
   2   5   4  831.53   39.08
   2  -5   5   86.98   13.53
   2   5   5   90.04   13.26
   2  -5   6   89.51   13.89
   2  -6  -6  272.93   23.88
   2   6  -6  251.82   22.38
   2   6  -5   43.24    9.60
   2  -6  -5   32.62    8.54
   2  -6  -4 1288.63   48.23
   2   6  -4 1274.05   47.59
   2   6  -3   36.90    7.68
   2   6  -2  200.41   17.05
   2   6  -1   22.49    6.04
   2  -6  -1   45.26    7.80
   2  -6   0  199.73   16.02
   2   6   0  237.46   18.12
   2   6   0  208.59   16.89
   2  -6   1  147.55   14.11
   2   6   1  151.34   15.45
   2  -6   2  884.44   36.53
   2   6   2  952.07   39.95
   2  -6   3   27.79    7.08
   2   6   3   18.36    6.14
   2   6   4  576.89   33.95
   2  -6   4  646.02   35.30
   2   6   5  457.15   30.31
   2  -6   5  452.49   30.59
   2  -7  -5  195.37   19.84
   2   7  -5  167.87   18.47
   2  -7  -4  304.57   24.19
   2   7  -4  308.18   24.20
   2   7  -3 1688.77   54.41
   2   7  -2    7.76    4.48
   2   7  -1  512.03   28.65
   2   7   0    7.49    4.04
   2  -7   1   43.52    8.38
   2   7   1   62.73   10.81
   2  -7   2  177.66   17.22
   2   7   2  164.71   17.72
   2   7   3 2901.86   74.82
   2  -7   3 2733.93   70.80
   2   7   4  346.41   27.28
   2  -7   4  268.72   23.18
   2   7   5  120.97   15.80
   2  -7   5  113.22   15.30
   2  -8  -5  205.48   20.07
   2   8  -5  202.46   20.16
   2   8  -4  109.89   15.11
   2   8  -3 1085.99   45.80
   2   8   0  171.88   17.63
   2   8   1  417.10   28.64
   2   8   2    3.90    3.45
   2  -8   3   17.94    6.07
   2   8   3   15.66    6.63
   2   8   4  339.09   26.95
   2  -8   4  369.14   26.92
   2   9  -4   30.15    8.39
   2   9  -3   46.23   10.22
   2   9   1   15.66    5.99
   2   9   2  153.38   18.20
   2   9   3  146.71   17.88
   2  10   1    5.82    3.96
   2  10   2  509.23   32.55
   3   0  -6  440.63   30.12
   3   0  -5    1.85    3.27
   3   0  -4  563.58   31.16
   3   0  -3   -2.76    3.15
   3   0  -2  521.45   25.07
   3   0  -2  489.48   24.24
   3   0  -1    1.14    2.32
   3   0   0   63.42    8.97
   3   0   1    1.17    2.06
   3   0   1    1.21    2.76
   3   0   2 1793.58   51.04
   3   0   3   -1.64    2.37
   3   0   4 1635.97   56.33
   3   1  -6   13.58    5.94
   3  -1  -6   -1.95    1.91
   3   1  -5  653.73   35.88
   3  -1  -5  545.31   32.91
   3   1  -4   78.01   11.86
   3  -1  -4   92.04   12.78
   3   1  -3   43.66    8.26
   3  -1  -3   50.73    8.87
   3  -1  -3   34.39    7.30
   3  -1  -2   73.57    9.92
   3  -1  -2   60.26    8.87
   3   1  -2   83.68   10.36
   3  -1  -1  281.96   18.66
   3   1  -1  311.06   19.50
   3   1  -1  316.70   18.39
   3  -1  -1  309.21   18.47
   3  -1   0  886.13   32.97
   3   1   0  923.29   33.90
   3  -1   1 2963.57   60.63
   3   1   1 2993.01   60.46
   3  -1   1 2902.42   60.84
   3   1   1 2799.70   60.97
   3  -1   2  206.08   17.53
   3   1   2  252.42   19.37
   3   1   2  245.43   18.88
   3  -1   3  254.15   21.11
   3   1   3  209.59   19.14
   3  -1   4  173.10   18.42
   3   1   4  149.54   17.28
   3   1   5  292.55   24.71
   3   2  -6   69.94   12.23
   3  -2  -6   54.97   11.16
   3   2  -5  211.61   20.60
   3  -2  -5  195.94   20.00
   3  -2  -4  139.14   15.87
   3   2  -4  134.72   15.67
   3   2  -3   14.81    5.24
   3  -2  -3    8.40    4.29
   3  -2  -3    4.43    3.69
   3  -2  -2  317.42   20.53
   3  -2  -2  300.38   19.88
   3   2  -2  270.24   19.13
   3  -2  -1 1828.42   48.56
   3   2  -1 1828.64   48.12
   3   2  -1 1857.82   46.18
   3  -2  -1 1844.59   46.99
   3  -2   0  120.27   11.98
   3  -2   0  108.77   11.33
   3  -2   0  125.49   12.81
   3   2   0   92.72   11.31
   3  -2   1  316.30   20.34
   3   2   1  298.48   19.67
   3  -2   1  268.01   17.93
   3  -2   1  279.40   19.23
   3  -2   2  201.11   17.48
   3   2   2  162.56   15.96
   3  -2   3  684.29   34.59
   3   2   3  638.98   34.00
   3  -2   4   82.21   12.79
   3   2   4   63.09   11.55
   3   2   5 1737.50   59.96
   3  -3  -6   -1.96    3.47
   3  -3  -5  225.69   21.58
   3   3  -5  213.54   20.78
   3  -3  -4  298.88   23.47
   3   3  -4  325.36   24.62
   3  -3  -3  360.40   24.42
   3   3  -3  385.74   25.16
   3   3  -2 2748.98   62.28
   3  -3  -2 2692.18   61.82
   3  -3  -1  580.07   27.67
   3  -3  -1  560.61   27.89
   3   3  -1  571.73   27.83
   3   3  -1  556.81   26.74
   3  -3   0  179.76   15.29
   3  -3   0  156.69   14.84
   3   3   0  180.74   14.73
   3  -3   1 3258.61   67.82
   3   3   1 3246.91   66.70
   3  -3   1 3167.24   64.93
   3  -3   1 3289.09   67.35
   3  -3   2  304.59   22.21
   3   3   2  257.24   20.69
   3  -3   2  265.69   19.68
   3  -3   3  494.08   30.14
   3   3   3  570.52   32.77
   3  -3   3  595.75   31.45
   3  -3   4  997.04   44.09
   3   3   4 1028.83   46.02
   3   3   5  632.66   36.22
   3  -4  -6  772.78   39.74
   3  -4  -5  713.33   38.44
   3   4  -5  687.32   36.78
   3   4  -4    3.55    3.14
   3  -4  -4    9.31    5.37
   3  -4  -4    9.17    4.59
   3  -4  -3  267.00   21.68
   3   4  -3  273.45   21.60
   3   4  -2 1253.69   43.93
   3  -4  -2 1294.30   44.75
   3  -4  -1  535.23   27.96
   3   4  -1  549.26   28.18
   3  -4   0 1256.25   42.49
   3   4   0 1252.98   41.59
   3  -4   1  989.64   38.24
   3   4   1  907.48   39.08
   3   4   2  782.00   37.22
   3  -4   2  807.85   35.86
   3   4   2  760.83   37.16
   3  -4   3  595.75   33.84
   3   4   3  642.03   35.71
   3  -4   3  604.25   32.97
   3   4   4 2384.37   71.04
   3  -4   4 2342.66   68.76
   3   4   5  204.82   20.70
   3  -5  -5  139.68   17.16
   3  -5  -4  541.30   32.97
   3   5  -4  560.27   32.86
   3   5  -3   30.91    7.84
   3  -5  -3   42.11    8.96
   3   5  -2   93.76   12.78
   3  -5  -2   99.26   13.08
   3  -5  -1    6.12    4.13
   3   5  -1    7.71    4.45
   3  -5   0  974.57   39.39
   3   5   0 1012.39   40.14
   3   5   0 1075.27   42.63
   3  -5   1   21.91    6.19
   3   5   1   32.12    8.35
   3   5   2 2727.47   72.38
   3  -5   2 2843.54   70.47
   3   5   2 2858.14   75.80
   3   5   3   47.45   10.49
   3  -5   3   49.89   10.33
   3   5   3   61.72   11.31
   3   5   4   39.01    9.61
   3  -5   4   45.74   10.55
   3   5   5   19.53    7.19
   3  -5   5   17.56    6.90
   3   6  -4  166.85   18.15
   3   6  -3   -1.82    2.63
   3  -6  -3   -3.68    3.75
   3   6  -2 1841.61   58.41
   3  -6  -2 1778.34   56.57
   3   6  -1  713.60   36.11
   3  -6  -1  720.40   35.43
   3  -6   0  850.98   38.66
   3   6   0  826.48   39.25
   3  -6   1  414.14   27.35
   3   6   1  320.41   25.86
   3   6   2  277.51   23.78
   3  -6   2  270.60   22.94
   3   6   2  294.15   25.56
   3   6   3    6.14    4.67
   3  -6   3    9.72    5.25
   3   6   3    4.07    4.16
   3   6   4 1928.19   64.83
   3  -6   4 2041.05   65.53
   3   7  -3  440.68   29.73
   3   7  -2    9.51    5.14
   3  -7  -2   27.07    7.13
   3   7  -1  403.76   28.44
   3  -7  -1  403.31   27.63
   3  -7   0  141.67   16.59
   3   7   0  118.49   15.61
   3  -7   1 1116.85   46.78
   3   7   1 1125.56   50.20
   3  -7   2 1268.45   50.79
   3   7   2 1193.50   50.08
   3   7   2 1163.15   51.87
   3   7   3  208.81   21.42
   3  -7   3  156.20   18.17
   3   7   3  175.07   19.96
   3   7   4    4.05    4.13
   3  -7   4    1.94    3.96
   3  -8   0    5.68    4.33
   3  -8   1  141.41   17.24
   3   8   1   94.04   14.98
   3  -8   2   94.34   14.05
   3   8   2  114.02   16.30
   3  -8   3 1505.89   55.22
   3   8   3 1441.95   55.17
   3   8   3 1458.24   55.91
   3   9   1  477.04   32.54
   3   9   2  585.98   35.81
   4   0  -5   -2.02    3.57
   4   0  -4  456.67   30.94
   4   0  -2 1115.16   44.93
   4   0  -1    1.75    2.53
   4   0   0  770.51   37.89
   4   0   1   -1.82    1.86
   4   0   2  404.05   28.46
   4   0   3    6.21    4.73
   4   0   4  356.13   28.13
   4   1  -5   78.74   13.36
   4  -1  -5   70.01   12.42
   4   1  -4   40.22    9.41
   4  -1  -4   74.04   12.58
   4   1  -3   -1.84    3.25
   4  -1  -2   50.03    9.81
   4  -1  -1 1376.32   50.44
   4   1  -1 1477.41   52.14
   4  -1   0  859.64   40.06
   4   1   0  794.48   38.71
   4  -1   1    5.10    3.88
   4  -1   1   10.91    5.57
   4   1   1   11.12    5.35
   4  -1   2  115.87   15.39
   4   1   2  135.46   16.76
   4   1   2  115.68   15.49
   4  -1   3   33.16    8.98
   4   1   3   44.00   10.26
   4  -1   4   79.64   13.36
   4   1   4   69.74   12.58
   4   2  -5  606.21   35.73
   4  -2  -5  657.16   37.10
   4   2  -4   38.15    9.62
   4  -2  -3 2160.44   65.18
   4   2  -3 2151.56   65.03
   4   2  -2    1.68    2.98
   4  -2  -2    1.73    3.06
   4  -2  -1 1469.20   52.38
   4   2  -1 1414.24   51.30
   4   2   0  127.03   15.73
   4  -2   0   93.98   13.56
   4  -2   1  742.85   37.01
   4   2   1  765.48   39.27
   4  -2   2   71.65   12.66
   4   2   2   99.58   14.51
   4   2   2   72.94   12.73
   4  -2   3 1323.22   54.03
   4   2   3 1295.73   53.87
   4  -2   4   22.83    7.34
   4   2   4   19.05    6.83
   4   3  -5  409.74   28.86
   4   3  -4   -2.00    2.88
   4  -3  -3  266.18   23.47
   4   3  -3  218.23   21.23
   4   3  -2   24.85    7.25
   4  -3  -2   27.50    7.94
   4   3  -1 2371.69   66.80
   4  -3  -1 2388.14   66.36
   4  -3   0  234.93   20.87
   4   3   0  252.89   22.64
   4  -3   1  584.64   33.68
   4   3   1  656.40   37.52
   4  -3   2  270.61   23.86
   4   3   2  236.62   22.42
   4   3   2  269.70   24.34
   4  -3   3  317.77   26.58
   4   3   3  348.03   28.09
   4   3   4  361.71   28.40
   4   4  -4  990.15   45.66
   4  -4  -3  454.17   30.91
   4   4  -3  409.36   29.26
   4   4  -2  896.83   41.97
   4  -4  -2  910.10   42.90
   4  -4  -1   67.03   11.56
   4   4  -1   55.98   10.57
   4   4  -1   67.78   11.83
   4  -4   0  977.78   43.73
   4   4   0  970.34   45.26
   4  -4   1  335.96   25.92
   4   4   1  358.43   28.65
   4   4   2 1123.11   50.82
   4   4   3  206.10   21.70
   4   5  -4 1035.05   46.16
   4   5  -3   35.72    9.06
   4  -5  -3   32.16    8.46
   4   5  -2 1483.15   55.00
   4  -5  -2 1395.23   53.76
   4   5  -1    1.89    2.72
   4  -5  -1    5.83    3.97
   4  -5   0 3653.85   86.63
   4   5   0 3751.78   90.41
   4  -5   1  383.10   28.37
   4   5   1  423.97   31.65
   4  -5   2  548.67   33.96
   4   5   2  578.01   37.24
   4  -5   3    2.00    3.54
   4   5   3    2.09    3.69
   4   6  -3   78.58   12.84
   4  -6  -3   86.79   13.66
   4   6  -2  426.73   29.99
   4  -6  -2  444.52   30.53
   4   6  -1   31.33    8.71
   4  -6  -1   35.72    8.83
   4  -6   0   82.06   13.40
   4   6   0   42.33   10.14
   4  -6   1  120.92   16.20
   4   6   1  152.03   19.39
   4  -6   2 2149.05   67.39
   4   6   2 2212.06   72.59
   4   7  -2  490.60   31.80
   4  -7  -2  490.53   31.73
   4  -7  -1  701.48   38.12
   4   7   0  137.37   17.52
   4  -7   0  169.35   19.19
   4  -7   1  514.38   33.01
   4   7   1  509.19   34.96
   5   0  -1   -2.06    2.10
   5   0   0  869.09   44.14
   5   0   1    4.21    3.72
   5  -1  -1  267.59   24.14
   5   1  -1  276.74   24.59
   5  -1   0  405.94   29.75
   5   1   0  341.57   27.83
   5  -1   1  102.27   15.06
   5   1   1  121.49   17.00
   5   2  -1  509.23   33.08
   5   2   0    2.13    3.77
   5   2   1  124.35   16.96
   5   3  -1  244.11   22.47
   5   3   0    6.33    5.28
   5   3   1  305.93   26.48
   0   0   0    0.00    0.00


TITL wit_exp_72 in P2(1)/c
REM P2(1)/c (#14 in standard setting)
CELL 1.54184   5.266911  11.630623   7.780194  90.0000  93.9231  90.0000
ZERR    4.00   0.000232   0.000570   0.000399   0.0000   0.0045   0.0000
LATT  1
SYMM -x, y+1/2,-z+1/2
SFAC C H N O S
UNIT 8.00 28.00 4.00 12.00 4.00
TREF
HKLF 4
END
_computing_structure_solution     'SHELXT 2014/5 (Sheldrick, 2014)'
;
_shelx_hkl_checksum   30380
