# Supplementary material for: Inference-assisted intelligent crystallography based on preliminary data
Source: Sci Rep. 2019 Aug 22;9:11886. doi: 10.1038/s41598-019-48362-3 (PMC6706436; doi:10.1038/s41598-019-48362-3)
Supplement: Supplementary file 10 — Supplementary Data 9 [file 41598_2019_48362_MOESM10_ESM.zip › suppl_data_9.cif]

 
data_comp3_I_sigma_20
 
_audit_creation_method            'SHELXL-2018/1'
_shelx_SHELXL_version_number      '2018/1'
_chemical_name_systematic         ?
_chemical_name_common             ?
_chemical_melting_point           ?
_chemical_formula_moiety          'C2 H7 N O3 S'
_chemical_formula_sum             'C2 H7 N O3 S' 
_chemical_formula_weight          125.15

loop_
 _atom_type_symbol
 _atom_type_description
 _atom_type_scat_dispersion_real
 _atom_type_scat_dispersion_imag
 _atom_type_scat_source
 'C'  'C'   0.0181   0.0091
 'International Tables Vol C Tables 4.2.6.8 and 6.1.1.4'
 'H'  'H'   0.0000   0.0000
 'International Tables Vol C Tables 4.2.6.8 and 6.1.1.4'
 'N'  'N'   0.0311   0.0180
 'International Tables Vol C Tables 4.2.6.8 and 6.1.1.4'
 'O'  'O'   0.0492   0.0322
 'International Tables Vol C Tables 4.2.6.8 and 6.1.1.4'
 'S'  'S'   0.3331   0.5567
 'International Tables Vol C Tables 4.2.6.8 and 6.1.1.4'
 
_space_group_crystal_system       monoclinic
_space_group_IT_number            14
_space_group_name_H-M_alt         'P 21/c'
_space_group_name_Hall            '-P 2ybc'
 
_shelx_space_group_comment
;
The symmetry employed for this shelxl refinement is uniquely defined
by the following loop, which should always be used as a source of
symmetry information in preference to the above space-group names.
They are only intended as comments.
;
 
loop_
 _space_group_symop_operation_xyz
 'x, y, z'
 '-x, y+1/2, -z+1/2'
 '-x, -y, -z'
 'x, -y-1/2, z-1/2'
 
_cell_length_a                    5.2633(1)
_cell_length_b                    11.6313(2)
_cell_length_c                    7.7812(1)
_cell_angle_alpha                 90
_cell_angle_beta                  93.982(2)
_cell_angle_gamma                 90
_cell_volume                      475.207(14)
_cell_formula_units_Z             4
_cell_measurement_temperature     100
_cell_measurement_reflns_used     1429
_cell_measurement_theta_min       6.8550
_cell_measurement_theta_max       69.4740
 
_exptl_crystal_description        block
_exptl_crystal_colour             colorless
_exptl_crystal_density_meas       ?
_exptl_crystal_density_method     ?
_exptl_crystal_density_diffrn     1.749          
_exptl_crystal_F_000              264
_exptl_transmission_factor_min    ?
_exptl_transmission_factor_max    ?
_exptl_crystal_size_max           0.131
_exptl_crystal_size_mid           0.063
_exptl_crystal_size_min           0.046
_exptl_absorpt_coefficient_mu     5.252
_shelx_estimated_absorpt_T_min    0.546
_shelx_estimated_absorpt_T_max    0.794
_exptl_absorpt_correction_type    gaussian
_exptl_absorpt_correction_T_min   0.805
_exptl_absorpt_correction_T_max   1.000
_exptl_absorpt_process_details
;
CrysAlisPro 1.171.39.46 (Rigaku Oxford Diffraction, 2018)
Numerical absorption correction based on gaussian integration over
			a multifaceted crystal model
Empirical absorption correction using spherical harmonics,
 implemented in SCALE3 ABSPACK scaling algorithm.
;
_oxdiff_exptl_absorpt_empirical_full_min           0.902
_oxdiff_exptl_absorpt_empirical_full_max           1.132
_oxdiff_exptl_absorpt_empirical_details
;
Empirical correction (ABSPACK) includes:
- Absorption correction using spherical harmonics
- Frame scaling
- B-factor correction
;
_exptl_absorpt_special_details    ?
_diffrn_ambient_temperature       100
_diffrn_radiation_wavelength      1.54184
_diffrn_radiation_type            CuK\a
_diffrn_source                    'micro-focus sealed X-ray tube'
_diffrn_measurement_device_type   'XtaLAB Synergy-i, Dualflex, HyPix Bamtum'
_diffrn_measurement_method        '\w scans'
_diffrn_detector_area_resol_mean  10
_diffrn_reflns_number             1972
_diffrn_reflns_av_unetI/netI      0.0247
_diffrn_reflns_av_R_equivalents   0.0188
_diffrn_reflns_limit_h_min        -4
_diffrn_reflns_limit_h_max        6
_diffrn_reflns_limit_k_min        -10
_diffrn_reflns_limit_k_max        14
_diffrn_reflns_limit_l_min        -9
_diffrn_reflns_limit_l_max        9
_diffrn_reflns_theta_min          6.857
_diffrn_reflns_theta_max          69.714
_diffrn_reflns_theta_full         67.684
_diffrn_measured_fraction_theta_max   0.986
_diffrn_measured_fraction_theta_full  0.999
_diffrn_reflns_Laue_measured_fraction_max    0.986
_diffrn_reflns_Laue_measured_fraction_full   0.999
_diffrn_reflns_point_group_measured_fraction_max   0.986
_diffrn_reflns_point_group_measured_fraction_full  0.999
_reflns_number_total              887
_reflns_number_gt                 834
_reflns_threshold_expression      'I > 2\s(I)'
_reflns_Friedel_coverage          0.000
_reflns_Friedel_fraction_max      .
_reflns_Friedel_fraction_full     .
 
_reflns_special_details
;
 Reflections were merged by SHELXL according to the crystal
 class for the calculation of statistics and refinement.
 
 _reflns_Friedel_fraction is defined as the number of unique
 Friedel pairs measured divided by the number that would be
 possible theoretically, ignoring centric projections and
 systematic absences.
;
 
_computing_data_collection        'CrysAlisPro 1.171.39.46 (Rigaku OD, 2018)'
_computing_cell_refinement        'CrysAlisPro 1.171.39.46 (Rigaku OD, 2018)'
_computing_data_reduction         'CrysAlisPro 1.171.39.46 (Rigaku OD, 2018)'
_computing_structure_solution     'SHELXT 2014/5 (Sheldrick, 2014)'
_computing_structure_refinement   'SHELXL-2018/1 (Sheldrick, 2018)'
_computing_molecular_graphics     'shelxle'
_computing_publication_material   'SHELXL-2018/1 (Sheldrick, 2018)'
_refine_special_details           ?
_refine_ls_structure_factor_coef  Fsqd
_refine_ls_matrix_type            full
_refine_ls_weighting_scheme       calc
_refine_ls_weighting_details
'w=1/[\s^2^(Fo^2^)+(0.0334P)^2^+0.4292P] where P=(Fo^2^+2Fc^2^)/3'
_atom_sites_solution_primary      iterative
_atom_sites_solution_secondary    difmap
_atom_sites_solution_hydrogens    difmap
_refine_ls_hydrogen_treatment     refall
_refine_ls_extinction_method      'SHELXL-2018/1 (Sheldrick 2018)'
_refine_ls_extinction_coef        0.0069(10)
_refine_ls_extinction_expression
 'Fc^*^=kFc[1+0.001xFc^2^\l^3^/sin(2\q)]^-1/4^'
_refine_ls_number_reflns          887
_refine_ls_number_parameters      93
_refine_ls_number_restraints      0
_refine_ls_R_factor_all           0.0297
_refine_ls_R_factor_gt            0.0282
_refine_ls_wR_factor_ref          0.0717
_refine_ls_wR_factor_gt           0.0702
_refine_ls_goodness_of_fit_ref    1.071
_refine_ls_restrained_S_all       1.071
_refine_ls_shift/su_max           0.000
_refine_ls_shift/su_mean          0.000
 
loop_
 _atom_site_label
 _atom_site_type_symbol
 _atom_site_fract_x
 _atom_site_fract_y
 _atom_site_fract_z
 _atom_site_U_iso_or_equiv
 _atom_site_adp_type
 _atom_site_occupancy
 _atom_site_site_symmetry_order  
 _atom_site_calc_flag
 _atom_site_refinement_flags_posn
 _atom_site_refinement_flags_adp
 _atom_site_refinement_flags_occupancy
 _atom_site_disorder_assembly
 _atom_site_disorder_group
S1 S 0.29814(8) 0.35005(4) 0.64978(6) 0.0101(2) Uani 1 1 d . . . . .
O1 O 0.1585(3) 0.24236(12) 0.64671(18) 0.0156(4) Uani 1 1 d . . . . .
N1 N 0.2328(3) 0.63068(15) 0.6673(2) 0.0118(4) Uani 1 1 d . . . . .
H1A H 0.296(5) 0.697(3) 0.693(4) 0.031(7) Uiso 1 1 d . . . . .
H1B H 0.298(5) 0.606(2) 0.578(4) 0.022(7) Uiso 1 1 d . . . . .
H1C H 0.070(5) 0.633(2) 0.641(3) 0.017(6) Uiso 1 1 d . . . . .
C1 C 0.1617(4) 0.44012(17) 0.8039(2) 0.0116(4) Uani 1 1 d . . . . .
H1D H -0.009(5) 0.447(2) 0.766(3) 0.019(6) Uiso 1 1 d . . . . .
H1E H 0.176(4) 0.398(2) 0.912(3) 0.012(5) Uiso 1 1 d . . . . .
C2 C 0.2904(4) 0.55690(17) 0.8213(3) 0.0127(4) Uani 1 1 d . . . . .
H2A H 0.231(4) 0.598(2) 0.922(3) 0.014(6) Uiso 1 1 d . . . . .
H2B H 0.473(5) 0.549(2) 0.835(3) 0.011(5) Uiso 1 1 d . . . . .
O2 O 0.2702(2) 0.41232(12) 0.48626(17) 0.0129(3) Uani 1 1 d . . . . .
O3 O 0.5673(3) 0.33829(12) 0.70920(18) 0.0149(3) Uani 1 1 d . . . . .
 
loop_
 _atom_site_aniso_label
 _atom_site_aniso_U_11
 _atom_site_aniso_U_22
 _atom_site_aniso_U_33
 _atom_site_aniso_U_23
 _atom_site_aniso_U_13
 _atom_site_aniso_U_12
S1 0.0099(3) 0.0074(3) 0.0129(3) -0.00003(17) 0.00169(17) -0.00065(17)
O1 0.0179(7) 0.0106(7) 0.0188(7) -0.0019(6) 0.0041(6) -0.0047(6)
N1 0.0122(9) 0.0108(9) 0.0128(9) -0.0014(7) 0.0029(7) -0.0010(7)
C1 0.0130(9) 0.0114(9) 0.0104(9) 0.0000(7) 0.0018(7) 0.0010(8)
C2 0.0148(10) 0.0110(9) 0.0122(9) -0.0008(7) -0.0003(7) 0.0009(8)
O2 0.0139(7) 0.0116(7) 0.0132(7) -0.0002(5) 0.0024(5) -0.0001(6)
O3 0.0109(7) 0.0121(7) 0.0215(8) 0.0017(6) -0.0005(6) 0.0014(5)
 
_geom_special_details
;
 All esds (except the esd in the dihedral angle between two l.s. planes)
 are estimated using the full covariance matrix.  The cell esds are taken
 into account individually in the estimation of esds in distances, angles
 and torsion angles; correlations between esds in cell parameters are only
 used when they are defined by crystal symmetry.  An approximate (isotropic)
 treatment of cell esds is used for estimating esds involving l.s. planes.
;
 
loop_
 _geom_bond_atom_site_label_1
 _geom_bond_atom_site_label_2
 _geom_bond_distance
 _geom_bond_site_symmetry_2
 _geom_bond_publ_flag
S1 O1 1.4518(14) . ?
S1 O2 1.4626(14) . ?
S1 O3 1.4659(14) . ?
S1 C1 1.781(2) . ?
N1 C2 1.488(2) . ?
N1 H1A 0.86(3) . ?
N1 H1B 0.85(3) . ?
N1 H1C 0.87(3) . ?
C1 C2 1.520(3) . ?
C1 H1D 0.93(3) . ?
C1 H1E 0.97(2) . ?
C2 H2A 0.99(2) . ?
C2 H2B 0.96(2) . ?
 
loop_
 _geom_angle_atom_site_label_1
 _geom_angle_atom_site_label_2
 _geom_angle_atom_site_label_3
 _geom_angle
 _geom_angle_site_symmetry_1
 _geom_angle_site_symmetry_3
 _geom_angle_publ_flag
O1 S1 O2 113.12(8) . . ?
O1 S1 O3 113.69(8) . . ?
O2 S1 O3 110.94(8) . . ?
O1 S1 C1 106.94(9) . . ?
O2 S1 C1 105.89(9) . . ?
O3 S1 C1 105.57(9) . . ?
C2 N1 H1A 106.2(19) . . ?
C2 N1 H1B 113.6(18) . . ?
H1A N1 H1B 109(3) . . ?
C2 N1 H1C 110.2(17) . . ?
H1A N1 H1C 113(2) . . ?
H1B N1 H1C 105(2) . . ?
C2 C1 S1 112.81(13) . . ?
C2 C1 H1D 111.3(16) . . ?
S1 C1 H1D 105.4(16) . . ?
C2 C1 H1E 111.8(14) . . ?
S1 C1 H1E 105.8(14) . . ?
H1D C1 H1E 109(2) . . ?
N1 C2 C1 112.30(16) . . ?
N1 C2 H2A 107.3(14) . . ?
C1 C2 H2A 110.1(14) . . ?
N1 C2 H2B 106.8(14) . . ?
C1 C2 H2B 111.1(14) . . ?
H2A C2 H2B 109.1(19) . . ?
 
loop_
 _geom_torsion_atom_site_label_1
 _geom_torsion_atom_site_label_2
 _geom_torsion_atom_site_label_3
 _geom_torsion_atom_site_label_4
 _geom_torsion
 _geom_torsion_site_symmetry_1
 _geom_torsion_site_symmetry_2
 _geom_torsion_site_symmetry_3
 _geom_torsion_site_symmetry_4
 _geom_torsion_publ_flag
O1 S1 C1 C2 179.92(13) . . . . ?
O2 S1 C1 C2 -59.18(15) . . . . ?
O3 S1 C1 C2 58.52(15) . . . . ?
S1 C1 C2 N1 70.77(19) . . . . ?
 
loop_
 _geom_hbond_atom_site_label_D 
 _geom_hbond_atom_site_label_H 
 _geom_hbond_atom_site_label_A 
 _geom_hbond_distance_DH 
 _geom_hbond_distance_HA 
 _geom_hbond_distance_DA 
 _geom_hbond_angle_DHA 
 _geom_hbond_site_symmetry_A 
 _geom_hbond_publ_flag
N1 H1A S1  0.86(3) 2.97(3) 3.7610(19) 152(2) 2_656 yes
N1 H1A O3  0.86(3) 1.92(3) 2.779(2) 170(3) 2_656 yes
N1 H1B S1  0.85(3) 2.90(3) 3.6164(19) 143(2) 3_666 yes
N1 H1B O2  0.85(3) 2.37(3) 2.917(2) 123(2) . yes
N1 H1B O2  0.85(3) 2.37(3) 2.993(2) 131(2) 3_666 yes
N1 H1B O3  0.85(3) 2.47(3) 3.201(2) 145(2) 3_666 yes
N1 H1C S1  0.87(3) 2.88(3) 3.6038(18) 142(2) 3_566 yes
N1 H1C O1  0.87(3) 2.46(3) 2.905(2) 112.2(19) 2_556 yes
N1 H1C O2  0.87(3) 2.05(3) 2.871(2) 157(2) 3_566 yes
C1 H1D O3  0.93(3) 2.57(3) 3.379(2) 145(2) 1_455 yes
C1 H1E O1  0.97(2) 2.46(2) 3.410(2) 167.4(19) 4_566 yes
 
_refine_diff_density_max    0.458
_refine_diff_density_min   -0.370
_refine_diff_density_rms    0.064

_shelx_res_file
;
TITL taurine02_a.res in P2(1)/c
    taurine02_a.res
    created by SHELXL-2018/1 at 18:19:36 on 11-Apr-2018
REM Old TITL taurine02

REM SHELXT solution in P2(1)/c
REM R1 0.066,  Rweak 0.031,  Alpha 0.029,  Orientation as input
REM Formula found by SHELXT:  C2 N O3 S

CELL  1.54184   5.2633  11.6313   7.7812   90.000   93.982   90.000
ZERR    4.000   0.0001   0.0002   0.0001    0.000    0.002    0.000
LATT  1
SYMM -X, 1/2+Y, 1/2-Z
SFAC C H N O S
UNIT 8 28 4 12 4
L.S. 20
SIZE 0.131 0.063 0.046
TEMP -173
CONF
BOND $H
REM Instructions for potential hydrogen bonds
EQIV $1 -x+1, y+1/2, -z+3/2
HTAB N1 S1_$1
HTAB N1 O3_$1
EQIV $2 -x+1, -y+1, -z+1
HTAB N1 S1_$2
HTAB N1 O2
HTAB N1 O2_$2
HTAB N1 O3_$2
EQIV $3 -x, -y+1, -z+1
HTAB N1 S1_$3
EQIV $4 -x, y+1/2, -z+3/2
HTAB N1 O1_$4
HTAB N1 O2_$3
EQIV $5 x-1, y, z
HTAB C1 O3_$5
EQIV $6 x, -y+1/2, z+1/2
HTAB C1 O1_$6
REM End of instructions
ACTA
LIST 4
FMAP 2
PLAN 20
WGHT    0.033400    0.429200
EXTI    0.006886
FVAR       1.19015
S1    5    0.298141    0.350053    0.649776    11.00000    0.00992    0.00744 =
         0.01293   -0.00003    0.00169   -0.00065
O1    4    0.158481    0.242357    0.646710    11.00000    0.01790    0.01065 =
         0.01879   -0.00193    0.00412   -0.00473
N1    3    0.232762    0.630680    0.667279    11.00000    0.01220    0.01081 =
         0.01280   -0.00144    0.00292   -0.00096
H1A   2    0.295971    0.697466    0.692877    11.00000    0.03053
H1B   2    0.297592    0.606460    0.577537    11.00000    0.02182
H1C   2    0.069532    0.632608    0.641396    11.00000    0.01745
C1    1    0.161748    0.440124    0.803932    11.00000    0.01299    0.01139 =
         0.01043    0.00000    0.00181    0.00098
H1D   2   -0.009359    0.447254    0.766026    11.00000    0.01913
H1E   2    0.175774    0.397631    0.911563    11.00000    0.01165
C2    1    0.290414    0.556898    0.821261    11.00000    0.01476    0.01100 =
         0.01223   -0.00075   -0.00028    0.00087
H2A   2    0.230891    0.598497    0.922082    11.00000    0.01394
H2B   2    0.472521    0.549069    0.834837    11.00000    0.01142
O2    4    0.270173    0.412322    0.486261    11.00000    0.01393    0.01160 =
         0.01323   -0.00018    0.00242   -0.00012
O3    4    0.567318    0.338294    0.709200    11.00000    0.01086    0.01209 =
         0.02146    0.00166   -0.00049    0.00141
HKLF 4


REM  taurine02_a.res in P2(1)/c
REM R1 =  0.0282 for     834 Fo > 4sig(Fo)  and  0.0297 for all     887 data
REM     93 parameters refined using      0 restraints

END

WGHT      0.0334      0.4292

REM Highest difference peak  0.458,  deepest hole -0.370,  1-sigma level  0.064
Q1    1   0.2248  0.3993  0.7238  11.00000  0.05    0.46
Q2    1   0.2998  0.3621  0.5346  11.00000  0.05    0.35
Q3    1   0.1853  0.2931  0.6486  11.00000  0.05    0.27
Q4    1   0.2382  0.4969  0.7941  11.00000  0.05    0.25
Q5    1   0.4852  0.3055  0.6565  11.00000  0.05    0.24
Q6    1   0.5623  0.3173  0.8063  11.00000  0.05    0.22
Q7    1   0.1616  0.2263  0.5425  11.00000  0.05    0.22
Q8    1   0.1565  0.3967  0.4597  11.00000  0.05    0.21
Q9    1   0.2599  0.5876  0.7467  11.00000  0.05    0.21
Q10   1   0.2267  0.2202  0.6244  11.00000  0.05    0.18
Q11   1   0.2682  0.4529  0.5081  11.00000  0.05    0.16
Q12   1   0.6160  0.3614  0.7236  11.00000  0.05    0.15
Q13   1   0.1651  0.2067  0.7508  11.00000  0.05    0.14
Q14   1   0.6361  0.3007  0.6805  11.00000  0.05    0.14
Q15   1  -0.0061  0.2778  0.8796  11.00000  0.05    0.12
Q16   1   0.2385  0.4056  0.3417  11.00000  0.05    0.12
Q17   1   0.4956  0.3166  0.9007  11.00000  0.05    0.12
Q18   1   0.2953  0.7671  0.5689  11.00000  0.05    0.12
Q19   1   0.3203  0.3483  0.4135  11.00000  0.05    0.12
Q20   1   0.0457  0.3285  0.9678  11.00000  0.05    0.12
;
_shelx_res_checksum   32075

_shelx_hkl_file
;
   0   0  -1    0.81    0.47
   0   0   1    0.09    0.41
   0   0   2 4313.72   30.33
   0   0  -2 4313.11   28.46
   0   0   3    0.93    0.91
   0   0  -3    0.27    0.85
   0   0  -4 1135.26   24.86
   0   0  -5    0.65    1.50
   0   0  -6 4411.66   63.92
   0   0  -7   -0.93    2.16
   0   0  -8    0.84    1.74
   0   0   9   -0.57    1.02
   0  -1   0    0.76    0.25
   0   1   1 2135.21    7.92
   0   1  -1 2110.79   16.20
   0  -1   1 2095.87   16.61
   0  -1   2 4068.74   30.95
   0  -1   3    1.96    1.12
   0   1  -4 1492.06   28.91
   0  -1  -4 1437.42   27.68
   0  -1   4 1450.38   28.44
   0   1  -5   71.16    7.46
   0  -1  -5   61.87    6.78
   0   1  -6  386.30   19.18
   0  -1  -7  738.78   28.14
   0   1  -7  718.74   27.47
   0   1  -8  289.06   16.48
   0  -1  -8  283.10   16.51
   0  -1   9    7.21    2.30
   0   1   9    3.30    1.71
   0  -2   0  253.09    4.54
   0  -2  -1 2172.30   17.22
   0  -2   1 2143.77   19.35
   0  -2   2  352.76    9.89
   0   2  -2  367.41    9.78
   0  -2   3  248.58   10.12
   0  -2   4 1086.31   24.87
   0  -2   5  475.19   19.20
   0   2  -5  457.47   18.92
   0  -2  -6   26.42    5.33
   0   2  -6   30.65    5.66
   0  -2  -7   12.76    3.90
   0   2  -7   17.99    4.48
   0   2  -7   15.92    4.35
   0  -2  -8   87.05    9.00
   0   2  -8   94.94    9.21
   0   2   9   70.62    6.55
   0  -2   9   67.97    6.41
   0   2  -9   70.35    6.42
   0  -2   9   67.79    6.31
   0  -3   0   -0.11    0.45
   0  -3  -1 3564.73   23.67
   0  -3   1 3499.89   28.54
   0  -3   2  675.20   14.96
   0  -3  -2  679.62   13.45
   0   3  -2  674.00   14.51
   0   3  -3 6629.75   54.08
   0  -3  -3 6655.86   51.95
   0  -3   4    0.54    1.13
   0  -3  -4    1.01    1.18
   0  -3   5  897.47   27.10
   0   3  -6   38.69    6.32
   0   3  -7  363.48   20.15
   0  -3   8   13.31    3.72
   0  -3   9  204.86   10.60
   0   4   0 5637.67   39.61
   0  -4   1 1468.38   20.89
   0   4  -1 1481.74   21.32
   0  -4   2   65.97    5.12
   0   4  -2   55.06    4.61
   0   4  -3   53.46    5.22
   0  -4   4   31.52    4.70
   0  -4   5  232.31   14.48
   0   4   5  208.52   13.22
   0   4  -6  618.88   25.36
   0   4  -7  138.06   12.25
   0  -4   8    3.68    2.29
   0  -4   9  177.00    9.35
   0   5   0   -0.32    0.88
   0  -5   1  563.88   14.54
   0   5  -1  586.07   15.15
   0   5  -2  265.05   11.06
   0   5   2  263.69   11.92
   0  -5   2  272.73   11.24
   0   5   3  237.17   12.35
   0   5  -3  211.32   11.19
   0   5   4  213.68   13.11
   0  -5   4  228.74   13.09
   0   5   4  230.17   13.37
   0  -5   5   49.53    6.85
   0   5   6   15.63    4.13
   0   5  -6    9.37    3.51
   0   5   6    8.45    3.23
   0  -5   7  206.69   14.40
   0   5  -7  239.52   15.88
   0   5  -8   28.84    4.84
   0  -5   8   21.78    4.17
   0   6   0    6.06    1.83
   0   6   1  256.04   11.89
   0  -6   2 1123.49   24.78
   0   6  -2 1056.18   24.26
   0   6   2 1097.82   26.40
   0   6   3   46.66    6.03
   0   6  -3   55.60    6.22
   0  -6   4  383.55   17.69
   0   6   4  411.96   19.11
   0   6   4  406.80   19.12
   0  -6   5  379.12   19.30
   0   6   5  353.45   18.75
   0   6  -6   11.29    3.78
   0   6   6   13.31    3.80
   0   6   6    9.64    3.74
   0   6  -7    1.71    1.54
   0   6   7    4.90    2.54
   0  -6   7    2.37    1.83
   0  -6   8    2.18    1.38
   0   7   0    0.50    0.90
   0   7   1  972.27   25.26
   0   7  -2  177.86   10.82
   0   7   2  192.66   12.10
   0   7   3 5792.12   71.10
   0   7   3 5968.31   72.78
   0   7  -3 5910.77   67.67
   0   7   3 5943.83   70.14
   0   7   4  108.55   10.56
   0   7   4  109.47    9.95
   0   7   4  102.86   10.11
   0   7   5  159.14   13.06
   0   7  -6   51.82    7.37
   0   7   6   58.47    7.74
   0   7   6   54.88    7.79
   0   7   7  259.45   14.39
   0   7  -7  247.76   14.68
   0   7   7  283.52   15.63
   0   7  -8   44.24    5.10
   0   8   0  113.29    9.75
   0   8   1 2006.41   40.95
   0   8   1 2034.55   41.46
   0   8  -1 1976.92   41.22
   0   8   2    3.86    2.12
   0   8   2    0.76    1.11
   0   8   2    2.42    2.21
   0   8  -2   -0.78    1.81
   0   8  -2    1.35    1.40
   0   8  -3   44.30    6.39
   0   8   3   45.54    6.86
   0   8   3   38.41    6.26
   0   8   3   42.15    6.35
   0   8   4  746.32   28.35
   0   8   4  687.91   25.91
   0   8   4  713.11   27.47
   0   8   5  497.87   23.19
   0   8   5  472.91   23.10
   0   8  -6   50.91    6.98
   0   8   6   66.77    7.93
   0   8   6   78.78    9.08
   0   8   7  121.06    8.96
   0   8  -7  113.43    9.17
   0   8   7  110.06    9.11
   0   9   0   -0.84    1.52
   0   9  -1   36.61    5.99
   0   9   1   49.88    7.02
   0   9   2 1161.46   33.19
   0   9  -2 1166.71   34.11
   0   9   2 1161.04   33.90
   0   9   2 1121.63   33.84
   0   9   3  188.31   14.19
   0   9   3  203.82   14.82
   0   9   3  208.06   14.37
   0   9   4  181.42   13.30
   0   9   4  159.62   13.26
   0   9   4  176.58   13.87
   0   9   5   74.70    8.91
   0   9   6   98.47    9.03
   0   9   6  106.82    9.68
   0   9  -6   92.46    8.74
   0   9   7  133.93    8.45
   0   9   7  145.45    9.21
   0  10   0 3233.82   58.16
   0  10   1  363.10   19.57
   0  10  -1  376.14   19.86
   0  10  -2 1406.97   38.28
   0  10   2 1303.11   36.92
   0  10   2 1414.15   38.87
   0  10   3   31.57    5.83
   0  10   3   36.03    6.53
   0  10  -3   37.37    6.18
   0  10   4 1100.55   31.93
   0  10   4 1136.83   34.25
   0  10   5   96.36    9.14
   0  10   5   84.63    8.70
   0  10   6  885.77   23.98
   0  10   6  886.81   23.71
   0  11   0   -0.92    1.65
   0  11   1    0.91    1.34
   0  11  -1    3.62    2.10
   0  11  -2 1420.72   37.75
   0  11   2 1407.63   37.87
   0  11   2 1418.97   37.61
   0  11   3  327.87   17.97
   0  11   3  330.84   17.47
   0  11   4  657.26   24.47
   0  11   4  649.63   22.73
   0  11   5  132.33    9.67
   0  11   5  144.94   10.45
   0  12   0  449.99   20.69
   0  12  -1  344.89   17.88
   0  12   1  391.25   19.18
   0  12  -2   10.37    3.17
   0  12   2    9.03    3.12
   0  12   3    8.24    2.67
   0  12   3   16.61    3.71
   0  12   4    1.13    1.55
   0  12   5  158.26    8.49
   0  13   0    0.65    1.35
   0  13   1  287.91   14.60
   0  13  -1  277.61   14.14
   0  13   2    7.39    2.29
   0  13  -2    7.68    2.48
   0  13   3  256.48   11.76
   0  14   0  502.83   15.68
   0  14   1  333.41   12.61
   0  14  -1  329.30   12.27
   1   0  -9    0.55    1.52
   1   0  -8 1096.01   32.31
   1   0  -7   -0.93    1.67
   1   0  -6 2574.48   50.68
   1   0  -6 2589.10   50.49
   1   0  -5   -0.69    1.02
   1   0  -5    2.77    1.60
   1   0  -5    1.35    1.40
   1   0  -4 1248.13   27.36
   1   0  -4 1271.69   27.28
   1   0  -4 1295.17   26.83
  -1   0   3    1.12    0.82
   1   0  -3   -0.69    1.13
   1   0  -2 5038.76   36.98
  -1   0   2 5071.97   32.07
   1   0  -1    0.16    0.74
  -1   0   1    0.31    0.51
   1   0   0  650.97    9.07
   1   0   0  546.17    9.40
   1   0   1   -0.17    0.61
  -1   0  -1    0.09    0.40
   1   0   2 2000.54   22.54
   1   0   2 1976.97   24.04
   1   0   3   -0.37    1.01
   1   0   4  316.03   13.78
   1   0   5    0.68    1.23
   1   0   6 1553.87   38.87
   1   0   7   -0.94    1.38
   1   0   8  983.86   30.22
  -1   0  -8  982.10   30.22
   1   0   9    0.49    1.02
  -1  -1   9    7.60    2.29
   1   1  -9   11.69    2.92
   1  -1  -9   10.83    2.75
   1  -1  -8  208.88   13.94
   1   1  -8  237.24   14.79
   1   1  -7  295.89   17.66
   1  -1  -7  266.62   16.97
   1  -1  -6 1224.19   35.23
   1   1  -6 1216.50   34.34
   1   1  -6 1187.46   34.48
   1   1  -6 1236.69   35.14
   1  -1  -6 1184.81   34.15
   1   1  -5 2455.37   43.84
   1  -1  -5 2502.35   44.58
   1   1  -5 2410.07   43.71
   1  -1  -5 2502.57   43.25
   1  -1  -5 2400.58   43.97
   1  -1  -4 1975.14   34.39
   1   1  -4 1983.61   33.94
   1  -1  -4 1964.83   34.35
  -1  -1   4 1995.21   31.87
   1   1  -4 2036.99   34.74
   1  -1  -4 2024.14   33.33
   1  -1  -3  210.17    9.57
   1   1  -3  227.69   10.00
   1   1  -2  875.72   16.42
  -1  -1   2  892.39   15.02
   1  -1  -2  865.96   16.05
  -1  -1   1 3385.78   24.27
   1   1  -1 3409.19   21.97
   1   1  -1 3444.34   24.72
   1   1  -1 3328.85   25.87
   1  -1  -1 3407.53   26.04
   1  -1  -1 3399.84   24.38
   1   1   0 3342.92   16.48
   1   1   0 3303.69   22.94
   1  -1   0 3365.50   23.66
   1   1   1 7087.26   36.67
   1  -1   1 6968.84   39.17
   1  -1   1 6993.23   36.50
   1   1   2    9.84    1.89
   1  -1   2    7.16    1.70
  -1   1  -2    7.20    1.43
   1  -1   2   10.12    1.84
   1  -1   3  106.34    6.75
   1   1   3  109.06    6.86
   1  -1   3  128.76    7.24
   1   1   4   49.24    5.48
   1  -1   4   42.73    5.04
   1  -1   5  737.64   24.04
   1   1   5  720.82   23.80
   1  -1   6  233.93   15.16
   1   1   6  220.92   14.56
   1   1   7  162.89   13.13
   1  -1   7  149.39   12.52
   1  -1   7  162.87   13.21
  -1  -1  -8  359.32   17.97
   1   1   8  324.25   17.27
  -1   1  -8  348.66   17.59
   1  -1   8  342.89   17.70
   1  -1   9    0.48    0.99
   1   1   9    2.86    1.48
   1   2  -9    1.93    1.41
   1  -2  -9    3.00    1.56
  -1   2   9    1.94    1.33
  -1  -2   9    1.00    1.38
  -1  -2   9    3.05    1.67
   1   2  -8  436.20   19.95
   1  -2  -8  494.49   20.84
   1   2  -8  458.35   20.05
   1   2  -7 1319.20   36.70
   1  -2  -7 1325.26   37.00
   1  -2  -6    0.85    1.53
   1   2  -6    0.84    1.95
   1   2  -6    0.88    1.82
   1  -2  -6    0.89    1.31
   1  -2  -5   69.04    7.29
   1   2  -5   79.02    8.05
   1  -2  -5   68.43    7.57
   1   2  -5   75.34    7.92
   1  -2  -5   77.52    7.95
  -1  -2   5   79.09    7.79
   1   2  -4 1506.17   30.32
  -1  -2   4 1511.21   29.15
   1   2  -4 1542.74   30.22
   1  -2  -4 1470.41   30.29
   1  -2  -4 1448.74   29.76
  -1  -2   3    4.03    1.47
   1  -2  -3    4.03    1.67
   1  -2  -2 5082.17   41.41
  -1  -2   2 5162.45   39.85
   1  -2  -1 4672.53   33.23
  -1  -2   1 4649.33   33.28
   1  -2  -1 4713.48   28.40
   1  -2   0   18.15    1.80
   1  -2   0   16.39    1.96
   1   2   0   17.60    1.73
   1  -2   0   18.38    2.00
   1   2   1  161.99    5.60
  -1   2  -1  154.20    5.82
   1  -2   1  155.24    6.36
   1  -2   1  149.49    5.09
   1  -2   1  157.42    5.52
  -1   2  -2 1921.96   23.47
   1  -2   2 1895.58   23.29
   1  -2   2 1869.03   23.68
   1   2   2 1907.65   23.52
   1   2   3  114.16    7.00
  -1   2  -3  107.26    6.61
   1  -2   3   93.68    6.64
   1  -2   3   99.65    6.56
   1   2   4  218.17   11.39
   1  -2   4  244.17   12.02
   1  -2   4  237.25   11.90
   1   2   5  113.02    9.45
   1   2   5  115.05    9.77
   1  -2   5   88.43    8.35
   1  -2   6   41.41    6.49
   1   2   6   50.74    7.01
   1  -2   7  953.10   31.58
   1  -2   7  968.37   31.58
   1   2   7  983.87   31.88
   1   2   8  155.71   11.73
   1  -2   8  166.50   11.98
   1  -2   8  157.51   11.31
   1  -2   8  154.67   11.49
  -1  -2  -8  184.77   12.69
  -1   2  -8  174.67   12.19
   1   2   9  122.89    8.01
   1  -2   9  120.81    7.93
  -1  -3   9  466.17   15.98
   1  -3  -8  145.43   11.13
   1   3  -7   24.69    5.21
   1  -3  -6   -0.91    1.64
  -1  -3   6   -0.87    1.56
  -1  -3   5 2330.56   42.90
   1   3  -5 2285.25   43.57
   1  -3  -5 2297.34   44.00
   1  -3  -5 2300.17   42.53
   1   3  -4  103.09    8.13
   1  -3  -4   89.38    7.64
  -1  -3   3 2311.51   33.67
   1  -3  -3 2312.33   34.04
   1  -3  -2 3794.82   37.06
  -1  -3   2 3909.82   38.16
  -1  -3   1  211.78    8.12
   1  -3   0    5.30    1.39
   1  -3   0    5.33    1.21
   1  -3   1 2159.01   25.80
  -1   3  -1 2135.85   24.91
   1  -3   2    0.72    0.91
  -1   3  -2    0.62    0.91
   1  -3   2    0.29    0.79
  -1   3  -3    2.03    1.12
   1  -3   3    0.84    0.75
   1  -3   3    3.70    1.80
   1  -3   4 2008.28   36.87
   1   3   5  681.97   24.66
   1   3   5  685.70   24.68
   1   3   6   12.19    3.73
   1  -3   6   19.30    4.77
  -1   3  -6   19.69    4.53
   1  -3   7   79.49    9.29
   1  -3   8   12.14    3.40
  -1  -4   9   78.31    6.17
   1   4  -8  232.98   13.66
   1   4  -7  197.55   14.47
  -1  -4   6  458.34   21.94
   1   4  -6  493.83   22.70
  -1  -4   5  463.71   20.11
   1  -4  -5  463.96   20.12
   1   4  -5  453.69   19.86
   1  -4  -4  379.81   16.10
   1  -4  -3 1399.93   27.00
  -1  -4   3 1401.38   28.17
   1  -4  -2 1847.39   27.31
  -1  -4   2 1880.63   29.65
   1  -4  -1 1025.82   18.59
  -1  -4   1 1053.93   20.19
   1  -4   0 1569.97   22.27
  -1   4  -1 3222.80   34.36
   1  -4   1 3107.87   33.63
   1  -4   2  151.94    8.56
   1  -4   3  149.45    9.58
   1   4   3  168.21    9.89
  -1   4  -3  165.85    9.59
   1   4   4  981.56   28.34
   1   4   4  995.77   27.65
   1  -4   4  977.64   26.05
   1  -4   4  965.25   27.10
   1   4   5   65.68    8.10
   1  -4   5   62.13    7.67
   1   4   5   63.30    7.77
   1  -4   5   66.42    7.99
   1  -4   6   23.31    5.30
  -1   4  -6   20.67    4.75
   1   4   6   25.55    5.27
   1   4   6   13.46    4.17
   1  -4   7    4.46    2.45
  -1   4  -7    5.22    2.39
   1  -4   8  394.90   17.40
   1   5  -8  161.99   11.02
   1   5  -7   -0.88    1.29
   1   5  -6   20.01    4.72
   1   5  -5   69.74    8.02
  -1  -5   5   74.96    8.64
   1  -5  -4 1470.39   34.46
  -1  -5   3  142.19    9.65
  -1  -5   2  588.82   17.82
   1  -5  -1  477.66   13.63
  -1  -5   1  508.93   15.51
   1  -5   0   23.41    3.04
  -1   5   0   28.78    3.71
   1  -5   1  472.46   14.40
  -1   5  -1  475.99   14.96
   1  -5   2  771.93   20.75
   1   5   2  777.67   21.50
   1   5   3   40.76    5.32
  -1   5  -3   29.45    4.43
   1  -5   3   35.01    5.10
   1  -5   4  138.02   10.99
   1   5   4  121.52   10.55
   1   5   4  130.50   10.57
  -1   5  -4  134.09   10.34
   1  -5   5  181.63   13.37
   1   5   5  164.02   13.06
   1  -5   5  166.86   13.03
   1   5   5  167.89   12.92
   1  -5   6  243.27   16.15
   1   5   6  249.55   16.50
   1   5   6  276.16   16.98
   1  -5   7    5.06    2.77
   1   5   7    4.15    2.72
  -1   5  -7    7.60    2.91
   1  -5   8    1.19    1.51
   1   6  -8  487.80   18.09
  -1   6   7  273.45   15.78
   1   6  -7  266.00   15.81
  -1   6   6  139.38   11.99
   1   6  -6  123.58   11.30
  -1  -6   5   88.95    9.60
   1   6  -5   91.42    9.37
  -1   6   4   28.68    5.15
  -1   6   3  124.93    9.93
  -1  -6   3  109.54    9.09
  -1  -6   2 2759.34   42.15
  -1  -6   1  843.51   21.92
   1   6   0 1629.10   30.46
  -1   6   0 1559.54   29.61
  -1   6  -1   82.72    6.98
   1  -6   2   27.78    4.32
   1   6   2   21.91    4.06
   1   6   3    4.27    2.22
  -1   6  -3    7.10    2.51
   1   6   3    7.64    2.88
   1  -6   3    9.78    3.16
   1   6   3    6.39    2.45
   1   6   3    5.78    2.37
  -1   6  -4  370.57   18.23
   1   6   4  372.62   19.03
   1   6   4  345.46   17.67
   1  -6   4  349.47   18.31
   1   6   4  360.85   18.34
   1   6   5   18.84    4.59
   1   6   5   10.88    3.88
   1   6   6   14.19    4.28
   1  -6   6   15.16    4.04
   1  -6   7   29.56    5.16
   1   6   7   33.82    5.66
   1  -6   8  418.36   15.37
   1   7  -8    0.95    1.10
   1   7  -7   40.06    6.08
  -1   7   7   36.85    5.61
  -1   7   6    6.29    2.80
  -1   7   5 1203.27   36.30
  -1   7   5 1149.15   34.26
  -1   7   4  655.52   25.22
  -1   7   4  656.11   26.01
  -1   7   3 1073.49   31.25
  -1  -7   3 1114.36   31.07
  -1   7   2  131.06   10.47
  -1  -7   2  125.56    9.84
  -1  -7   1  416.39   16.79
  -1   7   1  387.68   16.44
  -1   7   0  152.60   10.24
  -1  -7   0  169.35   10.44
   1   7   0  171.42   10.90
  -1   7  -1  809.00   23.73
   1   7   2  690.68   23.80
   1  -7   3   95.93    9.30
   1   7   3  101.61    9.57
   1   7   3  107.25    9.82
  -1   7  -3   87.46    8.70
   1  -7   4   11.84    3.78
   1   7   4   20.94    4.79
   1   7   4   15.19    4.04
  -1   7  -4   18.63    4.57
   1   7   5  793.58   29.15
   1   7   5  804.70   29.72
   1   7   6   34.44    6.10
   1   7   6   34.96    6.08
  -1   7  -7  120.16    9.97
   1   7   7  113.09    9.59
  -1   8   7  510.49   19.15
   1   8  -7  531.36   19.45
  -1   8   6    6.62    2.98
   1   8  -6    8.06    3.02
  -1   8   5  279.79   16.95
  -1   8   5  276.38   17.39
   1   8  -5  277.97   16.76
  -1   8   4 1130.94   34.46
  -1   8   4 1183.74   35.62
  -1  -8   3 1931.06   42.94
  -1   8   3 1971.49   44.65
  -1   8   3 1930.00   43.13
  -1   8   2 1585.34   36.50
  -1   8   2 1600.82   38.86
  -1  -8   2 1556.44   36.51
  -1   8   1  644.45   23.10
  -1   8   1  653.58   24.40
  -1   8   1  623.47   22.95
   1   8   0   59.90    7.15
  -1   8   0   58.38    7.20
  -1   8   0   59.91    7.02
   1   8   1   98.03    9.23
  -1   8  -1  109.35    9.93
   1   8   1  108.98    9.89
  -1   8  -2 1781.91   39.05
  -1   8  -2 1730.53   41.04
   1   8   2 1670.85   39.44
   1   8   3 1296.88   35.66
   1   8   3 1265.43   35.33
  -1   8  -3 1227.25   34.27
   1   8   4  607.89   25.27
   1   8   4  632.71   25.79
   1   8   5   64.55    8.29
   1   8   5   50.21    7.21
   1   8   6    6.56    2.82
   1   8   6    7.92    2.85
   1   8   7  300.26   14.17
  -1   9   7  250.92   11.63
   1   9  -7  234.74   10.95
  -1   9   6   57.23    7.06
  -1   9   6   66.37    7.41
  -1   9   5  939.88   30.15
  -1   9   5  955.88   31.27
  -1   9   4 1220.36   36.00
  -1   9   4 1249.05   36.59
  -1   9   3  268.18   16.63
  -1   9   3  291.04   17.65
  -1   9   2  107.30   10.78
  -1   9   2  100.49    9.76
  -1   9   1  328.40   17.42
  -1   9   1  321.45   18.09
  -1   9   1  331.56   17.80
  -1   9   0  170.32   12.59
   1   9   0  202.96   13.95
  -1   9   0  210.13   14.26
   1   9   1  710.84   26.53
  -1   9  -1  718.66   27.18
   1   9   1  735.82   26.89
   1   9   2  372.87   19.63
  -1   9  -2  408.36   19.96
  -1   9  -2  367.83   20.04
   1   9   2  403.07   20.84
  -1   9  -3   56.03    8.08
   1   9   3   54.83    7.64
   1   9   3   47.42    7.15
  -1   9  -4  746.98   28.46
   1   9   4  707.08   26.80
   1   9   4  765.22   28.08
   1   9   5  136.50   11.46
  -1   9  -5  132.31   11.24
   1   9   5  164.37   12.61
   1   9   5  152.48   12.30
  -1   9  -6   47.06    6.26
   1   9   6   61.32    7.00
   1   9   6   63.95    7.02
  -1  10   6  655.47   19.83
  -1  10   6  641.54   20.13
  -1  10   5  103.20    9.52
  -1  10   4   22.77    4.98
  -1  10   4   25.21    5.26
  -1  10   3   35.05    6.10
  -1  10   3   40.40    6.61
  -1  10   2 1490.36   38.23
  -1  10   2 1398.88   39.22
  -1  10   1  167.51   13.47
  -1  10   1  194.63   14.07
  -1  10   0  101.27   10.33
   1  10   0   88.51    9.69
  -1  10   0   92.15    9.84
  -1  10  -1  176.78   13.94
   1  10   1  185.97   13.94
   1  10   2  562.73   24.66
   1  10   2  582.33   24.73
  -1  10  -2  587.39   25.62
   1  10   3    0.90    1.87
   1  10   3    0.95    1.40
  -1  10  -3    0.95    1.39
  -1  10  -4   99.24    9.89
   1  10   4   87.77    9.25
   1  10   4   83.18    9.34
  -1  10  -5    0.67    1.40
   1  10   5    2.82    1.94
   1  10   5    1.52    1.58
   1  10   6  386.97   15.10
   1  10   6  399.03   15.09
  -1  11   5  218.65   11.94
  -1  11   4 1068.28   30.24
  -1  11   3   93.88    9.58
  -1  11   2    8.15    3.25
  -1  11   2   15.61    4.09
  -1  11   1  491.24   22.75
  -1  11   1  473.03   21.70
  -1  11   0  982.95   31.71
   1  11   0  990.69   31.47
  -1  11   0 1050.58   32.91
   1  11   1  733.15   27.26
  -1  11  -1  705.98   27.34
   1  11   2  224.18   15.10
   1  11   2  243.32   15.56
  -1  11  -2  208.60   14.86
   1  11   3    5.12    2.94
   1  11   3   11.36    3.86
  -1  11  -3   12.65    3.92
   1  11   4   88.52    8.85
  -1  11  -4   98.64    8.95
   1  11   4   90.76    8.43
   1  11   5  319.25   13.98
  -1  12   4   86.63    7.50
  -1  12   3  234.63   13.60
  -1  12   2  142.55   11.16
  -1  12   2  144.20   10.69
  -1  12   1  253.28   15.26
  -1  12   1  261.35   15.15
   1  12   0   56.10    7.04
  -1  12   0   39.35    6.12
   1  12   1    9.11    3.05
  -1  12  -1    5.64    2.90
   1  12   2    1.45    1.99
  -1  12  -2    6.14    2.76
   1  12   3  573.91   21.16
   1  12   3  556.55   20.41
  -1  12  -3  528.56   20.14
  -1  12  -4    0.99    1.26
  -1  13   3  339.45   13.54
  -1  13   2    9.43    2.51
  -1  13   2    4.52    1.80
  -1  13   1   17.06    3.51
  -1  13   1   18.08    3.58
   1  13   0   57.60    6.14
  -1  13   0   55.19    6.34
   1  13   1  401.58   16.14
  -1  13  -1  393.87   16.77
   1  13   2  149.79    9.54
  -1  13  -2  168.28   10.46
  -1  13  -3   45.30    4.83
   2   0  -9   -0.45    0.94
   2   0  -8  114.12   10.21
   2   0  -7    0.95    1.70
   2   0  -6 1688.96   42.65
   2   0  -6 1629.50   40.26
   2   0  -6 1647.38   41.44
   2   0  -5    0.80    1.43
   2   0  -5    0.76    1.58
   2   0  -5   -0.77    1.97
   2   0  -4  709.27   22.19
   2   0  -4  625.39   20.67
   2   0  -4  641.51   20.56
   2   0  -4  692.89   22.26
   2   0  -3    0.89    1.31
   2   0  -3   -0.44    1.02
   2   0  -2    1.30    1.07
   2   0  -2    1.62    1.06
   2   0  -2    0.69    1.01
   2   0  -1    2.28    1.17
   2   0   0 9868.24   52.80
   2   0   0 9999.00   58.79
   2   0   1    3.82    1.36
   2   0   2   57.75    5.18
   2   0   3    2.46    1.53
   2   0   3    0.52    0.94
   2   0   4  996.46   26.98
   2   0   4  960.79   27.53
   2   0   5    0.85    1.97
   2   0   5    1.58    1.84
   2   0   6 2763.34   54.77
   2   0   6 2724.35   53.21
   2   0   7   -1.80    2.47
   2   0   7    0.85    1.97
   2   0   8    4.01    2.08
   2   0   8    1.92    1.88
   2   1  -9   23.41    3.46
   2  -1  -9   25.69    3.71
   2  -1  -8  110.86    9.78
   2   1  -8  109.06    9.68
   2   1  -7  628.24   25.86
   2  -1  -7  656.28   26.60
   2  -1  -6  922.62   30.23
   2   1  -6  957.30   32.05
   2  -1  -6  905.69   31.37
   2  -1  -6  977.32   32.13
   2   1  -6  945.09   30.60
   2  -1  -5  157.50   11.89
   2   1  -5  144.37   11.57
   2   1  -5  157.31   11.87
   2  -1  -5  144.50   11.26
   2  -1  -5  146.29   11.53
   2  -1  -5  151.12   11.96
   2  -1  -4   -0.60    1.38
   2  -1  -4    0.61    0.89
   2   1  -4    0.57    1.45
   2  -1  -4   -0.57    1.33
   2  -1  -3  238.46   11.02
   2  -1  -3  252.53   11.57
   2  -1  -3  241.81   11.06
   2   1  -3  239.57   10.99
   2  -1  -2    4.80    1.71
   2  -1  -2    6.45    1.78
   2   1  -2    4.63    1.69
   2   1  -2    4.84    1.65
   2   1  -1  774.81   16.99
   2  -1  -1  724.25   16.54
   2  -1   0  453.90   12.07
   2   1   0  445.41   12.40
   2  -1   0  483.13   12.99
   2   1   1 1344.44   22.01
   2  -1   1 1341.87   22.23
   2   1   2 1513.54   25.83
   2  -1   2 1440.63   25.29
   2   1   3   80.60    6.93
   2  -1   3   76.95    6.81
   2   1   3   75.03    6.56
   2  -1   3   65.53    6.25
   2   1   4  176.14   11.82
   2  -1   4  177.78   11.73
   2   1   4  178.47   11.38
   2  -1   4  173.53   11.31
   2   1   4  176.53   11.94
   2  -1   4  170.77   11.79
   2  -1   5  273.78   16.06
   2  -1   5  246.13   15.39
   2   1   5  231.32   14.54
   2  -1   5  234.94   14.64
   2   1   5  229.49   14.83
   2   1   6  278.50   16.77
   2  -1   6  310.14   17.68
   2   1   6  305.77   17.97
   2  -1   6  278.52   16.73
   2  -1   6  312.95   18.30
   2  -1   7  631.59   24.47
   2   1   7  582.65   24.41
   2   1   7  671.08   25.38
   2  -1   7  633.22   25.33
   2  -1   8  440.94   17.74
   2   1   8  453.23   18.40
   2   1   8  435.11   17.86
   2  -1   8  451.78   18.52
   2   2  -9  531.22   15.51
   2  -2  -9  532.39   15.64
   2  -2  -8  114.39    9.82
   2   2  -8  106.70    9.30
   2   2  -7  810.78   28.81
   2  -2  -7  773.85   28.74
   2  -2  -6    2.58    1.78
   2  -2  -6    3.72    2.73
   2   2  -6    2.74    2.85
   2  -2  -6    0.93    1.37
   2   2  -6    4.31    2.36
   2   2  -5  716.46   25.84
   2  -2  -5  696.49   25.56
   2  -2  -5  775.85   26.57
   2  -2  -5  726.79   25.51
   2   2  -5  707.08   24.12
   2  -2  -5  684.37   23.84
   2  -2  -4  142.25   10.26
   2  -2  -4  146.89   10.15
   2   2  -4  138.59    9.51
   2  -2  -4  119.77    8.94
   2  -2  -3 1446.40   26.82
   2  -2  -3 1439.42   28.63
   2   2  -3 1457.21   26.93
   2  -2  -2  497.33   14.14
   2   2  -2  498.29   14.14
  -2  -2   2  523.60   14.54
   2  -2  -1 1152.60   20.84
   2   2  -1 1162.00   20.92
   2  -2  -1 1117.59   21.04
   2  -2   0   52.70    4.49
   2   2   0   58.12    4.52
   2  -2   0   51.41    4.26
   2   2   1  386.74   12.00
   2  -2   1  372.85   11.79
   2  -2   1  368.93   12.18
   2  -2   2  136.90    7.90
   2   2   2  145.10    8.19
   2  -2   3   97.02    7.72
   2   2   3  104.72    8.03
   2   2   3   99.27    7.54
   2  -2   3  101.22    7.59
   2  -2   4  854.51   25.44
   2   2   4  821.61   24.98
   2   2   4  910.04   27.48
   2  -2   4  820.98   26.17
   2  -2   4  834.98   25.92
   2   2   4  834.14   25.79
   2   2   4  846.57   24.96
   2  -2   4  834.31   24.68
   2   2   5  383.26   19.23
   2  -2   5  379.31   18.53
   2   2   5  382.57   19.17
   2   2   5  379.60   18.55
   2  -2   5  451.94   20.18
   2   2   5  385.44   18.84
   2  -2   5  372.27   19.22
   2  -2   5  385.31   19.30
   2  -2   6   16.58    4.58
   2  -2   6   12.06    3.85
   2   2   6   15.48    4.12
   2   2   6    6.95    2.99
   2  -2   6   13.94    3.73
   2   2   7  150.21   11.94
   2  -2   7  152.54   12.17
   2  -2   7  178.27   12.75
   2  -2   7  157.05   12.46
   2   2   7  175.29   13.12
   2  -2   8    5.19    2.24
   2   2   8    2.36    1.62
  -2  -2  -8    4.93    2.02
  -2   2  -8    3.04    1.89
   2  -2   8    7.50    2.47
   2  -3  -8  197.61   12.15
   2  -3  -8  215.15   12.63
   2  -3  -7  897.36   29.59
   2   3  -6  300.47   17.89
   2  -3  -5  303.33   16.88
   2  -3  -5  305.56   17.00
   2  -3  -4  130.11   10.09
   2  -3  -4  132.49   10.48
   2  -3  -3  509.28   17.82
  -2  -3   3  454.49   16.18
  -2  -3   2  217.49   10.31
   2  -3  -1 1082.33   22.23
   2  -3   0  313.49   11.55
   2  -3   1  528.26   15.59
   2  -3   2   11.72    2.77
   2  -3   3 2331.99   39.68
   2  -3   4  339.33   17.31
   2  -3   4  311.77   15.90
   2   3   4  295.36   16.12
   2   3   4  306.86   16.14
   2  -3   5  443.89   21.32
   2   3   5  444.08   21.22
   2  -3   6    0.94    2.18
   2  -3   7  508.69   22.12
   2  -3   8   98.24    7.99
   2  -4  -8  511.57   19.02
   2   4  -7   75.69    8.96
   2   4  -6   28.64    5.86
   2  -4  -5   28.09    5.30
   2  -4  -5   20.52    4.53
   2   4  -5   30.83    5.80
   2  -4  -4  569.39   22.48
  -2  -4   4  535.51   20.60
   2   4  -4  552.12   22.36
  -2  -4   3  220.37   12.11
  -2  -4   2 1286.13   27.30
   2   4  -1  145.63    9.15
   2  -4  -1  131.30    8.20
   2   4   0 1915.05   32.84
   2  -4   0 1901.32   30.91
  -2   4   0 1889.36   29.13
   2   4   1   27.13    4.09
  -2   4  -1   23.82    3.40
   2  -4   2  506.32   17.73
   2   4   2  471.91   17.39
   2  -4   3  248.75   13.80
   2   4   3  220.80   13.40
   2   4   4   53.51    7.31
   2  -4   4   50.15    6.71
   2   4   4   55.24    7.09
   2  -4   5  961.40   31.77
   2   4   5  945.38   31.98
   2   4   5  988.01   31.61
   2   4   6 1626.21   41.81
   2  -4   6 1674.85   42.18
   2  -4   7  553.36   22.48
   2  -4   8  104.94    7.90
   2  -5  -8  189.05   11.08
   2   5  -8  217.78   11.63
   2   5  -7   29.78    5.43
   2   5  -6 1799.92   44.53
  -2  -5   5  254.20   15.96
   2   5  -5  253.97   16.58
   2  -5  -4 1442.38   37.03
  -2  -5   4 1501.31   36.39
   2   5  -4 1398.65   36.81
   2  -5  -3    1.46    1.52
  -2  -5   3    6.06    2.62
   2   5  -3    3.65    2.01
   2  -5  -2  513.63   18.34
  -2  -5   2  535.92   19.10
   2   5  -1  333.59   14.83
   2  -5  -1  296.36   13.08
  -2  -5   1  318.76   14.06
   2  -5   0 2109.46   34.63
  -2   5   0 2096.33   34.31
   2   5   0 2091.45   37.01
  -2   5  -1  562.93   17.88
   2   5   1  573.24   19.95
   2  -5   2   28.07    4.52
   2   5   2   31.66    5.12
   2   5   3   78.09    8.21
   2  -5   3   69.86    7.71
   2  -5   3   84.64    8.42
   2  -5   4  720.11   26.16
   2  -5   4  721.44   26.50
   2   5   4  706.81   26.70
   2   5   4  726.46   26.43
   2   5   5   84.68    9.73
   2  -5   5   79.10    9.25
   2   5   5   75.39    8.89
   2   5   6   94.72   10.20
   2  -5   6   95.71   10.01
   2  -5   7   74.47    8.09
   2  -5   8  220.38   10.61
   2  -6  -8  638.40   18.70
   2   6  -8  651.88   18.83
   2   6  -7  148.87   11.49
   2   6  -6  249.54   16.68
   2   6  -5   40.05    6.72
   2  -6  -4 1110.47   33.91
   2   6  -4 1185.87   34.99
  -2  -6   4 1155.12   33.70
   2  -6  -3   51.45    7.03
   2  -6  -3   43.24    6.02
  -2  -6   3   48.54    6.64
   2   6  -3   45.19    6.53
   2  -6  -2  142.54   10.91
   2  -6  -2  155.39   10.56
  -2  -6   2  152.72   11.13
   2  -6  -1   45.83    5.45
   2   6  -1   33.91    5.11
  -2  -6   1   31.80    4.85
   2  -6   0  193.08   11.08
  -2   6   0  199.95   11.63
   2   6   0  204.82   12.46
  -2   6  -1  154.71   10.28
   2   6   1  148.60   10.94
   2  -6   2  987.67   27.69
   2   6   2  877.67   27.56
   2   6   3   19.72    4.35
   2  -6   3   11.32    3.56
   2   6   4  544.87   23.91
   2   6   4  575.57   23.69
   2   6   5  402.07   21.05
   2  -6   5  373.79   19.52
   2   6   5  396.72   20.37
   2  -6   6  557.43   23.16
   2   6   6  578.70   24.12
   2  -6   7  135.81   10.05
   2   7  -7  531.30   20.30
  -2   7   6   39.97    6.30
   2   7  -6   37.52    6.40
   2   7  -5  184.39   14.20
   2  -7  -4  260.78   16.72
   2   7  -4  220.77   15.40
   2  -7  -3 1607.51   39.92
  -2  -7   3 1601.48   39.81
  -2   7   2   12.72    3.60
  -2  -7   2   14.19    3.66
   2   7  -1  513.24   20.89
  -2   7   1  465.89   19.63
  -2  -7   1  475.44   19.94
   2   7   0    0.76    1.57
  -2   7   0    5.63    2.42
   2   7   1   61.93    7.56
  -2   7  -2  153.99   11.49
   2   7   2  146.14   12.11
   2  -7   3 2777.60   52.33
   2   7   3 2739.91   51.59
  -2   7  -3 2785.09   50.54
   2   7   3 2737.14   53.45
   2   7   4  293.08   17.63
   2   7   4  280.48   16.85
   2   7   5  102.80   10.61
   2   7   5  104.78   10.38
   2   7   6    0.80    1.66
   2  -7   7  229.65   11.51
  -2   8   7   40.63    5.06
   2  -8  -7   44.09    5.05
   2   8  -7   40.30    5.01
  -2   8   6   35.29    5.74
   2   8  -6   39.48    5.94
  -2   8   5  207.07   15.03
   2   8  -5  208.83   14.51
  -2   8   4  102.88   10.60
  -2   8   3  980.26   31.78
  -2   8   2  187.03   13.89
  -2   8   2  200.19   13.99
  -2  -8   2  186.76   13.64
  -2   8   1   76.21    8.65
  -2  -8   1   83.45    8.95
   2   8   0  199.12   14.11
  -2   8   0  174.78   12.76
  -2  -8   0  175.55   12.61
  -2   8  -1  394.61   19.77
   2   8   1  389.50   20.09
   2   8   2    3.81    2.42
  -2   8  -2    3.33    2.12
   2   8   2    4.18    2.30
  -2   8  -2    2.77    2.15
   2   8   3   12.73    3.94
   2   8   3   14.43    4.08
   2   8   4  316.16   18.50
   2   8   5  586.92   23.69
   2   8   5  593.59   23.35
  -2   8  -6   28.77    4.85
  -2   8  -6   28.98    4.83
  -2   9   6  236.65   13.21
   2   9  -6  221.66   12.05
  -2   9   5  653.18   24.94
  -2   9   4   25.58    5.28
  -2   9   4   24.92    5.05
  -2   9   3   51.08    7.40
  -2   9   2  585.84   25.23
  -2   9   1    1.88    1.95
   2   9   0   43.42    6.91
   2   9   1   24.10    5.29
  -2   9  -1   11.88    3.79
   2   9   2  171.69   12.98
  -2   9  -2  183.49   14.43
   2   9   2  173.28   14.13
  -2   9  -3  125.96   12.13
   2   9   3  151.95   13.15
  -2   9  -4  140.28   12.18
   2   9   4  157.67   12.79
  -2   9  -5   24.64    4.78
   2   9   5   18.22    3.96
  -2   9  -6    9.29    2.62
  -2  10   6  257.37   11.66
  -2  10   5  124.08    9.88
  -2  10   4 1123.90   31.62
  -2  10   4 1156.95   32.82
  -2  10   3   11.43    3.65
  -2  10   2   93.75   10.11
  -2  10   1    9.58    3.72
  -2  10   0  640.31   26.65
   2  10   1    2.88    2.44
  -2  10  -1    6.39    3.00
   2  10   2  505.14   23.67
   2  10   2  528.83   22.43
  -2  10  -2  542.98   24.33
   2  10   3   32.07    6.09
  -2  10  -3   50.62    7.33
   2  10   4  716.91   25.66
  -2  10  -4  677.55   24.63
  -2  10  -5   49.10    5.94
  -2  11   5  276.43   12.11
  -2  11   4   14.31    3.29
  -2  11   3  231.89   14.20
  -2  11   2  167.78   12.77
  -2  11   1  111.52   10.84
  -2  11   0   38.86    6.50
   2  11   1   75.85    8.81
  -2  11  -1   97.93   10.07
  -2  11  -1   80.10    8.92
   2  11   2  898.03   29.59
  -2  11  -2  886.71   28.99
   2  11   2  925.91   27.98
  -2  11  -2  890.78   29.00
   2  11   3  630.79   23.56
  -2  11  -3  622.29   23.23
  -2  11  -4  336.76   15.46
  -2  12   4    4.33    1.74
  -2  12   3  951.92   25.21
  -2  12   2  100.19    8.91
  -2  12   1   21.43    4.34
  -2  12   0   15.77    3.74
  -2  12  -1  534.83   20.89
  -2  12  -1  569.39   20.91
   2  12   2  233.08   13.32
  -2  12  -2  222.99   12.77
  -2  12  -3  245.11   12.29
  -2  13   2   38.23    4.56
  -2  13   1  483.65   16.98
  -2  13   0   28.28    4.17
  -2  13  -1    7.74    2.22
  -2  13  -2    7.29    1.93
   3   0  -8    7.17    2.32
   3   0  -7    0.85    1.76
   3   0  -6  402.48   20.93
   3   0  -5   -0.92    1.92
   3   0  -5    0.86    1.54
   3   0  -5   -0.85    1.53
   3   0  -4  476.88   21.13
   3   0  -4  508.92   21.33
   3   0  -4  484.21   20.07
   3   0  -3   -0.72    1.29
   3   0  -3   -0.69    1.02
   3   0  -3   -0.62    1.29
   3   0  -3    0.71    1.65
   3   0  -2  468.85   17.90
   3   0  -2  471.99   17.68
   3   0  -1    0.54    1.12
   3   0  -1    0.52    1.20
   3   0  -1   -0.53    1.23
   3   0   0   61.37    5.97
   3   0   1   -0.54    1.25
   3   0   2 1611.89   33.82
   3   0   3    0.71    1.47
   3   0   3    2.15    1.82
   3   0   4 1500.44   37.83
   3   0   4 1364.24   36.25
   3   0   5    1.81    2.10
   3   0   6   57.26    7.64
   3   0   7    1.38    1.75
   3   1  -8  335.18   14.91
   3  -1  -8  323.55   14.84
   3   1  -7   14.91    3.94
   3  -1  -7   10.92    3.49
   3   1  -6    4.71    2.59
   3  -1  -6    8.10    3.24
   3  -1  -6    6.68    3.29
   3   1  -5  574.75   24.42
   3  -1  -5  545.25   24.06
   3  -1  -5  547.09   23.68
   3   1  -5  522.26   22.54
   3  -1  -5  524.19   22.54
   3  -1  -4   77.84    8.49
   3  -1  -4   67.65    7.87
   3   1  -4   73.26    8.08
   3   1  -4   72.33    7.81
   3  -1  -4   69.08    7.67
   3   1  -4   75.68    8.49
   3  -1  -4   80.17    8.75
   3   1  -3   34.29    5.35
   3   1  -3   36.69    5.24
   3   1  -3   59.37    6.87
   3  -1  -3   37.07    5.53
   3  -1  -3   46.06    5.85
   3  -1  -3   39.59    5.78
   3   1  -3   36.95    5.68
   3  -1  -3   37.46    5.59
   3   1  -2   54.73    6.33
   3  -1  -2   65.95    6.76
   3   1  -2   66.47    6.79
   3  -1  -2   65.88    6.57
   3   1  -1  317.08   14.18
   3  -1  -1  275.95   13.07
   3   1  -1  315.55   13.63
   3   1  -1  306.43   13.73
   3  -1  -1  295.82   13.36
   3   1   0  851.59   22.18
   3  -1   0  933.28   23.20
   3   1   1 2797.12   41.40
   3  -1   1 2862.88   42.14
   3   1   2  212.92   12.24
   3  -1   2  243.68   13.13
   3  -1   3  235.78   13.92
   3   1   3  256.55   14.52
   3  -1   3  242.03   14.12
   3   1   3  238.99   14.03
   3  -1   3  236.54   14.10
   3   1   4  137.75   11.52
   3   1   4  153.25   12.03
   3  -1   4  174.12   12.85
   3  -1   4  130.80   11.24
   3  -1   4  151.90   12.09
   3   1   5  267.39   16.55
   3  -1   5  282.17   16.97
   3  -1   6  172.62   13.07
   3   1   6  176.54   13.22
   3  -1   7  268.71   14.46
   3   1   7  276.28   14.62
   3   2  -8   65.23    6.30
   3  -2  -8   69.86    6.75
   3  -2  -7  156.41   11.92
   3   2  -7  144.02   11.55
   3  -2  -7  142.92   11.58
   3  -2  -6   50.15    7.40
   3   2  -6   37.40    6.42
   3  -2  -6   43.17    6.87
   3   2  -5  156.42   12.76
   3  -2  -5  152.59   12.83
   3  -2  -5  162.75   13.08
   3   2  -5  145.17   11.98
   3  -2  -5  162.03   12.54
   3   2  -4  154.15   11.35
   3  -2  -4  124.35   10.78
   3  -2  -4  123.70   10.22
   3   2  -4  135.74   11.28
   3  -2  -4  159.40   12.33
   3  -2  -3    7.20    2.80
   3   2  -3    3.43    1.74
   3   2  -3    8.25    2.67
   3  -2  -3    2.85    1.81
   3   2  -3    5.72    2.23
   3   2  -3   11.92    3.63
   3  -2  -3   12.77    3.61
   3   2  -3    5.87    2.28
   3   2  -2  271.07   13.96
   3  -2  -2  264.35   13.14
   3  -2  -2  253.40   13.35
   3   2  -2  299.38   14.01
   3  -2  -2  285.68   13.69
   3  -2  -1 1812.32   32.74
   3   2  -1 1857.28   33.84
   3  -2  -1 1800.52   32.95
   3   2  -1 1728.11   33.14
   3  -2  -1 1791.28   33.58
   3   2   0   97.07    7.64
   3  -2   0  104.72    7.96
   3  -2   0   99.97    7.61
   3   2   1  253.94   12.65
   3  -2   1  273.72   13.13
   3  -2   2  156.18   11.06
   3  -2   2  174.54   11.35
   3  -2   2  177.80   11.30
   3   2   2  146.62   10.21
   3   2   2  179.18   11.51
   3  -2   3  610.78   23.26
   3   2   3  619.02   22.62
   3  -2   3  591.74   22.13
   3   2   3  609.26   22.24
   3  -2   3  611.39   22.36
   3  -2   4   58.95    7.71
   3   2   4   86.77    9.03
   3  -2   4   69.67    8.25
   3  -2   4   58.80    7.78
   3   2   4   84.59    9.07
   3   2   5 1482.79   38.40
   3  -2   5 1485.40   38.59
   3  -2   5 1424.89   38.76
   3  -2   6    9.28    3.28
   3   2   6    6.54    2.68
   3  -2   6    9.84    3.51
   3  -2   7   85.31    7.94
   3   2   7   97.03    8.50
   3  -2   7   93.40    8.33
   3  -3  -8  489.57   16.64
   3  -3  -7  205.79   13.50
   3  -3  -7  187.21   12.58
   3  -3  -6   -0.87    1.81
   3  -3  -6   -0.92    1.65
   3  -3  -5  205.78   14.88
   3   3  -5  182.67   13.98
   3  -3  -4  275.05   16.32
   3  -3  -4  283.47   16.04
   3  -3  -4  250.87   15.61
   3   3  -4  288.99   17.05
   3  -3  -3  363.40   17.76
   3  -3  -3  364.00   17.50
   3  -3  -3  371.34   17.54
   3   3  -3  358.96   17.90
   3  -3  -2 2686.96   43.95
   3   3  -2 2647.81   46.27
   3  -3  -1  544.24   18.90
   3  -3   0  172.43   10.54
   3   3   1 3193.02   48.34
   3  -3   2  265.28   14.87
   3  -3   3  545.01   22.70
   3  -3   4  922.88   30.97
   3  -3   5  518.14   23.70
   3  -3   6   44.97    6.71
   3  -3   7  791.95   23.55
   3  -4  -8    2.70    1.40
   3  -4  -7  170.43   11.98
   3  -4  -6  731.56   27.37
   3   4  -6  699.51   26.96
   3  -4  -5  621.46   25.94
   3   4  -5  657.72   26.94
   3  -4  -4    8.04    3.21
   3  -4  -4    9.15    2.99
   3  -4  -4    6.09    2.71
   3  -4  -4    6.19    2.90
   3   4  -4   11.04    3.82
   3  -4  -3  258.86   15.30
   3  -4  -3  258.76   15.67
   3   4  -3  258.70   15.81
   3  -4  -2 1273.66   33.13
   3  -4  -2 1274.53   31.83
   3   4  -2 1245.75   33.06
   3  -4  -1  478.01   18.87
   3  -4  -1  499.35   20.26
   3   4  -1  502.16   20.84
   3   4  -1  494.61   20.06
   3   4   0 1300.36   32.86
   3  -4   0 1362.46   31.63
   3  -4   0 1354.60   33.12
   3  -4   0 1352.16   31.13
   3   4   0 1364.95   33.81
   3   4   0 1348.16   32.11
   3   4   1  950.02   28.11
   3  -4   1  996.75   28.91
   3  -4   1  987.23   27.76
   3   4   1 1000.52   29.03
   3  -4   2  772.89   25.99
   3  -4   3  581.08   23.82
   3  -4   4 2147.88   47.99
   3  -4   5  187.76   14.52
   3  -4   6  154.48   12.09
   3  -4   7  172.92   10.59
   3  -5  -7    0.66    1.38
   3   5  -7    1.30    1.65
   3  -5  -6  298.44   17.10
   3   5  -6  278.72   16.77
   3  -5  -5  104.30   10.49
   3   5  -5  126.48   11.95
   3  -5  -4  517.76   23.69
   3  -5  -4  498.57   22.33
   3  -5  -3   46.15    7.02
   3  -5  -3   40.67    6.40
   3   5  -3   38.05    6.30
   3  -5  -2  117.14   10.66
   3  -5  -2   98.21    9.31
   3   5  -2   90.90    9.27
   3  -5  -1   13.46    3.58
   3  -5  -1    7.84    2.67
  -3  -5   1    9.27    3.05
   3   5  -1   15.17    3.77
   3   5   0 1062.43   31.19
   3  -5   0  990.47   29.82
   3  -5   0 1066.71   29.30
   3   5   0 1027.60   30.67
   3   5   1   23.80    4.89
   3  -5   1   25.82    5.09
   3   5   2 2591.19   50.05
   3  -5   2 2742.31   49.85
   3  -5   3   55.10    7.48
   3  -5   4   40.85    6.81
   3  -5   5   12.61    3.85
   3  -5   6 1167.21   31.60
   3  -5   7    4.89    1.97
   3  -6  -7  282.66   13.55
   3   6  -7  320.75   14.51
   3  -6  -6  198.44   13.31
   3   6  -6  177.26   12.92
   3  -6  -5  442.08   20.89
   3   6  -5  462.04   22.46
   3  -6  -4   94.65   10.22
   3   6  -4  107.63   11.02
   3  -6  -3    2.82    2.39
   3  -6  -3    0.89    2.27
   3   6  -3    0.92    1.65
   3  -6  -2 1726.12   41.92
   3  -6  -2 1840.12   41.78
  -3  -6   2 1773.72   40.94
   3   6  -2 1790.73   41.81
   3  -6  -1  675.07   25.73
   3  -6  -1  691.24   24.81
  -3  -6   1  677.09   24.99
   3   6   0  870.25   29.52
   3  -6   0  836.70   28.61
   3  -6   0  830.99   27.02
   3   6   0  843.31   28.96
   3   6   1  314.97   18.06
   3  -6   1  338.61   18.50
   3   6   2  233.84   15.70
   3  -6   2  271.38   16.91
   3  -6   3    2.57    2.18
   3  -6   4 1744.20   42.08
   3  -6   5  125.45   10.80
   3  -6   6  286.61   14.57
   3  -6   7   26.04    3.52
   3  -7  -7   58.01    5.37
   3   7  -7   59.19    5.77
  -3   7   6   21.09    4.40
   3  -7  -6   19.89    3.94
   3   7  -6   16.54    3.73
   3   7  -5   51.27    7.40
   3  -7  -4  385.63   20.46
   3   7  -4  364.28   19.85
   3  -7  -3  396.90   20.96
   3   7  -3  425.84   21.33
   3  -7  -2   24.23    5.30
   3  -7  -2   22.52    4.84
   3  -7  -1  387.25   20.10
   3  -7  -1  403.89   19.52
  -3  -7   1  375.68   19.52
   3   7   0  124.35   11.82
   3  -7   0  122.78   11.37
   3   7   0  119.34   11.36
  -3  -7   0  116.00   10.88
   3   7   1 1114.31   35.10
   3  -7   1 1143.69   34.94
   3   7   2 1058.27   34.61
   3  -7   2 1129.51   35.07
   3   7   3  166.95   13.68
   3  -7   3  194.88   14.66
   3  -7   4    4.43    2.91
   3  -7   5  438.41   19.62
   3  -7   5  445.76   18.83
   3  -7   6   37.08    4.75
   3  -7   6   35.84    4.85
   3   8  -6    5.74    2.06
  -3   8   5  272.48   15.97
   3   8  -5  286.53   15.75
   3  -8  -4  145.73   12.08
   3   8  -4  176.58   13.25
   3  -8  -3  404.24   20.73
   3  -8  -2  246.60   16.28
   3  -8  -1  305.83   18.07
   3   8  -1  322.25   19.02
   3   8   0    5.95    3.09
   3  -8   0    6.56    3.37
   3   8   1   93.20   10.51
   3  -8   1   96.07   10.26
   3   8   2  104.57   10.99
   3  -8   2   83.14    9.76
   3   8   3 1461.00   39.67
   3  -8   3 1379.22   37.58
  -3   8  -3 1423.64   37.78
   3  -8   4   32.63    5.59
  -3   8  -4   34.73    5.87
  -3   8  -5  268.37   14.32
  -3   8  -6   17.71    3.12
   3   9  -6   45.98    4.67
  -3   9   5   57.43    6.64
   3   9  -5   63.20    6.92
   3   9  -5   70.48    6.84
   3  -9  -4  326.70   16.72
   3  -9  -3   76.12    8.59
   3  -9  -2   -0.87    1.80
   3  -9  -1  153.54   12.49
  -3   9   1  154.84   12.87
   3   9  -1  173.43   13.74
   3   9   0   16.69    4.56
   3   9   1  530.35   24.70
   3   9   2  550.73   24.69
   3   9   3  159.80   12.78
  -3   9  -3  146.88   11.65
  -3   9  -4   46.06    6.14
  -3   9  -5   41.24    4.99
   3  10  -5  301.74   13.08
   3  10  -4   39.44    5.73
   3  10  -3   16.95    4.19
  -3  10   2  472.19   20.82
   3  10  -2  493.23   21.99
  -3  10   1    1.71    1.77
  -3  10   0  109.83   10.59
   3  10   1  561.68   24.09
   3  10   2  194.98   13.81
   3  10   3   51.44    6.70
  -3  10  -3   57.21    6.60
  -3  10  -4  573.60   18.51
   3  11  -4  268.39   12.32
   3  11  -3  432.61   17.36
  -3  11   2   54.22    6.46
   3  11  -2   50.48    6.29
  -3  11   1   74.51    7.90
  -3  11   0  404.94   18.63
  -3  11  -1  399.61   18.44
  -3  11  -2  446.30   18.26
  -3  11  -3   99.20    7.70
  -3  12   2    3.15    1.48
  -3  12   1  386.70   15.27
  -3  12   0    7.65    2.41
  -3  12  -1   10.80    2.61
   4   0  -7   -0.60    1.24
   4   0  -6  171.24   12.33
   4   0  -6  171.91   12.49
   4   0  -6  180.42   13.14
   4   0  -5    0.94    1.69
   4   0  -5   -0.90    2.09
   4   0  -5    0.89    1.59
   4   0  -4  409.87   20.77
   4   0  -4  422.99   20.65
   4   0  -4  420.47   21.42
   4   0  -3    0.89    1.59
   4   0  -3    1.83    1.64
   4   0  -3    1.70    1.53
   4   0  -2  969.59   30.44
   4   0  -2 1000.86   31.53
   4   0  -2  995.21   31.40
   4   0  -2  995.95   30.17
   4   0  -2  983.51   30.83
   4   0  -1    0.80    1.65
   4   0  -1    0.83    1.22
   4   0  -1    1.65    1.92
   4   0   0  702.97   25.52
   4   0   0  748.53   26.41
   4   0   0  728.03   25.40
   4   0   0  735.84   24.76
   4   0   1   -0.77    1.12
   4   0   1    0.81    1.45
   4   0   2  432.67   20.56
   4   0   2  391.43   19.32
   4   0   3   -0.87    1.81
   4   0   4  273.39   16.79
   4   0   5    0.81    1.46
   4   0   6  385.53   16.71
   4  -1  -7  160.08   10.24
   4   1  -7  142.53    9.74
   4  -1  -7  141.17    9.71
   4  -1  -6  284.87   16.10
   4   1  -6  258.10   15.16
   4  -1  -6  250.50   14.97
   4   1  -6  260.47   15.50
   4  -1  -6  262.30   15.66
   4   1  -5   79.57    9.24
   4  -1  -5   67.98    8.53
   4   1  -5   57.64    7.69
   4  -1  -5   64.11    8.20
   4   1  -5   62.64    8.17
   4  -1  -5   58.82    7.87
   4   1  -4   58.93    7.98
   4  -1  -4   56.87    7.74
   4  -1  -4   58.98    8.24
   4   1  -4   57.35    7.72
   4  -1  -4   53.23    7.48
   4   1  -4   53.29    7.64
   4  -1  -4   63.51    8.52
   4   1  -3    0.89    1.30
   4  -1  -3    2.66    1.84
   4   1  -3    3.67    2.13
   4  -1  -3    0.91    1.34
   4   1  -3    1.69    1.52
   4  -1  -3    2.54    1.76
   4   1  -2   42.08    6.48
   4  -1  -2   36.16    6.05
   4   1  -2   49.27    7.00
   4  -1  -2   43.77    6.58
   4   1  -2   55.96    7.53
   4  -1  -2   44.18    6.96
   4   1  -2   43.72    6.66
   4  -1  -2   41.23    6.57
   4   1  -2   45.74    6.56
   4  -1  -2   48.67    6.73
   4   1  -2   42.84    6.44
   4   1  -1 1250.32   34.10
   4  -1  -1 1315.49   34.13
   4  -1  -1 1233.09   34.26
   4   1  -1 1302.37   34.95
   4   1  -1 1277.67   34.28
   4  -1  -1 1251.65   34.67
   4   1  -1 1328.76   34.65
   4  -1   0  804.58   26.68
   4   1   0  803.89   27.08
   4  -1   0  767.64   26.29
   4  -1   0  852.13   28.00
   4   1   0  785.07   26.94
   4   1   0  798.10   26.01
   4  -1   0  802.72   26.20
   4  -1   1    9.54    3.30
   4   1   1   10.50    3.35
   4  -1   1   11.30    3.45
   4   1   1   12.95    3.45
   4  -1   1    7.69    2.88
   4   1   2  144.75   11.85
   4  -1   2  131.59   11.35
   4  -1   2  118.32   10.73
   4   1   2  130.18   10.98
   4  -1   2  114.10   10.40
   4  -1   3   22.41    4.90
   4   1   3   30.27    5.60
   4  -1   3   31.37    5.65
   4   1   4   54.33    7.44
   4  -1   4   53.81    7.49
   4   1   5  554.12   22.42
   4  -1   5  528.93   21.99
   4   1   6   95.14    8.26
   4  -1   6  114.97    9.05
   4  -2  -7  718.70   21.43
   4   2  -6    5.35    2.38
   4  -2  -6   14.01    3.70
   4  -2  -6    3.95    2.32
   4   2  -6   15.54    3.68
   4  -2  -6    8.10    2.86
   4  -2  -5  555.17   24.34
   4   2  -5  568.28   23.50
   4  -2  -5  524.08   22.62
   4   2  -5  553.01   23.68
   4  -2  -5  535.24   23.53
   4   2  -4   16.61    4.44
   4  -2  -4   22.27    4.91
   4  -2  -4   20.07    4.73
   4   2  -4   19.81    4.73
   4  -2  -4   21.60    4.66
   4   2  -3 2007.85   44.84
   4  -2  -3 1949.63   44.30
   4  -2  -3 2013.38   45.62
   4   2  -3 1955.78   44.68
   4   2  -3 1993.24   43.27
   4  -2  -3 1966.26   43.15
   4   2  -2    1.68    1.51
   4  -2  -2    1.67    1.73
   4   2  -2    0.86    1.26
   4  -2  -2    0.82    1.89
   4  -2  -2   10.32    3.46
   4   2  -2   11.11    3.55
   4   2  -2    0.84    1.96
   4  -2  -2    0.89    2.05
   4   2  -2    8.55    3.32
   4   2  -2    1.60    1.85
   4  -2  -2    2.36    2.00
   4  -2  -1 1402.23   36.45
   4   2  -1 1395.60   36.32
   4  -2  -1 1451.36   37.57
   4   2  -1 1439.10   36.69
   4   2   0  105.74    9.83
   4  -2   0   93.88    9.19
   4  -2   0  109.05   10.28
   4   2   0   87.00    9.05
   4   2   0   94.55    9.10
   4  -2   0  106.79    9.74
   4  -2   0  100.57    9.70
   4  -2   1  643.62   24.81
   4   2   1  712.02   25.42
   4  -2   1  653.62   24.46
   4   2   1  682.88   24.34
   4  -2   1  656.00   23.95
   4   2   2   88.72    9.19
   4  -2   2   59.66    7.65
   4  -2   2   59.74    7.73
   4   2   2   62.67    7.60
   4  -2   2   74.39    8.31
   4  -2   3 1174.85   34.81
   4   2   3 1142.45   33.25
   4  -2   3 1191.58   33.95
   4  -2   4   14.88    3.96
   4   2   4   12.69    3.93
   4  -2   4   17.79    4.22
   4  -2   5  117.42   10.23
   4   2   5  109.68    9.96
   4  -2   5  116.05   10.08
   4   2   6   34.51    4.92
   4  -2   6   24.77    4.23
   4  -3  -7  307.78   13.73
   4  -3  -6  206.43   13.62
   4  -3  -5  345.24   18.88
   4  -3  -4    0.92    1.65
   4   3  -4    2.79    2.16
   4   3  -4    4.14    2.11
   4   3  -3  252.33   15.71
   4  -3  -3  226.44   15.07
   4  -3  -3  233.99   15.60
   4   3  -3  234.78   15.98
   4   3  -3  242.09   14.99
   4  -3  -2   27.60    5.62
   4   3  -2   32.77    5.99
   4   3  -2   18.00    4.38
   4   3  -2   28.35    5.23
   4  -3  -1 2253.75   47.11
   4   3  -1 2200.79   48.66
   4   3  -1 2233.64   47.10
   4  -3   0  279.60   16.26
   4  -3   1  598.51   24.04
   4  -3   2  228.32   15.27
   4  -3   3  251.91   16.16
   4  -3   4  278.57   16.90
   4  -3   5  413.45   19.10
   4  -3   6   16.89    3.44
   4  -4  -7    4.28    1.56
   4  -4  -6   35.22    5.52
   4   4  -6   32.60    5.03
   4  -4  -5    0.85    1.75
   4   4  -5    0.85    1.77
   4  -4  -4  909.18   30.40
   4  -4  -4  849.33   29.54
   4   4  -4  865.86   30.51
   4  -4  -3  427.33   21.19
   4   4  -3  414.16   21.24
   4  -4  -2  933.48   30.82
   4  -4  -2  945.52   30.99
   4   4  -2  855.23   31.14
   4   4  -2  912.38   31.44
   4  -4  -1   45.59    6.93
   4  -4  -1   58.66    7.63
   4   4  -1   43.42    7.02
   4   4  -1   43.25    6.68
   4  -4   0  938.88   30.76
   4  -4   0  946.66   30.30
   4   4   0  965.53   32.64
   4   4   0  933.87   30.80
   4  -4   1  361.03   19.33
   4  -4   1  348.95   18.67
   4  -4   2 1058.66   33.71
   4  -4   2 1056.04   33.19
   4  -4   3  185.08   14.15
   4  -4   3  200.55   14.54
   4  -4   4   60.85    7.86
   4  -4   5  127.58   10.35
   4  -4   6  671.58   19.89
   4  -4   6  706.94   20.27
   4  -5  -6 1726.75   34.95
   4   5  -6 1740.46   35.29
   4  -5  -5   72.35    8.03
   4   5  -5   62.86    7.76
   4  -5  -4  932.42   30.76
   4   5  -4  963.34   31.85
   4  -5  -3   19.61    4.75
   4   5  -3   18.78    5.03
   4   5  -3   31.39    6.08
   4  -5  -2 1403.08   38.76
   4   5  -2 1270.72   38.59
   4   5  -2 1348.96   37.73
   4  -5  -1    5.57    2.55
   4   5  -1    4.10    2.38
   4   5  -1    6.39    2.84
   4  -5   0 3508.90   61.42
   4  -5   0 3631.59   59.09
   4   5   0 3574.24   63.82
   4  -5   1  324.74   18.82
   4  -5   1  362.75   19.03
   4  -5   2  571.26   24.90
   4  -5   2  550.91   23.74
   4  -5   3    0.92    1.90
   4  -5   3    4.43    2.25
   4  -5   4  336.82   18.01
   4  -5   4  364.78   18.53
   4  -5   5   65.32    7.24
   4  -5   5   48.73    6.30
   4  -5   6  238.08   11.11
   4  -5   6  217.94   10.40
   4  -6  -6    9.95    2.48
   4   6  -6   12.48    2.82
   4   6  -5    3.74    1.90
   4  -6  -4 1523.33   38.94
   4   6  -4 1432.82   37.86
   4  -6  -3   79.23    9.38
   4   6  -3   65.75    8.76
   4   6  -3   85.14    9.50
   4  -6  -2  393.55   20.72
   4   6  -2  420.07   22.26
   4   6  -2  411.47   20.77
   4  -6  -1   28.65    5.78
   4   6  -1   41.34    6.95
   4   6  -1   34.97    6.03
   4  -6   0   47.06    7.46
   4   6   0   58.26    8.34
   4  -6   1  119.65   11.50
   4  -6   2 1893.32   45.00
   4  -6   2 1858.21   42.23
   4  -6   3   87.65    9.58
   4  -6   3   98.72    9.65
   4  -6   4    6.92    2.77
   4  -6   4    5.74    2.58
   4  -6   5   40.00    5.44
   4  -6   5   36.15    4.90
   4   7  -6    9.10    2.29
   4   7  -5  349.42   15.97
   4  -7  -4    2.36    2.16
   4   7  -4    5.57    2.48
   4   7  -4    3.88    2.55
   4  -7  -3  210.26   14.67
   4   7  -3  245.66   16.19
   4   7  -3  226.94   14.80
   4  -7  -2  475.24   22.63
   4   7  -2  480.78   23.44
   4   7  -2  519.57   22.51
   4  -7  -1  692.43   27.41
   4   7  -1  702.91   28.27
   4  -7   0  155.96   13.20
   4   7   0  175.49   13.94
   4  -7   1  459.80   22.24
   4  -7   2   38.19    6.39
   4  -7   3  407.17   19.48
   4  -7   4  269.94   14.52
   4  -7   4  261.69   13.33
   4  -7   5  102.16    7.69
   4  -7   5   91.56    6.80
   4   8  -5   51.45    5.48
   4  -8  -4    4.02    2.41
   4   8  -4    0.69    1.24
   4   8  -4    2.54    1.98
   4  -8  -3 1364.72   35.21
   4   8  -3 1408.01   36.64
   4   8  -3 1380.95   33.80
   4  -8  -2   37.50    6.06
   4   8  -2   28.16    5.66
   4  -8  -1   87.00    9.39
   4   8  -1   79.64    9.45
   4  -8   0   12.33    3.66
   4   8   0    6.11    3.00
   4  -8   1  267.75   16.35
   4  -8   2   41.35    6.39
   4  -8   3  649.59   22.75
   4  -8   4   16.21    3.32
   4   9  -4  410.07   16.09
   4  -9  -3    1.92    1.76
   4   9  -3    2.80    1.62
   4  -9  -2  137.53   10.83
   4   9  -2  120.70   10.38
   4  -9  -1  308.76   16.50
   4   9  -1  315.40   16.80
   4  -9   0  360.01   17.84
   4  -9   1  376.95   17.82
   4  -9   2  201.71   12.34
   4  -9   3    1.58    1.23
   4 -10  -3   -0.92    1.43
   4  10  -3    1.04    1.20
   4 -10  -2  208.60   11.55
   4  10  -2  215.73   12.16
   4 -10  -1   16.60    3.43
   4 -10   0    1.18    1.62
  -4  10   0    1.72    1.33
   4 -10   1    0.54    1.13
  -4  10  -1    1.68    1.42
  -4  10  -2  573.04   18.25
   5   0  -6  516.59   16.67
   5   0  -5   -0.67    1.20
   5   0  -5   -0.67    1.39
   5   0  -4  226.18   14.51
   5   0  -4  235.98   14.46
   5   0  -3    0.86    1.55
   5   0  -3   -2.73    2.98
   5   0  -2   10.17    3.59
   5   0  -1    0.89    1.61
   5   0  -1   -0.93    1.92
   5   0  -1    0.91    1.64
   5   0   0  834.26   29.10
   5   0   0  847.23   30.04
   5   0   1    0.88    1.57
   5   0   1    0.91    1.89
   5   0   2    0.88    1.29
   5   0   2    2.48    2.10
   5   0   3   -0.80    1.87
   5   0   3    0.76    0.79
   5   0   4  394.32   17.13
   5   0   5    1.45    1.50
   5  -1  -6  357.39   13.95
   5   1  -5   28.65    4.73
   5   1  -5   39.38    5.48
   5  -1  -5   37.41    5.41
   5  -1  -5   37.25    5.34
   5   1  -4   59.23    7.47
   5  -1  -4   55.46    7.22
   5   1  -4   47.63    6.43
   5  -1  -4   47.15    6.57
   5  -1  -3   75.39    8.66
   5  -1  -3   70.06    8.64
   5  -1  -2 1510.00   38.33
   5   1  -2 1472.42   38.84
   5  -1  -2 1432.58   39.05
   5   1  -1  217.74   14.81
   5  -1  -1  218.88   14.94
   5  -1  -1  209.25   14.91
   5   1  -1  206.57   14.63
   5  -1  -1  219.42   15.36
   5   1   0  317.84   17.79
   5  -1   0  381.46   19.49
   5  -1   0  338.94   18.95
   5   1   0  330.56   18.62
   5  -1   0  305.07   17.92
   5   1   1   95.67    9.85
   5  -1   1   84.37    9.20
   5  -1   1   92.61    9.97
   5   1   1   92.73    9.89
   5   1   2   53.62    7.40
   5   1   2   53.68    7.26
   5  -1   2   36.61    6.27
   5  -1   2   41.01    6.20
   5  -1   3   -1.59    2.18
   5   1   3    0.79    1.42
   5   1   3    0.75    1.56
   5  -1   3   -0.76    1.57
   5  -1   4  323.10   15.63
   5   1   4  334.99   15.51
   5  -1   4  343.51   15.87
   5  -1   5   79.96    6.62
   5   1   5   99.52    7.32
   5  -2  -6   -0.45    1.33
   5  -2  -5  709.64   22.95
   5  -2  -4  239.36   14.50
   5  -2  -3  475.21   21.18
   5  -2  -3  509.48   22.54
   5  -2  -2   59.74    7.87
   5   2  -1  489.75   21.82
   5  -2  -1  450.81   20.83
   5  -2  -1  462.58   21.62
   5   2  -1  454.38   21.46
   5  -2  -1  429.47   21.52
   5   2   0   -0.85    1.77
   5  -2   0   -0.84    2.30
   5  -2   0    1.79    2.08
   5   2   0    0.89    1.60
   5  -2   0    2.79    2.55
   5   2   1   97.88    9.79
   5  -2   1  111.72   10.45
   5  -2   1  107.19   10.44
   5   2   1  106.54   10.49
   5  -2   1   96.14    9.99
   5  -2   2  108.30   10.14
   5  -2   2  101.26   10.02
   5   2   2   92.52    9.44
   5   2   2  103.36    9.65
   5  -2   2   93.66    9.28
   5  -2   3   13.78    3.53
   5  -2   3   10.53    3.31
   5   2   3    9.77    3.02
   5   2   3    5.72    2.57
   5  -2   3   14.34    3.65
   5  -2   4    5.21    1.90
   5  -2   4    4.90    2.01
   5   2   4    2.45    1.56
   5   2   4    4.16    2.04
   5  -2   4    3.57    1.95
   5  -2   5  614.66   17.17
   5   2   5  628.22   17.40
   5  -3  -6    1.23    0.95
   5  -3  -5    9.46    2.60
   5  -3  -4  223.53   13.56
   5   3  -4  228.10   13.49
   5  -3  -3  719.81   26.30
   5   3  -3  664.34   25.04
   5  -3  -2  856.39   29.52
   5  -3  -1  216.02   15.21
   5   3   0    7.58    2.90
   5  -3   0   12.89    4.27
   5   3   1  241.04   15.18
   5  -3   1  257.99   16.25
   5  -3   2   20.07    4.64
   5   3   2   24.02    4.89
   5  -3   3  271.17   14.96
   5  -3   4  217.85   11.98
   5  -4  -5 1056.38   25.15
   5   4  -4   72.49    7.57
   5  -4  -3  101.95    9.51
   5   4  -3  133.67   11.01
   5  -4  -2  138.29   11.48
   5  -4  -1  100.41   10.23
   5  -4   0  458.15   21.50
   5  -4   1  726.34   26.87
   5  -4   3    4.75    2.11
   5  -4   4  383.21   15.34
   5   5  -5   33.44    4.17
   5   5  -4  269.30   13.83
   5   5  -3   90.11    8.83
   5  -5  -2  452.51   20.03
   5  -5  -1   -0.83    1.72
   5  -5   0    5.90    3.03
   5  -5   1   34.44    5.67
   5  -5   1   48.15    6.78
   5  -5   2  567.53   21.52
   5  -5   3    7.85    2.51
   5  -5   3   15.03    3.36
   5  -5   4    3.12    1.46
   5   6  -4  698.57   20.65
   5  -6  -3  225.57   12.65
   5  -6  -2  137.38   10.44
   5  -6  -1  215.05   13.50
   5  -6  -1  223.81   13.77
   5  -6   0  161.06   11.75
   5  -6   0  171.17   12.28
   5  -6   1  573.83   21.65
   5  -6   1  565.93   21.79
   5  -6   2    4.49    2.10
   5  -6   3   79.69    6.93
   5  -7  -3  546.59   18.11
   5  -7  -2  106.74    8.66
   5  -7  -1   42.57    5.85
   5  -7   0    7.83    2.71
   5  -7   0    8.80    2.84
   5  -7   1  179.97   11.22
   5  -7   1  149.53   10.29
   5  -7   2   79.24    7.01
   5  -7   2   73.78    6.81
   5  -7   3  385.15   13.66
   5  -7   3  373.55   13.68
   5  -8  -3  102.11    6.99
   5  -8  -2    1.97    1.54
   5  -8  -1   43.34    5.24
   5  -8   0    1.07    1.24
   5  -8   1  452.95   15.86
   5  -8   2    3.71    1.48
   6   0  -3    0.48    0.71
   6   0  -2  372.65   15.28
   6   0  -1   -0.58    1.05
   6   0   0    0.61    1.26
   6   0   1   -0.57    1.02
   6   0   2  101.25    7.53
   6   1  -3    1.39    1.27
   6  -1  -3   -0.47    0.97
   6   1  -2   68.49    6.54
   6  -1  -2   74.75    6.84
   6   1  -1  369.73   15.40
   6  -1  -1  377.67   15.75
   6  -1  -1  347.20   15.63
   6  -1   0  459.96   17.74
   6   1   0  468.38   17.66
   6  -1   1   36.15    4.93
   6   1   1   35.38    4.80
   6  -1   2  116.74    8.00
   6   1   2   95.43    7.24
   6   2  -3  259.54   11.22
   6  -2  -3  273.06   11.72
   6   2  -2   33.09    4.34
   6  -2  -2   34.51    4.49
   6  -2  -2   45.00    5.48
   6   2  -1  727.24   20.89
   6  -2  -1  743.48   21.16
   6  -2  -1  784.74   22.94
   6  -2   0   12.42    2.87
   6  -2   1  159.31    9.67
   6   2   1  156.79    9.57
   6  -2   2  263.19   11.42
   6   2   2  268.13   11.43
   6  -3  -2    0.52    1.32
   6  -3  -1   86.11    7.47
   6  -3   0   75.74    6.90
   6  -3   1   93.78    7.24
   6  -4  -2   84.29    6.70
   6  -4  -1   23.68    3.87
   6  -4   0  145.78    9.10
   6  -4   1   90.86    6.75
   0   0   0    0.00    0.00


TITL taurine02
REM P2(1)/c (#14 in standard setting)
CELL 1.54184   5.263296  11.631253   7.781188  90.0000  93.9816  90.0000
ZERR    4.00   0.000090   0.000215   0.000144   0.0000   0.0016   0.0000
LATT  1
SYMM -x, y+1/2,-z+1/2
SFAC C H N O S
UNIT 8.00 28.00 4.00 12.00 4.00
TREF
HKLF 4
END
_computing_structure_solution     'SHELXT 2014/5 (Sheldrick, 2014)'
;
_shelx_hkl_checksum   97732
