# Supplementary material for: Inference-assisted intelligent crystallography based on preliminary data
Source: Sci Rep. 2019 Aug 22;9:11886. doi: 10.1038/s41598-019-48362-3 (PMC6706436; doi:10.1038/s41598-019-48362-3)
Supplement: Supplementary file 11 — Supplementary Data 10 [file 41598_2019_48362_MOESM11_ESM.zip › suppl_data_10.cif]

 
data_comp3_I_sigma_65
 
_audit_creation_method            'SHELXL-2018/1'
_shelx_SHELXL_version_number      '2018/1'
_chemical_name_systematic         ?
_chemical_name_common             ?
_chemical_melting_point           ?
_chemical_formula_moiety          'C2 H7 N O3 S'
_chemical_formula_sum             'C2 H7 N O3 S' 
_chemical_formula_weight          125.15

loop_
 _atom_type_symbol
 _atom_type_description
 _atom_type_scat_dispersion_real
 _atom_type_scat_dispersion_imag
 _atom_type_scat_source
 'C'  'C'   0.0181   0.0091
 'International Tables Vol C Tables 4.2.6.8 and 6.1.1.4'
 'H'  'H'   0.0000   0.0000
 'International Tables Vol C Tables 4.2.6.8 and 6.1.1.4'
 'N'  'N'   0.0311   0.0180
 'International Tables Vol C Tables 4.2.6.8 and 6.1.1.4'
 'O'  'O'   0.0492   0.0322
 'International Tables Vol C Tables 4.2.6.8 and 6.1.1.4'
 'S'  'S'   0.3331   0.5567
 'International Tables Vol C Tables 4.2.6.8 and 6.1.1.4'
 
_space_group_crystal_system       monoclinic
_space_group_IT_number            14
_space_group_name_H-M_alt         'P 21/c'
_space_group_name_Hall            '-P 2ybc'
 
_shelx_space_group_comment
;
The symmetry employed for this shelxl refinement is uniquely defined
by the following loop, which should always be used as a source of
symmetry information in preference to the above space-group names.
They are only intended as comments.
;
 
loop_
 _space_group_symop_operation_xyz
 'x, y, z'
 '-x, y+1/2, -z+1/2'
 '-x, -y, -z'
 'x, -y-1/2, z-1/2'
 
_cell_length_a                    5.2632(1)
_cell_length_b                    11.6307(1)
_cell_length_c                    7.7882(1)
_cell_angle_alpha                 90
_cell_angle_beta                  94.004(1)
_cell_angle_gamma                 90
_cell_volume                      475.589(12)
_cell_formula_units_Z             4
_cell_measurement_temperature     100
_cell_measurement_reflns_used     4305
_cell_measurement_theta_min       6.8450
_cell_measurement_theta_max       69.8030
 
_exptl_crystal_description        block
_exptl_crystal_colour             colorless
_exptl_crystal_density_meas       ?
_exptl_crystal_density_method     ?
_exptl_crystal_density_diffrn     1.748          
_exptl_crystal_F_000              264
_exptl_transmission_factor_min    ?
_exptl_transmission_factor_max    ?
_exptl_crystal_size_max           0.131
_exptl_crystal_size_mid           0.063
_exptl_crystal_size_min           0.046
_exptl_absorpt_coefficient_mu     5.248
_shelx_estimated_absorpt_T_min    0.546
_shelx_estimated_absorpt_T_max    0.794
_exptl_absorpt_correction_type    gaussian
_exptl_absorpt_correction_T_min   0.699
_exptl_absorpt_correction_T_max   1.000
_exptl_absorpt_process_details
;
CrysAlisPro 1.171.39.46 (Rigaku Oxford Diffraction, 2018)
Numerical absorption correction based on gaussian integration over
			a multifaceted crystal model
Empirical absorption correction using spherical harmonics,
 implemented in SCALE3 ABSPACK scaling algorithm.
;
_oxdiff_exptl_absorpt_empirical_full_min           0.869
_oxdiff_exptl_absorpt_empirical_full_max           1.257
_oxdiff_exptl_absorpt_empirical_details
;
Empirical correction (ABSPACK) includes:
- Absorption correction using spherical harmonics
- Frame scaling
- B-factor correction
;
_exptl_absorpt_special_details    ?
_diffrn_ambient_temperature       100
_diffrn_radiation_wavelength      1.54184
_diffrn_radiation_type            CuK\a
_diffrn_source                    'micro-focus sealed X-ray tube'
_diffrn_measurement_device_type   'XtaLAB Synergy-i, Dualflex, HyPix Bamtum'
_diffrn_measurement_method        '\w scans'
_diffrn_detector_area_resol_mean  10
_diffrn_reflns_number             4862
_diffrn_reflns_av_unetI/netI      0.0086
_diffrn_reflns_av_R_equivalents   0.0139
_diffrn_reflns_limit_h_min        -4
_diffrn_reflns_limit_h_max        6
_diffrn_reflns_limit_k_min        -14
_diffrn_reflns_limit_k_max        14
_diffrn_reflns_limit_l_min        -9
_diffrn_reflns_limit_l_max        9
_diffrn_reflns_theta_min          6.853
_diffrn_reflns_theta_max          69.969
_diffrn_reflns_theta_full         67.684
_diffrn_measured_fraction_theta_max   0.992
_diffrn_measured_fraction_theta_full  1.000
_diffrn_reflns_Laue_measured_fraction_max    0.992
_diffrn_reflns_Laue_measured_fraction_full   1.000
_diffrn_reflns_point_group_measured_fraction_max   0.992
_diffrn_reflns_point_group_measured_fraction_full  1.000
_reflns_number_total              895
_reflns_number_gt                 880
_reflns_threshold_expression      'I > 2\s(I)'
_reflns_Friedel_coverage          0.000
_reflns_Friedel_fraction_max      .
_reflns_Friedel_fraction_full     .
 
_reflns_special_details
;
 Reflections were merged by SHELXL according to the crystal
 class for the calculation of statistics and refinement.
 
 _reflns_Friedel_fraction is defined as the number of unique
 Friedel pairs measured divided by the number that would be
 possible theoretically, ignoring centric projections and
 systematic absences.
;
 
_computing_data_collection        'CrysAlisPro 1.171.39.46 (Rigaku OD, 2018)'
_computing_cell_refinement        'CrysAlisPro 1.171.39.46 (Rigaku OD, 2018)'
_computing_data_reduction         'CrysAlisPro 1.171.39.46 (Rigaku OD, 2018)'
_computing_structure_solution     'SHELXT 2014/5 (Sheldrick, 2014)'
_computing_structure_refinement   'SHELXL-2018/1 (Sheldrick, 2018)'
_computing_molecular_graphics     'shelxle'
_computing_publication_material   'SHELXL-2018/1 (Sheldrick, 2018)'
_refine_special_details           ?
_refine_ls_structure_factor_coef  Fsqd
_refine_ls_matrix_type            full
_refine_ls_weighting_scheme       calc
_refine_ls_weighting_details
'w=1/[\s^2^(Fo^2^)+(0.0255P)^2^+0.3414P] where P=(Fo^2^+2Fc^2^)/3'
_atom_sites_solution_primary      iterative
_atom_sites_solution_secondary    difmap
_atom_sites_solution_hydrogens    difmap
_refine_ls_hydrogen_treatment     refall
_refine_ls_extinction_method      'SHELXL-2018/1 (Sheldrick 2018)'
_refine_ls_extinction_coef        0.0070(8)
_refine_ls_extinction_expression
 'Fc^*^=kFc[1+0.001xFc^2^\l^3^/sin(2\q)]^-1/4^'
_refine_ls_number_reflns          895
_refine_ls_number_parameters      93
_refine_ls_number_restraints      0
_refine_ls_R_factor_all           0.0212
_refine_ls_R_factor_gt            0.0209
_refine_ls_wR_factor_ref          0.0549
_refine_ls_wR_factor_gt           0.0547
_refine_ls_goodness_of_fit_ref    1.126
_refine_ls_restrained_S_all       1.126
_refine_ls_shift/su_max           0.000
_refine_ls_shift/su_mean          0.000
 
loop_
 _atom_site_label
 _atom_site_type_symbol
 _atom_site_fract_x
 _atom_site_fract_y
 _atom_site_fract_z
 _atom_site_U_iso_or_equiv
 _atom_site_adp_type
 _atom_site_occupancy
 _atom_site_site_symmetry_order  
 _atom_site_calc_flag
 _atom_site_refinement_flags_posn
 _atom_site_refinement_flags_adp
 _atom_site_refinement_flags_occupancy
 _atom_site_disorder_assembly
 _atom_site_disorder_group
S1 S 0.29812(6) 0.34993(3) 0.64980(4) 0.00993(15) Uani 1 1 d . . . . .
O1 O 0.1587(2) 0.24221(8) 0.64643(13) 0.0154(3) Uani 1 1 d . . . . .
N1 N 0.2327(3) 0.63050(11) 0.66711(16) 0.0115(3) Uani 1 1 d . . . . .
H1A H 0.290(4) 0.699(2) 0.691(3) 0.024(5) Uiso 1 1 d . . . . .
H1B H 0.308(4) 0.6058(17) 0.579(3) 0.020(5) Uiso 1 1 d . . . . .
H1C H 0.073(4) 0.6339(16) 0.642(2) 0.018(5) Uiso 1 1 d . . . . .
C1 C 0.1614(3) 0.43988(12) 0.80358(18) 0.0117(3) Uani 1 1 d . . . . .
H1D H -0.011(4) 0.4476(16) 0.767(2) 0.018(4) Uiso 1 1 d . . . . .
H1E H 0.181(3) 0.3983(16) 0.911(2) 0.016(4) Uiso 1 1 d . . . . .
C2 C 0.2905(3) 0.55673(12) 0.82081(19) 0.0125(3) Uani 1 1 d . . . . .
H2A H 0.234(3) 0.5978(16) 0.920(2) 0.015(4) Uiso 1 1 d . . . . .
H2B H 0.470(4) 0.5483(16) 0.835(2) 0.014(4) Uiso 1 1 d . . . . .
O2 O 0.27006(19) 0.41229(9) 0.48618(12) 0.0128(2) Uani 1 1 d . . . . .
O3 O 0.56750(19) 0.33831(9) 0.70910(14) 0.0152(3) Uani 1 1 d . . . . .
 
loop_
 _atom_site_aniso_label
 _atom_site_aniso_U_11
 _atom_site_aniso_U_22
 _atom_site_aniso_U_33
 _atom_site_aniso_U_23
 _atom_site_aniso_U_13
 _atom_site_aniso_U_12
S1 0.0089(2) 0.0078(2) 0.0131(2) 0.00009(12) 0.00111(13) -0.00033(12)
O1 0.0164(5) 0.0108(5) 0.0193(5) -0.0016(4) 0.0036(4) -0.0044(4)
N1 0.0108(6) 0.0099(6) 0.0140(6) -0.0008(5) 0.0019(5) -0.0007(5)
C1 0.0114(7) 0.0117(7) 0.0120(7) 0.0004(5) 0.0017(5) 0.0008(5)
C2 0.0129(7) 0.0115(7) 0.0130(7) -0.0008(5) -0.0012(5) 0.0012(6)
O2 0.0133(5) 0.0123(5) 0.0130(5) 0.0004(4) 0.0021(4) 0.0001(4)
O3 0.0100(5) 0.0120(5) 0.0232(6) 0.0014(4) -0.0008(4) 0.0019(4)
 
_geom_special_details
;
 All esds (except the esd in the dihedral angle between two l.s. planes)
 are estimated using the full covariance matrix.  The cell esds are taken
 into account individually in the estimation of esds in distances, angles
 and torsion angles; correlations between esds in cell parameters are only
 used when they are defined by crystal symmetry.  An approximate (isotropic)
 treatment of cell esds is used for estimating esds involving l.s. planes.
;
 
loop_
 _geom_bond_atom_site_label_1
 _geom_bond_atom_site_label_2
 _geom_bond_distance
 _geom_bond_site_symmetry_2
 _geom_bond_publ_flag
S1 O1 1.4513(10) . ?
S1 O2 1.4647(10) . ?
S1 O3 1.4664(10) . ?
S1 C1 1.7797(15) . ?
N1 C2 1.4868(18) . ?
N1 H1A 0.87(2) . ?
N1 H1B 0.87(2) . ?
N1 H1C 0.85(2) . ?
C1 C2 1.521(2) . ?
C1 H1D 0.93(2) . ?
C1 H1E 0.966(19) . ?
C2 H2A 0.976(19) . ?
C2 H2B 0.948(19) . ?
 
loop_
 _geom_angle_atom_site_label_1
 _geom_angle_atom_site_label_2
 _geom_angle_atom_site_label_3
 _geom_angle
 _geom_angle_site_symmetry_1
 _geom_angle_site_symmetry_3
 _geom_angle_publ_flag
O1 S1 O2 113.05(6) . . ?
O1 S1 O3 113.75(6) . . ?
O2 S1 O3 110.87(6) . . ?
O1 S1 C1 106.97(6) . . ?
O2 S1 C1 105.87(6) . . ?
O3 S1 C1 105.65(7) . . ?
C2 N1 H1A 108.2(13) . . ?
C2 N1 H1B 111.6(13) . . ?
H1A N1 H1B 107.5(19) . . ?
C2 N1 H1C 110.6(13) . . ?
H1A N1 H1C 109.2(18) . . ?
H1B N1 H1C 109.7(18) . . ?
C2 C1 S1 112.67(10) . . ?
C2 C1 H1D 111.0(12) . . ?
S1 C1 H1D 106.1(12) . . ?
C2 C1 H1E 110.6(11) . . ?
S1 C1 H1E 105.4(11) . . ?
H1D C1 H1E 110.9(16) . . ?
N1 C2 C1 112.31(12) . . ?
N1 C2 H2A 107.5(11) . . ?
C1 C2 H2A 110.4(11) . . ?
N1 C2 H2B 107.5(11) . . ?
C1 C2 H2B 110.7(11) . . ?
H2A C2 H2B 108.3(15) . . ?
 
loop_
 _geom_torsion_atom_site_label_1
 _geom_torsion_atom_site_label_2
 _geom_torsion_atom_site_label_3
 _geom_torsion_atom_site_label_4
 _geom_torsion
 _geom_torsion_site_symmetry_1
 _geom_torsion_site_symmetry_2
 _geom_torsion_site_symmetry_3
 _geom_torsion_site_symmetry_4
 _geom_torsion_publ_flag
O1 S1 C1 C2 179.93(10) . . . . ?
O2 S1 C1 C2 -59.25(11) . . . . ?
O3 S1 C1 C2 58.41(11) . . . . ?
S1 C1 C2 N1 70.89(14) . . . . ?
 
loop_
 _geom_hbond_atom_site_label_D 
 _geom_hbond_atom_site_label_H 
 _geom_hbond_atom_site_label_A 
 _geom_hbond_distance_DH 
 _geom_hbond_distance_HA 
 _geom_hbond_distance_DA 
 _geom_hbond_angle_DHA 
 _geom_hbond_site_symmetry_A 
 _geom_hbond_publ_flag
N1 H1A S1  0.87(2) 2.99(2) 3.7619(14) 149.1(16) 2_656 yes
N1 H1A O3  0.87(2) 1.92(2) 2.7812(17) 167.9(19) 2_656 yes
N1 H1B S1  0.87(2) 2.87(2) 3.6183(14) 145.4(16) 3_666 yes
N1 H1B O2  0.87(2) 2.37(2) 2.9162(17) 121.6(16) . yes
N1 H1B O2  0.87(2) 2.32(2) 2.9929(17) 134.6(16) 3_666 yes
N1 H1B O3  0.87(2) 2.47(2) 3.2019(17) 143.1(17) 3_666 yes
N1 H1C S1  0.85(2) 2.90(2) 3.6038(13) 141.3(16) 3_566 yes
N1 H1C O1  0.85(2) 2.46(2) 2.9083(17) 113.7(15) 2_556 yes
N1 H1C O2  0.85(2) 2.07(2) 2.8696(17) 155.6(18) 3_566 yes
C1 H1D O3  0.93(2) 2.57(2) 3.3743(18) 144.3(15) 1_455 yes
C1 H1E O1  0.966(19) 2.465(19) 3.4090(18) 165.7(15) 4_566 yes
 
_refine_diff_density_max    0.381
_refine_diff_density_min   -0.338
_refine_diff_density_rms    0.050

_shelx_res_file
;
TITL taurine03_a.res in P2(1)/c
    taurine03_a.res
    created by SHELXL-2018/1 at 18:15:44 on 11-Apr-2018
REM Old TITL taurine03

REM SHELXT solution in P2(1)/c
REM R1 0.058,  Rweak 0.014,  Alpha 0.023,  Orientation as input
REM Formula found by SHELXT:  C2 N O3 S

CELL  1.54184   5.2632  11.6307   7.7882   90.000   94.004   90.000
ZERR    4.000   0.0001   0.0001   0.0001    0.000    0.001    0.000
LATT  1
SYMM -X, 1/2+Y, 1/2-Z
SFAC C H N O S
UNIT 8 28 4 12 4
L.S. 10
SIZE 0.131 0.063 0.046
TEMP -173
CONF
BOND $H
REM Instructions for potential hydrogen bonds
EQIV $1 -x+1, y+1/2, -z+3/2
HTAB N1 S1_$1
HTAB N1 O3_$1
EQIV $2 -x+1, -y+1, -z+1
HTAB N1 S1_$2
HTAB N1 O2
HTAB N1 O2_$2
HTAB N1 O3_$2
EQIV $3 -x, -y+1, -z+1
HTAB N1 S1_$3
EQIV $4 -x, y+1/2, -z+3/2
HTAB N1 O1_$4
HTAB N1 O2_$3
EQIV $5 x-1, y, z
HTAB C1 O3_$5
EQIV $6 x, -y+1/2, z+1/2
HTAB C1 O1_$6
REM End of instructions
ACTA
LIST
FMAP 2
PLAN 20
WGHT    0.025500    0.341400
EXTI    0.006957
FVAR       1.15895
S1    5    0.298122    0.349932    0.649803    11.00000    0.00895    0.00777 =
         0.01313    0.00009    0.00111   -0.00033
O1    4    0.158661    0.242214    0.646428    11.00000    0.01643    0.01080 =
         0.01932   -0.00163    0.00365   -0.00442
N1    3    0.232730    0.630499    0.667113    11.00000    0.01075    0.00988 =
         0.01403   -0.00081    0.00186   -0.00073
H1A   2    0.290205    0.699279    0.690711    11.00000    0.02362
H1B   2    0.308057    0.605827    0.578985    11.00000    0.01994
H1C   2    0.072761    0.633912    0.642490    11.00000    0.01810
C1    1    0.161383    0.439885    0.803580    11.00000    0.01142    0.01174 =
         0.01201    0.00035    0.00171    0.00078
H1D   2   -0.010600    0.447611    0.766557    11.00000    0.01848
H1E   2    0.180729    0.398324    0.911022    11.00000    0.01584
C2    1    0.290451    0.556732    0.820807    11.00000    0.01285    0.01154 =
         0.01295   -0.00075   -0.00116    0.00117
H2A   2    0.233599    0.597836    0.920451    11.00000    0.01508
H2B   2    0.469857    0.548292    0.835286    11.00000    0.01449
O2    4    0.270057    0.412287    0.486177    11.00000    0.01331    0.01230 =
         0.01301    0.00039    0.00207    0.00006
O3    4    0.567500    0.338310    0.709100    11.00000    0.01002    0.01202 =
         0.02317    0.00143   -0.00077    0.00188
HKLF 4


REM  taurine03_a.res in P2(1)/c
REM R1 =  0.0209 for     880 Fo > 4sig(Fo)  and  0.0212 for all     895 data
REM     93 parameters refined using      0 restraints

END

WGHT      0.0255      0.3414

REM Highest difference peak  0.381,  deepest hole -0.338,  1-sigma level  0.050
Q1    1   0.2300  0.3999  0.7309  11.00000  0.05    0.38
Q2    1   0.2326  0.4958  0.8035  11.00000  0.05    0.31
Q3    1   0.2885  0.3843  0.5528  11.00000  0.05    0.27
Q4    1   0.2330  0.2818  0.6449  11.00000  0.05    0.23
Q5    1   0.4523  0.3415  0.6743  11.00000  0.05    0.23
Q6    1   0.2601  0.5885  0.7502  11.00000  0.05    0.19
Q7    1   0.6158  0.3651  0.7112  11.00000  0.05    0.16
Q8    1   0.5786  0.3197  0.7732  11.00000  0.05    0.16
Q9    1   0.1463  0.2187  0.5750  11.00000  0.05    0.15
Q10   1   0.3320  0.4228  0.4712  11.00000  0.05    0.15
Q11   1   0.1900  0.4369  0.4803  11.00000  0.05    0.14
Q12   1   0.2133  0.2178  0.6554  11.00000  0.05    0.14
Q13   1   0.0947  0.4395  0.8102  11.00000  0.05    0.11
Q14   1   0.1790  0.3884  0.4348  11.00000  0.05    0.10
Q15   1   0.2180  0.3777  0.9993  11.00000  0.05    0.09
Q16   1   0.2340  0.4970  1.0302  11.00000  0.05    0.08
Q17   1   0.3275  0.5826  0.8971  11.00000  0.05    0.07
Q18   1   0.3655  0.5559  0.8468  11.00000  0.05    0.07
Q19   1   0.1599  0.6376  1.0288  11.00000  0.05    0.07
Q20   1   0.2121  0.3801  0.3479  11.00000  0.05    0.07
;
_shelx_res_checksum    8980

_shelx_hkl_file
;
   0   0   1    0.15    0.31
   0   0  -1    0.05    0.31
   0   0  -1   -0.15    0.36
   0   0   1    0.29    0.30
   0   0   1    0.20    0.33
   0   0  -1    0.05    0.35
   0   0  -1    0.16    0.29
   0   0   2 4258.12   23.69
   0   0   2 4252.86   24.10
   0   0   2 4237.77   24.10
   0   0   2 4255.05   19.87
   0   0  -2 4303.90   22.08
   0   0  -2 4277.08   24.02
   0   0  -2 4233.96   23.29
   0   0  -2 4243.56   23.78
   0   0   3   -0.32    0.93
   0   0   3   -0.64    0.83
   0   0  -3    0.48    0.79
   0   0   3   -0.16    0.88
   0   0  -3   -0.16    0.62
   0   0  -3    0.31    0.67
   0   0   4 1068.55   18.31
   0   0  -4 1069.78   18.18
   0   0  -4 1044.24   17.72
   0   0  -4 1008.83   17.91
   0   0   4 1058.74   18.47
   0   0   4 1053.83   18.55
   0   0   5    0.31    0.87
   0   0  -5   -0.32    0.72
   0   0  -5    0.30    0.76
   0   0   6 4172.54   47.46
   0   0  -6 4150.26   28.62
   0   0   6 4158.73   28.11
   0   0   6 4200.08   28.84
   0   0   6 4157.52   47.93
   0   0   7   -0.16    0.80
   0   0  -7    0.17    0.77
   0   0   7    0.15    0.64
   0   0   8    0.83    0.71
   0   0  -8    1.94    0.86
   0   0   8    1.71    0.94
   0   0   9   -0.09    0.42
   0   0  -9    0.63    0.51
   0   0  -9    0.18    0.45
   0   1   0    0.09    0.20
   0   1   0    0.39    0.21
   0   1   0    0.07    0.15
   0  -1   0    0.62    0.24
   0  -1   0    0.67    0.26
   0  -1   1 2014.28   12.61
   0   1  -1 2003.99    9.98
   0  -1   1 2030.07   11.77
   0   1  -1 2012.54   12.77
   0  -1  -1 2026.98   11.19
   0   1   1 2018.81   11.52
   0   1   1 2004.61   11.77
   0   1   1 2035.07   12.23
   0  -1  -1 2018.57   13.09
   0  -1   1 2032.49   12.62
   0  -1  -2 3858.71   24.08
   0   1  -2 3904.06   23.38
   0   1   2 3983.47   20.67
   0   1  -2 3984.86   22.16
   0   1  -2 3956.86   22.56
   0  -1  -2 3991.48   22.12
   0   1  -2 3985.72   17.57
   0   1   2 3876.56   23.26
   0  -1  -2 3905.26   24.57
   0  -1   2 3846.74   22.89
   0  -1   2 3950.31   23.85
   0  -1   2 3982.79   23.97
   0  -1   3    3.78    1.14
   0  -1   3    3.60    1.14
   0   1  -3    2.78    0.99
   0  -1  -3    7.02    1.33
   0   1  -3    3.52    1.05
   0  -1   3    4.79    1.17
   0   1  -3    2.83    0.93
   0  -1  -3    5.28    1.29
   0   1  -3    2.46    0.97
   0  -1  -3    5.92    1.38
   0   1   3    2.73    0.96
   0   1  -4 1345.56   20.31
   0   1  -4 1353.45   20.67
   0  -1  -4 1369.22   21.24
   0   1  -4 1374.53   20.17
   0  -1   4 1381.69   20.65
   0  -1  -4 1361.79   21.36
   0  -1   4 1349.78   21.04
   0  -1   4 1357.95   21.09
   0   1   4 1321.43   20.47
   0  -1  -4 1345.18   19.76
   0  -1  -5   65.57    5.46
   0   1  -5   62.90    5.23
   0   1   5   67.31    5.43
   0  -1  -5   58.59    5.16
   0  -1   5   58.94    5.26
   0  -1   5   63.62    5.51
   0  -1   5   65.77    5.29
   0  -1   6  352.13   13.98
   0  -1  -6  366.75   14.51
   0   1  -6  378.58    8.71
   0  -1  -6  370.11    8.61
   0  -1   6  374.90   14.27
   0   1   6  392.92   14.76
   0  -1   6  374.75    8.62
   0   1   6  345.96   13.99
   0   1   6  374.30    8.60
   0   1   6  365.91    8.41
   0  -1  -6  374.75   14.61
   0  -1   7  681.57   12.15
   0   1   7  676.86   12.09
   0   1  -7  700.03   12.56
   0  -1   7  702.44   12.06
   0  -1  -7  696.43   12.52
   0   1   7  692.83   12.04
   0  -1   8  262.62    7.14
   0   1   8  248.32    6.78
   0  -1   8  271.09    7.10
   0   1   8  249.37    6.93
   0   1  -8  269.24    7.35
   0  -1  -8  254.07    7.14
   0   1   8  261.33    6.91
   0  -1   8  256.26    7.00
   0   1  -9    5.43    0.88
   0   1  -9    5.14    0.91
   0   1   9    4.08    0.87
   0  -1  -9    4.85    0.92
   0  -1   9    5.34    0.93
   0   2   0  240.95    4.40
   0  -2   0  239.94    3.66
   0   2   0  230.51    4.16
   0  -2   0  231.34    4.40
   0   2   0  231.65    3.84
   0  -2   0  237.12    4.52
   0   2  -1 1980.85   14.86
   0  -2   1 1947.55   12.81
   0   2  -1 1929.09   13.19
   0   2  -1 1969.39   13.79
   0   2   1 1934.72   14.67
   0  -2  -1 1958.91   14.03
   0   2   1 1961.98   14.12
   0   2  -1 1988.24   14.80
   0  -2   1 1983.10   14.47
   0  -2  -1 1973.86   14.60
   0  -2   1 1973.81   14.42
   0  -2  -2  342.01    6.64
   0   2   2  329.93    6.76
   0   2  -2  316.21    7.33
   0   2   2  324.66    7.11
   0  -2  -2  330.46    7.68
   0   2  -2  322.78    6.60
   0  -2   2  322.72    7.33
   0   2  -2  316.32    7.50
   0  -2   2  329.05    6.91
   0  -2   2  323.67    7.32
   0  -2  -3  240.49    6.97
   0   2   3  241.51    6.74
   0  -2   3  224.00    7.47
   0  -2   3  222.62    7.45
   0   2  -3  236.50    7.05
   0   2  -3  236.91    7.68
   0   2   3  237.65    7.44
   0   2  -3  240.59    7.66
   0  -2  -3  244.40    8.00
   0  -2   3  235.50    7.27
   0  -2  -3  239.00    7.80
   0   2  -4  991.89   18.51
   0  -2   4 1012.79   18.38
   0  -2   4 1054.35   18.26
   0  -2   4 1014.67   18.47
   0   2  -4 1038.60   18.56
   0  -2  -4 1045.96   19.32
   0   2   4 1027.29   18.29
   0  -2  -4 1020.78   19.16
   0  -2   5  429.29    8.47
   0  -2  -5  470.34   14.91
   0  -2  -5  425.70    8.37
   0   2   5  420.63    7.85
   0   2   5  429.79    8.35
   0   2   5  427.33   13.58
   0  -2   5  436.29   13.68
   0   2   5  431.00    8.44
   0  -2   5  414.29   13.76
   0   2  -5  430.85   14.08
   0  -2  -5  432.96   14.35
   0  -2   5  448.02   14.26
   0   2   5  442.56   14.00
   0  -2   5  440.35   13.73
   0  -2   6   29.82    4.19
   0   2   6   30.40    4.17
   0   2  -6   25.39    3.94
   0   2   6   27.93    2.42
   0  -2  -6   30.57    4.33
   0  -2  -6   26.59    2.42
   0   2   6   27.97    2.40
   0  -2   6   26.20    2.36
   0  -2  -6   31.19    2.54
   0  -2  -6   29.46    4.21
   0   2  -6   32.09    2.60
   0   2  -7    9.72    1.62
   0   2   7   15.98    1.94
   0  -2  -7   18.02    2.02
   0  -2   7   15.19    1.90
   0  -2  -7   15.39    1.98
   0  -2   7   13.41    1.76
   0   2   7   12.80    1.81
   0   2   7   12.95    1.80
   0   2   8   87.71    4.04
   0   2  -8   87.87    4.00
   0  -2   8   86.66    3.95
   0  -2   8   88.11    4.11
   0  -2  -8   92.33    4.12
   0  -2  -8   90.98    4.22
   0   2  -8   92.81    4.25
   0  -2   8   93.34    4.27
   0   2   8   85.23    3.96
   0  -2  -8   83.95    4.15
   0   2   8   91.38    4.06
   0  -2   9   62.66    2.73
   0   2  -9   65.35    2.68
   0  -2   9   61.04    2.73
   0  -2  -9   63.43    2.67
   0   2   9   61.91    2.68
   0   2  -9   61.19    2.55
   0   3   0    0.08    0.46
   0  -3   0    0.13    0.41
   0   3   0   -0.09    0.52
   0  -3   0   -0.39    0.52
   0  -3   0    0.58    0.67
   0   3   0    1.67    0.69
   0   3   1 3236.54   22.86
   0  -3   1 3220.41   21.78
   0   3  -1 3271.23   20.79
   0  -3  -1 3282.17   21.48
   0   3   1 3245.63   21.44
   0  -3  -1 3255.24   20.40
   0   3  -1 3221.90   21.01
   0   3   1 3303.14   21.26
   0  -3   1 3262.60   21.90
   0   3  -1 3224.20   21.99
   0  -3   2  643.95   11.25
   0  -3  -2  631.43   11.42
   0   3  -2  651.51   10.88
   0   3  -2  639.12   11.50
   0   3   2  625.80   10.55
   0   3  -2  635.72   11.41
   0  -3   2  633.78   10.08
   0  -3  -2  630.00   11.14
   0  -3   2  661.99   11.41
   0  -3   3 6455.14   41.83
   0   3  -3 6486.23   42.77
   0  -3  -3 6457.75   43.52
   0  -3   3 6353.30   38.84
   0   3  -3 6439.45   40.61
   0  -3   3 6513.13   42.10
   0  -3  -3 6494.53   42.74
   0   3   3 6389.90   37.88
   0   3  -3 6363.11   42.09
   0   3  -4    0.26    0.72
   0  -3  -4   -0.29    0.98
   0  -3  -4    0.28    0.78
   0  -3   4    3.47    1.35
   0  -3   4    1.88    1.13
   0   3  -4    0.55    0.88
   0  -3   4    1.46    0.95
   0   3  -4    0.83    0.94
   0   3  -5  761.74   19.42
   0   3   5  785.71   11.60
   0  -3   5  790.03   11.52
   0  -3   5  771.60   19.19
   0  -3  -5  755.80   11.51
   0   3  -5  795.27   19.42
   0  -3   5  798.01   19.63
   0   3   5  787.32   11.21
   0  -3  -5  778.41   20.03
   0  -3  -5  812.31   20.22
   0   3  -5  798.66   19.70
   0   3  -6   28.60    4.25
   0   3   6   38.52    2.86
   0  -3   6   34.55    2.71
   0  -3   6   34.53    4.61
   0   3  -6   34.80    4.52
   0  -3   6   33.76    4.56
   0  -3  -6   40.52    5.17
   0   3   6   34.93    2.60
   0  -3  -6   36.63    2.81
   0   3   7  346.34    8.41
   0   3   7  340.36    8.53
   0  -3  -7  338.95    8.52
   0  -3   7  316.20    8.17
   0   3  -8   11.43    1.55
   0  -3   8    9.14    1.49
   0  -3  -8   11.62    1.58
   0   3   8   13.68    1.65
   0   3   8    9.09    1.34
   0  -3  -8    8.19    1.29
   0  -3   8    9.80    1.46
   0  -3   9  196.04    4.52
   0  -3   9  198.84    4.76
   0   4   0 5036.17   31.75
   0  -4   0 5193.00   30.83
   0  -4   0 5131.29   30.44
   0   4   0 5081.94   26.89
   0   4   0 5190.78   29.96
   0  -4   1 1387.08   16.34
   0  -4  -1 1338.77   14.83
   0   4   1 1403.60   16.35
   0   4  -1 1394.41   15.64
   0   4   1 1388.74   17.30
   0   4   1 1366.58   15.68
   0  -4   1 1382.24   16.35
   0   4  -1 1356.13   16.18
   0   4  -1 1355.47   16.20
   0  -4   2   57.67    3.81
   0  -4  -2   50.38    3.56
   0   4  -2   58.89    3.89
   0  -4  -2   61.15    3.80
   0   4   2   55.54    3.59
   0   4  -2   58.79    3.92
   0  -4   2   55.49    3.73
   0   4   2   59.93    3.88
   0   4  -2   59.45    3.71
   0   4  -3   40.40    3.72
   0   4  -3   43.13    3.61
   0  -4  -3   42.78    3.86
   0   4   3   43.74    3.50
   0  -4  -3   49.15    4.02
   0  -4   3   47.31    3.92
   0   4  -3   48.10    2.34
   0   4  -3   43.25    3.82
   0  -4   3   49.27    3.96
   0   4  -4   32.39    3.77
   0   4   4   34.28    2.25
   0  -4  -4   38.58    4.11
   0  -4   4   31.38    3.67
   0   4  -4   34.50    2.26
   0  -4  -4   34.48    3.95
   0  -4   4   31.56    3.64
   0   4  -4   37.37    4.01
   0   4  -4   35.14    3.74
   0  -4   5  220.00   10.69
   0  -4   5  226.85    6.43
   0  -4  -5  214.25   10.89
   0  -4  -5  227.72   11.14
   0   4  -5  223.68   10.95
   0   4   5  219.99    6.27
   0  -4   5  224.56   10.71
   0   4  -5  213.08   10.34
   0  -4  -5  221.04    6.44
   0   4   5  227.51    6.55
   0   4  -5  223.15   10.92
   0   4  -6  585.65   11.22
   0  -4   6  559.49   10.62
   0  -4   6  575.98   19.09
   0  -4  -6  602.88   19.88
   0  -4  -6  570.64   11.06
   0   4   6  580.71   10.71
   0  -4   6  574.87   18.91
   0   4   6  569.06   11.00
   0   4   7  136.71    5.14
   0  -4  -7  131.74    5.34
   0  -4  -7  133.32    5.46
   0   4   7  126.69    5.21
   0   4  -7  122.68    5.20
   0  -4   7  122.94    5.02
   0  -4   7  123.75    5.26
   0   4   8    6.61    1.25
   0  -4  -8    7.52    1.25
   0  -4   8    7.89    1.25
   0  -4   8    5.09    1.15
   0  -4  -8    8.32    1.28
   0  -4   9  155.62    4.00
   0  -5   0   -0.18    0.73
   0   5   0    1.20    0.91
   0   5   0   -0.16    0.76
   0  -5   0    0.53    0.75
   0   5   1  553.57   12.54
   0   5  -1  539.30   11.07
   0  -5  -1  548.20   12.08
   0   5   1  524.59   11.42
   0   5  -1  542.80   11.92
   0  -5   1  543.88   11.63
   0   5  -1  543.48   11.49
   0  -5   1  524.85   11.52
   0   5   1  544.03   11.21
   0  -5  -1  535.71   11.88
   0   5  -2  244.34    8.12
   0   5   2  250.13    8.47
   0  -5   2  235.23    8.37
   0   5   2  260.87    9.03
   0  -5   2  253.54    8.71
   0  -5  -2  247.97    8.24
   0   5  -2  245.85    8.72
   0   5  -3  215.96    8.52
   0   5   3  214.96    5.20
   0  -5   3  225.07    9.16
   0   5   3  212.81    8.38
   0  -5   3  223.79    9.13
   0  -5  -3  205.69    8.69
   0   5  -3  221.34    9.38
   0  -5  -3  223.60    9.19
   0   5  -3  213.83    5.21
   0  -5  -4  219.01   10.35
   0  -5  -4  218.96    6.13
   0  -5   4  220.75   10.13
   0  -5   4  223.58   10.15
   0   5   4  220.95    5.92
   0   5  -4  206.27    5.70
   0  -5   4  213.73    5.93
   0   5  -4  208.77    9.50
   0   5  -4  224.80   10.50
   0   5   4  224.61    6.14
   0  -5  -4  219.69   10.17
   0   5  -4  218.31    6.07
   0   5   5   38.24    2.76
   0   5  -5   38.68    4.61
   0   5   5   38.66    2.80
   0   5  -5   39.10    4.91
   0  -5  -5   37.76    4.86
   0  -5   5   42.88    2.94
   0  -5  -5   40.70    2.92
   0  -5  -5   48.47    5.37
   0  -5   5   33.31    4.45
   0  -5   5   38.92    4.77
   0   5  -5   39.49    2.86
   0   5   6   10.34    1.59
   0   5   6    9.25    1.55
   0  -5   6   10.50    1.65
   0  -5  -6    8.40    1.50
   0  -5  -6    9.67    1.62
   0   5  -6   10.38    1.62
   0   5   7  193.40    6.33
   0  -5  -7  187.11    6.28
   0   5  -7  188.87    6.31
   0  -5  -7  197.22    6.42
   0   5   7  193.30    6.15
   0  -5   7  189.21    6.07
   0  -5   7  196.83    6.46
   0  -5  -8   24.33    1.98
   0   5  -8   27.92    2.20
   0   5  -8   25.74    2.06
   0  -5  -8   29.28    2.23
   0   5   8   26.96    2.12
   0  -5   8   25.09    2.08
   0  -6   0    5.92    1.56
   0   6   0    5.29    1.36
   0  -6   0    5.53    1.45
   0   6   0    8.03    1.77
   0   6   1  228.27    8.99
   0  -6   1  231.45    8.58
   0   6  -1  226.44    8.04
   0  -6  -1  227.36    8.76
   0   6   1  238.84    8.30
   0  -6   1  229.67    8.51
   0   6   1  234.31    8.76
   0  -6  -1  229.24    8.73
   0   6  -1  237.79    8.88
   0   6   2 1047.21   19.33
   0   6  -2 1045.81   18.48
   0  -6   2 1029.53   19.33
   0   6   2 1079.86   20.38
   0  -6  -2 1035.75   19.81
   0  -6   2 1060.84   19.58
   0   6  -2 1040.58   19.58
   0  -6  -2 1027.29   19.78
   0  -6  -3   56.91    4.88
   0   6   3   46.54    4.34
   0  -6   3   42.87    4.44
   0   6  -3   44.61    4.28
   0  -6   3   44.03    4.40
   0   6  -3   50.13    4.78
   0   6   3   52.04    2.75
   0  -6  -4  412.12   14.56
   0   6  -4  391.61   13.76
   0  -6  -4  381.70    8.51
   0  -6  -4  391.54    8.25
   0   6   4  388.38    8.22
   0  -6   4  389.76    8.39
   0  -6   4  397.98   14.35
   0   6   4  387.51    8.44
   0   6  -4  388.18    8.54
   0   6  -4  387.99   14.61
   0  -6   4  402.54   14.53
   0   6   5  322.75    8.27
   0  -6  -5  352.32   14.78
   0  -6   5  320.22   13.93
   0  -6   5  341.68    8.46
   0   6  -5  326.10    8.42
   0   6  -5  332.83   14.80
   0   6   5  331.04    8.19
   0  -6   5  352.99   14.72
   0  -6  -5  323.82    8.38
   0  -6   6    9.71    1.64
   0   6   6   11.17    1.62
   0   6   6   11.31    1.61
   0   6  -6   11.77    1.71
   0  -6  -6   10.93    1.71
   0   6   7    3.66    1.07
   0  -6  -7    2.46    1.02
   0   6  -7    1.28    0.81
   0  -6   7    2.00    0.80
   0   6   7    2.44    0.84
   0  -6   7    1.96    0.87
   0  -6  -8    0.20    0.50
   0  -6   8    0.68    0.55
   0  -7   0   -0.29    0.86
   0   7   0    0.94    0.94
   0  -7   0    0.29    0.72
   0   7  -1  876.30   19.02
   0  -7  -1  899.55   19.26
   0   7   1  898.00   19.94
   0  -7   1  881.12   18.65
   0  -7  -1  884.36   19.18
   0   7  -1  901.04   17.77
   0   7   1  870.29   18.71
   0  -7   1  882.61   18.77
   0  -7  -2  177.96    5.23
   0   7  -2  175.46    8.32
   0   7   2  189.25    9.49
   0  -7  -2  182.71    9.28
   0  -7   2  187.27    9.10
   0  -7  -2  179.70    9.19
   0   7   2  189.91    9.15
   0  -7   2  186.83    9.03
   0   7  -2  187.86    9.03
   0   7   2  193.63    5.52
   0  -7   3 5797.98   54.44
   0   7   3 5567.21   51.71
   0   7  -3 5825.03   32.37
   0  -7   3 5759.66   54.08
   0   7   3 5928.03   31.98
   0  -7   3 5835.14   31.67
   0  -7  -3 5664.21   54.82
   0  -7  -3 5768.30   32.60
   0   7   3 5805.14   32.03
   0   7  -3 5734.94   54.35
   0  -7  -3 5781.84   55.28
   0  -7  -3 5918.71   31.58
   0   7  -4   85.45    7.29
   0  -7   4   95.13    7.51
   0  -7  -4   95.77    4.30
   0   7   4   99.16    4.33
   0  -7   4  103.32    4.55
   0   7   4   92.87    4.33
   0  -7  -4   90.70    4.38
   0   7  -4   97.34    4.47
   0  -7   4   90.49    7.29
   0   7  -5  165.47    6.09
   0   7   5  147.37    5.65
   0  -7  -5  153.28    5.90
   0  -7   5  156.72    5.87
   0   7   5  174.27    6.08
   0   7   6   50.70    3.32
   0  -7   6   46.66    3.21
   0  -7  -6   53.75    3.47
   0   7   6   55.02    3.47
   0   7  -6   51.96    3.45
   0   7   7  238.11    6.40
   0   7  -7  230.40    6.32
   0   7   7  230.41    6.29
   0  -7  -7  233.84    6.45
   0  -7   7  222.08    6.04
   0   7   8   39.12    2.08
   0  -7  -8   45.46    2.26
   0   8   0  113.17    4.33
   0  -8   0  117.49    4.35
   0   8   0  120.37    7.94
   0  -8   0  126.51    7.73
   0  -8   0  101.07    7.00
   0  -8  -1 1912.73   30.95
   0   8  -1 1936.91   18.10
   0  -8  -1 1961.61   18.05
   0  -8  -1 1917.53   17.53
   0  -8   1 1908.83   30.40
   0  -8   1 1903.74   30.27
   0   8   1 1948.57   32.37
   0  -8   1 1951.71   18.05
   0   8   1 1915.39   18.04
   0  -8  -1 1924.30   31.12
   0  -8  -2    1.22    1.30
   0  -8   2   -0.38    1.06
   0  -8  -2    2.51    0.83
   0  -8  -2    1.23    1.13
   0   8   2   -0.39    0.76
   0  -8   2    1.31    0.63
   0  -8   2    0.39    0.98
   0   8  -2    0.81    0.72
   0  -8   2    1.65    0.74
   0   8   2    0.93    0.78
   0  -8   3   50.97    5.51
   0  -8  -3   42.16    3.04
   0  -8   3   46.98    3.04
   0   8   3   45.25    3.06
   0  -8  -3   42.77    2.92
   0   8   3   40.94    2.87
   0  -8  -3   50.97    5.63
   0  -8   3   44.57    2.96
   0   8  -3   44.73    3.05
   0  -8   3   44.42    5.13
   0   8   3   38.69    4.77
   0  -8  -3   40.04    5.08
   0   8   4  655.66   11.73
   0   8  -4  660.49   12.04
   0  -8   4  663.76   11.81
   0  -8  -4  649.06   11.48
   0  -8  -4  656.17   12.07
   0   8   5  461.84    9.71
   0  -8   5  484.96   10.22
   0  -8  -5  448.35   10.10
   0   8   5  460.75    9.89
   0  -8  -5  471.24    9.65
   0   8  -5  449.34   10.00
   0   8   6   56.33    3.33
   0   8   6   58.70    3.41
   0  -8  -6   59.62    3.53
   0  -8   6   52.82    3.29
   0   8  -6   61.14    3.52
   0   8   7  102.04    3.84
   0  -8  -7   97.60    3.87
   0   8   7  105.20    3.94
   0   8  -7  104.55    3.99
   0  -8   7   99.13    3.75
   0   8  -7   97.42    3.77
   0  -9   0    0.14    0.58
   0   9   0    0.28    0.70
   0  -9   0    3.03    1.01
   0  -9   0   -0.42    0.94
   0  -9   0   -0.42    1.26
   0   9   0   -0.45    1.02
   0  -9  -1   41.40    2.87
   0  -9   1   42.81    5.04
   0  -9  -1   43.90    2.87
   0  -9   1   44.78    5.12
   0   9   1   52.65    5.84
   0  -9   1   41.80    2.87
   0  -9  -1   37.23    4.74
   0   9  -1   41.39    2.89
   0  -9  -1   43.85    5.12
   0   9   1   41.18    2.88
   0   9  -2 1099.63   15.00
   0  -9   2 1127.89   26.29
   0  -9   2 1104.46   14.85
   0  -9  -2 1095.67   26.31
   0  -9  -2 1108.86   26.42
   0  -9   2 1120.18   14.53
   0   9   2 1069.93   14.69
   0  -9   2 1057.73   25.43
   0  -9  -2 1082.77   14.82
   0  -9  -3  188.45    6.47
   0  -9   3  204.28    6.48
   0   9   3  185.14    6.24
   0  -9  -3  190.32    6.35
   0   9  -3  192.74    6.48
   0  -9   3  197.69    6.40
   0   9  -4  161.50    6.00
   0   9   4  157.69    5.77
   0  -9  -4  152.84    5.70
   0  -9  -4  160.08    6.03
   0  -9   4  166.54    5.81
   0  -9   4  160.98    5.87
   0  -9   5   64.98    3.68
   0  -9  -5   57.60    3.37
   0  -9  -5   64.00    3.73
   0   9  -5   61.04    3.62
   0   9   5   58.57    3.45
   0   9   6   88.26    3.84
   0   9   6   90.74    3.86
   0  -9   6   91.89    3.95
   0  -9  -6   89.94    4.00
   0   9  -6   89.94    3.92
   0  -9  -7  141.43    4.08
   0  -9   7  139.39    3.89
   0   9   7  139.33    3.86
   0  10   0 3168.29   25.75
   0 -10   0 3114.04   25.10
   0 -10   0 3114.35   25.32
   0 -10  -1  356.91    8.65
   0  10   1  376.45    8.90
   0  10  -1  378.15    9.03
   0 -10  -1  379.35    8.71
   0 -10   1  373.08    8.62
   0 -10   1  380.99    8.91
   0 -10  -2 1328.11   16.66
   0  10   2 1324.86   16.74
   0 -10   2 1335.51   16.27
   0 -10   2 1308.89   16.63
   0  10  -2 1312.38   16.80
   0 -10   3   37.04    2.80
   0  10   3   33.14    2.70
   0 -10  -3   28.77    2.54
   0  10  -3   32.06    2.76
   0 -10  -3   30.87    2.70
   0 -10   3   33.54    2.70
   0 -10   4 1095.40   14.73
   0 -10  -4 1097.91   14.69
   0  10  -4 1089.13   15.05
   0 -10  -4 1091.33   15.19
   0 -10   4 1124.52   14.66
   0  10   5   92.17    3.93
   0 -10   5   91.52    4.08
   0  10  -5   96.81    4.20
   0 -10  -5   95.69    4.23
   0 -10  -5   90.96    3.87
   0 -10   6  810.63   10.34
   0 -10  -6  820.52   10.53
   0  10   6  802.76    9.80
   0  10  -6  803.50   10.16
   0 -11   0    0.61    0.77
   0  11   0    0.79    0.71
   0 -11   0    0.76    0.66
   0 -11   1    4.02    1.16
   0  11   1    2.17    0.93
   0  11  -1    1.43    0.84
   0 -11  -1    0.88    0.78
   0  11   2 1395.78   16.82
   0 -11   2 1392.65   16.91
   0 -11  -2 1407.05   16.94
   0  11  -2 1393.36   17.12
   0 -11   3  309.00    7.61
   0  11  -3  313.67    7.94
   0 -11  -3  314.94    7.91
   0 -11   3  313.99    7.85
   0  11   3  307.81    7.73
   0  11  -4  587.88   10.20
   0 -11   4  567.36    9.65
   0 -11  -4  579.97    9.91
   0 -11  -4  583.82   10.17
   0 -11   4  569.46    9.80
   0 -11  -5  110.44    3.76
   0  11  -5  119.57    4.09
   0 -11   5  114.73    3.97
   0 -11  -5  112.69    4.01
   0 -12   0  418.81    8.83
   0 -12   0  417.71    8.79
   0  12   0  412.78    8.93
   0 -12  -1  374.66    8.35
   0  12  -1  369.68    8.43
   0  12   1  376.37    8.44
   0 -12   1  388.46    8.58
   0 -12  -1  370.23    8.13
   0  12  -2    5.80    1.15
   0 -12   2    6.76    1.26
   0 -12  -2    6.88    1.24
   0  12   2    7.21    1.30
   0  12  -3   13.49    1.58
   0 -12   3   10.56    1.43
   0 -12   4    3.94    0.81
   0 -12  -4    1.51    0.61
   0  12  -4    2.44    0.74
   0 -12   4    3.53    0.81
   0  13   0    0.33    0.60
   0 -13   0    0.11    0.56
   0  13   0   -0.11    0.61
   0 -13   0    1.20    0.69
   0 -13   1  272.22    6.36
   0 -13  -1  281.04    6.39
   0 -13  -1  281.29    6.20
   0  13   1  274.97    6.35
   0  13   1  278.15    6.47
   0  13  -1  280.10    6.47
   0 -13  -2   11.30    1.30
   0  13   2   14.12    1.43
   0  13  -2   11.27    1.33
   0 -13   2   11.42    1.36
   0  13   2   12.14    1.36
   0 -13  -3  220.08    5.00
   0 -13   3  223.55    4.98
   0  13  -3  230.34    5.12
   0 -14   0  481.67    6.77
   0  14   0  473.50    6.81
   0  14   0  483.60    6.93
   0  14   1  351.36    5.90
   0 -14  -1  341.23    5.63
   0  14  -1  351.51    5.74
   0 -14   1  356.37    5.80
   0  14   1  347.02    5.75
   1   0  -9    0.17    0.44
   1   0  -9    0.89    0.55
  -1   0   9   -0.27    0.60
   1   0  -8 1014.75   14.20
   1   0  -8  980.12   13.51
  -1   0   8 1004.92   13.81
   1   0  -8 1003.85   13.74
   1   0  -7    1.41    0.85
   1   0  -7    0.16    0.64
   1   0  -7    0.63    0.78
  -1   0   7    1.43    0.90
   1   0  -6 2411.59   22.17
  -1   0   6 2408.51   21.79
   1   0  -6 2371.00   21.74
  -1   0   6 2431.59   36.70
  -1   0   5   -0.33    1.10
  -1   0   5    2.27    0.80
   1   0  -5    0.74    0.66
  -1   0   4 1224.98   20.05
   1   0  -4 1224.26   12.56
  -1   0   4 1206.85   18.91
  -1   0   3    0.48    0.72
  -1   0   3    0.95    0.69
  -1   0   3    0.17    0.62
  -1   0   2 4812.43   25.30
  -1   0   2 4813.53   27.33
   1   0  -2 4867.27   24.07
  -1   0   2 4810.49   25.25
  -1   0   1    1.11    0.40
  -1   0   1   -0.07    0.25
   1   0  -1    0.50    0.57
  -1   0   1    0.89    0.38
   1   0   0  575.06    4.35
   1   0   0  567.60    7.33
   1   0   0  579.71    7.23
  -1   0  -1    0.18    0.38
  -1   0  -1   -0.06    0.37
   1   0   1    1.31    0.47
   1   0   1    0.08    0.51
   1   0   2 1910.48   16.58
   1   0   2 1902.98   16.76
   1   0   2 1915.39   16.76
  -1   0  -2 1904.66   18.71
   1   0   2 1885.59   18.15
  -1   0  -2 1894.54   16.21
   1   0   3    0.34    0.70
  -1   0  -3    0.58    0.79
  -1   0  -3    0.78    0.86
   1   0   3   -0.57    0.77
   1   0   3   -0.16    0.53
   1   0   3   -0.17    0.58
   1   0   4  334.55   10.34
  -1   0  -4  357.60   11.56
   1   0   4  331.62    6.54
   1   0   4  334.69   11.08
  -1   0  -4  341.88   11.21
   1   0   5    0.35    1.18
   1   0   5    0.13    0.48
  -1   0  -5    0.37    0.83
  -1   0  -5   -0.36    1.07
   1   0   5    1.34    0.73
   1   0   5    0.12    0.54
   1   0   6 1443.33   17.22
  -1   0  -6 1393.05   29.60
  -1   0  -6 1440.41   29.36
   1   0   6 1460.58   17.12
   1   0   6 1446.17   29.19
   1   0   6 1452.84   17.10
   1   0   7   -0.46    0.86
   1   0   7    0.94    0.85
   1   0   7    0.31    0.81
   1   0   8  927.97   12.74
  -1   0  -8  927.08   13.35
   1   0   8  908.39   12.72
   1   0   9    0.33    0.46
   1   0   9    0.08    0.42
  -1   0  -9    0.95    0.54
  -1   0  -9    0.08    0.53
   1  -1  -9    8.58    1.10
   1   1  -9    9.41    1.13
  -1   1   9   11.19    1.27
  -1  -1   9   12.13    1.28
   1  -1  -9   10.17    1.17
   1   1  -9   10.15    1.18
   1  -1  -9    8.77    1.10
  -1  -1   9   11.28    1.22
   1  -1  -8  212.88    6.36
   1   1  -8  194.33    6.00
   1  -1  -8  197.55    6.14
   1   1  -8  209.58    6.20
   1   1  -8  205.60    6.40
  -1  -1   8  216.58    6.36
  -1   1   8  212.39    6.40
   1  -1  -8  205.76    6.16
   1  -1  -8  211.28    6.50
   1  -1  -7  237.53    7.17
   1   1  -7  248.83    7.29
   1   1  -7  238.27    7.15
  -1  -1   7  226.94    6.98
   1   1  -7  233.78    7.24
   1  -1  -7  247.37    7.25
   1  -1  -7  246.22    7.41
  -1   1   7  239.91    7.25
   1  -1  -7  239.18    7.26
  -1   1   6 1095.03   14.82
   1   1  -6 1115.76   15.09
  -1   1   6 1087.65   24.64
  -1  -1   6 1102.48   14.69
   1  -1  -6 1103.96   14.98
   1   1  -6 1113.39   14.88
   1  -1  -6 1123.55   15.18
  -1  -1   6 1112.84   25.05
  -1  -1   5 2292.96   31.85
   1  -1  -5 2346.14   19.79
  -1   1   5 2268.77   31.65
   1  -1  -5 2303.27   19.83
  -1  -1   5 2318.96   32.48
   1   1  -5 2308.65   19.73
  -1   1   5 2354.00   19.64
  -1  -1   5 2319.99   32.21
   1   1  -5 2367.05   19.71
  -1  -1   4 1937.56   25.03
   1  -1  -4 1868.51   26.23
  -1   1   4 2008.21   25.54
  -1  -1   4 1955.02   25.08
   1   1  -4 1907.44   15.68
  -1   1   4 1989.61   24.66
  -1  -1   4 1937.82   25.55
   1  -1  -4 1917.58   15.81
  -1  -1   4 1924.66   23.80
   1  -1  -3  213.30    7.39
   1  -1  -3  189.06    6.56
  -1  -1   3  209.93    6.86
   1   1  -3  202.34    6.53
  -1  -1   3  208.97    7.14
  -1   1   3  203.81    6.92
  -1  -1   3  220.69    7.06
  -1   1   3  207.95    7.01
   1  -1  -2  832.96   12.00
   1   1  -2  838.68   10.81
  -1   1   2  820.84   11.08
   1   1  -2  829.89   11.97
  -1  -1   2  837.24   10.89
   1  -1  -2  806.30   11.85
  -1  -1   2  836.51   11.72
   1  -1  -2  819.99   11.09
  -1   1   2  834.51   12.02
  -1  -1   2  847.84   10.99
   1   1  -1 3183.45   18.76
  -1  -1   1 3146.89   15.59
  -1   1   1 3227.53   16.10
  -1  -1   1 3159.57   15.65
   1  -1  -1 3179.33   18.83
  -1   1   1 3251.00   15.90
   1   1  -1 3205.44   18.91
  -1   1   1 3142.54   19.49
   1   1  -1 3161.37   17.12
   1  -1   0 3028.78   10.54
  -1   1   0 2995.50   17.35
   1  -1   0 3019.95   16.43
  -1   1   0 2955.57   12.17
   1  -1   0 3089.71   17.16
   1  -1   0 3042.60   16.44
  -1  -1   0 3034.23   11.71
   1  -1   0 3032.00   10.46
   1   1   0 2994.50   14.68
   1   1   0 3025.26   16.43
  -1  -1   0 3009.77   12.16
  -1  -1   0 3028.30   11.60
   1   1   0 3003.54   17.06
   1  -1   0 3001.93   17.83
  -1   1   0 3025.57   14.68
  -1   1  -1 6550.37   26.80
  -1  -1  -1 6471.95   26.52
   1  -1   1 6286.06   25.74
   1  -1   2    9.01    1.17
  -1   1  -2    8.10    1.36
   1  -1   2    8.26    1.20
   1  -1   2    9.70    1.39
   1   1   2   11.57    1.49
  -1   1  -2    7.92    1.33
   1  -1   2    7.55    1.17
  -1   1  -2    7.10    1.16
   1  -1   2    6.81    1.11
  -1  -1  -2    5.92    1.22
  -1  -1  -2    6.67    1.25
   1  -1   3  117.12    5.52
  -1  -1  -3  124.29    5.77
  -1  -1  -3  118.34    5.75
  -1  -1  -3  118.35    5.45
   1  -1   3  173.54    6.44
  -1   1  -3  121.71    5.82
  -1   1  -3  114.37    5.54
   1   1   3  113.09    5.42
   1   1   4   45.20    2.43
   1  -1   4   46.02    4.05
   1  -1   4   44.52    2.44
  -1  -1  -4   46.73    4.06
  -1   1  -4   46.45    4.26
   1  -1   4   49.09    4.23
   1  -1   4   50.19    4.19
  -1  -1  -4   64.61    5.05
  -1   1  -4   49.19    4.33
  -1  -1  -4   47.41    4.20
   1   1   4   44.53    4.06
   1   1   5  740.35   18.68
   1   1   5  736.29   11.00
  -1   1  -5  719.47   18.92
   1  -1   5  752.87   11.36
   1   1   5  764.10   11.47
   1  -1   5  762.55   11.45
  -1  -1  -5  733.63   18.75
   1  -1   5  747.40   11.16
  -1   1  -5  743.97   19.30
  -1  -1  -5  732.38   19.47
   1  -1   5  751.54   18.90
   1  -1   6  220.39    6.76
   1   1   6  231.18    6.79
   1   1   6  243.93    6.95
  -1   1  -6  242.61   12.27
   1  -1   6  224.28    6.78
  -1  -1  -6  238.63   11.91
   1  -1   6  219.88   11.43
  -1   1  -6  240.67   12.14
   1  -1   6  235.49    6.84
   1   1   6  228.71   11.62
  -1  -1  -6  231.17   12.05
   1  -1   6  219.02    6.79
   1   1   6  224.88    6.86
   1   1   7  147.29    5.68
   1  -1   7  148.78    5.70
   1  -1   7  143.57    5.58
   1  -1   7  150.87    5.65
   1   1   7  155.08    5.70
   1   1   7  140.38    5.41
   1   1   8  311.84    7.28
  -1   1  -8  297.53    7.53
   1  -1   8  316.94    7.42
   1   1   8  312.07    7.36
   1  -1   8  315.16    7.54
  -1  -1  -8  298.61    7.52
   1  -1   9    1.22    0.59
  -1   1  -9    0.99    0.56
  -1  -1  -9    0.92    0.51
  -1   1  -9    1.93    0.61
   1   1   9    1.52    0.58
   1  -1   9    0.77    0.53
   1   2  -9    1.49    0.56
   1   2  -9    1.53    0.58
   1  -2  -9    3.30    0.69
   1  -2  -9    1.60    0.59
  -1  -2   9    1.86    0.65
   1  -2  -9    2.13    0.64
  -1  -2   9    2.00    0.60
  -1   2   9    1.98    0.67
  -1  -2   8  395.19    8.24
   1  -2  -8  404.13    8.73
   1   2  -8  407.03    8.44
   1  -2  -8  412.15    8.52
   1  -2  -8  400.06    8.73
   1  -2  -8  404.50    8.86
  -1  -2   8  400.05    8.40
  -1   2   8  395.14    8.58
   1   2  -8  394.30    8.68
  -1  -2   8  408.35    8.51
   1   2  -7 1179.51   15.76
   1   2  -7 1192.48   16.15
   1   2  -7 1191.89   15.62
   1  -2  -7 1176.17   15.93
   1  -2  -7 1188.80   16.25
   1  -2  -7 1173.60   16.11
   1  -2  -7 1204.98   15.79
  -1  -2   7 1190.01   15.69
  -1   2   7 1175.21   15.97
   1  -2  -6    2.69    0.92
   1   2  -6    1.26    1.26
   1   2  -6    0.89    0.71
  -1  -2   6    1.27    1.17
  -1   2   6    1.66    1.41
   1   2  -6    0.89    1.33
   1  -2  -6    1.33    1.22
  -1   2   6    0.45    0.63
   1   2  -6    0.75    0.76
   1   2  -6    1.02    0.79
   1  -2  -6    1.07    0.83
  -1   2   5   78.51    5.99
   1  -2  -5   71.88    6.00
   1  -2  -5   76.54    3.65
   1   2  -5   72.03    5.76
   1   2  -5   72.77    3.60
  -1  -2   5   74.67    5.94
   1   2  -5   77.36    3.66
   1  -2  -5   71.03    3.71
  -1  -2   5   73.54    5.89
   1  -2  -5   70.50    3.48
   1  -2  -5   82.04    3.66
  -1   2   5   70.66    3.49
  -1  -2   5   73.44    5.87
  -1  -2   4 1459.48   22.62
  -1   2   4 1495.40   22.20
   1  -2  -4 1424.19   22.26
   1  -2  -4 1468.05   23.49
   1   2  -4 1400.64   21.93
   1   2  -4 1468.61   13.79
  -1   2   4 1439.49   21.69
   1   2  -4 1457.72   21.96
   1  -2  -4 1452.32   13.78
  -1  -2   4 1436.69   22.06
  -1  -2   4 1452.74   22.25
  -1  -2   3    3.54    1.18
  -1   2   3    3.78    1.15
  -1  -2   3    5.87    1.35
   1   2  -3    2.54    0.94
   1  -2  -3    5.87    1.48
   1  -2  -3    4.40    1.26
   1   2  -3    4.14    1.15
  -1  -2   3    4.17    1.23
  -1   2   3    2.81    1.06
  -1   2   2 4750.92   30.27
   1  -2  -2 4707.58   28.50
   1  -2  -2 4705.08   29.51
   1   2  -2 4846.36   29.17
  -1   2   2 4729.53   26.67
   1   2  -2 4775.22   28.72
  -1  -2   2 4810.84   28.26
  -1  -2   2 4812.32   29.82
  -1  -2   2 4789.32   28.26
  -1  -2   1 4406.75   21.76
   1   2  -1 4405.03   22.04
   1   2  -1 4390.72   23.66
   1  -2  -1 4387.74   21.60
  -1   2   1 4409.86   23.28
   1   2  -1 4479.28   22.53
   1  -2  -1 4472.72   22.38
  -1   2   1 4360.60   24.69
  -1  -2   1 4378.57   21.79
   1  -2  -1 4378.77   22.71
   1   2   0   17.27    1.32
   1   2   0   16.16    1.42
  -1  -2   0   15.13    1.24
   1  -2   0   16.28    1.30
   1  -2   0   19.01    1.33
   1  -2   0   17.45    1.26
  -1   2   0   16.19    1.60
   1  -2   0   15.95    1.56
  -1   2   0   19.19    1.66
   1  -2   0   17.25    1.24
  -1  -2   0   15.45    1.24
   1   2   0   16.26    1.33
   1   2   0   14.47    1.34
  -1   2   0   16.33    1.31
   1  -2   0   17.62    1.35
   1  -2   1  138.48    4.66
   1   2   1  153.05    4.19
   1  -2   1  155.09    4.19
   1   2   1  142.56    4.16
   1  -2   1  146.49    4.08
  -1   2  -1  149.11    4.36
   1  -2   1  142.58    4.01
  -1  -2  -1  138.47    4.47
  -1  -2  -1  145.36    4.27
  -1   2  -1  143.98    4.57
   1  -2   1  140.78    4.19
   1  -2   2 1835.31   17.82
   1  -2   2 1802.00   17.94
  -1  -2  -2 1773.21   18.87
   1  -2   2 1827.50   17.77
  -1   2  -2 1807.75   18.79
  -1  -2  -2 1803.26   18.77
  -1  -2  -2 1796.31   19.11
  -1   2  -2 1762.16   18.82
  -1   2  -2 1824.74   18.66
   1  -2   2 1877.83   17.83
   1   2   2 1832.10   17.85
  -1   2  -3  104.15    5.59
  -1  -2  -3   99.40    5.45
  -1   2  -3  106.37    5.25
   1  -2   3  106.11    5.24
  -1  -2  -3  102.89    5.35
   1   2   3  108.54    5.33
  -1  -2  -3  106.71    5.47
   1  -2   3  102.76    5.16
  -1   2  -3  101.12    5.42
   1  -2   3  106.42    5.22
   1   2   4  224.39    9.04
  -1   2  -4  223.97    9.28
   1  -2   4  220.65    8.97
   1  -2   4  234.52    9.16
  -1  -2  -4  229.05    9.29
  -1  -2  -4  218.88    9.08
  -1   2  -4  246.28    9.94
  -1  -2  -4  227.28    9.62
   1  -2   4  223.58    5.35
   1  -2   4  229.90    9.03
   1   2   4  219.89    5.24
   1   2   4  220.41    5.28
  -1  -2  -5  108.03    7.61
   1  -2   5  106.35    4.32
   1  -2   5   95.77    4.01
   1   2   5  111.65    7.30
   1  -2   5  101.88    4.27
  -1  -2  -5   94.08    6.83
  -1   2  -5   97.94    7.01
   1   2   5   99.80    4.10
  -1  -2  -5   93.18    6.83
  -1   2  -5  101.84    7.27
   1   2   5   99.33    4.23
   1  -2   5  111.28    7.30
   1  -2   5   99.70    6.87
   1  -2   5   99.60    6.96
   1  -2   6   62.87    6.09
  -1  -2  -6   60.30    6.32
   1  -2   6   53.52    3.45
   1   2   6   57.36    5.82
   1  -2   6   55.99    3.56
   1   2   6   58.44    3.55
   1   2   6   56.40    3.38
   1  -2   6   47.60    3.11
   1   2   7  909.51   13.58
  -1   2  -7  894.68   13.91
   1   2   7  917.80   14.01
   1  -2   7  908.39   14.05
   1  -2   7  955.04   14.51
  -1  -2  -7  944.89   14.24
   1  -2   7  932.25   13.74
   1   2   8  154.53    5.18
   1   2   8  152.02    5.04
  -1   2  -8  156.39    5.36
   1  -2   8  155.83    5.26
   1  -2   8  150.87    5.22
  -1   2  -8  150.83    5.27
  -1  -2  -8  154.93    5.31
   1  -2   8  148.27    4.99
  -1   2  -9   98.74    3.34
   1   2   9  102.41    3.17
   1  -2   9  105.57    3.24
  -1  -2  -9  104.30    3.13
  -1   2  -9  106.16    3.15
   1  -2   9  108.29    3.30
  -1  -3   9  424.28    6.91
   1  -3  -9  427.78    6.75
  -1   3   9  424.53    6.62
   1  -3  -8  137.00    4.70
   1  -3  -8  140.99    5.09
  -1   3   8  142.88    5.04
   1  -3  -8  142.12    5.22
   1  -3  -8  147.61    4.81
  -1  -3   8  136.03    4.82
   1   3  -7   19.90    2.16
   1  -3  -7   21.46    2.15
   1  -3  -7   23.26    2.39
   1  -3  -7   25.04    2.45
  -1   3   7   21.92    2.24
   1  -3  -6    2.20    0.96
  -1  -3   6    1.30    1.29
  -1  -3   6    2.60    1.62
   1  -3  -6    2.12    0.81
  -1   3   6    2.16    0.89
   1  -3  -6    0.80    0.78
   1   3  -6    2.24    0.91
  -1   3   6    2.43    0.84
  -1  -3   6    0.44    0.86
  -1  -3   5 2187.29   32.55
  -1   3   5 2179.54   31.62
   1  -3  -5 2191.53   19.86
   1  -3  -5 2179.03   33.02
   1   3  -5 2183.63   32.52
  -1  -3   5 2172.06   32.25
  -1   3   5 2229.78   19.31
   1  -3  -5 2072.00   20.38
   1  -3  -5 2226.97   34.00
  -1  -3   5 2183.08   32.31
   1  -3  -5 2199.77   20.10
   1  -3  -5 2188.55   19.19
   1   3  -5 2220.92   19.60
  -1   3   4   97.39    5.80
  -1  -3   4   98.45    6.03
  -1  -3   4   90.45    5.91
   1  -3  -4   88.25    5.94
  -1   3   4  100.79    6.05
   1   3  -4   91.48    3.60
  -1  -3   4   96.52    5.99
   1  -3  -4   93.41    6.16
   1   3  -4   82.85    5.59
   1  -3  -3 2062.31   24.95
   1   3  -3 2174.04   15.33
   1   3  -3 2120.79   24.44
   1  -3  -3 2154.35   15.38
   1  -3  -3 2145.57   24.96
  -1  -3   3 2141.36   24.32
  -1  -3   3 2217.56   24.69
  -1  -3   3 2145.63   24.68
  -1   3   3 2151.34   24.79
   1   3  -2 3571.04   27.61
  -1  -3   2 3568.30   26.82
  -1   3   2 3571.81   28.22
   1  -3  -2 3514.29   26.71
   1   3  -2 3498.63   29.06
  -1  -3   2 3547.48   27.70
  -1  -3   2 3557.12   26.68
  -1  -3   1  188.84    5.38
   1  -3  -1  198.46    5.49
  -1   3   1  193.41    5.82
  -1  -3   1  202.32    5.51
   1   3  -1  195.68    5.77
   1   3  -1  188.51    5.68
  -1   3   1  200.90    5.91
  -1   3   0    3.37    0.94
   1  -3   0    2.22    0.76
  -1  -3   0    2.85    0.79
   1   3   0    3.14    0.77
  -1   3   0    2.50    0.88
  -1   3   0    2.54    0.79
   1  -3   0    2.09    0.82
   1   3   0    3.70    0.91
  -1  -3   0    2.48    0.76
   1  -3   0    3.33    0.84
   1   3   1 1955.72   18.58
   1  -3   1 1997.22   20.09
  -1   3  -1 2042.94   19.85
  -1   3  -1 1994.09   17.15
   1  -3   1 2004.56   17.50
   1  -3   1 1982.32   17.36
  -1   3  -1 2037.63   19.29
  -1  -3  -1 2058.95   18.98
   1  -3   2    0.17    0.79
  -1   3  -2    1.21    0.88
  -1   3  -2    0.33    0.68
   1  -3   2    0.77    0.77
  -1  -3  -2   -0.34    0.69
  -1   3  -2    0.66    0.61
   1  -3   2    1.68    0.83
  -1  -3  -2    0.16    0.69
  -1  -3  -3    3.94    1.28
  -1  -3  -3    1.60    1.03
  -1   3  -3    2.90    1.21
   1  -3   3    4.17    1.27
  -1  -3  -3    2.38    1.01
   1  -3   3    3.34    1.11
  -1   3  -3    4.86    1.38
   1   3   3    2.76    0.71
  -1   3  -3    3.12    1.21
   1  -3   4 1992.05   27.51
  -1  -3  -4 1991.33   29.13
   1  -3   4 1998.95   27.46
  -1  -3  -4 1958.63   28.52
  -1   3  -4 1962.78   28.83
  -1  -3  -4 2016.23   28.01
   1   3   4 1989.00   16.56
  -1   3  -4 1987.87   27.65
  -1   3  -4 1958.17   27.96
  -1  -3  -5  680.89   19.44
   1  -3   5  715.83   18.83
   1   3   5  690.08   11.27
   1   3   5  712.29   10.92
   1  -3   5  715.21   11.49
   1  -3   5  707.34   18.65
  -1  -3  -5  716.52   19.39
  -1   3  -5  697.65   19.56
   1  -3   5  690.90   11.56
  -1  -3  -6   15.54    3.33
   1  -3   6   13.32    1.86
   1   3   6   16.19    1.96
   1  -3   6   16.59    1.98
   1  -3   7   68.34    3.88
   1   3   7   71.90    3.96
   1  -3   7   67.23    3.95
   1  -3   8   18.59    1.91
  -1   3  -8   15.61    1.74
   1   3   8   15.82    1.72
   1  -3   8   17.19    1.77
  -1   3  -9  332.38    5.74
   1  -3   9  338.40    5.53
  -1  -4   9   64.72    2.59
   1  -4  -9   67.07    2.56
   1   4  -9   62.28    2.36
   1  -4  -8  217.61    6.27
  -1  -4   8  207.50    5.78
   1   4  -8  211.45    6.03
   1  -4  -8  212.46    6.04
  -1   4   8  210.09    5.80
  -1   4   7  183.98    6.05
   1   4  -7  195.42    6.56
  -1   4   7  181.40    6.04
  -1   4   7  185.26    6.14
   1  -4  -7  193.46    6.50
   1  -4  -7  186.09    6.48
  -1  -4   7  186.23    6.26
  -1  -4   6  481.24   16.95
  -1  -4   6  440.45   16.37
   1  -4  -6  463.05    9.57
   1  -4  -6  442.39   10.00
  -1   4   6  450.87    9.61
   1  -4  -6  451.49    9.95
  -1  -4   6  445.96   16.60
  -1   4   6  454.43    9.72
   1   4  -5  408.25   14.57
  -1  -4   5  440.18   15.00
  -1   4   5  438.41    8.89
  -1  -4   5  465.74   15.38
   1  -4  -5  435.61   15.37
   1  -4  -5  444.76    8.99
   1  -4  -5  425.77    9.07
   1  -4  -5  441.40    9.26
   1  -4  -5  416.46    9.45
  -1  -4   5  439.36   15.03
  -1  -4   4  320.98   11.50
   1  -4  -4  316.52    7.00
   1   4  -4  320.66   11.56
   1   4  -4  320.83    7.10
   1  -4  -4  332.95   11.92
  -1  -4   4  313.41   11.33
  -1   4   4  322.02   11.36
  -1  -4   4  312.60   11.34
   1   4  -3 1257.76   21.55
  -1  -4   3 1294.69   20.32
  -1  -4   3 1282.36   20.12
   1  -4  -3 1319.85   20.50
  -1  -4   3 1309.67   20.35
   1  -4  -3 1295.78   12.52
  -1   4   3 1297.70   20.55
   1   4  -3 1263.03   12.71
   1   4  -3 1332.16   20.87
  -1  -4   2 1772.64   21.10
  -1   4   2 1742.86   21.54
   1   4  -2 1776.45   21.48
  -1   4   2 1762.30   20.72
  -1  -4   2 1723.40   20.68
  -1  -4   2 1729.04   20.60
   1   4  -2 1725.50   21.96
   1   4  -1  940.63   13.87
  -1   4   1  988.51   14.52
   1  -4  -1  954.10   13.81
  -1  -4   1  958.86   13.95
  -1   4   1  994.36   15.17
  -1  -4   1  969.70   13.93
   1   4  -1  950.48   14.38
   1  -4  -1  998.76   14.13
  -1   4   1  961.19   13.73
   1  -4  -1  980.50   14.14
   1  -4   0 1375.47   15.81
  -1  -4   0 1396.21   16.34
  -1   4   0 1433.09   15.82
   1  -4   0 1388.92   17.77
  -1   4   0 1351.29   16.42
  -1  -4   0 1367.46   16.31
   1  -4   0 1394.77   15.97
  -1   4   0 1432.07   18.31
   1   4   0 1389.44   16.91
   1   4   1 2902.28   25.66
  -1   4  -1 2887.31   26.72
  -1  -4  -1 2955.06   25.07
   1  -4   1 2934.14   24.21
  -1   4  -1 2997.07   25.98
  -1  -4  -1 2948.04   25.20
   1  -4   1 2864.34   27.11
   1  -4   1 2967.02   24.39
  -1  -4  -1 2910.39   25.15
   1  -4   2  158.90    6.36
  -1   4  -2  161.82    6.67
  -1  -4  -2  154.52    6.54
  -1   4  -2  148.57    6.60
  -1   4  -2  163.57    6.49
   1  -4   2  166.01    6.52
   1  -4   2  158.31    6.81
  -1   4  -3  169.43    7.55
  -1  -4  -3  165.72    7.59
   1   4   3  162.86    4.49
  -1  -4  -3  167.74    7.43
  -1  -4  -3  161.61    7.69
   1  -4   3  157.57    7.14
  -1   4  -3  155.21    7.53
  -1   4  -3  167.51    7.71
   1  -4   3  158.88    7.19
  -1   4  -4  923.55   19.77
   1  -4   4  922.50   19.66
   1   4   4  912.55   11.87
  -1  -4  -4  939.81   20.70
  -1   4  -4  932.32   20.34
  -1  -4  -4  932.78   20.91
  -1   4  -4  934.17   20.77
  -1  -4  -4  965.24   20.00
   1  -4   4  895.60   19.48
   1   4   5   65.10    3.51
   1   4   5   67.51    3.65
  -1  -4  -5   72.80    6.48
  -1   4  -5   64.93    6.20
   1  -4   5   65.32    3.66
   1  -4   5   66.65    3.63
   1  -4   5   58.86    5.62
  -1  -4  -5   61.11    5.98
   1  -4   5   59.95    5.66
   1  -4   6   15.03    1.96
   1   4   6   17.64    2.01
  -1   4  -6   17.67    2.10
   1  -4   6   18.24    2.11
   1   4   6   17.42    2.04
   1  -4   7    2.40    0.93
   1  -4   7    2.56    0.94
  -1   4  -7    3.00    1.04
   1   4   8  376.32    7.57
  -1  -4  -8  396.54    7.97
   1  -4   8  392.16    8.04
   1  -4   8  392.34    7.67
  -1   4  -8  395.25    8.06
   1  -5  -8  155.94    5.06
   1   5  -8  161.89    5.11
  -1  -5   8  162.58    5.02
   1  -5  -8  151.60    4.87
  -1   5   8  147.93    4.61
  -1  -5   8  152.97    4.77
  -1   5   8  152.66    4.62
   1   5  -7    1.89    0.99
  -1  -5   7    0.30    0.75
   1  -5  -7    0.31    0.72
  -1   5   7    1.13    0.73
  -1   5   7    0.57    0.70
   1  -5  -7    0.78    0.81
  -1   5   7   -0.14    0.72
   1  -5  -6   23.99    2.47
  -1   5   6   29.89    2.62
   1  -5  -6   24.94    2.33
  -1   5   6   24.96    2.43
  -1  -5   6   27.24    2.50
   1  -5  -6   26.13    2.49
   1  -5  -5   68.38    3.99
  -1  -5   5   69.86    6.29
  -1   5   5   69.43    3.72
   1  -5  -5   74.14    3.91
   1  -5  -5   67.60    3.76
   1  -5  -5   71.63    3.75
   1   5  -5   80.20    6.70
  -1  -5   5   70.14    3.78
  -1  -5   5   61.33    5.86
  -1   5   4 1440.75   15.71
   1  -5  -4 1466.27   15.53
   1  -5  -4 1410.34   15.42
  -1  -5   4 1448.90   25.46
   1   5  -4 1402.46   15.69
   1  -5  -4 1442.76   15.64
   1   5  -4 1425.83   25.71
  -1  -5   4 1492.00   26.19
   1  -5  -4 1394.16   16.01
  -1  -5   4 1426.36   15.45
  -1   5   4 1456.88   25.55
  -1  -5   4 1443.09   25.83
   1   5  -3  125.53    7.25
  -1  -5   3  134.67    7.01
  -1  -5   3  125.90    6.86
  -1   5   3  129.12    7.04
   1   5  -3  117.22    6.78
   1   5  -3  118.47    4.17
   1  -5  -3  123.64    4.06
  -1  -5   3  137.18    7.16
   1   5  -2  530.10   13.21
  -1   5   2  537.35   12.92
   1   5  -2  546.01    8.00
  -1  -5   2  545.28   12.77
   1   5  -2  513.74   12.87
  -1  -5   2  540.22   12.82
  -1  -5   2  541.22   12.79
  -1   5   2  556.56   13.28
  -1  -5   1  452.16   10.81
  -1   5   1  452.24   11.65
  -1   5   1  469.02   11.16
   1  -5  -1  473.50   10.95
   1  -5  -1  444.12   10.72
   1  -5  -1  467.29   11.05
  -1  -5   1  461.57   10.93
   1   5  -1  446.33   11.13
  -1   5   0   22.75    2.44
   1  -5   0   33.95    3.24
  -1   5   0   27.08    2.90
  -1  -5   0   24.01    2.54
  -1  -5   0   23.71    2.41
  -1  -5   0   24.46    2.55
   1   5   0   22.09    2.50
   1  -5   0   23.16    2.48
  -1   5   0   25.92    2.53
   1  -5   0   21.63    2.36
  -1   5  -1  454.20   11.38
   1   5   1  421.24   10.93
  -1   5  -1  424.92   11.46
  -1  -5  -1  445.78   10.80
  -1  -5  -1  439.36   11.03
   1  -5   1  428.26   11.76
  -1  -5  -1  425.44   10.93
   1  -5   1  442.88   10.74
   1  -5   1  447.30   10.74
  -1   5  -2  756.48   16.20
  -1   5  -2  738.10   15.61
  -1  -5  -2  745.86   15.47
   1  -5   2  775.60   15.41
   1   5   2  783.34    9.36
   1  -5   2  742.03   15.11
   1  -5   2  752.55   16.45
  -1   5  -3   30.05    3.65
   1   5   3   35.32    2.27
   1  -5   3   34.79    3.70
  -1  -5  -3   29.50    3.52
  -1   5  -3   32.26    3.57
  -1  -5  -3   37.12    3.69
   1  -5   3   31.82    3.58
   1  -5   4  136.31    8.05
  -1   5  -4  127.89    8.18
   1  -5   4  124.06    4.60
  -1  -5  -4  122.86    7.78
   1  -5   4  136.69    8.05
  -1   5  -4  123.64    4.74
  -1  -5  -4  140.63    8.47
  -1   5  -4  132.23    8.19
  -1  -5  -4  128.99    4.82
   1   5   4  127.16    4.74
  -1   5  -5  157.39    9.71
  -1   5  -5  153.81    9.80
  -1  -5  -5  145.25    9.44
   1   5   5  154.94    5.58
  -1  -5  -5  157.78    9.89
   1  -5   5  154.88    5.69
  -1   5  -5  152.33    5.71
  -1  -5  -5  160.97    5.73
   1   5   5  149.32    5.48
   1  -5   5  167.20    5.78
   1   5   6  281.41    7.71
  -1   5  -6  260.27    7.77
   1   5   6  269.62    7.61
   1  -5   6  262.06    7.72
   1  -5   6  267.28    7.52
   1   5   7    3.80    0.98
   1  -5   7    3.03    1.00
   1   5   7    3.36    0.95
  -1   5  -7    5.76    1.27
   1  -5   7    3.47    1.08
   1   5   8    2.05    0.76
   1  -5   8    2.76    0.83
  -1   5  -8    1.94    0.74
   1  -5   8    3.44    0.76
  -1  -6   8  412.85    7.24
  -1   6   8  419.33    7.16
   1  -6  -8  429.30    7.59
   1   6  -7  254.12    7.20
  -1   6   7  245.89    6.74
  -1   6   7  247.10    6.76
   1  -6  -7  247.69    6.97
   1  -6  -7  243.97    6.91
  -1  -6   7  257.56    7.01
  -1   6   6  107.03    4.80
   1  -6  -6  101.03    4.56
  -1   6   6  106.95    4.82
   1  -6  -6  104.69    4.86
   1  -6  -6  114.57    5.03
  -1  -6   6  108.10    4.87
   1   6  -5   92.25    4.54
  -1   6   5   84.80    4.27
   1  -6  -5   86.99    4.29
  -1   6   5   95.17    4.45
   1  -6  -5   82.90    4.24
  -1  -6   5   98.96    7.75
  -1  -6   5   84.78    4.24
   1  -6  -5   86.16    4.22
  -1  -6   5   78.50    6.84
   1  -6  -5   83.91    4.48
   1   6  -4   20.35    2.09
  -1   6   4   22.27    2.12
   1   6  -4   23.24    3.58
   1  -6  -4   23.25    2.14
  -1   6   4   22.76    3.52
   1  -6  -4   22.81    2.10
  -1  -6   4   24.59    2.19
  -1  -6   4   20.07    3.28
  -1  -6   4   22.48    3.52
   1  -6  -4   27.25    2.42
   1  -6  -3  109.43    4.18
   1   6  -3  100.01    6.71
   1   6  -3  106.31    4.25
  -1  -6   3  100.94    6.64
  -1   6   3  106.54    4.24
  -1  -6   3  110.88    6.97
   1  -6  -3  112.77    4.17
   1   6  -3  117.99    7.47
  -1  -6   3  105.96    6.63
  -1   6   3  101.57    6.83
   1   6  -2 2504.38   30.72
  -1  -6   2 2523.75   29.68
  -1   6   2 2497.92   31.26
   1   6  -2 2562.12   18.86
  -1  -6   2 2578.36   30.84
  -1  -6   2 2546.66   30.64
   1  -6  -2 2475.79   30.24
   1  -6  -2 2517.96   30.63
  -1   6   2 2552.34   31.23
   1   6  -1  831.89   10.11
  -1   6   1  841.88   17.81
   1  -6  -1  827.91   16.36
   1   6  -1  801.87   16.57
   1  -6  -1  806.75   16.25
  -1   6   1  826.67   16.49
  -1  -6   1  817.90   16.32
  -1  -6   1  810.13   16.33
   1  -6   0 1434.10   21.20
  -1   6   0 1450.99   23.55
  -1  -6   0 1449.40   20.13
  -1   6   0 1433.49   20.83
   1   6   0 1425.36   21.72
   1  -6   0 1448.04   21.15
  -1  -6   0 1484.64   21.77
   1  -6   0 1449.74   22.66
   1   6   0 1477.92   13.26
  -1  -6   0 1455.50   21.69
  -1   6   0 1510.54   21.20
   1  -6   1   78.07    5.60
   1  -6   1   85.75    5.31
  -1   6  -1   80.72    5.57
  -1  -6  -1   79.47    5.28
   1   6   1   87.00    5.54
  -1   6  -1   85.80    5.51
  -1  -6  -1   84.09    5.20
   1  -6   1   74.89    5.04
  -1  -6  -1   80.43    5.32
   1   6   1   83.10    3.27
  -1   6  -2   18.94    2.91
   1  -6   2   20.31    3.17
   1   6   2   20.26    1.68
  -1   6  -2   20.65    2.98
  -1  -6  -2   22.24    3.02
  -1  -6  -2   20.72    2.98
   1  -6   2   23.65    3.04
   1  -6   2   18.53    2.72
  -1  -6  -2   16.23    2.60
   1  -6   3    5.54    1.79
   1   6   3    7.88    1.20
  -1   6  -3    7.95    2.12
  -1  -6  -3    3.80    1.74
   1  -6   3    6.86    1.88
   1   6   3    4.62    0.96
  -1   6  -3    4.41    1.01
   1  -6   3    5.21    1.69
   1  -6   3    5.59    1.06
  -1   6  -4  353.97   14.29
  -1   6  -4  343.33    8.30
   1  -6   4  360.01   13.83
  -1  -6  -4  351.19   14.10
  -1  -6  -4  341.19    8.25
   1  -6   4  339.02    7.88
   1  -6   4  335.48   13.34
   1   6   4  355.10    8.20
  -1   6  -5   12.03    2.88
  -1  -6  -5   10.75    1.70
  -1   6  -5   13.64    1.90
   1   6   5   11.11    1.71
   1   6   6   20.92    2.12
   1   6   6   19.65    2.15
   1  -6   6   19.34    2.13
  -1  -6  -6   18.74    2.08
  -1   6  -6   18.39    2.20
   1   6   7   33.26    2.47
   1  -6   7   35.15    2.59
   1   6   7   33.94    2.50
   1  -6   8  372.69    6.60
  -1   6  -8  365.49    6.74
   1   6   8  371.70    6.38
   1  -7  -8    1.88    0.59
  -1   7   8    1.98    0.58
  -1  -7   8    1.80    0.57
  -1   7   7   25.73    2.13
  -1   7   7   25.50    2.13
   1  -7  -7   25.72    2.19
   1  -7  -7   24.33    2.01
  -1  -7   7   24.14    2.16
   1   7  -7   25.30    2.19
   1   7  -6    3.01    1.00
   1  -7  -6    2.73    1.01
  -1  -7   6    1.98    0.91
  -1   7   6    3.81    1.09
   1  -7  -6    2.94    1.00
  -1   7   6    2.66    1.00
   1  -7  -5 1111.65   15.20
   1   7  -5 1125.16   15.95
  -1   7   5 1099.57   15.48
  -1   7   5 1117.30   15.21
   1  -7  -5 1076.58   15.98
   1  -7  -5 1080.07   15.32
  -1  -7   5 1088.00   15.18
   1  -7  -4  632.86   11.26
   1   7  -4  619.75   19.00
  -1   7   4  610.46   11.28
  -1   7   4  636.51   10.81
   1  -7  -4  589.57   18.93
  -1  -7   4  628.26   19.09
  -1  -7   4  601.57   10.91
   1   7  -4  600.87   11.38
   1  -7  -4  588.13   18.86
  -1  -7   4  624.52   19.13
  -1   7   4  621.53   18.84
   1  -7  -3 1041.99   13.64
   1   7  -3 1021.75   14.03
  -1   7   3 1045.45   14.14
  -1  -7   3 1085.68   23.39
   1  -7  -3 1068.63   13.50
   1   7  -3 1045.40   23.19
   1  -7  -3 1068.95   23.52
   1  -7  -3 1011.60   22.92
  -1  -7   3 1102.96   23.60
  -1   7   3 1074.05   23.46
   1  -7  -2  133.73    4.61
  -1   7   2  126.77    7.84
   1   7  -2  129.64    7.68
   1  -7  -2  132.15    4.59
  -1   7   2  127.55    4.45
   1   7  -2  133.94    4.72
   1  -7  -2  135.28    7.79
  -1  -7   2  136.35    7.80
  -1   7   2  122.49    7.53
   1  -7  -2  129.10    7.66
  -1  -7   2  137.76    7.85
   1   7  -1  377.51    7.51
   1  -7  -1  375.42   12.36
   1   7  -1  380.29   12.50
  -1   7   1  388.52   13.52
  -1   7   1  383.12   12.54
   1  -7  -1  361.78   12.22
  -1  -7   1  378.02   12.45
  -1  -7   1  381.95   12.47
   1  -7   0  146.79    8.03
   1   7   0  156.35    4.80
   1   7   0  150.12    7.86
  -1   7   0  151.14    8.37
  -1  -7   0  152.54    7.85
   1  -7   0  150.47    7.63
  -1  -7   0  147.19    7.70
   1  -7   0  152.52    7.75
   1  -7   1  770.35   19.32
  -1   7  -1  788.52   19.10
   1  -7   1  749.58   17.39
   1   7   1  760.94   10.70
  -1  -7  -1  752.53   17.91
  -1   7  -1  778.20   18.00
  -1  -7  -1  764.65   18.09
   1  -7   1  753.32   17.48
  -1   7  -2  668.70   18.03
   1  -7   2  687.58   18.96
   1   7   2  677.40   10.61
   1  -7   2  696.99   17.66
  -1   7  -2  662.39   17.80
  -1  -7  -2  659.19   17.16
  -1  -7  -2  670.77   10.25
   1   7   2  684.60   10.42
   1  -7   2  677.44   10.59
  -1  -7  -2  655.19   17.60
  -1  -7  -2  651.88   17.65
  -1   7  -2  687.65   10.77
   1  -7   2  674.97   17.46
  -1   7  -3   88.36    7.10
  -1   7  -3   85.63    4.10
   1   7   3   97.28    4.12
   1  -7   3   92.47    6.95
   1  -7   3   97.64    7.41
  -1  -7  -3   97.56    7.28
   1   7   3   90.71    4.09
   1  -7   3   93.01    4.15
   1  -7   3   95.20    7.05
  -1  -7  -3   89.10    7.02
  -1  -7  -3   85.89    6.90
  -1   7  -4   15.61    3.29
  -1  -7  -4   13.88    3.04
   1  -7   4   14.06    1.84
  -1  -7  -4   13.39    1.79
  -1  -7  -4   14.77    3.13
  -1  -7  -4   16.53    3.36
  -1   7  -4   17.00    2.03
  -1   7  -5  769.47   13.29
  -1  -7  -5  775.55   13.21
   1   7   5  779.64   12.89
   1  -7   5  771.04   12.66
   1   7   6   22.62    2.15
  -1  -7  -6   25.77    2.39
  -1   7  -6   21.33    2.28
   1   7   6   21.02    2.23
   1   7   7  112.70    4.23
   1   7   7  107.11    3.95
  -1  -7  -7  105.48    4.05
  -1   7  -7  104.37    4.24
  -1   8   7  507.24    8.41
   1  -8  -7  494.91    8.41
  -1   8   7  494.36    8.30
  -1  -8   7  510.94    8.48
   1  -8  -7  501.89    8.00
   1  -8  -6    7.25    1.30
  -1  -8   6    7.45    1.35
  -1   8   6    5.33    1.13
  -1   8   6    7.59    1.29
   1  -8  -6    7.71    1.34
   1  -8  -5  251.40    7.25
   1   8  -5  264.32    7.67
  -1   8   5  256.47    7.50
  -1  -8   5  249.55    7.21
   1  -8  -5  244.49    7.26
  -1   8   5  253.01    7.09
   1  -8  -4  998.95   14.53
  -1   8   4 1031.74   15.12
   1   8  -4  999.62   15.09
  -1  -8   4 1004.02   14.26
   1  -8  -3 1807.99   18.98
  -1   8   3 1841.27   19.73
   1   8  -3 1820.96   19.70
  -1   8   3 1801.17   18.33
   1  -8  -3 1855.94   18.70
   1   8  -3 1856.91   32.57
  -1  -8   3 1866.61   32.97
  -1  -8   3 1821.50   32.63
  -1   8   3 1897.16   33.48
   1  -8  -2 1481.77   16.41
   1  -8  -2 1454.89   16.21
  -1   8   2 1516.50   29.29
  -1   8   2 1488.96   28.51
  -1   8   2 1493.32   16.29
   1   8  -2 1498.47   27.99
   1  -8  -2 1498.71   28.19
  -1  -8   2 1565.21   28.57
  -1  -8   2 1498.23   16.50
   1   8  -2 1470.80   16.88
   1  -8  -2 1436.32   27.74
  -1  -8   2 1475.84   27.81
   1  -8  -1  641.90   10.59
  -1  -8   1  623.81   10.22
   1  -8  -1  649.21   10.48
   1  -8  -1  618.49   17.33
  -1   8   1  630.00   18.79
   1   8  -1  626.39   17.47
  -1   8   1  637.00   10.44
  -1   8   1  620.77   17.51
   1   8  -1  633.67   10.62
  -1  -8   1  638.01   17.66
  -1  -8   1  621.34   17.49
   1  -8  -1  622.32   17.50
   1  -8   0   62.66    3.31
  -1  -8   0   56.18    5.22
   1   8   0   60.18    3.26
   1   8   0   55.06    5.20
  -1   8   0   57.64    5.77
   1  -8   0   59.82    5.62
  -1   8   0   65.75    3.39
   1  -8   0   61.08    3.25
  -1  -8   0   58.04    5.36
   1  -8   0   59.11    5.31
   1  -8   0   67.40    5.69
   1  -8   1  106.69    4.31
   1  -8   1   94.17    7.33
  -1   8  -1  103.56    4.31
   1   8   1   97.10    4.19
  -1  -8  -1  109.17    4.39
  -1  -8  -1   93.37    6.90
  -1   8  -1  107.57    7.74
   1   8   1  104.48    4.25
   1  -8   1  114.07    7.49
   1  -8   1  104.22    4.27
  -1  -8  -1  108.80    7.53
   1  -8   1   93.80    6.80
   1  -8   2 1670.58   31.75
   1  -8   2 1629.07   29.24
   1   8   2 1658.57   17.80
   1  -8   2 1643.27   29.46
  -1   8  -2 1645.43   17.72
  -1   8  -2 1660.42   30.32
  -1  -8  -2 1657.65   17.27
   1  -8   2 1654.87   17.60
  -1  -8  -2 1550.14   29.43
  -1  -8  -2 1559.19   29.54
   1   8   2 1637.37   17.23
  -1   8  -3 1249.61   28.00
   1  -8   3 1256.59   27.99
   1   8   3 1237.51   16.16
   1   8   3 1212.19   15.42
  -1   8  -3 1262.89   16.35
   1  -8   3 1233.10   15.80
  -1  -8  -3 1240.32   27.59
  -1  -8  -3 1190.64   27.08
  -1  -8  -4  603.99   11.77
   1   8   4  597.35   11.61
   1  -8   4  599.46   11.25
  -1   8  -4  601.87   11.66
   1   8   4  597.56   11.07
   1   8   5   55.48    3.48
  -1  -8  -5   53.08    3.52
  -1   8  -5   48.75    3.37
   1  -8   5   59.87    3.54
   1   8   6    2.42    0.91
  -1  -8  -6    5.47    1.20
   1   8   6    7.16    1.32
  -1   8  -6    3.98    1.03
   1  -8   6    5.51    1.19
  -1  -8  -7  270.76    5.86
  -1   8  -7  252.69    5.90
   1  -9  -7  210.16    4.55
  -1   9   7  220.81    4.87
   1  -9  -7  218.29    4.80
  -1  -9   7  214.98    4.82
   1  -9  -6   54.83    2.98
  -1   9   6   56.01    3.09
   1  -9  -6   56.21    3.05
  -1  -9   6   52.84    2.99
  -1  -9   5  842.01   12.70
  -1   9   5  857.20   13.16
  -1  -9   5  845.24   12.71
   1  -9  -5  827.84   12.71
   1   9  -4 1136.25   16.04
  -1  -9   4 1145.81   15.49
   1  -9  -4 1149.62   15.56
  -1   9   4 1118.01   15.69
  -1  -9   4 1147.43   15.16
   1  -9  -3  269.56    7.36
  -1  -9   3  270.62    7.62
   1  -9  -3  277.54    7.68
   1   9  -3  268.86    7.86
  -1   9   3  271.28    7.78
  -1   9   3  269.70    7.37
  -1  -9   2  103.44    4.58
   1  -9  -2  107.92    4.67
   1  -9  -2  109.90    4.76
  -1   9   2  107.77    4.64
  -1   9   2  100.40    7.92
   1   9  -2  103.69    4.76
  -1  -9   2   92.67    7.51
  -1  -9   2  107.06    8.11
   1  -9  -1  309.91    7.87
   1   9  -1  313.59    7.99
  -1   9   1  324.61   14.55
   1   9  -1  291.67   12.99
  -1  -9   1  292.71    7.48
  -1   9   1  306.93    7.75
  -1  -9   1  306.85   13.41
  -1  -9   1  312.63   13.54
   1  -9  -1  322.55    7.73
   1  -9   0  184.52    6.04
   1   9   0  173.95    9.88
  -1   9   0  167.93   10.49
   1  -9   0  186.51    6.00
  -1   9   0  181.78    5.98
   1   9   0  188.71    6.15
  -1  -9   0  187.56   10.42
  -1  -9   0  177.87   10.10
   1  -9   1  714.21   11.86
   1  -9   1  712.87   11.76
  -1   9  -1  717.36   11.97
  -1  -9  -1  711.36   11.72
  -1   9  -1  703.94   21.26
   1   9   1  723.55   12.10
   1   9   1  713.87   11.62
  -1  -9  -1  715.72   20.53
   1  -9   1  724.38   21.53
  -1  -9  -1  712.39   20.64
  -1  -9  -2  361.91    8.47
  -1   9  -2  357.77    8.72
   1  -9   2  329.19   14.87
   1   9   2  360.75    8.45
   1  -9   2  351.61    8.33
   1  -9   2  361.02    8.60
  -1  -9  -2  355.01   14.98
   1   9   2  368.96    8.87
  -1  -9  -2  376.49   15.39
  -1   9  -3   43.42    3.18
  -1  -9  -3   43.97    3.00
   1   9   3   38.52    3.02
   1   9   3   36.81    2.83
  -1  -9  -3   39.55    3.15
   1  -9   3   38.64    2.93
   1   9   4  704.58   12.60
  -1   9  -4  679.30   12.34
  -1  -9  -4  692.53   12.64
   1  -9   4  677.72   11.99
   1   9   5  148.83    5.29
   1   9   5  140.86    5.42
  -1  -9  -5  149.88    5.58
  -1   9  -5  140.91    5.42
   1  -9   5  139.95    5.22
   1   9   6   48.93    2.87
  -1  -9  -6   52.21    2.95
  -1   9  -6   53.95    2.98
   1  -9   6   49.97    2.73
   1   9   6   48.44    2.77
  -1   9  -7   47.21    2.20
   1 -10  -6  605.45    8.45
  -1  10   6  613.66    8.77
  -1 -10   6  590.59    8.52
   1 -10  -5   71.11    3.51
  -1  10   5   74.34    3.63
  -1 -10   5   68.54    3.42
  -1 -10   5   75.61    3.52
  -1 -10   4   22.79    2.21
   1  10  -4   20.53    2.15
   1 -10  -4   21.81    2.17
  -1  10   4   19.18    2.07
  -1 -10   3   43.40    3.08
   1 -10  -3   39.94    2.98
   1  10  -3   47.19    3.30
  -1  10   3   43.66    3.17
  -1  10   3   41.70    2.96
   1 -10  -3   42.45    3.00
  -1 -10   2 1341.89   16.68
   1 -10  -2 1304.79   16.54
   1  10  -2 1347.49   17.45
   1 -10  -2 1337.47   16.73
  -1  10   2 1296.73   16.99
  -1  10   2 1320.24   16.43
   1 -10  -1  178.51    6.22
  -1 -10   1  181.93    6.11
   1  10  -1  177.76    6.27
  -1  10   1  177.60    6.11
   1 -10   0   78.21    4.11
  -1 -10   0   78.96    4.09
   1  10   0   75.66    4.07
   1 -10   0   75.94    3.95
  -1  10   0   85.24    4.25
   1 -10   1  169.87    5.99
   1  10   1  181.76    6.30
  -1 -10  -1  172.12    6.02
   1  10   1  179.17    6.04
  -1  10  -1  175.89    6.16
   1 -10   1  182.27    6.14
   1 -10   2  549.15   10.63
  -1  10  -2  546.88   10.95
  -1 -10  -2  549.79   10.66
   1  10   2  544.63   10.94
   1 -10   2  555.88   10.85
   1  10   2  521.30   10.31
  -1 -10  -3    0.29    0.70
   1  10   3    0.16    0.68
  -1 -10  -3    1.02    0.86
  -1  10  -3    0.32    0.71
   1 -10   3    0.31    0.76
   1  10   4   80.12    4.10
  -1  10  -4   81.15    4.16
  -1 -10  -4   79.89    4.17
   1 -10   4   83.45    4.07
   1  10   5    0.90    0.68
  -1 -10  -5    0.39    0.73
  -1  10  -5    1.90    0.74
   1 -10   5    2.04    0.84
  -1  10  -6  341.44    6.45
  -1 -10  -6  358.93    6.61
   1 -10   6  347.59    6.18
  -1 -11   5  205.20    5.16
  -1  11   5  198.62    5.10
   1 -11  -5  197.60    5.11
  -1 -11   4 1004.20   12.91
  -1  11   4 1003.43   12.99
   1 -11  -4  999.85   12.95
   1 -11  -3   71.64    3.65
  -1 -11   3   76.77    3.89
   1 -11  -3   72.39    3.77
  -1  11   3   69.39    3.72
  -1  11   3   73.95    3.70
  -1 -11   2   11.64    1.66
   1 -11  -2   10.62    1.58
   1 -11  -2    9.68    1.49
  -1  11   2   10.36    1.65
  -1  11   2    8.04    1.36
  -1 -11   1  456.70    9.64
  -1 -11   1  448.30    9.68
   1  11  -1  475.14   10.18
   1 -11  -1  463.08    9.83
   1  11  -1  450.81    9.62
  -1  11   1  451.81    9.66
   1 -11   0 1020.02   14.65
   1  11   0  983.38   14.56
   1  11   0 1034.79   14.82
  -1 -11   0  995.97   14.37
   1  11   0 1018.10   14.19
  -1  11   0 1006.47   14.49
   1 -11   0 1008.20   14.10
   1 -11   1  674.69   11.62
   1 -11   1  648.95   11.55
  -1 -11  -1  659.82   11.62
   1  11   1  656.15   11.38
  -1  11  -1  643.34   11.69
   1  11   1  681.89   12.12
   1  11   1  664.12   11.86
   1 -11   2  223.54    6.64
   1  11   2  220.01    6.75
  -1 -11  -2  224.72    6.65
   1  11   2  224.41    6.86
   1  11   2  231.02    6.68
  -1  11  -2  231.10    6.97
   1 -11   2  227.96    6.73
   1  11   3   10.00    1.48
  -1 -11  -3    9.39    1.40
  -1  11  -3   13.27    1.71
  -1 -11  -3   10.57    1.63
   1 -11   3    9.91    1.47
  -1  11  -4   87.01    3.89
   1  11   4   88.63    3.96
  -1 -11  -4   91.29    4.04
   1 -11   4   88.14    3.87
  -1 -11  -5  281.42    6.21
   1 -11   5  282.64    5.98
  -1  11  -5  290.12    6.13
  -1 -12   4   85.04    3.32
   1 -12  -4   80.54    3.18
  -1  12   4   82.96    3.19
  -1 -12   3  232.69    6.02
   1 -12  -3  231.70    5.94
  -1  12   3  242.27    6.07
   1 -12  -3  233.90    5.78
   1 -12  -2  135.54    4.78
  -1 -12   2  145.31    5.01
  -1  12   2  135.27    4.85
   1 -12  -2  133.50    4.72
  -1 -12   2  136.74    4.82
  -1  12   2  136.18    4.78
  -1 -12   1  264.34    6.82
   1  12  -1  265.35    6.82
  -1 -12   1  262.02    6.95
  -1  12   1  247.22    6.68
   1 -12  -1  249.25    6.73
   1 -12   0   55.21    3.25
   1  12   0   48.82    3.11
  -1 -12   0   52.02    3.19
  -1  12   0   55.74    3.28
   1 -12   1    6.53    1.19
   1  12   1    5.95    1.27
  -1 -12  -1    6.93    1.26
   1  12   1    6.07    1.19
  -1  12  -1    8.20    1.39
   1 -12   1    5.39    1.12
   1 -12   2    2.56    0.86
   1  12   2    3.42    1.01
  -1 -12  -2    3.95    0.97
   1  12   2    2.75    0.90
  -1 -12  -2    2.44    0.93
  -1  12  -2    2.21    0.85
   1 -12   2    3.58    0.97
  -1 -12  -3  510.45    8.56
   1 -12   3  499.50    8.69
  -1 -12  -3  502.06    9.02
  -1  12  -3  499.31    8.85
  -1 -12  -4    0.28    0.55
  -1  12  -4    0.73    0.58
   1 -12   4    1.43    0.67
  -1 -13   3  302.57    5.70
   1 -13  -3  307.07    5.55
  -1 -13   2    7.77    1.13
  -1 -13   2    7.32    1.04
  -1  13   2    7.54    1.04
   1 -13  -2    8.45    1.09
  -1 -13   1   15.15    1.48
  -1  13   1   15.87    1.54
  -1 -13   1   15.17    1.51
   1 -13  -1   15.80    1.56
   1  13   0   58.97    2.98
  -1 -13   0   57.42    2.92
   1 -13   0   56.34    2.88
  -1  13   0   61.54    3.00
   1  13   1  398.07    7.52
  -1 -13  -1  384.77    7.36
  -1  13  -1  392.21    7.40
   1 -13   1  374.59    7.14
   1 -13   2  145.13    4.14
  -1 -13  -2  139.29    4.20
   1 -13   2  152.52    4.28
  -1 -13  -2  147.06    4.37
  -1  13  -2  140.18    4.26
   1  13   2  151.57    4.33
  -1 -13  -3   43.46    2.06
   1 -13   3   41.25    2.07
  -1 -13  -3   43.94    2.18
  -1  13  -3   38.21    2.03
   1 -14   0   44.28    2.03
   2   0  -9    0.07    0.43
   2   0  -9    0.07    0.37
  -2   0   9   -0.21    0.42
   2   0  -8  113.67    4.40
   2   0  -8  115.15    4.62
   2   0  -8  111.95    4.60
   2   0  -8  113.79    4.42
  -2   0   8  113.09    4.39
   2   0  -7    0.30    0.75
  -2   0   7   -0.30    0.70
   2   0  -7    0.46    0.74
   2   0  -7    0.16    0.68
   2   0  -7    1.15    0.91
  -2   0   6 1630.20   30.80
   2   0  -6 1604.48   18.76
   2   0  -6 1587.51   18.15
   2   0  -6 1584.19   18.43
   2   0  -6 1575.84   18.27
   2   0  -6 1558.84   32.26
  -2   0   6 1606.72   18.00
   2   0  -5    0.14    0.64
   2   0  -5    0.27    0.53
  -2   0   5    1.77    1.33
  -2   0   5    0.36    0.91
   2   0  -5   -0.41    0.80
   2   0  -5    0.14    0.66
  -2   0   4  655.39   15.65
   2   0  -4  655.15   16.90
  -2   0   4  664.70   16.46
   2   0  -4  644.15    9.90
  -2   0   3    1.67    1.11
   2   0  -3   -0.08    0.44
   2   0  -3    1.46    1.03
   2   0  -3    1.66    0.63
   2   0  -2    0.19    0.90
   2   0  -1    0.65    0.76
   2   0  -1    1.25    0.83
   2   0  -1   -0.16    0.70
   2   0   0 9999.00   44.42
   2   0   0 9926.44   45.49
   2   0   1    0.17    0.63
   2   0   1    0.16    0.69
  -2   0  -1    1.81    0.80
   2   0   1    0.51    0.63
  -2   0  -2   48.10    3.67
  -2   0  -2   44.68    3.50
   2   0   2   48.40    3.71
   2   0   2   41.55    3.52
   2   0   2   49.77    3.69
   2   0   3    0.25    0.85
   2   0   3   -0.26    0.88
  -2   0  -3    1.33    0.95
   2   0   3    0.27    0.81
  -2   0  -3    0.78    0.92
   2   0   3    1.81    0.70
   2   0   4  965.87   20.90
  -2   0  -4  986.91   21.49
  -2   0  -4  999.40   21.59
   2   0   4  996.56   21.37
   2   0   4  952.95   12.32
   2   0   5    0.14    0.52
   2   0   5   -0.42    1.25
  -2   0  -5    2.20    1.31
  -2   0  -5    0.43    0.85
   2   0   5    0.14    0.62
   2   0   6 2741.14   24.48
   2   0   7    0.15    0.70
  -2   0  -8    3.71    0.93
   2   0   8    3.85    0.95
   2   0   8    3.22    0.81
   2  -1  -9   26.27    1.63
   2   1  -9   24.02    1.57
   2  -1  -9   26.99    1.68
   2   1  -9   23.93    1.51
  -2  -1   9   24.35    1.58
   2   1  -9   25.48    1.59
  -2   1   9   23.43    1.57
   2   1  -8  101.78    4.12
   2  -1  -8  103.65    4.20
   2  -1  -8   99.16    4.28
   2   1  -8  107.00    4.47
   2   1  -8  103.79    4.20
   2  -1  -8  109.50    4.31
   2  -1  -8  101.45    4.33
  -2   1   8  105.76    4.27
   2  -1  -7  610.39   11.68
   2   1  -7  613.26   11.19
   2  -1  -7  614.94   11.24
   2   1  -7  613.24   11.56
   2  -1  -7  624.68   11.65
   2   1  -7  627.92   11.45
   2  -1  -7  631.37   11.45
   2   1  -7  612.26   11.67
  -2   1   7  641.09   11.62
   2  -1  -6  909.28   14.14
  -2  -1   6  939.07   23.70
   2  -1  -6  916.29   13.85
   2   1  -6  901.19   24.29
   2  -1  -6  911.81   24.43
   2   1  -6  923.40   13.82
   2  -1  -6  912.26   13.78
   2   1  -6  896.87   13.86
   2  -1  -6  906.72   13.96
   2   1  -6  895.88   13.73
   2  -1  -6  895.87   13.72
   2   1  -6  883.48   13.96
  -2   1   6  914.91   13.83
  -2  -1   5  152.17    8.71
   2   1  -5  147.48    5.19
   2   1  -5  130.13    8.49
   2  -1  -5  133.79    8.71
   2   1  -5  143.38    5.13
   2  -1  -5  150.02    5.30
   2   1  -5  136.60    5.06
   2  -1  -5  145.57    5.22
   2   1  -5  148.62    5.25
   2  -1  -5  142.60    5.20
   2  -1  -5  147.23    5.20
   2  -1  -5  132.60    4.97
   2   1  -5  138.43    5.17
   2  -1  -5  141.03    5.19
  -2  -1   5  153.10    8.76
  -2   1   5  151.97    8.75
  -2  -1   4    1.15    1.08
   2   1  -4    2.67    0.87
   2   1  -4   -0.32    0.80
   2  -1  -4    0.32    1.14
  -2   1   4    0.60    0.90
   2  -1  -4    0.22    0.51
  -2  -1   4    0.30    0.96
   2   1  -4   -0.11    0.59
   2  -1  -4    0.11    0.58
  -2  -1   3  248.79    8.63
   2   1  -3  239.72    5.37
   2   1  -3  238.76    8.87
   2  -1  -3  230.97    8.72
   2   1  -3  244.54    5.38
   2  -1  -3  247.52    5.41
   2  -1  -3  258.73    5.43
  -2   1   3  258.00    9.25
  -2  -1   2    4.49    1.16
   2   1  -2    6.56    1.47
   2  -1  -2    6.04    1.40
  -2   1   2    9.69    1.66
  -2   1   1  674.12   11.56
   2  -1  -1  692.41   12.11
   2   1  -1  666.93   12.25
   2   1  -1  701.60   12.17
   2   1  -1  693.91   12.42
   2  -1  -1  689.51   12.32
   2   1   0  434.94    9.35
   2  -1   0  430.40    9.32
  -2   1   0  432.37    9.28
   2  -1   0  442.76    9.70
   2  -1   0  431.66    9.33
   2   1   0  442.43    9.80
   2   1   0  446.57    9.67
  -2   1  -1 1212.54   15.69
   2   1   1 1238.16   16.05
   2  -1   1 1237.13   16.11
   2  -1   1 1242.55   16.54
   2   1   1 1224.50   16.44
  -2  -1  -1 1227.15   15.07
   2  -1   1 1205.12   16.15
   2   1   1 1169.10   16.93
   2   1   1 1180.86   16.48
   2  -1   1 1219.71   16.68
   2  -1   2 1329.42   18.60
   2   1   2 1378.51   18.94
  -2  -1  -2 1352.10   18.80
   2  -1   2 1390.00   18.89
  -2   1  -2 1379.64   18.84
  -2  -1  -2 1359.39   19.20
   2   1   2 1332.80   19.63
  -2   1  -2 1375.07   19.80
   2   1   2 1391.12   19.64
   2  -1   2 1381.10   19.73
   2   1   3   82.53    5.32
   2  -1   3   76.03    5.15
  -2   1  -3   73.83    5.29
  -2  -1  -3   81.17    5.45
   2  -1   3   78.13    3.10
  -2   1  -3   83.21    5.54
  -2  -1  -3   71.11    5.15
   2   1   3   81.93    5.58
   2   1   3   81.67    3.17
   2   1   3   78.43    5.40
   2  -1   3   72.29    5.20
   2  -1   4  173.35    8.84
  -2   1  -4  166.00    8.97
  -2  -1  -4  168.32    8.99
   2  -1   4  164.54    5.30
  -2   1  -4  163.52    8.81
   2   1   4  165.45    5.14
  -2  -1  -4  174.59    9.04
   2   1   4  171.41    8.81
   2   1   4  175.57    9.26
   2  -1   4  165.18    5.12
   2   1   5  236.12   11.61
   2  -1   5  243.96   11.67
  -2   1  -5  244.33   12.14
  -2  -1  -5  247.02   12.28
   2   1   5  236.25    6.72
   2  -1   5  242.19    7.00
  -2   1  -5  245.60   12.08
  -2  -1  -5  244.40   12.11
   2   1   5  244.69   12.20
   2   1   5  242.33    6.85
   2  -1   5  249.97    6.92
   2  -1   5  239.13    6.79
   2   1   6  277.67    7.64
   2  -1   6  268.92    7.67
   2   1   6  264.81    7.48
   2  -1   6  268.76    7.55
   2  -1   6  274.34    7.59
   2  -1   7  595.13   10.83
   2   1   7  588.51   10.77
   2  -1   7  589.56   10.72
   2  -1   8  409.62    7.64
  -2   1  -8  419.03    7.92
   2   1   8  428.67    8.01
   2  -1   8  420.84    7.94
   2  -1   8  396.60    7.38
  -2   1  -8  432.80    8.28
  -2  -1  -8  436.07    8.32
   2   1   8  412.18    7.65
   2   2  -9  487.04    6.55
   2   2  -9  482.99    6.34
   2  -2  -9  472.99    6.43
  -2  -2   9  484.14    6.96
   2   2  -9  485.33    6.46
   2  -2  -9  477.43    6.46
  -2  -2   9  482.09    6.68
  -2   2   9  488.56    6.83
   2  -2  -8   95.67    4.16
   2   2  -8   96.16    3.89
   2  -2  -8  100.50    4.00
   2   2  -8  102.72    4.27
   2  -2  -8   97.71    4.15
   2   2  -8  100.18    4.01
   2  -2  -8   93.73    3.90
  -2   2   8   96.23    4.04
   2  -2  -7  762.93   12.74
   2  -2  -7  764.19   12.80
   2   2  -7  745.66   12.16
   2  -2  -7  750.61   12.31
   2   2  -7  738.54   12.70
   2  -2  -7  740.06   12.57
   2   2  -7  754.32   12.32
   2  -2  -7  749.30   12.26
   2   2  -7  753.93   12.77
  -2   2   7  744.37   12.51
  -2  -2   6   -0.45    1.25
   2  -2  -6    1.27    0.82
   2  -2  -6    0.76    0.79
   2   2  -6    0.79    0.78
   2   2  -6    0.48    1.32
   2  -2  -6    0.95    1.08
   2   2  -6    2.08    0.95
   2  -2  -6    4.66    1.21
   2   2  -6    0.91    0.77
   2  -2  -6    0.31    0.71
   2   2  -6    1.27    0.88
   2  -2  -6    0.48    0.75
   2  -2  -6    0.80    0.72
   2   2  -6   -0.16    0.79
  -2  -2   5  706.19   19.21
   2  -2  -5  677.55   11.23
   2  -2  -5  658.96   11.20
   2  -2  -5  674.67   11.85
   2   2  -5  674.15   19.24
   2  -2  -5  621.27   18.58
   2   2  -5  676.55   11.05
   2  -2  -5  672.24   11.15
   2   2  -5  666.48   11.39
   2   2  -5  663.87   11.19
   2  -2  -5  676.74   11.41
   2   2  -5  688.57   11.23
   2  -2  -5  678.57   11.19
   2  -2  -5  646.67   11.19
   2   2  -5  663.93   11.21
  -2  -2   5  661.42   18.30
  -2   2   5  677.30   18.76
  -2  -2   4  128.54    7.35
   2   2  -4  131.56    4.65
   2   2  -4  137.08    4.61
   2   2  -4  136.77    7.77
   2  -2  -4  117.23    7.17
   2  -2  -4  136.76    4.67
   2  -2  -4  123.14    4.37
  -2   2   4  139.61    7.83
  -2  -2   3 1388.77   21.15
  -2   2   3 1411.09   22.15
   2   2  -3 1392.33   21.35
   2  -2  -3 1349.03   21.21
   2  -2  -3 1415.95   12.96
   2  -2  -3 1424.96   13.32
   2   2  -3 1439.41   13.04
   2   2  -3 1393.75   13.45
  -2  -2   2  478.88   11.04
   2   2  -2  481.51   11.15
   2  -2  -2  492.27   11.28
  -2   2   2  480.15   11.45
   2   2  -1 1072.92   15.11
   2  -2  -1 1076.30   15.23
   2   2  -1 1055.14   15.56
   2   2  -1 1096.93   15.65
   2  -2  -1 1096.74   15.68
  -2   2   1 1075.55   15.04
   2  -2   0   47.89    3.23
   2  -2   0   45.84    3.37
   2   2   0   41.98    3.06
   2   2   0   53.10    3.33
  -2   2   0   46.52    3.33
   2  -2   0   44.44    3.01
   2   2   0   46.59    3.32
  -2   2   0   49.06    3.44
   2  -2   1  336.99    9.38
   2   2   1  360.53    8.83
   2  -2   1  357.27    8.79
   2   2   1  327.67    9.18
  -2   2  -1  339.31    9.57
  -2   2  -1  347.97    9.01
  -2  -2  -1  343.19    8.76
   2   2   1  348.49    9.09
   2  -2   1  346.37    9.04
  -2   2  -2  129.54    5.81
  -2  -2  -2  128.41    5.80
   2  -2   2  136.48    6.27
   2   2   2  122.89    5.74
   2  -2   2  133.00    5.93
   2   2   2  129.52    3.66
  -2   2  -2  131.81    6.51
  -2  -2  -2  140.31    6.46
   2   2   2  124.33    6.30
   2   2   2  124.79    6.01
   2  -2   2  122.63    5.94
   2  -2   3   90.44    5.61
  -2   2  -3   97.01    6.18
   2   2   3   99.21    3.52
   2   2   3   89.35    3.38
   2  -2   3   93.56    3.40
  -2   2  -3   93.59    5.98
  -2   2  -3   88.23    5.74
  -2  -2  -3   87.77    5.84
   2   2   3   92.28    6.13
   2   2   3   88.89    5.60
   2   2   3   99.23    6.11
   2  -2   3   92.19    5.86
  -2   2  -4  858.31   20.81
  -2  -2  -4  884.27   20.67
   2   2   4  841.24   11.50
   2  -2   4  822.82   19.17
   2  -2   4  822.42   12.12
  -2   2  -4  808.59   19.71
  -2  -2  -4  856.32   20.53
   2   2   4  776.19   20.14
   2  -2   4  838.95   11.58
   2   2   4  812.80   19.09
   2  -2   4  849.75   11.85
   2   2   4  812.29   19.89
   2  -2   4  818.64   20.01
   2  -2   5  384.95   14.69
  -2   2  -5  381.63   15.30
  -2  -2  -5  377.03   15.26
   2   2   5  370.85   14.39
   2  -2   5  386.29    8.57
   2  -2   5  380.74    9.04
  -2   2  -5  379.13   15.05
  -2  -2  -5  416.43   15.70
   2   2   5  380.99   15.51
   2   2   5  373.46    8.47
   2  -2   5  376.78    8.65
   2  -2   5  381.15   15.24
   2   2   5  424.83   15.94
   2   2   6   15.82    1.91
   2  -2   6   16.13    1.93
   2  -2   6   14.75    1.98
   2   2   6   12.79    1.76
   2  -2   6   12.83    1.80
   2   2   7  143.66    5.25
   2   2   7  149.48    5.35
   2   2   7  152.76    5.54
   2  -2   7  151.02    5.53
   2  -2   7  147.63    5.50
   2  -2   7  145.90    5.29
   2  -2   7  144.67    5.36
   2   2   8    6.60    1.03
   2  -2   8    5.26    1.04
   2  -2   8    5.54    0.98
  -2   2  -8    5.51    1.02
   2   2   8    5.09    0.91
  -2   2  -8    5.41    1.04
  -2  -2  -8    5.14    1.01
   2  -2   8    6.02    1.01
   2  -2   8    6.05    1.02
   2  -3  -8  182.09    5.07
   2  -3  -8  190.91    5.61
   2  -3  -8  187.19    5.64
  -2  -3   8  185.41    5.48
  -2   3   8  181.00    5.48
   2   3  -7  858.64   13.37
   2  -3  -7  854.45   12.67
   2  -3  -7  868.11   13.46
   2  -3  -7  857.59   12.73
   2  -3  -7  839.74   13.52
  -2   3   7  865.60   13.40
   2   3  -6  271.91    7.89
   2  -3  -6  269.45    7.66
   2  -3  -6  277.75    7.64
   2  -3  -6  272.06    7.87
  -2   3   6  280.73    7.81
  -2  -3   5  307.05   13.12
   2  -3  -5  307.39    7.71
   2  -3  -5  305.34    8.20
   2   3  -5  300.45    7.90
   2   3  -5  300.58    7.72
   2  -3  -5  300.21    7.66
   2  -3  -5  283.54    7.68
  -2   3   5  308.75   12.95
   2  -3  -4  131.36    4.64
   2   3  -4  121.83    4.37
   2   3  -4  113.44    4.55
   2   3  -4  122.56    4.50
   2   3  -4  116.78    6.94
   2  -3  -4  116.84    4.50
  -2   3   4  119.80    7.52
   2  -3  -4  127.73    4.79
  -2  -3   3  434.76   12.55
   2  -3  -3  453.04    7.90
   2   3  -3  452.17    7.56
   2   3  -3  442.97    7.87
   2   3  -3  460.34   12.27
  -2   3   3  448.29   12.98
  -2  -3   2  223.95    8.10
   2   3  -2  210.93    7.47
   2   3  -2  216.74    4.91
  -2   3   2  214.18    8.03
   2  -3  -2  213.59    4.97
   2  -3  -1 1044.99   16.35
  -2   3   1  992.61   15.62
   2   3  -1 1027.86   15.72
  -2   3   1 1026.72   15.48
  -2   3   0  291.88    8.89
   2  -3   0  286.79    8.90
  -2   3   0  282.15    8.69
   2   3   0  280.06    8.35
  -2   3  -1  476.12   11.42
   2  -3   1  494.65   12.18
   2   3   1  496.44   11.76
  -2   3  -1  487.15   12.11
  -2  -3  -1  506.46   11.48
  -2   3  -2    5.92    1.48
   2  -3   2    8.16    1.78
   2   3   2    8.94    1.90
   2   3   2    8.28    1.06
  -2   3  -2   10.29    2.01
  -2  -3  -2    6.76    1.55
   2   3   3 2321.04   18.07
  -2   3  -3 2302.63   31.24
  -2   3  -3 2329.16   30.80
  -2  -3  -3 2323.80   29.80
  -2  -3  -3 2320.04   30.79
   2   3   3 2249.42   31.28
   2   3   4  307.53    7.21
  -2   3  -4  332.62   13.22
   2  -3   4  318.31    7.45
   2  -3   4  305.78    7.65
  -2   3  -4  315.10   12.56
  -2  -3  -4  332.89   12.99
  -2   3  -5  436.73   16.54
   2  -3   5  407.62    9.51
  -2   3  -5  458.75   16.76
  -2  -3  -5  436.28   16.28
   2  -3   5  415.03    9.24
   2   3   5  417.12   16.63
   2  -3   6    2.56    0.98
   2  -3   6    4.97    1.25
   2   3   7  526.76    9.70
   2  -3   7  511.32   10.20
  -2   3  -7  512.01   10.14
   2  -3   7  523.09   10.02
   2  -3   8   95.08    3.60
  -2   3  -8   92.18    3.63
   2  -3   8   92.44    3.50
   2   4  -8  458.45    8.41
   2  -4  -8  448.88    8.19
   2  -4  -8  460.60    8.56
   2   4  -8  472.62    8.13
  -2  -4   8  467.52    8.34
  -2   4   8  465.17    8.24
   2  -4  -7   68.49    3.69
   2   4  -7   76.61    4.06
   2  -4  -7   67.82    3.72
   2  -4  -7   72.94    4.02
  -2  -4   7   71.07    3.83
  -2   4   7   78.32    4.04
   2  -4  -6   25.38    2.51
   2  -4  -6   25.43    2.41
   2   4  -6   27.79    2.61
   2  -4  -6   21.97    2.27
   2  -4  -6   27.67    2.77
  -2   4   6   25.13    2.42
  -2  -4   5   36.56    4.68
   2  -4  -5   27.56    2.42
   2   4  -5   24.22    2.35
   2   4  -5   41.97    4.80
   2  -4  -5   24.67    2.37
   2  -4  -5   40.58    3.20
  -2   4   5   25.24    3.92
  -2  -4   4  492.28   15.55
   2  -4  -4  522.57    9.47
   2   4  -4  500.32    9.34
   2   4  -4  494.44    9.60
   2   4  -4  521.31   15.42
   2  -4  -4  496.66    9.52
   2  -4  -4  503.78    9.88
  -2   4   4  511.16   15.87
   2  -4  -4  531.00    9.53
  -2  -4   3  208.54    9.19
   2   4  -3  191.09    5.30
   2   4  -3  205.92    5.58
   2   4  -3  186.50    8.52
   2  -4  -3  199.66    5.53
  -2   4   3  209.78    9.36
  -2  -4   2 1133.14   19.63
   2   4  -2 1165.95   19.08
   2   4  -2 1160.30   11.76
   2   4  -2 1193.18   11.90
   2  -4  -2 1161.63   12.18
  -2   4   2 1170.20   19.92
   2  -4  -1  131.05    6.28
   2   4  -1  124.68    3.59
  -2   4   1  116.04    5.92
   2   4  -1  115.42    5.66
  -2   4   1  124.35    6.32
  -2   4   0 1723.71   23.07
   2  -4   0 1708.78   23.23
  -2   4   0 1746.76   23.57
   2   4   0 1691.30   21.35
  -2   4  -1   35.08    3.42
   2  -4   1   35.12    3.53
  -2   4  -1   25.89    3.16
  -2  -4  -1   25.86    2.93
   2   4   1   26.97    2.95
   2   4   1   33.24    1.94
  -2   4  -2  451.66   12.85
   2  -4   2  475.89   13.42
   2   4   2  476.34    7.81
  -2   4  -2  468.21   13.65
  -2  -4  -2  463.37   12.87
   2   4   2  448.26   12.86
  -2   4  -3  245.65   10.36
  -2   4  -3  252.32   10.85
  -2   4  -3  245.05   10.59
  -2  -4  -3  262.01   10.70
  -2  -4  -3  264.64   10.82
   2   4   3  252.21    6.31
   2   4   3  241.46   10.58
   2  -4   3  264.27    6.42
  -2   4  -4   58.03    5.73
   2   4   4   53.16    5.58
  -2  -4  -4   53.86    5.42
  -2  -4  -4   46.11    5.04
   2   4   4   48.34    3.05
   2  -4   4   50.18    3.09
  -2   4  -5 1002.14   25.39
   2  -4   5  949.09   14.68
   2   4   5  970.27   14.02
   2  -4   5  962.04   14.28
  -2   4  -5  986.89   14.38
   2  -4   6 1614.03   18.69
   2  -4   6 1603.83   19.15
  -2   4  -6 1566.74   18.58
   2  -4   7  555.91   10.18
   2  -4   7  574.16   10.53
  -2   4  -7  573.22   10.49
   2  -4   8   93.57    3.42
  -2   4  -8   89.54    3.38
   2  -4   8   90.70    3.31
   2  -5  -8  170.48    4.68
   2   5  -8  166.36    4.49
  -2  -5   8  168.29    4.72
  -2   5   8  172.02    4.66
   2  -5  -7   25.94    2.27
   2   5  -7   22.82    2.23
   2   5  -7   27.29    2.28
   2  -5  -7   22.45    2.15
   2  -5  -7   29.62    2.53
  -2   5   7   28.90    2.35
  -2  -5   7   26.58    2.41
  -2   5   7   27.04    2.33
   2  -5  -6 1675.44   18.70
   2   5  -6 1709.53   19.71
   2  -5  -6 1656.67   18.64
   2  -5  -6 1684.18   20.57
   2  -5  -6 1686.87   19.72
  -2  -5   6 1708.01   19.10
  -2   5   6 1690.29   19.03
  -2  -5   5  243.06   12.19
   2  -5  -5  232.08    6.98
  -2   5   5  253.05   12.42
   2   5  -5  244.80    7.31
   2   5  -5  243.37    7.41
   2  -5  -5  245.18    7.44
   2  -5  -5  247.65    7.78
  -2  -5   4 1385.71   27.13
   2  -5  -4 1365.10   15.85
   2   5  -4 1339.58   16.02
   2   5  -4 1338.07   16.09
   2   5  -4 1344.81   26.34
   2  -5  -4 1343.64   16.75
   2  -5  -4 1331.90   16.18
  -2   5   4 1370.89   27.22
   2  -5  -4 1345.56   15.69
  -2  -5   3    4.00    1.68
   2  -5  -3    4.68    1.03
   2  -5  -3    3.98    0.93
   2   5  -3    2.81    0.93
   2   5  -3    3.90    0.93
   2   5  -3    3.10    0.83
   2  -5  -3    4.87    1.06
   2  -5  -3    3.31    0.89
   2   5  -3    3.24    1.37
  -2   5   3    3.72    1.53
  -2  -5   2  465.66   13.45
   2  -5  -2  498.19    8.39
   2   5  -2  476.73    8.21
   2   5  -2  494.74   13.70
  -2   5   2  493.26   13.86
  -2   5   1  276.18    9.99
   2  -5  -1  265.91    9.58
   2   5  -1  280.31    5.89
  -2   5   1  281.89   10.22
   2   5  -1  277.39    9.64
  -2   5   0 1925.40   26.20
   2  -5   0 1943.59   27.04
   2   5   0 1939.61   15.23
  -2   5   0 1947.59   27.32
   2   5   0 1926.22   25.18
  -2  -5   0 1997.68   26.04
  -2   5  -1  532.95   14.19
   2  -5   1  489.13   14.16
   2   5   1  529.32    8.08
   2   5   1  516.88    8.10
  -2   5  -1  541.30   14.95
  -2  -5  -1  505.73   13.54
  -2   5  -2   30.77    3.81
  -2  -5  -2   21.69    3.09
   2  -5   2   27.80    3.60
  -2   5  -2   27.02    3.50
   2   5   2   29.42    2.13
  -2   5  -3   84.78    6.58
  -2   5  -3   82.08    6.50
  -2  -5  -3   81.60    6.36
   2  -5   3   79.17    3.73
  -2  -5  -3   79.34    6.26
   2   5   3   71.42    3.56
   2   5   3   75.08    6.10
   2  -5   3   84.15    3.79
  -2   5  -4  703.54   20.41
  -2  -5  -4  705.74   20.47
   2  -5   4  726.88   12.09
  -2  -5  -4  727.65   20.38
   2   5   4  683.31   11.66
   2   5   4  700.04   20.53
   2  -5   4  724.47   11.87
   2   5   5   77.36    4.12
   2  -5   5   79.60    4.29
   2  -5   5   79.90    4.21
  -2   5  -5   77.77    4.15
   2  -5   6   78.54    4.13
   2  -5   6   80.14    4.25
   2   5   6   77.82    4.00
  -2   5  -6   82.72    4.29
   2  -5   7   73.93    3.55
   2  -5   7   76.25    3.73
  -2   5  -7   79.57    3.79
   2  -5   8  196.33    4.58
  -2   5  -8  194.20    4.55
   2  -5   8  202.13    4.49
   2  -6  -8  553.43    7.60
   2   6  -8  547.08    7.20
  -2  -6   8  558.34    7.75
  -2   6   8  542.00    7.31
   2  -6  -7  123.95    4.52
   2   6  -7  119.62    4.70
   2  -6  -7  125.73    4.54
   2  -6  -7  117.48    4.69
  -2   6   7  116.02    4.47
   2   6  -7  118.90    4.30
  -2  -6   7  118.42    4.54
  -2   6   7  115.19    4.34
   2  -6  -6  223.62    6.74
   2   6  -6  229.68    7.15
   2  -6  -6  228.86    7.14
   2  -6  -6  218.29    7.36
   2   6  -6  221.93    6.56
  -2  -6   6  234.45    6.98
  -2   6   6  224.87    6.79
   2  -6  -5   33.94    2.72
   2   6  -5   32.60    2.78
   2   6  -5   34.21    2.86
   2  -6  -5   30.89    2.72
   2  -6  -5   30.57    2.90
   2   6  -5   31.29    2.55
  -2  -6   5   35.51    2.78
  -2  -6   4 1088.76   24.80
   2   6  -4 1055.34   24.58
   2  -6  -4 1080.33   14.56
   2   6  -4 1073.24   15.13
   2   6  -4 1081.75   14.72
   2  -6  -4 1103.20   15.78
  -2   6   4 1097.33   14.67
   2  -6  -4 1069.83   15.05
  -2   6   4 1090.35   25.39
   2  -6  -4 1097.92   14.71
  -2  -6   3   42.13    4.71
   2  -6  -3   40.00    2.70
   2   6  -3   39.42    2.78
  -2   6   3   39.54    2.71
   2  -6  -3   37.88    2.70
   2  -6  -3   36.96    2.76
   2   6  -3   36.13    4.29
  -2   6   3   38.65    4.57
   2  -6  -3   38.74    2.70
   2  -6  -2  150.33    4.95
  -2  -6   2  140.45    8.04
   2   6  -2  150.53    4.97
   2   6  -2  151.31    8.20
   2  -6  -2  144.85    4.94
  -2   6   2  141.57    7.94
  -2   6   1   37.59    3.93
   2   6  -1   42.89    2.56
  -2   6   1   31.95    3.88
   2   6  -1   32.38    3.72
  -2   6   0  188.97    8.82
   2  -6   0  177.43    8.84
   2   6   0  180.45    5.12
  -2   6   0  194.04    9.48
   2   6   0  188.52    8.68
  -2  -6   0  186.82    8.65
  -2   6  -1  162.21    8.51
   2   6   1  153.28    5.14
   2   6   1  149.13    4.78
  -2   6  -1  149.58    8.55
   2  -6   1  150.15    8.55
  -2  -6  -1  161.23    8.24
  -2   6  -2  893.47   21.29
   2  -6   2  852.21   21.02
   2   6   2  881.97   12.06
  -2   6  -2  903.19   21.83
  -2  -6  -2  898.00   20.70
   2   6   2  905.82   12.03
  -2   6  -3   14.00    2.99
   2  -6   3   17.83    1.90
  -2  -6  -3   16.47    3.08
  -2  -6  -3   18.05    3.29
   2   6   3   18.84    1.97
  -2   6  -4  577.59   19.20
   2  -6   4  556.59   10.70
   2   6   4  572.57   10.99
   2  -6   5  393.83    9.17
   2  -6   5  367.12    9.01
  -2   6  -5  381.41    9.17
   2   6   5  377.26    9.09
   2  -6   6  536.84   10.50
   2  -6   6  561.74   10.48
  -2   6  -6  541.66   10.54
   2   6   6  563.17   10.48
   2   6   7  135.08    4.60
   2  -6   7  128.42    4.44
  -2   6  -7  126.94    4.47
   2  -6   7  125.61    4.27
   2  -7  -7  476.94    8.29
   2   7  -7  485.93    8.78
  -2   7   7  481.89    8.36
  -2  -7   7  476.65    8.27
   2  -7  -7  485.87    8.67
   2  -7  -6   41.86    2.92
   2   7  -6   40.51    2.91
  -2   7   6   36.02    2.62
   2  -7  -6   45.63    3.08
  -2   7   6   47.42    3.04
   2  -7  -6   40.47    3.16
  -2  -7   6   43.30    2.90
   2  -7  -5  173.48    6.05
   2   7  -5  174.67    6.32
  -2   7   5  174.59    6.04
   2  -7  -5  169.49    6.16
   2  -7  -5  167.62    6.52
   2  -7  -4  229.68    6.88
   2   7  -4  231.71    7.31
  -2   7   4  229.33    7.06
   2  -7  -4  246.90    7.66
   2  -7  -4  236.42    7.00
  -2  -7   3 1531.59   29.04
   2  -7  -3 1517.11   16.84
   2   7  -3 1481.56   17.72
  -2   7   3 1527.00   17.61
   2  -7  -3 1560.55   18.08
   2   7  -3 1524.56   29.51
  -2   7   3 1555.06   29.91
   2  -7  -3 1525.05   17.30
   2  -7  -2   15.28    1.73
  -2  -7   2   14.07    2.81
   2   7  -2   14.02    1.73
   2  -7  -2   16.61    1.89
   2   7  -2   16.00    2.98
  -2   7   2   13.37    2.72
   2  -7  -1  459.03    8.84
   2   7  -1  455.56    9.12
   2   7  -1  436.31    8.73
  -2   7   1  454.24   15.52
   2  -7  -1  454.44    8.90
  -2  -7   1  451.02   14.35
   2   7  -1  449.09   14.81
   2  -7  -1  465.16    8.97
  -2   7   0    4.23    1.64
   2  -7   0    3.77    1.70
   2   7   0    5.91    1.19
   2   7   0    3.91    0.96
   2   7   0    2.83    1.38
  -2   7   0    5.61    1.92
  -2  -7   0    7.36    2.03
   2  -7   0    6.47    1.16
   2  -7   0    4.49    0.98
  -2   7  -1   51.52    5.24
   2   7   1   61.13    3.49
   2  -7   1   52.79    5.51
   2   7   1   50.40    3.01
  -2   7  -1   57.36    5.71
  -2  -7  -1   62.23    5.46
   2  -7   1   58.79    3.24
   2  -7   1   53.74    3.11
  -2   7  -2  146.47    9.29
   2  -7   2  159.00    9.82
   2   7   2  159.34    5.50
  -2   7  -2  164.43    9.99
   2   7   2  165.71    5.42
  -2  -7  -2  157.27    9.28
   2  -7   2  166.63    5.52
  -2   7  -3 2685.78   41.56
   2  -7   3 2633.52   40.30
   2   7   3 2623.99   23.23
  -2  -7  -3 2657.79   40.31
  -2  -7  -3 2666.59   39.07
   2   7   3 2635.51   22.90
   2   7   4  305.55    8.19
  -2   7  -4  297.16    8.00
   2   7   4  290.34    7.99
   2  -7   4  299.60    7.87
   2   7   5   91.98    4.48
   2  -7   5   91.90    4.37
  -2   7  -5   98.32    4.63
   2   7   5  101.70    4.70
   2   7   6    0.27    0.64
   2   7   6    1.07    0.81
  -2   7  -6    0.27    0.72
   2  -7   6   -0.13    0.62
   2  -7   7  202.49    4.93
  -2   7  -7  198.83    5.03
  -2  -8   7   40.17    2.14
   2  -8  -7   36.35    2.10
  -2  -8   7   38.34    2.13
   2  -8  -6   33.22    2.45
  -2   8   6   29.31    2.25
  -2   8   6   33.54    2.38
   2  -8  -6   32.32    2.64
  -2  -8   6   31.14    2.29
   2  -8  -5  185.46    6.10
   2   8  -5  202.63    6.67
  -2   8   5  193.63    6.26
   2  -8  -5  190.13    6.80
   2  -8  -4   81.90    4.19
   2   8  -4   78.25    4.33
  -2   8   4   86.65    4.41
   2  -8  -4   80.30    4.43
   2  -8  -4   85.16    4.26
   2  -8  -3  905.03   13.43
   2   8  -3  927.43   14.54
  -2   8   3  907.43   14.11
   2  -8  -3  931.46   14.45
   2  -8  -3  902.01   13.77
   2  -8  -2  175.96    5.98
  -2  -8   2  167.57    9.79
   2   8  -2  175.67    6.18
   2   8  -2  175.34   10.25
   2  -8  -2  180.68    6.13
   2  -8  -1   87.10    4.11
   2   8  -1   76.35    3.99
  -2   8   1   77.25    7.04
   2   8  -1   76.48    6.73
   2   8  -1   79.48    4.04
   2  -8  -1   82.14    4.07
   2  -8  -1   83.20    4.06
   2  -8   0  171.72    5.81
   2   8   0  160.84    5.86
   2  -8   0  157.78    9.62
   2   8   0  168.32    5.79
   2   8   0  166.40    9.64
  -2   8   0  176.56   10.57
   2  -8   0  172.04    5.71
  -2   8  -1  367.98   14.85
   2   8   1  356.50    8.75
   2  -8   1  365.66   15.25
   2   8   1  363.56    8.56
   2  -8   1  364.24    8.35
  -2   8  -1  365.79   15.48
  -2  -8  -1  353.76   13.92
   2  -8   1  337.94    8.14
  -2   8  -2    0.48    1.08
   2  -8   2    4.43    2.22
   2   8   2    3.43    1.07
   2   8   2    2.03    0.98
   2  -8   2    2.68    1.05
   2  -8   2    2.19    0.93
   2   8   3   14.83    1.92
   2   8   3   12.71    1.72
   2  -8   3   12.97    1.72
   2   8   4  293.19    8.06
  -2  -8  -4  308.62    8.23
  -2   8  -4  301.13    8.03
   2   8   4  278.40    7.70
   2   8   5  554.77   10.60
  -2   8  -5  560.30   10.54
   2   8   5  580.11   10.66
   2   8   6   27.09    2.17
  -2   8  -6   29.89    2.22
   2   8   6   27.06    2.11
   2  -8   7  329.21    5.46
  -2  -9   6  205.09    5.36
   2  -9  -6  203.60    5.30
  -2   9   6  192.62    5.15
  -2  -9   5  533.85    9.80
   2  -9  -5  526.18   10.55
   2  -9  -5  546.50    9.83
  -2   9   5  553.70   10.00
  -2  -9   4   22.97    2.24
   2  -9  -4   24.34    2.27
   2   9  -4   24.95    2.47
  -2   9   4   23.41    2.30
   2  -9  -4   19.86    2.22
   2  -9  -4   22.17    2.21
  -2  -9   3   40.17    2.97
   2   9  -3   40.18    3.14
  -2   9   3   42.75    3.20
   2  -9  -3   46.42    3.31
   2  -9  -3   44.96    3.15
   2  -9  -2  547.57   10.75
  -2  -9   2  555.69   10.57
   2   9  -2  556.85   11.41
   2  -9  -2  542.65   10.85
   2  -9  -1    5.04    1.17
   2   9  -1    5.11    1.28
   2   9  -1    5.36    1.24
   2  -9  -1    5.04    1.17
   2  -9   0   38.29    2.81
   2   9   0   36.56    2.97
   2   9   0   40.40    3.04
   2  -9   0   39.09    2.84
   2  -9   0   32.39    2.68
   2   9   1   16.11    2.05
   2   9   1   16.51    1.98
   2  -9   1   15.65    1.89
   2  -9   1   17.37    1.95
   2   9   2  166.19    6.07
   2  -9   2  161.29    5.73
   2   9   2  165.07    6.12
   2  -9   2  164.09    5.92
   2   9   3  139.99    5.61
  -2   9  -3  131.54    5.30
   2  -9   3  127.20    5.17
   2  -9   3  137.19    5.28
   2  -9   4  143.55    5.22
   2   9   4  138.20    5.41
  -2  -9  -4  147.73    5.57
   2   9   4  150.71    5.36
  -2   9  -4  143.42    5.37
   2  -9   4  146.69    5.28
   2   9   5   24.30    2.14
  -2   9  -5   21.78    2.01
  -2  -9  -5   20.44    1.94
   2   9   5   19.24    1.85
   2  -9   5   23.00    2.00
   2  -9   6    6.72    1.01
  -2   9  -6    5.68    0.93
   2  -9   6    6.59    0.95
  -2 -10   6  226.07    4.85
   2 -10  -6  230.72    4.83
  -2  10   6  239.45    4.88
  -2 -10   5   98.60    3.84
   2 -10  -5  105.13    3.92
  -2  10   5   95.90    3.81
  -2 -10   4 1021.64   13.50
   2 -10  -4 1013.61   13.21
   2  10  -4 1012.53   14.37
  -2  10   4 1000.33   13.71
   2 -10  -4 1002.31   13.30
  -2 -10   3   11.98    1.64
   2  10  -3   13.41    1.87
  -2  10   3   12.42    1.76
   2 -10  -3   13.34    1.80
   2 -10  -2  106.18    4.73
  -2 -10   2  103.03    4.53
   2  10  -2   98.88    4.83
  -2  10   2   94.13    4.64
   2 -10  -1   10.64    1.58
   2  10  -1   10.70    1.73
   2  10  -1   10.41    1.66
   2 -10  -1   12.14    1.70
   2 -10   0  585.31   10.94
   2  10   0  582.88   11.58
  -2 -10   0  612.74   11.27
   2 -10   0  603.63   11.37
   2  10   0  601.84   11.60
   2  10   1    1.83    0.96
  -2 -10  -1    3.95    1.11
   2  10   1    2.48    0.97
   2 -10   1    2.05    1.01
   2  10   2  481.38   10.07
   2  10   2  473.09   10.28
   2 -10   2  494.80   10.14
   2  10   3   44.79    3.12
   2 -10   3   45.31    3.01
  -2 -10  -3   45.22    3.20
  -2  10  -3   43.25    2.96
   2  10   4  617.63   10.67
  -2 -10  -4  636.05   10.73
  -2  10  -4  649.30   10.46
   2 -10   4  631.56   10.22
  -2 -10  -5   47.63    2.56
  -2  10  -5   48.05    2.56
   2 -10   5   43.72    2.38
  -2 -11   5  223.70    4.97
   2 -11  -5  238.20    4.91
  -2  11   5  234.17    5.07
  -2 -11   4   15.08    1.58
   2 -11  -4   14.49    1.47
   2  11  -4   18.50    1.79
  -2  11   4   15.19    1.60
   2 -11  -4   19.39    1.72
  -2 -11   3  218.91    6.03
   2  11  -3  222.03    6.64
  -2  11   3  216.48    6.36
   2 -11  -3  216.17    6.08
   2  11  -2  162.69    5.94
  -2  11   2  173.20    5.94
   2 -11  -2  171.95    5.69
   2 -11  -1  109.77    4.64
   2  11  -1  121.81    4.93
  -2 -11   1  114.97    4.82
   2  11  -1  113.96    5.00
   2 -11   0   40.46    2.86
   2  11   0   43.56    3.07
  -2 -11   0   47.14    3.07
   2  11   0   42.95    3.08
   2 -11   0   48.78    3.18
   2  11   1   81.30    4.13
  -2 -11  -1   75.11    3.77
   2 -11   1   80.62    4.00
   2  11   1   79.63    4.15
   2  11   2  887.43   12.84
   2  11   2  863.06   13.15
   2 -11   2  889.86   12.82
   2  11   3  587.57   10.24
  -2 -11  -3  603.71   10.41
  -2  11  -3  585.64    9.67
  -2 -11  -4  339.99    6.94
   2 -11   4  336.56    6.61
  -2 -12   4    4.33    0.73
  -2 -12   4    3.85    0.69
  -2  12   4    4.46    0.79
  -2 -12   3  898.50   10.51
  -2 -12   3  901.00   10.80
  -2  12   3  891.69   11.01
   2 -12  -3  901.11   10.76
  -2 -12   2   98.81    3.93
   2  12  -2  102.12    4.22
  -2  12   2  100.43    4.03
   2 -12  -2  105.90    4.02
   2 -12  -1   11.27    1.43
   2  12  -1   12.59    1.54
  -2 -12   1    9.67    1.39
   2  12  -1   11.54    1.54
  -2  12   1   12.08    1.54
   2 -12   0    9.17    1.31
   2  12   0   11.54    1.53
  -2 -12   0   10.03    1.41
   2  12   0    9.76    1.46
   2  12   1  517.33    9.27
  -2 -12  -1  523.84    8.85
   2  12   1  528.72    9.65
   2 -12   1  529.72    9.21
   2  12   2  195.47    5.35
   2  12   2  191.30    5.55
   2 -12   2  200.77    5.44
  -2 -12  -2  199.61    5.79
   2 -12   3  238.31    5.41
  -2 -12  -3  231.90    5.58
  -2 -13   2   28.64    1.76
  -2  13   2   26.51    1.70
   2 -13  -2   26.99    1.70
  -2 -13   1  461.30    7.28
  -2  13   1  453.70    7.28
   2 -13  -1  459.34    7.07
   2 -13   0   25.79    1.72
   2  13   0   28.33    1.90
  -2 -13   0   26.49    1.79
  -2  13   0   29.76    1.92
   2  13   1    9.80    1.15
  -2 -13  -1    9.76    1.06
  -2  13  -1   11.69    1.19
  -2 -13  -1   10.86    1.27
  -2 -13  -2    6.69    0.94
   3   0  -8    3.46    0.85
   3   0  -8    2.25    0.72
   3   0  -8    2.36    0.77
   3   0  -7    0.70    0.80
   3   0  -7    0.85    0.81
   3   0  -7    0.14    0.62
   3   0  -7    1.25    0.79
   3   0  -6  419.59    9.58
   3   0  -6  411.12    9.37
   3   0  -6  414.74    9.93
   3   0  -6  404.12    9.47
   3   0  -5   -0.48    1.09
   3   0  -5   -0.16    0.61
   3   0  -5   -0.16    0.74
   3   0  -5    0.67    0.71
  -3   0   5   -0.45    0.88
   3   0  -4  491.68    9.83
   3   0  -4  489.07    9.50
   3   0  -4  475.56   16.46
   3   0  -4  477.57    9.53
   3   0  -4  494.35    9.72
   3   0  -4  499.82    9.83
  -3   0   4  508.90   16.67
   3   0  -3    0.84    0.66
   3   0  -3    0.34    0.95
   3   0  -3    1.20    0.69
   3   0  -3   -0.12    0.59
   3   0  -3    0.49    0.64
   3   0  -3    0.12    0.59
  -3   0   3    1.00    1.13
   3   0  -2  454.63    8.03
   3   0  -2  440.08   13.36
   3   0  -2  457.11    8.12
  -3   0   2  470.33   13.29
   3   0  -1    0.54    0.92
   3   0  -1    0.19    0.51
   3   0  -1    0.52    0.72
   3   0  -1    2.10    0.72
   3   0  -1    0.27    0.74
   3   0  -1   -0.09    0.45
   3   0   0   57.92    2.73
   3   0   0   53.51    4.43
   3   0   0   59.13    4.71
   3   0   0   64.69    4.91
   3   0   0   61.11    2.69
   3   0   1    0.29    0.73
   3   0   1   -0.09    0.47
   3   0   2 1639.39   26.61
   3   0   2 1627.95   15.05
   3   0   3    1.95    1.39
   3   0   3    0.70    0.97
   3   0   3    0.92    0.59
   3   0   3   -0.38    0.60
   3   0   3    0.61    0.66
   3   0   4 1348.33   27.85
   3   0   4 1373.31   16.97
   3   0   4 1389.45   16.40
   3   0   4 1364.36   29.68
   3   0   5   -0.50    0.83
   3   0   5   -0.31    0.78
   3   0   6   47.05    3.28
   3   0   6   45.92    3.10
   3   0   7   -0.25    0.66
   3   0   7    0.93    0.63
   3   0   8  176.74    4.19
   3   1  -8  306.37    6.24
   3  -1  -8  308.23    6.31
   3   1  -8  302.92    6.29
   3  -1  -8  295.45    6.24
   3   1  -7   15.63    1.81
   3  -1  -7   13.08    1.69
   3  -1  -7   14.39    1.77
   3   1  -7   14.84    1.77
   3  -1  -7   12.65    1.68
   3  -1  -7   16.44    1.95
   3   1  -7   15.08    1.87
   3   1  -6    6.65    1.33
   3  -1  -6    7.04    1.39
   3   1  -6    6.90    1.43
   3  -1  -6    8.25    1.49
   3   1  -6    6.29    1.33
   3   1  -6    6.92    1.42
   3  -1  -6    5.73    1.33
   3   1  -5  514.42   10.60
   3   1  -5  507.93   18.14
   3  -1  -5  520.28   18.55
   3   1  -5  538.20   10.67
   3  -1  -5  525.40   10.63
   3   1  -5  523.69   10.55
   3  -1  -5  543.05   10.84
   3   1  -5  523.51   10.88
   3  -1  -5  510.62   10.78
  -3  -1   5  543.96   18.48
  -3   1   5  523.92   18.01
   3   1  -4   71.65    3.77
   3   1  -4   75.63    3.81
   3  -1  -4   75.16    3.79
   3   1  -4   70.61    6.29
   3  -1  -4   69.06    6.30
   3   1  -4   70.10    3.75
   3   1  -4   78.10    3.85
   3  -1  -4   74.17    3.80
   3  -1  -4   72.73    3.85
   3   1  -4   74.25    3.90
  -3  -1   4   75.45    6.52
  -3   1   4   74.65    6.42
   3  -1  -4   76.93    3.84
   3   1  -3   38.88    2.62
   3  -1  -3   35.78    2.49
   3   1  -3   34.53    2.47
   3  -1  -3   37.18    2.45
   3   1  -3   33.74    2.37
   3  -1  -3   36.52    2.49
   3   1  -3   30.12    3.79
   3  -1  -3   33.36    4.02
   3   1  -3   35.98    2.48
   3  -1  -3   36.67    2.47
   3   1  -3   36.82    2.55
   3  -1  -3   37.32    2.56
  -3  -1   3   37.12    4.26
  -3   1   3   32.89    3.90
   3   1  -2   70.88    3.26
   3  -1  -2   70.52    3.16
   3   1  -2   62.33    5.01
   3  -1  -2   69.77    5.31
   3   1  -2   69.30    3.17
   3  -1  -2   66.95    3.13
   3   1  -1  294.85    6.19
   3  -1  -1  286.01    6.06
   3   1  -1  277.47    9.87
   3  -1  -1  294.85   10.19
   3   1  -1  287.91    6.10
   3   1  -1  277.97   10.21
   3  -1  -1  283.84    6.08
   3   1  -1  270.09    9.98
   3  -1  -1  275.22   10.07
   3   1  -1  297.46    5.90
   3  -1  -1  302.05    5.95
  -3   1   0  835.26   16.80
   3   1   0  917.60   10.27
   3   1   0  865.99   10.35
   3  -1   0  881.51   10.59
   3   1   0  859.23   17.37
   3  -1   0  844.50   17.26
   3  -1   0  821.48   17.08
   3  -1   0  889.89   18.12
   3   1   0  844.85   17.67
   3   1   0  840.75   17.87
   3  -1   0  892.68   10.15
   3   1   1 2771.90   18.82
   3  -1   1 2848.68   18.68
  -3   1  -1 2684.68   32.43
   3  -1   1 2681.37   31.67
   3   1   1 2698.43   32.85
   3   1   1 2761.60   18.75
   3   1   1 2784.15   18.54
   3   1   1 2740.12   32.64
   3  -1   1 2778.71   32.90
   3  -1   2  229.71    5.65
  -3   1  -2  217.52   10.08
   3   1   2  222.36    5.56
   3   1   2  210.43    9.77
   3   1   2  223.49    5.59
   3   1   2  213.51    9.80
   3  -1   2  218.21    9.89
   3   1   3  217.20   10.22
   3  -1   3  225.76   10.42
  -3   1  -3  212.77   10.37
   3   1   3  217.56    5.99
   3  -1   3  233.85    6.20
   3   1   3  223.68    6.27
   3  -1   3  231.64    6.40
  -3   1  -3  212.22   10.72
   3  -1   3  223.87    6.29
   3   1   3  229.93    6.16
   3   1   3  200.51   10.47
   3   1   3  228.63   10.94
   3  -1   3  228.75   10.92
   3   1   4  143.39    9.11
   3  -1   4  146.25    9.22
  -3   1  -4  148.41    9.54
   3   1   4  139.69    5.38
   3  -1   4  152.32    5.66
  -3   1  -4  143.44    9.48
   3  -1   4  151.59    5.57
  -3  -1  -4  152.56    9.57
   3   1   4  149.16    5.38
   3   1   4  158.40   10.08
   3  -1   4  148.48    5.36
   3   1   4  147.35    9.62
   3  -1   4  151.04    9.79
   3   1   5  278.74    7.89
   3  -1   5  274.95    7.91
   3   1   5  281.89    7.68
   3  -1   5  270.92    7.58
   3   1   6  156.70    5.80
   3  -1   6  164.92    5.98
   3  -1   6  163.59    5.78
   3   1   6  172.82    5.90
   3   1   7  258.72    6.54
   3  -1   7  263.49    6.64
   3   1   7  264.60    6.37
   3  -1   7  261.89    6.36
   3   1   8   10.37    1.05
   3  -1   8    9.95    1.03
   3   2  -8   61.44    2.71
   3  -2  -8   60.90    2.71
   3   2  -8   63.87    2.80
   3  -2  -8   61.19    2.75
   3   2  -8   56.51    2.58
  -3   2   8   59.12    2.74
   3   2  -7  141.56    5.02
   3  -2  -7  138.06    4.96
   3   2  -7  139.30    5.32
   3   2  -7  140.03    5.07
   3  -2  -7  151.02    5.25
   3   2  -7  144.41    5.08
   3  -2  -7  148.17    5.45
  -3   2   7  140.35    5.08
   3   2  -6   48.37    3.36
   3   2  -6   46.15    3.15
   3  -2  -6   39.95    2.97
   3   2  -6   47.31    3.22
   3  -2  -6   47.59    3.25
   3   2  -6   45.65    3.15
   3   2  -6   42.97    3.19
   3  -2  -6   46.74    3.33
  -3   2   6   44.50    3.11
   3   2  -5  150.61    5.92
   3   2  -5  154.84   10.02
   3  -2  -5  144.37    9.68
   3   2  -5  161.29    5.81
   3  -2  -5  165.40    5.91
   3   2  -5  159.49    5.83
   3  -2  -5  167.62    6.02
   3  -2  -5  155.83    5.88
   3   2  -5  158.93    5.74
   3   2  -5  152.28    5.83
   3  -2  -5  152.00    5.87
  -3  -2   5  155.82    9.96
  -3   2   5  145.01    9.54
   3   2  -4  145.80    5.48
   3   2  -4  147.38    5.27
   3  -2  -4  157.57    5.47
   3   2  -4  151.73    9.23
   3  -2  -4  154.68    9.36
   3   2  -4  146.16    5.26
   3  -2  -4  144.83    5.28
   3  -2  -4  146.20    5.37
   3   2  -4  151.96    5.32
   3   2  -4  149.42    5.41
   3  -2  -4  134.17    5.15
  -3  -2   4  153.38    9.39
  -3   2   4  172.86    9.83
   3  -2  -3    6.20    1.15
   3  -2  -3    9.01    1.31
   3   2  -3    7.69    1.32
   3   2  -3    7.19    2.01
   3  -2  -3   12.06    2.55
   3   2  -3    5.23    1.04
   3   2  -3    8.05    1.24
   3  -2  -3    7.13    1.18
   3  -2  -3    9.77    1.39
   3   2  -3    9.21    1.35
   3  -2  -3    9.49    1.37
   3   2  -3    7.36    1.18
   3   2  -3    7.30    1.22
  -3   2   3    7.14    1.92
   3   2  -2  261.33    6.32
   3   2  -2  268.08   10.29
   3  -2  -2  255.02   10.07
   3   2  -2  257.94    6.09
   3  -2  -2  264.89    6.22
   3   2  -1 1725.83   15.25
   3  -2  -1 1740.22   14.98
   3   2  -1 1637.05   24.11
   3  -2  -1 1689.61   24.60
   3   2  -1 1725.12   14.98
   3   2  -1 1703.39   25.36
   3  -2  -1 1717.00   15.10
   3   2  -1 1775.38   14.47
   3  -2  -1 1777.14   14.44
  -3   2   0   94.62    5.95
   3   2   0   90.77    3.40
   3  -2   0   92.29    3.49
   3   2   0   90.51    5.70
   3  -2   0   93.66    5.78
   3   2   0   87.49    5.86
   3   2   0   94.82    5.95
   3  -2   0   96.53    6.09
   3   2   0   96.33    3.37
   3  -2   0   97.27    3.39
  -3   2  -1  257.35   10.35
   3   2   1  244.24   10.15
   3   2   1  248.65    5.84
   3   2   1  260.64    5.70
   3  -2   1  261.53    5.73
   3   2   1  252.24   10.06
   3  -2   1  245.71    9.99
  -3   2  -2  142.68    7.95
   3   2   2  160.67    4.86
   3  -2   2  162.75    4.88
   3   2   2  162.69    4.98
   3  -2   2  150.95    4.81
   3   2   2  155.97    4.70
  -3   2  -2  155.05    8.74
   3  -2   2  158.47    5.06
   3   2   2  161.63    4.93
  -3  -2  -2  170.54    8.58
   3   2   2  154.76    8.62
   3   2   2  157.29    4.84
   3  -2   2  159.84    5.00
   3  -2   2  164.92    4.82
   3   2   2  144.45    8.12
   3  -2   2  158.68    8.43
   3  -2   3  608.06    9.94
   3   2   3  578.56   16.59
   3  -2   3  577.53   16.56
  -3   2  -3  568.28   17.33
   3   2   3  590.13   10.20
   3  -2   3  582.88   10.13
  -3   2  -3  578.34   17.85
   3  -2   3  582.77   10.42
   3   2   3  589.25   10.10
  -3  -2  -3  605.23   17.63
   3   2   3  592.27   18.25
   3   2   3  578.83    9.78
   3   2   3  603.33   10.00
   3   2   3  611.84   17.93
   3  -2   3  582.62   17.63
   3   2   4   73.53    6.47
   3  -2   4   71.41    6.38
  -3   2  -4   71.44    6.72
   3   2   4   63.65    3.65
   3  -2   4   71.65    3.86
  -3   2  -4   71.78    6.75
   3  -2   4   69.25    3.87
  -3  -2  -4   69.19    6.56
   3   2   4   66.11    6.71
   3   2   4   68.66    3.65
   3  -2   4   68.26    3.67
   3   2   4   67.04    6.50
   3  -2   4   72.62    6.83
   3   2   5 1446.13   17.72
   3  -2   5 1445.64   17.80
   3  -2   5 1413.18   17.86
   3   2   5 1457.26   17.28
   3  -2   5 1410.78   17.03
   3   2   6    6.72    1.26
   3   2   6    6.29    1.33
   3  -2   6    4.25    1.08
   3  -2   6    5.02    1.16
   3  -2   6    6.29    1.25
   3   2   7   82.62    3.61
   3  -2   7   82.88    3.64
   3  -2   7   85.06    3.62
   3   2   7   84.53    3.53
   3  -2   7   80.11    3.42
   3   3  -8  425.34    6.81
  -3  -3   8  428.97    7.11
  -3   3   8  423.14    7.05
   3   3  -7  199.88    5.91
   3   3  -7  199.10    6.14
   3  -3  -7  198.37    5.66
   3  -3  -7  199.77    5.72
   3  -3  -7  191.52    5.97
  -3   3   7  193.51    5.91
   3   3  -6   -0.33    0.76
   3  -3  -6    1.31    0.82
   3  -3  -6    0.44    0.74
   3  -3  -6    1.32    0.84
   3   3  -6   -0.15    0.75
  -3   3   6    0.46    0.74
   3  -3  -5  198.32    6.47
   3   3  -5  197.77    6.85
   3  -3  -5  207.05    6.90
   3   3  -5  206.00    6.62
  -3  -3   4  286.53   12.45
   3   3  -4  273.03    7.29
   3   3  -4  264.60    7.55
   3  -3  -4  262.24    7.43
  -3   3   4  278.08   12.65
  -3  -3   3  356.02   12.85
   3   3  -3  357.63    8.13
   3  -3  -3  351.91    8.01
   3   3  -3  356.14    7.80
   3   3  -3  347.36    8.03
  -3   3   3  361.16   13.22
   3   3  -2 2565.80   19.67
   3  -3  -2 2606.43   20.30
  -3   3   1  510.03   14.86
   3   3  -1  517.81    8.45
   3   3  -1  490.26   13.94
  -3   3   0  149.32    7.84
  -3   3   0  162.69    8.06
  -3  -3   0  159.94    7.67
   3   3   0  158.31    8.02
  -3   3  -1 3112.05   35.86
  -3   3  -1 3057.71   37.03
  -3  -3  -1 3066.01   33.95
   3   3   1 2986.41   36.42
   3   3   1 3098.66   21.18
  -3   3  -2  259.27   11.50
   3  -3   2  249.83    6.53
   3   3   2  259.60    6.44
  -3  -3  -2  245.64   10.67
   3   3   2  264.37   11.58
   3   3   2  249.23    6.35
   3  -3   2  250.86    6.46
   3  -3   2  259.03    6.42
  -3   3  -3  526.46   17.25
  -3   3  -3  505.37   17.15
   3  -3   3  502.95    9.95
   3   3   3  501.63    9.59
  -3  -3  -3  520.79   16.90
   3   3   3  528.98   17.75
   3   3   3  516.40    9.74
   3  -3   3  505.38    9.55
   3  -3   3  517.16    9.82
  -3   3  -4  953.99   24.77
   3  -3   4  905.08   14.18
   3  -3   4  927.81   13.72
   3   3   4  880.35   13.33
   3  -3   5  497.23   10.72
   3  -3   5  500.15   10.29
   3  -3   6   61.47    3.60
   3  -3   6   55.97    3.34
   3  -3   7  778.01   10.73
   3  -3   7  757.43   10.27
   3   4  -8    1.25    0.49
  -3  -4   8    1.94    0.59
  -3   4   8    1.79    0.56
   3   4  -7  167.33    5.56
   3  -4  -7  152.79    5.24
   3   4  -7  152.23    4.99
  -3  -4   7  153.25    5.00
  -3   4   7  155.14    5.11
   3  -4  -6  641.28   11.41
   3   4  -6  660.54   12.18
   3  -4  -6  641.01   11.94
   3  -4  -6  660.05   12.28
   3   4  -6  682.66   11.78
   3  -4  -5  608.40   11.32
   3   4  -5  601.28   11.97
   3   4  -5  626.03   11.55
   3  -4  -5  589.70   11.74
   3  -4  -5  593.21   11.92
  -3  -4   4   12.81    2.89
   3   4  -4    6.47    1.45
   3  -4  -4    9.03    1.61
   3   4  -4   10.06    1.52
   3  -4  -4    8.92    1.51
  -3   4   4   11.31    2.73
  -3  -4   3  239.00   11.10
   3   4  -3  233.26    6.68
   3  -4  -3  234.60    6.82
   3   4  -3  258.28    6.87
  -3   4   3  246.69   11.22
   3  -4  -3  238.00    6.61
  -3   4   2 1161.69   24.17
  -3  -4   2 1172.07   23.12
   3   4  -2 1172.59   13.99
   3   4  -2 1192.66   13.99
  -3   4   1  500.75   15.40
   3   4  -1  490.73    9.17
   3  -4  -1  491.80    8.72
   3   4  -1  492.21    8.70
  -3   4   0 1253.58   23.96
   3   4   0 1269.75   14.77
   3  -4   0 1277.26   13.99
  -3   4   0 1228.74   23.43
  -3  -4   0 1224.87   22.65
   3   4   0 1248.10   23.19
   3  -4   0 1293.84   14.10
   3   4   0 1278.88   13.99
   3   4   0 1264.71   13.72
  -3   4  -1  920.40   20.55
   3   4   1  904.27   12.58
  -3   4  -1  904.63   21.22
   3  -4   1  869.19   11.90
  -3  -4  -1  892.76   19.62
   3   4   1  920.03   12.00
   3   4   1  904.99   20.68
   3  -4   1  923.94   12.22
   3   4   1  903.59   11.91
  -3   4  -2  710.15   18.70
  -3   4  -2  724.98   20.04
   3  -4   2  690.23   11.14
  -3  -4  -2  727.60   18.60
   3   4   2  713.52   11.04
  -3  -4  -2  690.68   18.71
   3   4   2  694.58   19.19
   3   4   2  697.93   11.08
   3  -4   2  700.86   11.22
  -3   4  -3  565.83   18.63
  -3   4  -3  565.72   18.61
   3  -4   3  566.78   10.75
   3   4   3  568.07   10.33
  -3  -4  -3  551.64   17.89
   3   4   3  575.90   18.81
   3   4   3  552.81   10.49
   3  -4   3  551.19   10.39
   3  -4   3  562.66   10.63
   3  -4   4 2088.70   21.65
   3   4   4 2022.91   20.74
   3  -4   4 2068.39   20.86
   3  -4   5  165.96    6.27
   3   4   5  177.62    6.11
   3  -4   5  165.73    5.98
   3  -4   5  179.90    6.10
   3  -4   6  127.82    5.09
   3  -4   6  129.22    4.95
   3  -4   7  154.96    4.66
   3   5  -7    1.22    0.69
   3  -5  -7    1.09    0.71
  -3   5   7    2.21    0.74
   3   5  -7    1.39    0.69
  -3  -5   7    1.34    0.65
  -3   5   7    1.34    0.70
   3  -5  -6  272.92    7.22
   3   5  -6  277.52    7.75
   3  -5  -6  269.95    7.59
   3   5  -6  275.70    7.24
   3  -5  -6  259.23    7.68
   3  -5  -5  120.99    5.02
   3   5  -5  124.08    5.37
   3  -5  -5  120.56    5.35
   3   5  -5  119.18    5.05
   3  -5  -5  103.30    5.10
   3   5  -4  477.18   10.27
   3  -5  -4  484.01   10.44
   3   5  -4  494.92   10.06
   3  -5  -4  463.12   10.27
  -3  -5   3   43.51    5.02
   3   5  -3   41.94    2.95
   3   5  -3   41.50    2.90
   3  -5  -3   37.19    2.79
   3  -5  -3   40.10    2.81
  -3   5   2   87.71    6.85
  -3  -5   2   93.05    6.95
   3   5  -2   87.24    3.98
   3  -5  -2   93.54    4.14
  -3   5   1    9.47    2.34
   3   5  -1    8.75    1.39
   3   5  -1    8.78    1.35
   3  -5  -1   11.34    1.48
  -3   5   0  929.33   21.87
   3   5   0  936.26   13.44
   3   5   0  952.30   12.29
  -3   5   0  960.65   22.20
  -3  -5   0  949.36   21.17
   3  -5   0  958.64   12.53
   3   5   0  985.61   12.71
   3  -5   0  944.03   12.48
   3   5   1   23.40    2.25
  -3   5  -1   20.27    3.37
  -3   5  -1   23.63    3.74
  -3  -5  -1   25.31    3.58
   3  -5   1   21.94    2.08
   3   5   1   21.61    1.99
   3  -5   1   23.89    2.07
  -3   5  -2 2556.41   37.98
  -3   5  -2 2493.86   38.95
   3  -5   2 2529.75   21.77
  -3  -5  -2 2584.49   37.30
   3   5   2 2559.09   21.33
  -3  -5  -2 2493.12   37.06
   3   5   2 2503.81   21.80
   3  -5   2 2503.83   22.01
  -3   5  -3   59.32    6.25
   3  -5   3   49.80    3.27
   3   5   3   50.04    3.18
   3   5   3   56.57    3.53
   3  -5   3   49.88    3.33
   3  -5   4   33.49    2.84
   3   5   4   33.45    2.79
   3  -5   4   34.11    2.76
   3  -5   5   14.57    1.93
   3   5   5   12.73    1.74
   3  -5   5   12.84    1.76
   3  -5   5   15.25    1.92
   3  -5   6 1119.90   14.24
   3  -5   6 1120.18   13.90
   3  -5   7    8.65    1.11
   3   6  -7  254.19    5.61
  -3   6   7  260.32    5.79
   3  -6  -6  181.99    5.66
   3   6  -6  187.20    6.07
   3   6  -6  181.60    5.59
   3  -6  -6  182.25    6.27
   3  -6  -5  405.74    8.97
   3   6  -5  414.04    9.59
   3  -6  -5  396.32    9.40
   3   6  -5  417.01    9.12
   3  -6  -5  410.03    9.96
   3   6  -4  108.26    4.89
   3   6  -4  111.36    4.80
   3  -6  -4  115.60    5.28
  -3  -6   3    2.25    1.44
   3  -6  -3    1.04    0.77
   3   6  -3    1.32    0.86
  -3  -6   2 1649.11   30.75
   3   6  -2 1680.57   17.73
   3  -6  -2 1661.66   18.28
  -3   6   1  630.85   18.69
   3   6  -1  627.07   11.35
  -3  -6   1  650.49   18.62
   3   6  -1  630.31   10.62
   3  -6  -1  624.31   10.87
  -3   6   0  750.87   20.47
   3   6   0  720.63   12.36
  -3   6   0  739.01   20.74
  -3  -6   0  738.42   19.76
   3   6   0  762.32   11.55
   3  -6   0  765.61   11.92
  -3   6  -1  284.13   12.87
   3   6   1  291.58    7.91
   3  -6   1  290.78   13.49
  -3   6  -1  320.82   14.15
  -3  -6  -1  299.96   12.86
   3   6   1  305.17    7.38
   3  -6   1  319.75    7.70
   3   6   1  301.42    7.46
   3  -6   1  288.17    7.42
  -3   6  -2  260.79   12.84
   3  -6   2  247.54   12.68
   3   6   2  268.56    7.35
  -3  -6  -2  256.25   12.43
   3   6   2  251.73    6.85
   3  -6   2  259.20    7.27
   3  -6   2  259.09    7.21
   3  -6   3    3.24    1.05
   3  -6   3    2.00    0.94
   3   6   3    3.86    1.07
   3   6   3    2.69    0.95
   3  -6   4 1701.34   19.16
   3   6   4 1664.42   19.13
   3  -6   4 1727.74   19.49
   3  -6   5  127.81    5.12
   3   6   5  119.72    4.93
   3  -6   5  121.86    4.96
   3   6   6  259.93    6.31
   3  -6   6  270.71    6.56
   3  -6   6  266.45    6.29
   3  -6   7   23.95    1.56
   3   7  -7   46.41    2.10
  -3   7   7   46.56    2.18
   3  -7  -6   14.73    1.59
   3   7  -6   18.96    1.86
   3   7  -6   15.97    1.61
  -3   7   6   16.18    1.66
   3  -7  -6   15.63    1.84
  -3   7   6   16.25    1.67
   3  -7  -5   62.84    3.40
   3   7  -5   60.66    3.34
   3  -7  -5   63.63    3.93
   3   7  -4  383.97    9.13
   3   7  -4  382.80    8.64
   3  -7  -4  388.22    9.64
   3   7  -3  378.22    9.10
   3   7  -3  390.71    8.77
   3  -7  -3  394.35    9.46
   3  -7  -3  381.63    8.90
   3   7  -2   19.34    2.11
   3  -7  -2   20.22    2.17
   3  -7  -2   18.45    1.99
  -3   7   1  389.28   15.23
  -3  -7   1  366.65   14.95
   3   7  -1  356.82    8.93
   3  -7  -1  371.62    8.79
  -3   7   0  114.56    8.37
   3   7   0  107.38    5.02
   3  -7   0  112.41    4.70
   3  -7   0  113.79    4.80
  -3   7  -1 1101.02   26.56
   3   7   1 1038.64   15.42
   3  -7   1 1030.52   26.47
   3  -7   1 1051.15   14.82
   3  -7   2 1057.60   14.83
   3   7   2 1072.75   14.89
   3  -7   2 1070.09   14.97
   3   7   3  165.14    6.04
   3  -7   3  180.28    6.30
   3  -7   3  163.69    5.94
   3  -7   4    0.62    0.86
   3   7   4    0.62    0.76
   3  -7   5  418.02    8.54
   3   7   5  420.67    8.75
   3  -7   5  426.41    8.74
   3  -7   6   35.94    2.19
   3  -7   6   38.61    2.26
   3  -7   6   35.67    2.19
   3  -8  -6    2.77    0.73
  -3   8   6    2.05    0.68
   3  -8  -5  258.02    7.36
   3   8  -4  146.01    5.54
   3  -8  -4  146.74    5.89
   3   8  -3  377.81    9.20
   3  -8  -3  387.31    9.51
   3  -8  -3  380.99    8.92
   3   8  -2  209.94    6.81
   3  -8  -2  212.06    6.96
   3  -8  -2  216.68    6.66
   3   8  -1  289.61    8.18
   3   8  -1  291.04    7.89
   3  -8  -1  287.73    7.94
   3   8   0    5.60    1.34
   3   8   0    6.33    1.25
   3  -8   0    5.84    1.24
   3  -8   0    5.66    1.26
   3   8   1   91.18    4.68
   3   8   1   94.64    4.47
   3  -8   1   89.74    4.41
   3   8   2   83.95    4.33
   3  -8   2   81.14    4.08
   3  -8   2   83.31    4.25
   3  -8   3 1370.86   16.65
   3   8   3 1372.29   16.70
   3  -8   3 1403.21   16.89
   3   8   4   27.51    2.38
   3  -8   4   25.57    2.28
   3  -8   5  248.49    6.14
   3   8   5  245.51    6.21
   3  -8   5  254.69    6.22
   3  -8   6   14.40    1.27
   3  -8   6   13.24    1.22
  -3  -9   6   42.86    2.05
  -3  -9   5   54.85    2.77
   3  -9  -5   55.40    3.15
  -3  -9   4  305.12    7.10
   3   9  -4  318.37    7.75
   3  -9  -4  311.33    8.04
   3   9  -3   65.60    3.80
  -3   9   3   63.45    3.58
   3  -9  -3   63.20    3.75
   3  -9  -3   65.44    3.63
   3  -9  -2    1.01    0.71
   3   9  -2    1.31    0.84
  -3   9   2    1.70    0.94
   3  -9  -2    0.97    0.83
   3   9  -1  159.38    6.01
   3  -9  -1  149.56    5.72
   3   9   0    8.08    1.54
   3   9   0   11.08    1.64
   3  -9   0    9.62    1.58
   3  -9   0    7.52    1.46
   3   9   1  440.88   10.07
   3   9   1  445.98    9.71
   3  -9   1  439.87    9.43
   3  -9   1  442.75    9.56
   3   9   2  505.12   10.23
   3   9   2  496.90   10.08
   3  -9   2  497.36    9.95
   3   9   3  148.92    5.34
   3  -9   3  154.95    5.23
   3  -9   3  153.60    5.36
   3  -9   4   37.82    2.46
   3   9   4   40.79    2.58
   3  -9   4   43.87    2.69
   3  -9   5   34.00    2.05
   3  -9   5   38.29    2.19
  -3 -10   5  260.96    5.10
   3 -10  -5  277.58    5.92
   3  10  -4   28.03    2.14
  -3  10   4   29.00    2.03
   3 -10  -4   26.72    2.20
   3  10  -3   20.11    1.98
  -3  10   3   20.03    1.91
   3 -10  -3   19.24    2.04
   3 -10  -3   17.01    1.79
   3  10  -2  469.34    9.78
  -3  10   2  468.17    9.45
   3 -10  -2  472.08    9.66
   3 -10  -2  467.63    9.05
   3  10  -1    2.24    0.94
   3  10  -1    2.30    0.93
   3 -10  -1    2.65    1.02
   3  10   0  100.17    4.70
   3  10   0  104.58    4.65
   3 -10   0   96.00    4.39
   3  10   1  498.76   10.19
   3  10   1  509.28    9.99
   3 -10   1  489.68    9.54
   3 -10   1  508.39    9.75
   3  10   2  189.25    5.88
   3  10   2  183.95    5.84
   3 -10   2  176.90    5.49
   3 -10   2  181.37    5.68
   3  10   3   63.16    3.23
   3 -10   3   67.17    3.25
   3 -10   4  547.60    8.16
  -3  11   4  245.82    4.94
   3 -11  -4  265.98    5.62
  -3  11   3  399.00    7.26
   3 -11  -3  393.55    7.64
   3  11  -2   44.98    2.83
  -3  11   2   47.30    2.77
   3 -11  -2   46.68    2.78
   3 -11  -2   41.79    2.49
   3  11  -1   69.43    3.40
  -3 -11   1   63.30    3.12
   3  11  -1   67.13    3.50
  -3  11   1   66.70    3.41
   3 -11  -1   60.42    3.23
   3  11   0  382.80    8.22
   3  11   0  381.86    8.26
   3 -11   0  389.49    7.97
   3  11   1  385.47    8.04
   3  11   1  379.30    8.00
   3 -11   1  399.10    7.84
   3  11   2  418.74    7.69
  -3 -11  -2  439.92    8.10
   3 -11   2  424.17    7.63
   3 -11   3  107.75    3.50
   3 -12  -2    2.08    0.56
  -3 -12   2    3.03    0.65
  -3  12   2    3.73    0.76
   3  12  -1  360.33    6.46
  -3  12   1  349.51    6.60
   3 -12  -1  358.86    6.55
   3  12   0    5.08    0.92
  -3  12   0    5.15    0.94
   3 -12   0    5.60    0.96
   3  12   1    9.18    1.15
  -3 -12  -1    9.66    1.18
   4   0  -7    0.20    0.64
   4   0  -7    0.58    0.52
   4   0  -6  174.15    5.74
   4   0  -6  165.73    5.93
   4   0  -6  170.92    5.67
   4   0  -5   -0.63    0.77
   4   0  -5    0.32    0.84
   4   0  -5    0.17    0.78
   4   0  -4  411.28    9.41
   4   0  -4  408.45    9.42
   4   0  -4  414.81    9.52
   4   0  -4  416.87    9.83
   4   0  -4  409.98    9.66
   4   0  -3    1.55    0.86
   4   0  -3   -0.46    1.27
   4   0  -3    0.60    0.70
   4   0  -3    0.45    0.70
   4   0  -3    0.32    0.91
   4   0  -3   -0.32    0.82
   4   0  -2  945.84   13.86
   4   0  -2  930.20   13.67
   4   0  -2  957.15   13.42
   4   0  -2  958.92   13.76
   4   0  -2  922.64   23.19
   4   0  -2  947.22   13.40
   4   0  -2  952.16   13.64
   4   0  -1    0.28    0.70
   4   0  -1    0.44    0.72
   4   0  -1   -0.14    0.67
   4   0  -1   -0.40    1.02
   4   0  -1    0.53    0.69
   4   0  -1   -0.28    0.62
   4   0  -1   -0.13    0.77
   4   0   0  684.91   11.45
   4   0   0  674.03   11.11
   4   0   0  699.31   11.34
   4   0   0  705.71   11.55
   4   0   0  678.66   19.24
   4   0   0  687.13   19.54
   4   0   0  713.69   11.30
   4   0   0  666.29   19.24
   4   0   0  696.07   10.92
   4   0   0  703.04   11.85
   4   0   1   -0.43    0.98
   4   0   1    0.41    0.76
   4   0   1   -0.29    0.76
   4   0   1   -0.27    0.70
   4   0   1   -0.43    1.28
   4   0   1   -0.13    0.57
   4   0   2  412.85    9.01
   4   0   2  395.10    9.09
  -4   0  -2  384.64   15.66
   4   0   2  423.35   16.25
   4   0   2  373.07   15.58
   4   0   2  406.45    8.75
   4   0   3   -0.16    0.78
   4   0   3    0.74    0.69
   4   0   4  289.68    8.08
   4   0   4  274.81    7.54
   4   0   5    1.23    0.83
   4   0   5    0.14    0.69
   4   0   6  394.97    8.01
   4   0   6  380.72    7.45
   4   1  -7  139.04    4.29
   4  -1  -7  144.54    4.38
   4   1  -7  135.61    4.25
   4  -1  -7  143.13    4.37
   4   1  -7  141.70    4.72
   4  -1  -7  139.87    4.66
   4   1  -6  242.54    6.70
   4  -1  -6  231.89    6.60
   4   1  -6  238.27    6.66
   4  -1  -6  250.70    6.83
   4   1  -6  246.25    7.16
   4  -1  -6  260.13    7.34
   4   1  -5   64.57    3.86
   4   1  -5   61.23    3.65
   4  -1  -5   64.23    3.74
   4   1  -5   61.05    3.66
   4  -1  -5   57.00    3.56
   4   1  -5   68.45    4.03
   4  -1  -5   61.24    3.83
   4   1  -4   51.32    3.39
   4  -1  -4   55.01    3.51
   4   1  -4   46.31    3.32
   4   1  -4   54.39    3.48
   4  -1  -4   54.71    3.53
   4   1  -4   45.87    3.32
   4  -1  -4   51.13    3.51
   4   1  -4   43.99    3.25
   4  -1  -4   45.32    3.25
   4   1  -3    0.16    0.76
   4  -1  -3    3.15    1.06
   4   1  -3    2.29    1.37
   4  -1  -3    0.92    1.27
   4   1  -3    1.34    0.90
   4  -1  -3    1.35    0.79
   4   1  -3    0.74    0.75
   4  -1  -3    0.75    0.77
   4   1  -3    0.32    0.65
   4  -1  -3    1.12    0.79
   4   1  -3    1.91    0.94
   4  -1  -3    1.41    0.77
   4   1  -2   45.50    3.09
   4  -1  -2   43.28    3.04
   4   1  -2   46.89    3.13
   4  -1  -2   50.10    3.23
   4   1  -2   48.75    3.08
   4  -1  -2   46.67    3.03
   4   1  -2   42.25    3.03
   4  -1  -2   49.21    3.18
   4   1  -2   52.08    5.57
   4  -1  -2   38.77    4.76
   4   1  -2   44.50    2.93
   4  -1  -2   45.15    2.97
   4  -1  -2   36.37    2.76
   4   1  -2   47.36    3.11
   4   1  -1 1212.92   15.22
   4  -1  -1 1234.34   15.31
   4   1  -1 1198.69   15.05
   4  -1  -1 1237.94   15.46
   4   1  -1 1248.45   14.93
   4  -1  -1 1227.13   14.86
   4   1  -1 1206.96   15.18
   4  -1  -1 1214.66   15.20
   4   1  -1 1223.71   25.80
   4  -1  -1 1238.33   26.13
   4   1  -1 1242.25   14.94
   4  -1  -1 1241.25   14.97
   4  -1  -1 1236.40   15.61
   4   1  -1 1215.19   15.65
   4   1   0  770.70   12.09
   4  -1   0  778.27   12.18
   4   1   0  798.77   11.92
   4  -1   0  806.62   11.99
   4   1   0  808.32   12.25
   4  -1   0  776.65   12.22
   4  -1   0  806.36   20.87
   4   1   0  773.33   20.40
   4  -1   0  771.73   12.09
   4   1   0  767.68   20.91
   4   1   0  811.55   11.93
   4  -1   0  802.10   11.94
   4   1   0  783.12   20.79
   4  -1   0  780.39   20.79
   4   1   0  777.87   11.48
   4  -1   0  806.70   11.67
   4  -1   0  816.18   12.63
   4   1   0  790.78   12.65
   4   1   1    6.52    2.08
   4  -1   1   10.88    2.65
   4   1   1   11.95    1.61
   4  -1   1   11.97    1.64
   4   1   1   11.06    1.54
   4  -1   1   10.69    1.57
   4  -1   1   13.88    1.70
   4  -1   1   13.72    1.75
   4  -1   1   11.52    1.60
   4   1   1    8.10    1.37
   4   1   1   14.49    3.02
   4  -1   1   10.92    1.45
   4   1   1    9.52    1.44
   4   1   1   17.01    1.94
   4   1   2  123.23    4.93
   4  -1   2  124.49    4.94
   4   1   2  111.87    4.85
   4  -1   2  114.86    4.90
   4  -1   2  116.28    4.91
  -4   1  -2  123.83    8.98
   4   1   2  137.37    9.48
   4   1   2  124.57    4.87
   4  -1   2  128.27    4.90
   4   1   3   31.32    2.71
   4  -1   3   29.09    2.61
   4  -1   3   31.01    2.66
   4   1   3   30.23    2.51
   4  -1   3   30.76    2.53
   4   1   4   58.30    3.67
   4  -1   4   68.18    3.98
   4   1   4   56.92    3.44
   4  -1   4   68.37    3.79
   4   1   5  533.59   10.42
   4  -1   5  541.89   10.52
   4   1   5  531.66    9.92
   4  -1   5  532.63    9.94
   4   1   6  103.35    4.05
   4  -1   6  103.95    4.07
   4   1   6   99.76    3.79
   4  -1   6   94.67    3.72
   4   2  -7  674.77    9.00
   4  -2  -7  691.04    9.14
   4   2  -7  676.69    9.02
   4  -2  -7  670.08    9.07
   4   2  -6    6.89    1.27
   4   2  -6    6.03    1.15
   4  -2  -6    7.52    1.30
   4   2  -6    5.97    1.14
   4  -2  -6    6.42    1.26
   4   2  -6    5.61    1.20
   4  -2  -6    7.21    1.33
   4   2  -5  540.89   10.38
   4   2  -5  551.84   11.21
   4  -2  -5  550.11   10.56
   4   2  -5  530.29   10.34
   4  -2  -5  548.14   10.60
   4   2  -5  545.81   11.07
   4  -2  -5  526.49   10.87
   4   2  -4   25.64    2.39
   4  -2  -4   26.19    2.41
   4   2  -4   26.01    2.55
   4   2  -4   27.50    2.49
   4  -2  -4   26.13    2.39
   4   2  -4   22.87    2.26
   4   2  -4   25.83    2.49
   4  -2  -4   26.53    2.51
   4  -2  -4   30.42    2.64
   4  -2  -3 1935.20   20.23
   4   2  -3 1900.19   19.50
   4  -2  -3 1893.12   19.49
   4   2  -3 1886.10   20.55
   4   2  -3 1920.69   34.24
   4  -2  -3 1974.40   34.87
   4   2  -3 1980.97   19.88
   4  -2  -3 1922.98   19.66
   4   2  -3 1910.93   19.50
   4   2  -3 1956.72   20.37
   4  -2  -3 1954.20   20.47
   4   2  -3 1923.81   20.50
   4  -2  -2    0.60    0.76
   4  -2  -2    1.92    0.93
   4   2  -2    1.04    0.77
   4   2  -2    0.61    0.72
   4  -2  -2    1.29    0.74
   4   2  -2    0.84    1.17
   4  -2  -2    0.85    1.07
   4   2  -2    0.82    0.69
   4  -2  -2    0.69    0.68
   4   2  -2    0.96    0.76
   4  -2  -2    0.97    0.70
   4   2  -2    1.24    0.81
   4   2  -2    1.64    0.91
  -4   2   1 1387.69   28.46
   4   2  -1 1408.12   16.39
   4  -2  -1 1426.23   16.54
   4   2  -1 1440.93   15.98
   4  -2  -1 1415.22   15.91
   4  -2  -1 1372.34   16.61
   4   2  -1 1409.80   16.38
   4  -2  -1 1393.28   16.36
   4   2  -1 1413.07   27.73
   4  -2  -1 1391.18   27.78
   4   2  -1 1391.08   15.67
   4  -2  -1 1418.01   15.96
   4   2  -1 1395.78   15.85
   4  -2  -1 1399.72   16.73
   4   2  -1 1393.19   16.98
   4   2   0   96.56    4.29
   4  -2   0   96.02    4.32
   4   2   0  100.71    4.25
   4  -2   0   99.27    4.24
   4   2   0  100.29    4.35
   4  -2   0   85.87    6.94
   4   2   0  110.91    7.75
   4  -2   0   94.65    4.36
   4  -2   0   95.99    4.37
   4   2   0   98.32    7.60
   4   2   0   93.89    4.06
   4  -2   0   99.01    4.24
   4   2   0  101.14    4.30
   4   2   0   90.62    7.08
   4  -2   0  103.58    7.61
   4   2   0   93.34    4.02
   4  -2   0   99.15    4.17
   4  -2   0   96.75    4.45
   4   2   0   95.72    4.51
   4   2   1  632.63   11.08
   4  -2   1  630.57   11.08
   4   2   1  666.44   10.91
   4  -2   1  643.78   10.82
   4  -2   1  599.81   10.92
   4  -2   1  619.08   11.15
   4   2   1  625.41   10.73
   4   2   1  649.72   10.82
   4  -2   1  651.39   10.90
   4   2   1  629.48   19.79
   4   2   1  650.54   19.45
   4  -2   1  617.53   19.13
   4   2   1  628.43   10.49
   4  -2   1  635.44   10.59
   4   2   1  629.84   11.35
   4   2   2   65.87    3.63
   4  -2   2   70.47    3.75
   4   2   2   68.52    3.77
   4  -2   2   71.64    3.87
   4  -2   2   69.95    3.89
   4  -2   2   69.25    3.80
   4   2   2   70.27    3.66
   4  -2   2   67.41    3.61
   4   2   3 1202.60   16.00
   4  -2   3 1163.15   15.79
   4  -2   3 1194.17   16.25
   4   2   3 1152.33   15.05
   4  -2   3 1177.75   15.16
   4   2   4   18.87    2.10
   4  -2   4   17.45    2.09
   4  -2   4   18.74    2.14
   4   2   4   16.92    1.89
   4  -2   4   23.52    2.23
   4   2   5  124.37    4.92
   4  -2   5  119.18    4.84
   4  -2   5  122.52    4.89
   4   2   5  121.29    4.65
   4  -2   5  123.71    4.69
   4   2   6   24.70    1.94
   4  -2   6   24.31    1.97
   4   2   6   23.53    1.81
   4  -2   6   23.35    1.81
   4   3  -7  289.66    5.67
   4  -3  -6  202.86    5.63
   4   3  -6  198.10    6.16
   4   3  -6  207.86    5.87
   4  -3  -5  369.45    8.31
   4   3  -5  343.71    8.87
   4  -3  -5  354.65    8.23
   4   3  -5  345.41    8.30
   4   3  -4    2.60    1.03
   4   3  -4    1.68    0.84
   4  -3  -3  224.88    6.87
   4   3  -3  211.67    6.92
   4   3  -3  218.52    6.73
   4   3  -3  233.06    7.20
  -4   3   2   19.84    3.78
   4  -3  -2   25.06    2.36
   4   3  -2   23.63    2.30
   4   3  -2   19.73    2.04
   4   3  -2   21.70    2.26
  -4   3   1 2218.49   36.96
   4  -3  -1 2178.80   20.97
   4   3  -1 2236.41   20.53
   4   3  -1 2126.88   20.16
   4  -3  -1 2197.41   21.24
   4   3  -1 2207.35   21.71
  -4   3   0  221.42   11.31
   4  -3   0  232.22    6.98
   4  -3   0  257.28    7.17
   4   3   0  252.60   12.35
   4   3   0  241.10    6.75
   4  -3   0  238.64    7.05
   4   3   0  245.58    7.34
   4  -3   1  547.11   10.64
   4  -3   1  538.94   10.55
   4   3   1  538.11   10.15
   4   3   1  541.02   18.47
   4   3   1  521.55   10.60
   4  -3   2  222.15    7.01
   4   3   2  231.15    6.81
   4  -3   2  227.46    6.98
   4  -3   3  272.89    7.91
   4   3   3  286.49    7.67
   4  -3   3  259.05    7.41
   4   3   3  271.91    7.61
   4  -3   4  290.68    8.06
   4  -3   5  442.24    9.22
   4  -3   6   16.72    1.57
   4   4  -7    4.89    0.80
  -4   4   7    3.86    0.75
   4   4  -6   27.35    2.29
   4   4  -6   27.77    2.15
  -4   4   6   27.40    2.13
   4   4  -5    0.32    0.70
   4   4  -5    0.57    0.66
   4   4  -4  844.12   13.92
   4   4  -4  838.27   13.25
   4   4  -3  415.03    9.56
   4   4  -3  387.87    9.08
   4  -4  -2  902.84   13.58
   4   4  -2  895.81   13.53
   4   4  -2  875.15   13.37
   4   4  -2  910.33   13.93
  -4   4   1   51.99    5.87
   4  -4  -1   48.29    3.19
   4   4  -1   58.99    3.50
   4   4  -1   52.21    3.50
   4   4   0  854.36   13.95
  -4   4   0  897.72   23.49
   4  -4   0  867.80   13.33
   4  -4   0  873.78   13.46
   4   4   0  877.49   13.15
   4  -4   1  321.97    8.28
   4  -4   1  309.16    8.14
   4   4   1  303.19    7.77
   4   4   1  319.22    8.45
   4  -4   2 1029.98   15.04
   4   4   2 1029.21   14.42
   4  -4   2 1045.76   15.18
   4  -4   3  186.98    6.54
   4   4   3  187.69    6.22
   4  -4   3  180.63    6.33
   4   4   3  196.81    6.54
   4  -4   4   55.36    3.55
   4  -4   4   48.83    3.19
   4   4   4   51.29    3.28
   4  -4   5  119.67    4.72
   4  -4   6  685.73    9.30
   4   5  -7    0.13    0.36
   4   5  -6 1637.39   16.14
   4   5  -6 1612.42   15.19
  -4   5   6 1582.97   15.10
   4   5  -5   83.43    4.13
   4   5  -5   84.46    3.97
   4   5  -4  883.44   13.86
   4   5  -4  896.34   13.50
   4   5  -3   24.03    2.34
   4   5  -3   27.43    2.54
   4   5  -2 1285.92   16.44
   4   5  -2 1295.92   16.74
   4  -5  -1    2.88    0.98
   4   5  -1    2.20    1.03
   4   5  -1    1.82    0.92
   4   5   0 3367.21   28.31
   4  -5   0 3394.33   26.59
   4   5   0 3397.78   26.29
   4   5   1  320.23    8.61
   4  -5   1  312.32    8.15
   4  -5   1  329.60    8.47
   4   5   1  317.82    8.01
   4  -5   2  540.49   10.91
   4   5   2  552.60   10.58
   4  -5   2  542.16   10.90
   4  -5   3    4.67    1.19
   4  -5   3    4.19    1.15
   4   5   3    4.01    1.19
   4  -5   4  335.30    8.28
   4  -5   4  335.43    8.10
   4   5   4  330.54    8.05
   4  -5   5   53.80    3.05
   4  -5   5   53.44    2.86
   4  -5   6  221.23    4.89
   4   6  -6   12.68    1.30
  -4   6   6   13.34    1.38
   4   6  -5    2.43    0.86
   4   6  -5    2.28    0.80
   4   6  -4 1406.73   16.37
   4   6  -3   70.52    3.87
   4   6  -2  402.91    9.18
   4   6  -2  385.03    9.12
   4   6  -1   30.15    2.75
   4   6  -1   21.83    2.23
   4   6   0   49.59    3.54
   4  -6   0   50.32    3.30
   4   6   0   48.84    3.20
   4   6   1  122.25    5.37
   4  -6   1  123.09    5.16
   4   6   1  113.81    4.83
   4  -6   2 1840.11   19.50
   4   6   2 1840.15   18.92
   4  -6   2 1824.46   19.84
   4  -6   3   84.41    4.18
   4  -6   3   85.25    4.26
   4   6   3   85.99    4.27
   4  -6   4    6.13    1.20
   4  -6   4    6.76    1.30
   4   6   4    7.78    1.30
   4  -6   5   31.26    2.15
   4  -6   5   30.96    2.06
   4   7  -6    8.08    0.93
  -4   7   6    8.45    0.99
   4   7  -5  331.82    6.74
   4  -7  -5  319.16    7.26
   4   7  -4    2.59    0.94
   4  -7  -4    2.02    0.98
   4   7  -3  204.75    6.27
   4  -7  -3  202.58    6.56
   4   7  -2  493.11   10.07
   4   7  -2  483.27    9.77
   4  -7  -2  488.00   10.14
   4   7  -1  657.05   12.27
   4   7  -1  650.00   11.31
   4  -7  -1  626.26   11.41
   4   7   0  143.30    5.84
   4   7   0  137.33    5.19
   4  -7   0  143.54    5.43
   4   7   1  430.84    9.99
   4  -7   1  460.95    9.66
   4   7   1  447.60    9.19
   4  -7   1  452.98    9.48
   4   7   2   38.71    2.70
   4  -7   2   34.50    2.72
   4  -7   2   39.07    2.76
   4  -7   3  364.97    8.28
   4  -7   3  357.05    7.88
   4  -7   4  259.74    6.20
   4  -7   4  264.47    6.46
   4  -7   4  255.30    6.05
   4  -7   5   96.94    3.22
   4  -7   5   91.15    3.17
   4   8  -5   50.74    2.29
   4  -8  -5   51.81    2.70
   4   8  -4    0.99    0.57
   4  -8  -4    2.18    0.90
   4   8  -3 1297.77   14.33
   4  -8  -3 1303.20   15.85
   4   8  -2   31.60    2.50
   4   8  -2   32.62    2.43
   4  -8  -2   33.52    2.67
   4   8  -1   92.93    4.50
   4  -8  -1   89.74    4.31
   4   8   0   10.02    1.65
   4  -8   0    8.12    1.42
   4   8   1  247.34    7.22
   4  -8   1  245.67    6.82
   4  -8   2   35.66    2.55
   4  -8   2   38.18    2.68
   4  -8   3  621.45    9.90
   4  -8   3  622.40    9.72
   4  -8   4   14.14    1.40
   4  -8   4   12.13    1.28
   4  -9  -4  385.46    7.35
   4  -9  -3    3.30    0.98
   4  -9  -2  116.57    4.61
   4   9  -1  286.90    7.29
   4  -9  -1  285.61    7.21
   4   9   0  351.91    8.22
   4  -9   0  351.11    7.91
   4   9   1  355.63    7.97
   4  -9   1  358.40    7.75
   4  -9   2  188.93    5.33
   4  -9   3    2.21    0.69
   4  -9   3    1.65    0.58
   4 -10  -3    0.66    0.59
   4 -10  -2  189.32    5.26
   4  10  -1   12.68    1.45
   4 -10  -1    9.42    1.29
   4  10   0    0.11    0.57
   4 -10   0    1.40    0.73
   4  10   1    3.33    0.82
   4 -10   1    4.41    0.90
   4 -10   2  581.06    8.23
   4 -11  -1  138.93    3.92
   4 -11   0  208.33    4.72
   4  11   0  218.50    4.75
   5   0  -6  470.16    7.18
   5   0  -6  475.93    7.21
   5   0  -5    0.23    0.57
   5   0  -5   -0.11    0.59
   5   0  -4  218.02    6.35
   5   0  -4  219.08    6.52
   5   0  -4  215.12    6.31
   5   0  -3    1.26    0.81
   5   0  -3   -0.15    0.66
   5   0  -3   -0.15    0.75
   5   0  -3   -0.16    0.82
   5   0  -2   18.57    2.16
   5   0  -2   18.10    2.09
   5   0  -2   19.80    2.12
   5   0  -2   17.80    2.11
   5   0  -2   17.68    2.01
   5   0  -2   24.34    2.40
   5   0  -1    0.16    0.88
   5   0  -1   -0.49    1.03
   5   0  -1    0.32    0.84
   5   0  -1   -0.30    0.77
   5   0  -1    0.30    0.77
   5   0   0  800.78   13.21
   5   0   0  761.33   12.31
   5   0   0  796.60   12.73
   5   0   0  788.95   13.23
   5   0   1    0.15    0.83
   5   0   1    0.48    0.88
   5   0   1   -0.14    0.67
   5   0   2    2.04    0.94
   5   0   2    2.56    0.95
   5   0   3    1.32    0.85
   5   0   3    0.40    0.62
   5   0   4  403.36    8.30
   5   0   4  388.65    7.76
   5   0   5   -0.27    0.47
   5   1  -6  323.54    5.80
   5  -1  -6  325.84    5.86
   5   1  -6  330.06    5.91
   5  -1  -6  324.11    5.87
   5   1  -5   34.38    2.36
   5  -1  -5   32.69    2.30
   5   1  -5   34.72    2.42
   5   1  -5   33.97    2.31
   5  -1  -5   32.30    2.30
   5   1  -4   45.31    2.88
   5  -1  -4   48.38    3.03
   5   1  -4   45.17    3.07
   5   1  -4   43.61    2.85
   5  -1  -4   46.83    2.99
   5  -1  -4   53.53    3.32
   5   1  -3   72.35    3.79
   5  -1  -3   76.22    3.93
   5   1  -3   82.31    4.25
   5  -1  -3   79.92    4.07
   5   1  -3   73.30    3.84
   5  -1  -3   79.51    4.00
   5   1  -3   72.89    3.98
   5  -1  -3   76.45    4.11
   5   1  -2 1431.79   17.45
   5   1  -2 1422.79   17.58
   5  -1  -2 1451.15   17.79
   5  -1  -2 1449.42   17.76
   5   1  -2 1427.29   16.84
   5  -1  -2 1428.29   16.88
   5   1  -2 1425.03   17.75
   5   1  -2 1436.79   16.84
   5  -1  -2 1429.95   16.85
   5  -1  -2 1442.02   17.44
   5   1  -2 1409.14   17.31
   5   1  -1  214.42    6.87
   5  -1  -1  208.59    6.76
   5  -1  -1  218.22    6.94
   5   1  -1  216.56    6.57
   5  -1  -1  229.19    6.77
   5   1  -1  225.47    6.71
   5  -1  -1  216.49    6.60
   5  -1  -1  214.18    6.94
   5   1  -1  213.06    6.96
   5   1   0  323.18    8.38
   5  -1   0  321.39    8.33
   5   1   0  341.13    8.21
   5  -1   0  337.98    8.21
   5  -1   0  322.93    8.38
   5   1   0  324.10    8.02
   5  -1   0  336.76    8.22
   5  -1   0  338.84    8.70
   5   1   0  330.31    8.59
   5   1   1   88.93    4.40
   5  -1   1   83.36    4.28
   5   1   1   96.21    4.39
   5  -1   1   83.00    4.12
   5   1   1   89.50    4.19
   5  -1   1   87.74    4.15
   5   1   1   86.59    4.28
   5   1   2   44.29    3.09
   5  -1   2   49.42    3.28
   5   1   2   51.90    3.19
   5  -1   2   42.86    2.90
   5   1   3    1.01    0.75
   5  -1   3    1.01    0.71
   5   1   3    0.39    0.63
   5  -1   3    0.92    0.68
   5   1   4  345.04    7.55
   5  -1   4  358.53    7.74
   5   1   4  334.95    7.09
   5  -1   4  336.44    7.14
   5   1   5   95.03    3.35
   5  -1   5   95.51    3.37
   5   2  -6    0.96    0.44
   5  -2  -6    0.56    0.42
   5   2  -6    0.28    0.44
   5  -2  -6    0.42    0.49
   5   2  -5  670.46    9.59
   5  -2  -5  664.12    9.66
   5   2  -5  680.71   10.51
   5   2  -5  668.30    9.61
   5  -2  -5  655.24    9.56
   5   2  -4  226.37    6.20
   5  -2  -4  242.78    6.46
   5   2  -4  231.16    6.80
   5   2  -4  225.78    6.21
   5  -2  -4  244.97    6.48
   5  -2  -4  243.41    6.75
   5  -2  -3  457.55    9.68
   5   2  -3  432.26    9.00
   5  -2  -3  461.07    9.25
   5   2  -3  459.70    9.93
   5   2  -3  464.61    9.29
   5  -2  -3  448.03    9.18
   5   2  -3  453.56    9.72
   5   2  -2   64.87    3.75
   5  -2  -2   63.98    3.75
   5  -2  -2   62.48    3.74
   5   2  -2   66.13    3.62
   5  -2  -2   63.99    3.56
   5   2  -2   64.99    3.78
   5   2  -2   64.23    3.61
   5  -2  -2   66.18    3.63
   5   2  -2   70.04    3.89
   5   2  -1  453.96    9.84
   5  -2  -1  441.13    9.69
   5  -2  -1  431.40    9.69
   5   2  -1  433.33    9.15
   5  -2  -1  450.34    9.33
   5   2  -1  437.25    9.21
   5  -2  -1  440.84    9.26
   5   2  -1  426.07    9.74
   5  -2   0    1.76    0.92
   5   2   0    0.97    0.73
   5   2   0    0.14    0.68
   5  -2   0    0.14    0.74
   5   2   0    0.77    0.74
   5  -2   0    0.16    0.80
   5   2   0    1.42    0.93
   5  -2   0    0.57    0.67
   5   2   1  105.23    4.72
   5  -2   1  101.80    4.64
   5   2   1  113.40    4.69
   5  -2   1  107.86    4.58
   5  -2   1  101.61    4.66
   5   2   1  106.40    4.51
   5  -2   1  103.67    4.45
   5   2   1  111.31    4.84
   5   2   2   88.90    4.29
   5  -2   2   93.06    4.35
   5  -2   2   86.58    4.21
   5   2   2   84.87    3.99
   5  -2   2   85.07    3.95
   5  -2   3   10.71    1.54
   5   2   3    7.09    1.28
   5  -2   3    7.17    1.30
   5   2   3   10.23    1.41
   5  -2   3    9.45    1.32
   5   2   4    5.17    0.99
   5  -2   4    4.11    0.96
   5  -2   4    3.15    0.81
   5   2   4    5.20    0.96
   5  -2   4    3.23    0.82
   5   2   5  657.91    8.26
   5  -2   5  667.12    8.40
   5   3  -5   13.13    1.52
   5   3  -4  218.51    6.48
   5  -3  -4  224.43    6.18
   5  -3  -3  659.16   11.37
   5  -3  -3  661.93   10.59
   5   3  -3  656.18   11.62
   5   3  -3  649.55   10.81
   5  -3  -2  839.27   13.18
   5   3  -2  819.87   13.08
   5   3  -2  830.57   12.45
   5   3  -2  807.50   12.95
   5  -3  -1  218.76    6.86
   5   3  -1  207.17    6.30
   5   3  -1  222.58    7.02
   5  -3   0    8.05    1.47
   5   3   0    8.73    1.65
   5   3   0    8.67    1.37
   5  -3   1  269.43    7.54
   5   3   1  251.40    6.84
   5   3   1  265.17    7.37
   5  -3   2   20.22    2.07
   5  -3   2   21.50    2.17
   5   3   2   18.78    1.95
   5  -3   3  253.21    6.77
   5  -3   4  212.70    5.55
   5   4  -5 1044.23   11.02
   5   4  -4   60.41    3.30
   5   4  -4   66.84    3.22
   5  -4  -3  104.55    4.36
   5   4  -3   99.42    4.36
   5   4  -3  102.11    4.27
   5  -4  -2  132.66    5.13
   5   4  -2  126.23    4.88
   5   4  -2  128.45    5.05
   5  -4  -1   97.66    4.51
   5   4  -1   97.22    4.34
   5   4  -1   94.02    4.56
   5  -4   0  434.39    9.49
   5   4   0  422.83    8.94
   5   4   0  421.82    9.57
   5  -4   1  748.54   12.31
   5   4   1  737.08   11.59
   5   4   1  718.31   11.99
   5  -4   2  108.20    4.60
   5   4   2  106.41    4.29
   5  -4   3    2.87    0.89
   5  -4   3    2.76    0.91
   5  -4   4  424.10    7.53
   5   5  -5   31.91    1.85
   5   5  -4  252.59    5.97
   5   5  -3   90.41    3.91
   5  -5  -2  438.30    8.83
   5   5  -2  425.41    8.71
   5   5  -2  436.56    8.92
   5  -5  -1    0.70    0.75
   5   5  -1    0.15    0.83
   5   5  -1    0.67    0.66
   5  -5   0    5.28    1.24
   5   5   0    4.73    1.29
   5   5   0    5.70    1.18
   5  -5   1   34.60    2.64
   5   5   1   32.38    2.44
   5   5   1   31.86    2.57
   5  -5   2  552.42    9.94
   5   5   2  550.13    9.32
   5  -5   3   11.22    1.41
   5  -5   3   10.26    1.37
   5  -5   4    2.47    0.64
   5   6  -4  667.90    8.92
   5   6  -3  232.74    5.83
   5   6  -2  135.54    4.73
   5   6  -2  142.08    4.82
   5  -6  -1  222.90    6.12
   5   6  -1  220.56    6.06
   5   6  -1  210.88    6.32
   5  -6   0  158.92    5.26
   5   6   0  164.03    5.19
   5   6   0  148.32    5.38
   5  -6   1  552.90    9.75
   5   6   1  532.25    9.07
   5   6   1  538.70    9.63
   5  -6   2    2.92    0.84
   5  -6   3   84.58    3.35
   5   7  -4  253.76    4.85
   5   7  -3  531.65    7.97
   5   7  -2   86.16    3.48
   5   7  -2  100.85    3.75
   5   7  -1   44.67    2.58
   5   7  -1   39.48    2.60
   5  -7   0    7.24    1.15
   5   7   0    7.12    1.23
   5   7   0    6.94    1.12
   5  -7   1  158.55    4.77
   5   7   1  162.59    4.63
   5   7   1  157.90    4.81
   5  -7   2   86.89    3.41
   5  -7   3  376.44    6.22
   5   8  -2    0.68    0.47
   5   8  -1   43.70    2.22
   5   8  -1   40.05    2.33
   5   8   0    1.25    0.57
   5   8   0    0.40    0.40
   5   8   1  442.69    7.06
   6   0  -3    0.50    0.50
   6   0  -3    0.25    0.53
   6   0  -2  365.49    6.84
   6   0  -2  356.61    6.81
   6   0  -2  364.91    7.14
   6   0  -1    0.60    0.56
   6   0   0    1.87    0.82
   6   0   1    0.94    0.62
   6   0   2  104.56    3.64
   6   1  -3    1.28    0.55
   6  -1  -3    0.81    0.53
   6   1  -3    0.81    0.53
   6  -1  -3    0.41    0.47
   6   1  -2   72.38    3.04
   6  -1  -2   69.45    2.98
   6   1  -2   65.58    2.91
   6  -1  -2   65.33    2.93
   6  -1  -2   69.85    3.15
   6  -1  -1  359.11    7.19
   6   1  -1  368.35    6.97
   6  -1  -1  367.26    6.98
   6   1   0  478.43    8.36
   6  -1   0  490.00    8.48
   6   1   1   45.44    2.55
   6  -1   1   39.58    2.40
   6   1   2  112.10    3.64
   6  -1   2  116.64    3.74
   6   2  -3  278.34    5.17
   6  -2  -3  269.86    5.14
   6   2  -3  280.71    5.23
   6  -2  -3  274.04    5.22
   6  -2  -3  288.41    5.84
   6   2  -2   39.38    2.17
   6  -2  -2   40.30    2.20
   6   2  -2   38.04    2.14
   6  -2  -2   39.82    2.19
   6   2  -2   36.86    2.20
   6  -2  -2   33.60    2.20
   6  -2  -1  723.93   10.03
   6   2  -1  726.32    9.43
   6  -2  -1  728.52    9.39
   6   2  -1  713.67   10.05
   6   2   0   10.12    1.28
   6  -2   0   11.53    1.34
   6  -2   0    8.80    1.17
   6   2   0    9.90    1.26
   6   2   1  157.95    4.48
   6  -2   1  163.79    4.57
   6   2   2  264.48    5.31
   6  -2   2  263.31    5.30
   6  -3  -3   77.17    2.89
   6   3  -2    0.42    0.48
   6  -3  -2    0.09    0.52
   6  -3  -1  105.25    3.75
   6   3  -1   99.17    3.65
   6  -3   0   68.32    3.01
   6   3   0   72.48    3.09
   6  -3   1   76.61    3.02
   6   4  -2   84.44    2.95
   6  -4  -2   85.96    3.07
   6  -4  -1   27.70    1.85
   6   4  -1   25.90    1.82
   6  -4   0  144.21    4.15
   6   4   0  146.81    4.12
   6  -4   1   90.51    3.13
   0   0   0    0.00    0.00


TITL taurine03
REM P2(1)/c (#14 in standard setting)
CELL 1.54184   5.263202  11.630701   7.788205  90.0000  94.0039  90.0000
ZERR    4.00   0.000054   0.000108   0.000069   0.0000   0.0009   0.0000
LATT  1
SYMM -x, y+1/2,-z+1/2
SFAC C H N O S
UNIT 8.00 28.00 4.00 12.00 4.00
TREF
HKLF 4
END
_computing_structure_solution     'SHELXT 2014/5 (Sheldrick, 2014)'
;
_shelx_hkl_checksum    6521
