# Supplementary material for: Inference-assisted intelligent crystallography based on preliminary data
Source: Sci Rep. 2019 Aug 22;9:11886. doi: 10.1038/s41598-019-48362-3 (PMC6706436; doi:10.1038/s41598-019-48362-3)
Supplement: Supplementary file 12 — Supplementary Table 1 [file 41598_2019_48362_MOESM12_ESM.xls]

## Sheet: Sheet1
Resolution (center value of the shell) / sinq/l	S from the subject data / Arb. Unit	S from the reference data / Arb. Unit
0.0025
0.0075
0.0125
0.0175
0.0225
0.0275
0.0325
0.0375
0.0425
0.0475
0.0525
0.0575
0.0625
0.0675
0.0725
0.0775		1.45969
0.0825
0.0875		0.22351
0.0925
0.0975		0.666926
0.1025	0.0345305	0.0664298
0.1075	1.29112	0.972216
0.1125		0.00117115
0.1175	0.68113	1.97193
0.1225	2.48601	1.12248
0.1275
0.1325		3.96957
0.1375		0.023545
0.1425		0.380209
0.1475		1.34402
0.1525	3.20634	3.15387
0.1575		0.212472
0.1625	0.132581	0.454663
0.1675
0.1725	0.21054	1.04108
0.1775	2.70064	1.65409
0.1825		0.180507
0.1875	2.18399	1.28887
0.1925	0.672318	1.5125
0.1975	2.83217	1.04856
0.2025	0.443948	0.334455
0.2075	0.957052	0.801613
0.2125	0.488212	0.562596
0.2175		0.676307
0.2225	1.00423	0.617413
0.2275	3.75223	1.18724
0.2325	0.412735	0.800277
0.2375		0.485427
0.2425	1.30415	1.26434
0.2475		0.841754
0.2525		0.445039
0.2575		0.285463
0.2625	1.00868	1.04383
0.2675		0.642309
0.2725	0.210244	1.23401
0.2775	0.271554	0.27259
0.2825	0.593467	0.315682
0.2875	0.0237315	1.8813
0.2925	1.88165	2.05606
0.2975		0.739975
0.3025		0.720874
0.3075		0.762406
0.3125		0.716733
0.3175	1.63311	1.05999
0.3225		1.31584
0.3275	1.27822	0.601099
0.3325	0.49688	0.677996
0.3375	1.93776	1.13725
0.3425	1.52115	0.866858
0.3475	1.27796	0.839908
0.3525		0.843811
0.3575	1.05784	0.878728
0.3625		0.607296
0.3675	0.100025	0.317664
0.3725		1.00684
0.3775	0.616352	0.796702
0.3825	0.354194	0.7558
0.3875	0.76548	0.790346
0.3925	1.10925	0.962481
0.3975	0.697383	0.475711
0.4025	1.36567	0.703156
0.4075	0.463958	0.773635
0.4125	1.18166	0.601826
0.4175	2.69042	0.939798
0.4225	0.324068	1.08748
0.4275	1.74845	1.4226
0.4325	0.44707	0.709268
0.4375		0.695206
0.4425	0.849776	0.39736
0.4475	0.822433	1.22437
0.4525	0.778244	0.683189
0.4575	0.147822	0.294135
0.4625	0.983221	1.06502
0.4675	0.380125	0.677926
0.4725	0.481372	0.435356
0.4775	0.0438578	0.705772
0.4825	0.555601	0.529123
0.4875	0.930255	0.602587
0.4925	0.935927	0.624162
0.4975	0.397208	0.675259
0.5025	0.255598	0.42805
0.5075	0.276418	0.663815
0.5125	0.866081	0.758379
0.5175	0.907426	0.573824
0.5225	0.564153	0.590631
0.5275	1.49476	0.369822
0.5325	0.555907	0.771818
0.5375	0.741133	0.510173
0.5425	0.487083	0.431685
0.5475	0.874215	0.546479
0.5525	0.593223	0.889101
0.5575	0.220035	0.576069
0.5625	0.115338	0.599212
0.5675	0.460978	0.373035
0.5725	0.554953	0.426099
0.5775	0.342426	0.599211
0.5825	0.00761165	0.297724
0.5875	0.528614	0.589482
0.5925	0.310568	0.431563
0.5975	0.823879	0.396595
0.6025	1.11401	0.467639
0.6075	0.72914	0.47746
0.6125	0.985939	0.450964
0.6175	0.674271	0.590452
0.6225	0.436619	0.446792
0.6275	0.331696	0.452868
0.6325	0.432083	0.548658
0.6375	0.478593	0.392654
0.6425	0.428671	0.49138
