# Supplementary material for: Inference-assisted intelligent crystallography based on preliminary data
Source: Sci Rep. 2019 Aug 22;9:11886. doi: 10.1038/s41598-019-48362-3 (PMC6706436; doi:10.1038/s41598-019-48362-3)
Supplement: Supplementary file 14 — Supplementary Table 3 [file 41598_2019_48362_MOESM14_ESM.xls]

## Sheet: Sheet1
Selected carbon atoms	C∙∙∙C distance in 2a / Å	C∙∙∙C distance in 2b / Å
C1∙∙∙C1*	16.372(5)	16.508(14)
C4∙∙∙C4*	16.590(5)	15.983(15)
C7∙∙∙C7*	16.590(5)	15.689(16)
C10∙∙∙C10*	16.400(5)	15.354(18)
C13∙∙∙C13*	16.245(5)	15.512(17)
C16∙∙∙C16*	16.288(6)	16.172(15)
C19∙∙∙C19*	16.520(6)	16.640(14)
C22∙∙∙C22*	16.833(5)	17.268(13)
C25∙∙∙C25*	16.778(5)	17.387(13)
C28∙∙∙C28*	16.581(5)	17.258(13)
C31∙∙∙C31*	16.424(5)	17.109(14)
C34∙∙∙C34*	16.265(5)	16.690(14)
*the atom generated by the (1-x, 1-y, 1-z) symmetrical operation
