# Supplementary material for: Inference-assisted intelligent crystallography based on preliminary data
Source: Sci Rep. 2019 Aug 22;9:11886. doi: 10.1038/s41598-019-48362-3 (PMC6706436; doi:10.1038/s41598-019-48362-3)
Supplement: Supplementary file 15 — Supplementary Table 4 [file 41598_2019_48362_MOESM15_ESM.xls]

## Sheet: Sheet1
Resolution (center value of the shell) / sinq/l	S of 3
0.005
0.015
0.025
0.035
0.045
0.055
0.065
0.075
0.085
0.095
0.105
0.115
0.125	2.03781
0.135
0.145	1.89466
0.155	1.40355
0.165	0.655268
0.175	1.80978
0.185	1.34878
0.195	1.635
0.205	1.20468
0.215	0.514722
0.225	0.231324
0.235	1.23673
0.245	1.20569
0.255	0.672145
0.265	0.639302
0.275	2.10037
0.285	1.23892
0.295	0.451446
0.305	1.93726
0.315	0.461055
0.325	1.24871
0.335	1.30643
0.345	1.32322
0.355	2.06282
0.365	0.86899
0.375	1.12954
0.385	2.03735
0.395	1.33332
0.405	1.64205
0.415	1.05713
0.425	1.76798
0.435	1.86683
0.445	1.38061
0.455	1.24029
0.465	0.753013
0.475	1.54539
0.485	1.19752
0.495	1.37251
