# Supplementary material for: Inference-assisted intelligent crystallography based on preliminary data
Source: Sci Rep. 2019 Aug 22;9:11886. doi: 10.1038/s41598-019-48362-3 (PMC6706436; doi:10.1038/s41598-019-48362-3)
Supplement: Supplementary file 16 — Supplementary Table 5 [file 41598_2019_48362_MOESM16_ESM.xls]

## Sheet: Sheet1
To-be-collected intensiy sampled by Markov chain Monte Carlo method / Arb. Unit	s for I/s = 20 / Arb. Unit	s for I/s = 65 / Arb. Unit
410.916	20.5458	6.3218
351.006	17.5503	5.4001
344.151	17.2075	5.2946
300.255	15.0128	4.6193
255.511	12.7755	3.9309
238.089	11.9044	3.6629
218.047	10.9023	3.3546
206.83	10.3415	3.182
200.524	10.0262	3.085
140.8	7.04	2.1662
121.432	6.0716	1.8682
116.999	5.85	1.8
108.577	5.4289	1.6704
104.671	5.2335	1.6103
93.9055	4.6953	1.4447
84.6235	4.2312	1.3019
35.2852	1.7643	0.5428
30.8073	1.5404	0.474
27.5331	1.3767	0.4236
23.8372	1.1919	0.3667
11.0348	0.5517	0.1698
8.84489	0.4422	0.1361
3.2236	0.1612	0.0496
3.06299	0.1531	0.0471
0.882817	0.0441	0.0136
0.67501	0.0338	0.0104
0.457506	0.0229	0.007
0.427477	0.0214	0.0066
